# Supplementary material for: Modeling cancer genomic data in yeast reveals selection against ATM function during tumorigenesis
Source: PLoS Genet. 2020 Mar 18;16(3):e1008422. doi: 10.1371/journal.pgen.1008422 (PMC7105138; doi:10.1371/journal.pgen.1008422)
Supplement: S1 File — PDB files show the molecular model of the S. cerevisiae Mre11-Rad50 WT (Rad50-D67) and mutant (Rad50-D67N and Rad50-D67Y) complex. (ZIP) [file pgen.1008422.s012.zip]

Archive with 7 entries (6 files):
- scMR_D67.pdb
- __MACOSX/
- __MACOSX/._scMR_D67.pdb
- scMR_D67N.pdb
- __MACOSX/._scMR_D67N.pdb
- scMR_D67Y.pdb
- __MACOSX/._scMR_D67Y.pdb
