# Supplementary material for: Modeling cancer genomic data in yeast reveals selection against ATM function during tumorigenesis
Source: PLoS Genet. 2020 Mar 18;16(3):e1008422. doi: 10.1371/journal.pgen.1008422 (PMC7105138; doi:10.1371/journal.pgen.1008422)
Supplement: S1 File — PDB files show the molecular model of the S. cerevisiae Mre11-Rad50 WT (Rad50-D67) and mutant (Rad50-D67N and Rad50-D67Y) complex. (ZIP) [file pgen.1008422.s012.zip › scMR_D67.pdb]

HEADER    SCMR HOMOLOGY MODEL WT                  05-SEP-19   
SOURCE    SACCHAROMYCES CEREVISIAE
REMARK    FIRST FRAME OF THE PRODUCTIVE MD RUN
JRNL        AUTH    M.HOHL,A.MOJUMDAR,S.HAILEMARIAM,V.KURYAVYI,F.GHISAYS
JRNL        AUTH 2  K.SORENSON,M.CHANG,B.S.TAYLOR,D.J.PATEL,P.BURGERS, 
JRNL        AUTH 3  J.A.COBB,J.H.J.PETRINI                                    
JRNL        TITL    MODELING CANCER GENOMIC DATA IN YEAST REVEALS SELECTION      
JRNL        TITL 2  AGAINST ATM FUNCTION DURING TUMORIGENESIS                    
JRNL        REF     PLOS GENETICS                  SUBMITTED
ATOM      1  C   ACE A   1      -7.920  12.931  28.841  1.00  0.00           C  
ATOM      2  O   ACE A   1      -7.489  13.071  27.699  1.00  0.00           O  
ATOM      3  CH3 ACE A   1      -7.427  13.861  29.952  1.00  0.00           C  
ATOM      4 1H   ACE A   1      -7.940  14.823  29.957  1.00  0.00           H  
ATOM      5 2H   ACE A   1      -7.519  13.402  30.937  1.00  0.00           H  
ATOM      6 3H   ACE A   1      -6.386  14.154  29.814  1.00  0.00           H  
ATOM      7  N   SER A   2      -8.670  11.884  29.290  1.00  0.79           N  
ATOM      8  CA  SER A   2      -9.202  10.840  28.416  1.00  0.79           C  
ATOM      9  C   SER A   2      -8.199   9.842  27.758  1.00  0.79           C  
ATOM     10  O   SER A   2      -8.285   9.608  26.508  1.00  0.79           O  
ATOM     11  CB  SER A   2     -10.178  11.406  27.393  1.00  0.79           C  
ATOM     12  OG  SER A   2     -11.177  12.273  27.941  1.00  0.79           O  
ATOM     13  HA  SER A   2      -9.802  10.248  29.107  1.00  0.00           H  
ATOM     14  HB2 SER A   2      -9.684  12.035  26.652  1.00  0.00           H  
ATOM     15  HB3 SER A   2     -10.713  10.594  26.901  1.00  0.00           H  
ATOM     16  HG  SER A   2     -11.258  12.980  27.297  1.00  0.00           H  
ATOM     17  H2  SER A   2      -8.842  11.776  30.280  1.00  0.00           H  
ATOM     18  N   ALA A   3      -7.132   9.524  28.461  1.00  0.81           N  
ATOM     19  CA  ALA A   3      -5.965   8.753  28.071  1.00  0.81           C  
ATOM     20  C   ALA A   3      -6.320   7.200  28.157  1.00  0.81           C  
ATOM     21  O   ALA A   3      -7.103   6.757  29.061  1.00  0.81           O  
ATOM     22  CB  ALA A   3      -4.792   9.090  29.020  1.00  0.81           C  
ATOM     23  H   ALA A   3      -7.077   9.878  29.406  1.00  0.00           H  
ATOM     24  HA  ALA A   3      -5.583   9.111  27.115  1.00  0.00           H  
ATOM     25  HB1 ALA A   3      -3.859   8.574  28.793  1.00  0.00           H  
ATOM     26  HB2 ALA A   3      -4.440  10.113  28.888  1.00  0.00           H  
ATOM     27  HB3 ALA A   3      -4.909   9.060  30.103  1.00  0.00           H  
ATOM     28  N   ILE A   4      -5.794   6.448  27.203  1.00  0.80           N  
ATOM     29  CA  ILE A   4      -5.754   4.962  27.264  1.00  0.80           C  
ATOM     30  C   ILE A   4      -4.453   4.437  27.884  1.00  0.80           C  
ATOM     31  O   ILE A   4      -3.418   5.045  27.711  1.00  0.80           O  
ATOM     32  CB  ILE A   4      -5.969   4.207  25.967  1.00  0.80           C  
ATOM     33  CG1 ILE A   4      -5.135   4.819  24.789  1.00  0.80           C  
ATOM     34  CG2 ILE A   4      -7.424   4.213  25.640  1.00  0.80           C  
ATOM     35  CD1 ILE A   4      -5.495   4.304  23.407  1.00  0.80           C  
ATOM     36  H   ILE A   4      -5.073   6.842  26.616  1.00  0.00           H  
ATOM     37  HA  ILE A   4      -6.576   4.767  27.953  1.00  0.00           H  
ATOM     38  HB  ILE A   4      -5.643   3.173  26.080  1.00  0.00           H  
ATOM     39 HG12 ILE A   4      -5.438   5.865  24.758  1.00  0.00           H  
ATOM     40 HG13 ILE A   4      -4.111   4.531  25.028  1.00  0.00           H  
ATOM     41 HG21 ILE A   4      -7.682   3.680  24.725  1.00  0.00           H  
ATOM     42 HG22 ILE A   4      -7.941   3.818  26.514  1.00  0.00           H  
ATOM     43 HG23 ILE A   4      -7.789   5.224  25.456  1.00  0.00           H  
ATOM     44 HD11 ILE A   4      -5.458   3.218  23.497  1.00  0.00           H  
ATOM     45 HD12 ILE A   4      -6.499   4.683  23.217  1.00  0.00           H  
ATOM     46 HD13 ILE A   4      -4.666   4.600  22.765  1.00  0.00           H  
ATOM     47  N   TYR A   5      -4.474   3.246  28.546  1.00  0.84           N  
ATOM     48  CA  TYR A   5      -3.505   2.837  29.501  1.00  0.84           C  
ATOM     49  C   TYR A   5      -3.090   1.413  29.104  1.00  0.84           C  
ATOM     50  O   TYR A   5      -1.984   1.140  28.623  1.00  0.84           O  
ATOM     51  CB  TYR A   5      -3.984   3.029  30.917  1.00  0.84           C  
ATOM     52  CG  TYR A   5      -3.007   2.567  31.999  1.00  0.84           C  
ATOM     53  CD1 TYR A   5      -2.118   3.545  32.584  1.00  0.84           C  
ATOM     54  CD2 TYR A   5      -2.902   1.205  32.479  1.00  0.84           C  
ATOM     55  CE1 TYR A   5      -1.110   3.182  33.490  1.00  0.84           C  
ATOM     56  CE2 TYR A   5      -2.013   0.875  33.523  1.00  0.84           C  
ATOM     57  CZ  TYR A   5      -1.073   1.857  34.020  1.00  0.84           C  
ATOM     58  OH  TYR A   5      -0.227   1.612  35.024  1.00  0.84           O  
ATOM     59  H   TYR A   5      -5.273   2.648  28.385  1.00  0.00           H  
ATOM     60  HA  TYR A   5      -2.629   3.484  29.450  1.00  0.00           H  
ATOM     61  HB2 TYR A   5      -4.409   4.026  31.037  1.00  0.00           H  
ATOM     62  HB3 TYR A   5      -4.905   2.459  31.030  1.00  0.00           H  
ATOM     63  HD1 TYR A   5      -2.100   4.579  32.270  1.00  0.00           H  
ATOM     64  HD2 TYR A   5      -3.545   0.444  32.062  1.00  0.00           H  
ATOM     65  HE1 TYR A   5      -0.388   3.928  33.788  1.00  0.00           H  
ATOM     66  HE2 TYR A   5      -2.094  -0.093  33.995  1.00  0.00           H  
ATOM     67  HH  TYR A   5      -0.071   0.669  35.107  1.00  0.00           H  
ATOM     68  N   LYS A   6      -4.039   0.447  29.154  1.00  0.86           N  
ATOM     69  CA  LYS A   6      -3.748  -0.949  28.869  1.00  0.86           C  
ATOM     70  C   LYS A   6      -4.937  -1.621  28.261  1.00  0.86           C  
ATOM     71  O   LYS A   6      -6.064  -1.279  28.621  1.00  0.86           O  
ATOM     72  CB  LYS A   6      -3.207  -1.705  30.079  1.00  0.86           C  
ATOM     73  CG  LYS A   6      -2.865  -3.194  29.825  1.00  0.86           C  
ATOM     74  CD  LYS A   6      -2.170  -3.892  31.025  1.00  0.86           C  
ATOM     75  CE  LYS A   6      -1.193  -5.011  30.577  1.00  0.86           C  
ATOM     76  NZ  LYS A   6      -0.549  -5.704  31.748  1.00  0.86           N1+
ATOM     77  H   LYS A   6      -4.996   0.494  29.473  1.00  0.00           H  
ATOM     78  HA  LYS A   6      -3.002  -0.909  28.076  1.00  0.00           H  
ATOM     79  HB2 LYS A   6      -2.280  -1.250  30.427  1.00  0.00           H  
ATOM     80  HB3 LYS A   6      -3.939  -1.645  30.885  1.00  0.00           H  
ATOM     81  HG2 LYS A   6      -3.780  -3.751  29.619  1.00  0.00           H  
ATOM     82  HG3 LYS A   6      -2.156  -3.273  29.001  1.00  0.00           H  
ATOM     83  HD2 LYS A   6      -1.623  -3.133  31.586  1.00  0.00           H  
ATOM     84  HD3 LYS A   6      -2.963  -4.206  31.704  1.00  0.00           H  
ATOM     85  HE2 LYS A   6      -1.730  -5.809  30.064  1.00  0.00           H  
ATOM     86  HE3 LYS A   6      -0.392  -4.578  29.978  1.00  0.00           H  
ATOM     87  HZ1 LYS A   6       0.163  -5.096  32.127  1.00  0.00           H  
ATOM     88  HZ2 LYS A   6      -1.142  -5.963  32.524  1.00  0.00           H  
ATOM     89  HZ3 LYS A   6      -0.004  -6.459  31.357  1.00  0.00           H  
ATOM     90  N   LEU A   7      -4.759  -2.501  27.275  1.00  0.87           N  
ATOM     91  CA  LEU A   7      -5.816  -3.197  26.565  1.00  0.87           C  
ATOM     92  C   LEU A   7      -5.419  -4.711  26.613  1.00  0.87           C  
ATOM     93  O   LEU A   7      -4.206  -4.953  26.570  1.00  0.87           O  
ATOM     94  CB  LEU A   7      -5.799  -2.702  25.101  1.00  0.87           C  
ATOM     95  CG  LEU A   7      -6.694  -3.601  24.126  1.00  0.87           C  
ATOM     96  CD1 LEU A   7      -8.145  -3.358  24.541  1.00  0.87           C  
ATOM     97  CD2 LEU A   7      -6.537  -3.220  22.633  1.00  0.87           C  
ATOM     98  H   LEU A   7      -3.828  -2.638  26.910  1.00  0.00           H  
ATOM     99  HA  LEU A   7      -6.814  -3.099  26.990  1.00  0.00           H  
ATOM    100  HB2 LEU A   7      -6.177  -1.685  24.994  1.00  0.00           H  
ATOM    101  HB3 LEU A   7      -4.774  -2.822  24.752  1.00  0.00           H  
ATOM    102  HG  LEU A   7      -6.464  -4.666  24.161  1.00  0.00           H  
ATOM    103 HD11 LEU A   7      -8.676  -2.826  23.752  1.00  0.00           H  
ATOM    104 HD12 LEU A   7      -8.668  -4.302  24.694  1.00  0.00           H  
ATOM    105 HD13 LEU A   7      -8.379  -2.798  25.447  1.00  0.00           H  
ATOM    106 HD21 LEU A   7      -6.828  -2.181  22.478  1.00  0.00           H  
ATOM    107 HD22 LEU A   7      -5.473  -3.322  22.420  1.00  0.00           H  
ATOM    108 HD23 LEU A   7      -7.104  -3.908  22.006  1.00  0.00           H  
ATOM    109  N   SER A   8      -6.340  -5.627  26.689  1.00  0.87           N  
ATOM    110  CA  SER A   8      -6.136  -7.103  26.895  1.00  0.87           C  
ATOM    111  C   SER A   8      -7.155  -7.771  26.072  1.00  0.87           C  
ATOM    112  O   SER A   8      -8.285  -7.284  26.118  1.00  0.87           O  
ATOM    113  CB  SER A   8      -6.295  -7.388  28.438  1.00  0.87           C  
ATOM    114  OG  SER A   8      -6.020  -8.724  28.767  1.00  0.87           O  
ATOM    115  H   SER A   8      -7.321  -5.403  26.770  1.00  0.00           H  
ATOM    116  HA  SER A   8      -5.126  -7.333  26.556  1.00  0.00           H  
ATOM    117  HB2 SER A   8      -5.479  -6.858  28.929  1.00  0.00           H  
ATOM    118  HB3 SER A   8      -7.265  -7.093  28.839  1.00  0.00           H  
ATOM    119  HG  SER A   8      -5.864  -8.691  29.714  1.00  0.00           H  
ATOM    120  N   ILE A   9      -6.834  -8.884  25.381  1.00  0.86           N  
ATOM    121  CA  ILE A   9      -7.667  -9.565  24.360  1.00  0.86           C  
ATOM    122  C   ILE A   9      -7.475 -10.988  24.543  1.00  0.86           C  
ATOM    123  O   ILE A   9      -6.336 -11.481  24.623  1.00  0.86           O  
ATOM    124  CB  ILE A   9      -7.220  -9.207  22.894  1.00  0.86           C  
ATOM    125  CG1 ILE A   9      -6.996  -7.658  22.635  1.00  0.86           C  
ATOM    126  CG2 ILE A   9      -8.057  -9.857  21.706  1.00  0.86           C  
ATOM    127  CD1 ILE A   9      -6.519  -7.344  21.217  1.00  0.86           C  
ATOM    128  H   ILE A   9      -5.860  -9.149  25.345  1.00  0.00           H  
ATOM    129  HA  ILE A   9      -8.715  -9.300  24.499  1.00  0.00           H  
ATOM    130  HB  ILE A   9      -6.219  -9.613  22.749  1.00  0.00           H  
ATOM    131 HG12 ILE A   9      -7.938  -7.123  22.757  1.00  0.00           H  
ATOM    132 HG13 ILE A   9      -6.395  -7.290  23.467  1.00  0.00           H  
ATOM    133 HG21 ILE A   9      -7.751  -9.618  20.688  1.00  0.00           H  
ATOM    134 HG22 ILE A   9      -8.112 -10.942  21.800  1.00  0.00           H  
ATOM    135 HG23 ILE A   9      -9.107  -9.586  21.818  1.00  0.00           H  
ATOM    136 HD11 ILE A   9      -5.471  -7.627  21.122  1.00  0.00           H  
ATOM    137 HD12 ILE A   9      -6.930  -7.896  20.372  1.00  0.00           H  
ATOM    138 HD13 ILE A   9      -6.710  -6.324  20.884  1.00  0.00           H  
ATOM    139  N   GLN A  10      -8.644 -11.706  24.754  1.00  0.85           N  
ATOM    140  CA  GLN A  10      -8.723 -13.227  24.642  1.00  0.85           C  
ATOM    141  C   GLN A  10      -9.984 -13.678  23.841  1.00  0.85           C  
ATOM    142  O   GLN A  10     -11.082 -13.328  24.090  1.00  0.85           O  
ATOM    143  CB  GLN A  10      -8.863 -13.672  26.086  1.00  0.85           C  
ATOM    144  CG  GLN A  10      -9.355 -15.102  26.365  1.00  0.85           C  
ATOM    145  CD  GLN A  10      -9.591 -15.369  27.878  1.00  0.85           C  
ATOM    146  NE2 GLN A  10      -9.354 -16.593  28.400  1.00  0.85           N  
ATOM    147  OE1 GLN A  10      -9.844 -14.418  28.593  1.00  0.85           O  
ATOM    148  H   GLN A  10      -9.539 -11.238  24.775  1.00  0.00           H  
ATOM    149  HA  GLN A  10      -7.902 -13.762  24.165  1.00  0.00           H  
ATOM    150  HB2 GLN A  10      -7.842 -13.686  26.468  1.00  0.00           H  
ATOM    151  HB3 GLN A  10      -9.447 -12.906  26.595  1.00  0.00           H  
ATOM    152  HG2 GLN A  10     -10.329 -15.169  25.881  1.00  0.00           H  
ATOM    153  HG3 GLN A  10      -8.779 -15.892  25.883  1.00  0.00           H  
ATOM    154 HE21 GLN A  10      -9.058 -17.302  27.744  1.00  0.00           H  
ATOM    155 HE22 GLN A  10      -9.272 -16.807  29.383  1.00  0.00           H  
ATOM    156  N   GLY A  11      -9.761 -14.516  22.808  1.00  0.86           N  
ATOM    157  CA  GLY A  11     -10.725 -15.213  21.964  1.00  0.86           C  
ATOM    158  C   GLY A  11     -11.284 -14.450  20.773  1.00  0.86           C  
ATOM    159  O   GLY A  11     -12.323 -14.890  20.274  1.00  0.86           O  
ATOM    160  H   GLY A  11      -8.788 -14.789  22.796  1.00  0.00           H  
ATOM    161  HA2 GLY A  11     -10.192 -16.094  21.605  1.00  0.00           H  
ATOM    162  HA3 GLY A  11     -11.529 -15.597  22.591  1.00  0.00           H  
ATOM    163  N   ILE A  12     -10.623 -13.380  20.408  1.00  0.83           N  
ATOM    164  CA  ILE A  12     -11.063 -12.506  19.369  1.00  0.83           C  
ATOM    165  C   ILE A  12     -10.166 -12.717  18.166  1.00  0.83           C  
ATOM    166  O   ILE A  12      -9.003 -12.291  18.150  1.00  0.83           O  
ATOM    167  CB  ILE A  12     -11.078 -11.017  19.778  1.00  0.83           C  
ATOM    168  CG1 ILE A  12     -11.615 -10.729  21.181  1.00  0.83           C  
ATOM    169  CG2 ILE A  12     -11.714 -10.105  18.772  1.00  0.83           C  
ATOM    170  CD1 ILE A  12     -13.155 -10.924  21.206  1.00  0.83           C  
ATOM    171  H   ILE A  12      -9.736 -13.134  20.823  1.00  0.00           H  
ATOM    172  HA  ILE A  12     -12.068 -12.659  18.975  1.00  0.00           H  
ATOM    173  HB  ILE A  12     -10.019 -10.773  19.870  1.00  0.00           H  
ATOM    174 HG12 ILE A  12     -11.211 -11.369  21.965  1.00  0.00           H  
ATOM    175 HG13 ILE A  12     -11.416  -9.700  21.480  1.00  0.00           H  
ATOM    176 HG21 ILE A  12     -11.810  -9.062  19.075  1.00  0.00           H  
ATOM    177 HG22 ILE A  12     -11.272 -10.057  17.777  1.00  0.00           H  
ATOM    178 HG23 ILE A  12     -12.748 -10.375  18.554  1.00  0.00           H  
ATOM    179 HD11 ILE A  12     -13.427 -10.938  22.262  1.00  0.00           H  
ATOM    180 HD12 ILE A  12     -13.817 -10.268  20.640  1.00  0.00           H  
ATOM    181 HD13 ILE A  12     -13.521 -11.891  20.859  1.00  0.00           H  
ATOM    182  N   ARG A  13     -10.725 -13.343  17.129  1.00  0.78           N  
ATOM    183  CA  ARG A  13      -9.968 -13.786  15.885  1.00  0.78           C  
ATOM    184  C   ARG A  13      -8.866 -14.851  16.188  1.00  0.78           C  
ATOM    185  O   ARG A  13      -9.052 -15.765  16.956  1.00  0.78           O  
ATOM    186  CB  ARG A  13      -9.635 -12.589  15.071  1.00  0.78           C  
ATOM    187  CG  ARG A  13     -10.695 -11.579  14.790  1.00  0.78           C  
ATOM    188  CD  ARG A  13     -10.262 -10.474  13.776  1.00  0.78           C  
ATOM    189  NE  ARG A  13     -11.370  -9.506  13.563  1.00  0.78           N  
ATOM    190  CZ  ARG A  13     -12.362  -9.693  12.681  1.00  0.78           C  
ATOM    191  NH1 ARG A  13     -12.547 -10.878  12.044  1.00  0.78           N1+
ATOM    192  NH2 ARG A  13     -13.048  -8.600  12.386  1.00  0.78           N1+
ATOM    193  H   ARG A  13     -11.725 -13.476  17.188  1.00  0.00           H  
ATOM    194  HA  ARG A  13     -10.641 -14.449  15.342  1.00  0.00           H  
ATOM    195  HB2 ARG A  13      -8.849 -12.065  15.614  1.00  0.00           H  
ATOM    196  HB3 ARG A  13      -9.029 -12.929  14.231  1.00  0.00           H  
ATOM    197  HG2 ARG A  13     -11.696 -11.958  14.584  1.00  0.00           H  
ATOM    198  HG3 ARG A  13     -10.842 -11.053  15.733  1.00  0.00           H  
ATOM    199  HD2 ARG A  13      -9.614  -9.740  14.254  1.00  0.00           H  
ATOM    200  HD3 ARG A  13      -9.801 -10.775  12.836  1.00  0.00           H  
ATOM    201  HE  ARG A  13     -11.263  -8.575  13.939  1.00  0.00           H  
ATOM    202 HH11 ARG A  13     -12.112 -11.740  12.341  1.00  0.00           H  
ATOM    203 HH12 ARG A  13     -13.215 -11.015  11.300  1.00  0.00           H  
ATOM    204 HH21 ARG A  13     -12.597  -7.720  12.592  1.00  0.00           H  
ATOM    205 HH22 ARG A  13     -13.868  -8.525  11.802  1.00  0.00           H  
ATOM    206  N   SER A  14      -7.719 -14.605  15.569  1.00  0.79           N  
ATOM    207  CA  SER A  14      -6.542 -15.298  15.739  1.00  0.79           C  
ATOM    208  C   SER A  14      -5.859 -15.238  17.139  1.00  0.79           C  
ATOM    209  O   SER A  14      -4.885 -16.006  17.377  1.00  0.79           O  
ATOM    210  CB  SER A  14      -5.659 -15.012  14.570  1.00  0.79           C  
ATOM    211  OG  SER A  14      -5.477 -13.611  14.370  1.00  0.79           O  
ATOM    212  H   SER A  14      -7.711 -13.788  14.976  1.00  0.00           H  
ATOM    213  HA  SER A  14      -6.707 -16.374  15.803  1.00  0.00           H  
ATOM    214  HB2 SER A  14      -4.708 -15.477  14.828  1.00  0.00           H  
ATOM    215  HB3 SER A  14      -6.020 -15.581  13.713  1.00  0.00           H  
ATOM    216  HG  SER A  14      -4.680 -13.415  14.867  1.00  0.00           H  
ATOM    217  N   PHE A  15      -6.290 -14.417  18.008  1.00  0.79           N  
ATOM    218  CA  PHE A  15      -5.861 -14.453  19.404  1.00  0.79           C  
ATOM    219  C   PHE A  15      -6.753 -15.531  20.085  1.00  0.79           C  
ATOM    220  O   PHE A  15      -7.975 -15.460  19.988  1.00  0.79           O  
ATOM    221  CB  PHE A  15      -6.114 -13.065  20.139  1.00  0.79           C  
ATOM    222  CG  PHE A  15      -5.328 -11.873  19.620  1.00  0.79           C  
ATOM    223  CD1 PHE A  15      -5.922 -11.137  18.572  1.00  0.79           C  
ATOM    224  CD2 PHE A  15      -4.042 -11.610  19.995  1.00  0.79           C  
ATOM    225  CE1 PHE A  15      -5.286 -10.051  17.993  1.00  0.79           C  
ATOM    226  CE2 PHE A  15      -3.386 -10.500  19.452  1.00  0.79           C  
ATOM    227  CZ  PHE A  15      -3.985  -9.708  18.423  1.00  0.79           C  
ATOM    228  H   PHE A  15      -6.957 -13.710  17.733  1.00  0.00           H  
ATOM    229  HA  PHE A  15      -4.816 -14.745  19.507  1.00  0.00           H  
ATOM    230  HB2 PHE A  15      -7.185 -12.875  20.076  1.00  0.00           H  
ATOM    231  HB3 PHE A  15      -5.920 -13.351  21.174  1.00  0.00           H  
ATOM    232  HD1 PHE A  15      -6.836 -11.412  18.068  1.00  0.00           H  
ATOM    233  HD2 PHE A  15      -3.576 -12.259  20.722  1.00  0.00           H  
ATOM    234  HE1 PHE A  15      -5.812  -9.521  17.213  1.00  0.00           H  
ATOM    235  HE2 PHE A  15      -2.362 -10.216  19.647  1.00  0.00           H  
ATOM    236  HZ  PHE A  15      -3.501  -8.794  18.112  1.00  0.00           H  
ATOM    237  N   ASP A  16      -6.099 -16.494  20.695  1.00  0.79           N  
ATOM    238  CA  ASP A  16      -6.671 -17.639  21.305  1.00  0.79           C  
ATOM    239  C   ASP A  16      -7.472 -17.339  22.569  1.00  0.79           C  
ATOM    240  O   ASP A  16      -7.280 -16.434  23.344  1.00  0.79           O  
ATOM    241  CB  ASP A  16      -5.570 -18.670  21.653  1.00  0.79           C  
ATOM    242  CG  ASP A  16      -5.975 -20.029  22.162  1.00  0.79           C  
ATOM    243  OD1 ASP A  16      -7.194 -20.360  22.055  1.00  0.79           O1-
ATOM    244  OD2 ASP A  16      -5.094 -20.734  22.732  1.00  0.79           O1-
ATOM    245  H   ASP A  16      -5.139 -16.520  20.381  1.00  0.00           H  
ATOM    246  HA  ASP A  16      -7.192 -18.121  20.478  1.00  0.00           H  
ATOM    247  HB2 ASP A  16      -5.113 -18.918  20.694  1.00  0.00           H  
ATOM    248  HB3 ASP A  16      -4.962 -18.162  22.401  1.00  0.00           H  
ATOM    249  N   SER A  17      -8.463 -18.175  22.686  1.00  0.83           N  
ATOM    250  CA  SER A  17      -9.394 -18.441  23.776  1.00  0.83           C  
ATOM    251  C   SER A  17      -8.776 -18.695  25.176  1.00  0.83           C  
ATOM    252  O   SER A  17      -9.493 -18.510  26.141  1.00  0.83           O  
ATOM    253  CB  SER A  17     -10.365 -19.567  23.245  1.00  0.83           C  
ATOM    254  OG  SER A  17      -9.698 -20.755  22.959  1.00  0.83           O  
ATOM    255  H   SER A  17      -8.273 -19.000  22.135  1.00  0.00           H  
ATOM    256  HA  SER A  17      -9.961 -17.516  23.672  1.00  0.00           H  
ATOM    257  HB2 SER A  17     -11.033 -19.747  24.086  1.00  0.00           H  
ATOM    258  HB3 SER A  17     -10.834 -19.169  22.345  1.00  0.00           H  
ATOM    259  HG  SER A  17      -8.868 -20.679  22.482  1.00  0.00           H  
ATOM    260  N   ASN A  18      -7.605 -19.308  25.231  1.00  0.78           N  
ATOM    261  CA  ASN A  18      -7.056 -19.933  26.450  1.00  0.78           C  
ATOM    262  C   ASN A  18      -6.384 -18.813  27.377  1.00  0.78           C  
ATOM    263  O   ASN A  18      -6.407 -18.986  28.608  1.00  0.78           O  
ATOM    264  CB  ASN A  18      -6.011 -21.008  26.082  1.00  0.78           C  
ATOM    265  CG  ASN A  18      -6.550 -22.392  25.726  1.00  0.78           C  
ATOM    266  ND2 ASN A  18      -6.692 -22.616  24.434  1.00  0.78           N  
ATOM    267  OD1 ASN A  18      -6.860 -23.160  26.588  1.00  0.78           O  
ATOM    268  H   ASN A  18      -7.147 -19.530  24.359  1.00  0.00           H  
ATOM    269  HA  ASN A  18      -7.918 -20.426  26.898  1.00  0.00           H  
ATOM    270  HB2 ASN A  18      -5.322 -20.733  25.283  1.00  0.00           H  
ATOM    271  HB3 ASN A  18      -5.472 -21.162  27.016  1.00  0.00           H  
ATOM    272 HD21 ASN A  18      -6.263 -22.034  23.728  1.00  0.00           H  
ATOM    273 HD22 ASN A  18      -7.136 -23.488  24.186  1.00  0.00           H  
ATOM    274  N   ASP A  19      -5.788 -17.752  26.761  1.00  0.79           N  
ATOM    275  CA  ASP A  19      -5.128 -16.742  27.555  1.00  0.79           C  
ATOM    276  C   ASP A  19      -5.121 -15.417  26.758  1.00  0.79           C  
ATOM    277  O   ASP A  19      -5.448 -15.486  25.565  1.00  0.79           O  
ATOM    278  CB  ASP A  19      -3.647 -17.245  27.860  1.00  0.79           C  
ATOM    279  CG  ASP A  19      -2.851 -16.441  28.856  1.00  0.79           C  
ATOM    280  OD1 ASP A  19      -3.475 -15.783  29.726  1.00  0.79           O1-
ATOM    281  OD2 ASP A  19      -1.578 -16.502  28.923  1.00  0.79           O1-
ATOM    282  H   ASP A  19      -6.016 -17.440  25.828  1.00  0.00           H  
ATOM    283  HA  ASP A  19      -5.604 -16.394  28.471  1.00  0.00           H  
ATOM    284  HB2 ASP A  19      -3.571 -18.283  28.183  1.00  0.00           H  
ATOM    285  HB3 ASP A  19      -3.041 -17.168  26.957  1.00  0.00           H  
ATOM    286  N   ARG A  20      -4.652 -14.419  27.461  1.00  0.80           N  
ATOM    287  CA  ARG A  20      -4.593 -13.086  26.932  1.00  0.80           C  
ATOM    288  C   ARG A  20      -3.164 -12.599  26.455  1.00  0.80           C  
ATOM    289  O   ARG A  20      -2.193 -12.821  27.169  1.00  0.80           O  
ATOM    290  CB  ARG A  20      -5.079 -12.091  28.024  1.00  0.80           C  
ATOM    291  CG  ARG A  20      -6.610 -12.139  28.366  1.00  0.80           C  
ATOM    292  CD  ARG A  20      -6.882 -11.523  29.776  1.00  0.80           C  
ATOM    293  NE  ARG A  20      -6.691 -12.401  30.905  1.00  0.80           N  
ATOM    294  CZ  ARG A  20      -7.631 -12.985  31.614  1.00  0.80           C  
ATOM    295  NH1 ARG A  20      -7.111 -13.691  32.648  1.00  0.80           N1+
ATOM    296  NH2 ARG A  20      -8.891 -13.047  31.216  1.00  0.80           N1+
ATOM    297  H   ARG A  20      -4.320 -14.589  28.399  1.00  0.00           H  
ATOM    298  HA  ARG A  20      -5.342 -13.060  26.141  1.00  0.00           H  
ATOM    299  HB2 ARG A  20      -4.521 -12.245  28.947  1.00  0.00           H  
ATOM    300  HB3 ARG A  20      -4.892 -11.098  27.616  1.00  0.00           H  
ATOM    301  HG2 ARG A  20      -7.329 -11.727  27.659  1.00  0.00           H  
ATOM    302  HG3 ARG A  20      -7.007 -13.144  28.510  1.00  0.00           H  
ATOM    303  HD2 ARG A  20      -6.065 -10.815  29.921  1.00  0.00           H  
ATOM    304  HD3 ARG A  20      -7.799 -10.935  29.804  1.00  0.00           H  
ATOM    305  HE  ARG A  20      -5.710 -12.467  31.134  1.00  0.00           H  
ATOM    306 HH11 ARG A  20      -6.148 -13.585  32.935  1.00  0.00           H  
ATOM    307 HH12 ARG A  20      -7.609 -14.383  33.189  1.00  0.00           H  
ATOM    308 HH21 ARG A  20      -9.242 -12.637  30.362  1.00  0.00           H  
ATOM    309 HH22 ARG A  20      -9.565 -13.684  31.616  1.00  0.00           H  
ATOM    310  N   GLU A  21      -3.161 -11.910  25.328  1.00  0.86           N  
ATOM    311  CA  GLU A  21      -2.103 -11.000  24.994  1.00  0.86           C  
ATOM    312  C   GLU A  21      -2.525  -9.588  25.444  1.00  0.86           C  
ATOM    313  O   GLU A  21      -3.757  -9.359  25.512  1.00  0.86           O  
ATOM    314  CB  GLU A  21      -1.758 -11.011  23.519  1.00  0.86           C  
ATOM    315  CG  GLU A  21      -1.237 -12.410  23.039  1.00  0.86           C  
ATOM    316  CD  GLU A  21       0.187 -12.811  23.437  1.00  0.86           C  
ATOM    317  OE1 GLU A  21       1.078 -11.918  23.216  1.00  0.86           O1-
ATOM    318  OE2 GLU A  21       0.483 -13.918  24.013  1.00  0.86           O1-
ATOM    319  H   GLU A  21      -4.044 -11.698  24.886  1.00  0.00           H  
ATOM    320  HA  GLU A  21      -1.232 -11.324  25.563  1.00  0.00           H  
ATOM    321  HB2 GLU A  21      -2.661 -10.851  22.930  1.00  0.00           H  
ATOM    322  HB3 GLU A  21      -1.029 -10.228  23.307  1.00  0.00           H  
ATOM    323  HG2 GLU A  21      -1.882 -13.108  23.572  1.00  0.00           H  
ATOM    324  HG3 GLU A  21      -1.500 -12.579  21.995  1.00  0.00           H  
ATOM    325  N   THR A  22      -1.571  -8.700  25.814  1.00  0.87           N  
ATOM    326  CA  THR A  22      -1.848  -7.346  26.214  1.00  0.87           C  
ATOM    327  C   THR A  22      -0.919  -6.421  25.449  1.00  0.87           C  
ATOM    328  O   THR A  22       0.120  -6.847  24.990  1.00  0.87           O  
ATOM    329  CB  THR A  22      -1.678  -7.166  27.738  1.00  0.87           C  
ATOM    330  CG2 THR A  22      -2.357  -8.357  28.501  1.00  0.87           C  
ATOM    331  OG1 THR A  22      -0.346  -7.087  28.141  1.00  0.87           O  
ATOM    332  H   THR A  22      -0.586  -8.858  25.661  1.00  0.00           H  
ATOM    333  HA  THR A  22      -2.806  -6.941  25.887  1.00  0.00           H  
ATOM    334  HB  THR A  22      -2.181  -6.224  27.958  1.00  0.00           H  
ATOM    335  HG1 THR A  22       0.132  -7.861  27.833  1.00  0.00           H  
ATOM    336 HG21 THR A  22      -2.284  -8.394  29.588  1.00  0.00           H  
ATOM    337 HG22 THR A  22      -3.389  -8.456  28.162  1.00  0.00           H  
ATOM    338 HG23 THR A  22      -1.849  -9.261  28.164  1.00  0.00           H  
ATOM    339  N   ILE A  23      -1.304  -5.144  25.524  1.00  0.86           N  
ATOM    340  CA  ILE A  23      -0.423  -3.978  25.178  1.00  0.86           C  
ATOM    341  C   ILE A  23      -0.805  -2.896  26.193  1.00  0.86           C  
ATOM    342  O   ILE A  23      -1.966  -2.680  26.492  1.00  0.86           O  
ATOM    343  CB  ILE A  23      -0.699  -3.529  23.687  1.00  0.86           C  
ATOM    344  CG1 ILE A  23       0.173  -2.464  23.040  1.00  0.86           C  
ATOM    345  CG2 ILE A  23      -2.153  -3.117  23.497  1.00  0.86           C  
ATOM    346  CD1 ILE A  23      -0.038  -2.223  21.514  1.00  0.86           C  
ATOM    347  H   ILE A  23      -2.212  -4.825  25.831  1.00  0.00           H  
ATOM    348  HA  ILE A  23       0.629  -4.186  25.373  1.00  0.00           H  
ATOM    349  HB  ILE A  23      -0.542  -4.481  23.181  1.00  0.00           H  
ATOM    350 HG12 ILE A  23      -0.054  -1.490  23.474  1.00  0.00           H  
ATOM    351 HG13 ILE A  23       1.226  -2.574  23.302  1.00  0.00           H  
ATOM    352 HG21 ILE A  23      -2.410  -3.063  22.440  1.00  0.00           H  
ATOM    353 HG22 ILE A  23      -2.897  -3.815  23.880  1.00  0.00           H  
ATOM    354 HG23 ILE A  23      -2.466  -2.158  23.910  1.00  0.00           H  
ATOM    355 HD11 ILE A  23      -0.558  -1.295  21.276  1.00  0.00           H  
ATOM    356 HD12 ILE A  23       0.968  -2.017  21.147  1.00  0.00           H  
ATOM    357 HD13 ILE A  23      -0.535  -2.988  20.917  1.00  0.00           H  
ATOM    358  N   GLU A  24       0.336  -2.301  26.811  1.00  0.85           N  
ATOM    359  CA  GLU A  24       0.295  -0.919  27.278  1.00  0.85           C  
ATOM    360  C   GLU A  24       0.648   0.029  26.145  1.00  0.85           C  
ATOM    361  O   GLU A  24       1.657  -0.161  25.397  1.00  0.85           O  
ATOM    362  CB  GLU A  24       1.328  -0.764  28.436  1.00  0.85           C  
ATOM    363  CG  GLU A  24       0.717  -1.249  29.749  1.00  0.85           C  
ATOM    364  CD  GLU A  24       1.465  -1.243  31.066  1.00  0.85           C  
ATOM    365  OE1 GLU A  24       2.659  -0.775  31.094  1.00  0.85           O1-
ATOM    366  OE2 GLU A  24       1.004  -1.864  32.060  1.00  0.85           O1-
ATOM    367  H   GLU A  24       1.272  -2.673  26.731  1.00  0.00           H  
ATOM    368  HA  GLU A  24      -0.752  -0.771  27.543  1.00  0.00           H  
ATOM    369  HB2 GLU A  24       2.211  -1.284  28.066  1.00  0.00           H  
ATOM    370  HB3 GLU A  24       1.604   0.283  28.564  1.00  0.00           H  
ATOM    371  HG2 GLU A  24      -0.149  -0.625  29.972  1.00  0.00           H  
ATOM    372  HG3 GLU A  24       0.313  -2.260  29.690  1.00  0.00           H  
ATOM    373  N   PHE A  25      -0.188   1.046  26.094  1.00  0.77           N  
ATOM    374  CA  PHE A  25      -0.001   2.059  25.068  1.00  0.77           C  
ATOM    375  C   PHE A  25       1.184   3.033  25.551  1.00  0.77           C  
ATOM    376  O   PHE A  25       1.088   3.535  26.664  1.00  0.77           O  
ATOM    377  CB  PHE A  25      -1.323   2.841  24.883  1.00  0.77           C  
ATOM    378  CG  PHE A  25      -2.438   1.985  24.406  1.00  0.77           C  
ATOM    379  CD1 PHE A  25      -2.566   1.619  23.061  1.00  0.77           C  
ATOM    380  CD2 PHE A  25      -3.201   1.203  25.291  1.00  0.77           C  
ATOM    381  CE1 PHE A  25      -3.579   0.733  22.619  1.00  0.77           C  
ATOM    382  CE2 PHE A  25      -4.124   0.248  24.935  1.00  0.77           C  
ATOM    383  CZ  PHE A  25      -4.350  -0.029  23.577  1.00  0.77           C  
ATOM    384  H   PHE A  25      -0.985   1.085  26.714  1.00  0.00           H  
ATOM    385  HA  PHE A  25       0.291   1.663  24.095  1.00  0.00           H  
ATOM    386  HB2 PHE A  25      -1.633   3.192  25.868  1.00  0.00           H  
ATOM    387  HB3 PHE A  25      -1.305   3.728  24.250  1.00  0.00           H  
ATOM    388  HD1 PHE A  25      -1.821   2.013  22.386  1.00  0.00           H  
ATOM    389  HD2 PHE A  25      -3.064   1.370  26.350  1.00  0.00           H  
ATOM    390  HE1 PHE A  25      -3.743   0.550  21.568  1.00  0.00           H  
ATOM    391  HE2 PHE A  25      -4.708  -0.247  25.697  1.00  0.00           H  
ATOM    392  HZ  PHE A  25      -5.070  -0.761  23.242  1.00  0.00           H  
ATOM    393  N   GLY A  26       2.078   3.454  24.605  1.00  0.76           N  
ATOM    394  CA  GLY A  26       3.057   4.588  24.729  1.00  0.76           C  
ATOM    395  C   GLY A  26       2.442   5.956  24.533  1.00  0.76           C  
ATOM    396  O   GLY A  26       1.252   6.106  24.197  1.00  0.76           O  
ATOM    397  H   GLY A  26       1.936   3.064  23.685  1.00  0.00           H  
ATOM    398  HA2 GLY A  26       3.657   4.601  25.639  1.00  0.00           H  
ATOM    399  HA3 GLY A  26       3.892   4.450  24.043  1.00  0.00           H  
ATOM    400  N   LYS A  27       3.236   6.924  24.872  1.00  0.71           N  
ATOM    401  CA  LYS A  27       2.799   8.300  25.081  1.00  0.71           C  
ATOM    402  C   LYS A  27       3.993   9.257  24.893  1.00  0.71           C  
ATOM    403  O   LYS A  27       5.024   9.237  25.574  1.00  0.71           O  
ATOM    404  CB  LYS A  27       2.144   8.429  26.522  1.00  0.71           C  
ATOM    405  CG  LYS A  27       1.685   9.761  26.989  1.00  0.71           C  
ATOM    406  CD  LYS A  27       0.364   9.731  27.794  1.00  0.71           C  
ATOM    407  CE  LYS A  27       0.115  11.142  28.374  1.00  0.71           C  
ATOM    408  NZ  LYS A  27      -1.094  11.169  29.228  1.00  0.71           N1+
ATOM    409  H   LYS A  27       4.152   6.661  25.204  1.00  0.00           H  
ATOM    410  HA  LYS A  27       1.967   8.630  24.459  1.00  0.00           H  
ATOM    411  HB2 LYS A  27       1.278   7.767  26.510  1.00  0.00           H  
ATOM    412  HB3 LYS A  27       2.718   8.047  27.366  1.00  0.00           H  
ATOM    413  HG2 LYS A  27       2.476  10.285  27.527  1.00  0.00           H  
ATOM    414  HG3 LYS A  27       1.506  10.421  26.141  1.00  0.00           H  
ATOM    415  HD2 LYS A  27      -0.514   9.515  27.185  1.00  0.00           H  
ATOM    416  HD3 LYS A  27       0.395   8.927  28.529  1.00  0.00           H  
ATOM    417  HE2 LYS A  27       0.955  11.377  29.028  1.00  0.00           H  
ATOM    418  HE3 LYS A  27      -0.103  11.898  27.619  1.00  0.00           H  
ATOM    419  HZ1 LYS A  27      -1.023  10.406  29.885  1.00  0.00           H  
ATOM    420  HZ2 LYS A  27      -1.297  12.043  29.692  1.00  0.00           H  
ATOM    421  HZ3 LYS A  27      -1.897  10.946  28.658  1.00  0.00           H  
ATOM    422  N   PRO A  28       3.848  10.169  23.934  1.00  0.71           N  
ATOM    423  CA  PRO A  28       2.690  10.497  23.054  1.00  0.71           C  
ATOM    424  C   PRO A  28       2.441   9.544  21.802  1.00  0.71           C  
ATOM    425  O   PRO A  28       1.502   9.820  21.067  1.00  0.71           O  
ATOM    426  CB  PRO A  28       3.040  11.955  22.505  1.00  0.71           C  
ATOM    427  CG  PRO A  28       4.575  12.001  22.487  1.00  0.71           C  
ATOM    428  CD  PRO A  28       4.934  11.120  23.747  1.00  0.71           C  
ATOM    429  HA  PRO A  28       1.750  10.579  23.600  1.00  0.00           H  
ATOM    430  HB2 PRO A  28       2.656  12.191  21.512  1.00  0.00           H  
ATOM    431  HB3 PRO A  28       2.816  12.762  23.203  1.00  0.00           H  
ATOM    432  HG2 PRO A  28       4.795  11.451  21.572  1.00  0.00           H  
ATOM    433  HG3 PRO A  28       5.068  12.974  22.474  1.00  0.00           H  
ATOM    434  HD2 PRO A  28       5.882  10.608  23.580  1.00  0.00           H  
ATOM    435  HD3 PRO A  28       5.159  11.729  24.623  1.00  0.00           H  
ATOM    436  N   LEU A  29       3.217   8.413  21.593  1.00  0.71           N  
ATOM    437  CA  LEU A  29       3.021   7.601  20.400  1.00  0.71           C  
ATOM    438  C   LEU A  29       3.157   6.141  20.856  1.00  0.71           C  
ATOM    439  O   LEU A  29       3.995   5.851  21.804  1.00  0.71           O  
ATOM    440  CB  LEU A  29       3.971   7.874  19.213  1.00  0.71           C  
ATOM    441  CG  LEU A  29       3.937   7.027  17.986  1.00  0.71           C  
ATOM    442  CD1 LEU A  29       2.615   7.006  17.256  1.00  0.71           C  
ATOM    443  CD2 LEU A  29       5.007   7.567  16.967  1.00  0.71           C  
ATOM    444  H   LEU A  29       3.979   8.237  22.233  1.00  0.00           H  
ATOM    445  HA  LEU A  29       2.010   7.734  20.016  1.00  0.00           H  
ATOM    446  HB2 LEU A  29       3.726   8.886  18.892  1.00  0.00           H  
ATOM    447  HB3 LEU A  29       5.005   7.847  19.557  1.00  0.00           H  
ATOM    448  HG  LEU A  29       4.299   6.013  18.152  1.00  0.00           H  
ATOM    449 HD11 LEU A  29       2.740   7.294  16.212  1.00  0.00           H  
ATOM    450 HD12 LEU A  29       2.279   5.970  17.208  1.00  0.00           H  
ATOM    451 HD13 LEU A  29       1.770   7.545  17.683  1.00  0.00           H  
ATOM    452 HD21 LEU A  29       5.933   7.705  17.526  1.00  0.00           H  
ATOM    453 HD22 LEU A  29       5.090   6.918  16.095  1.00  0.00           H  
ATOM    454 HD23 LEU A  29       4.791   8.513  16.470  1.00  0.00           H  
ATOM    455  N   THR A  30       2.228   5.333  20.316  1.00  0.75           N  
ATOM    456  CA  THR A  30       2.389   3.858  20.377  1.00  0.75           C  
ATOM    457  C   THR A  30       2.589   3.383  18.846  1.00  0.75           C  
ATOM    458  O   THR A  30       1.656   3.333  18.075  1.00  0.75           O  
ATOM    459  CB  THR A  30       1.086   3.077  20.881  1.00  0.75           C  
ATOM    460  CG2 THR A  30       1.254   1.602  21.170  1.00  0.75           C  
ATOM    461  OG1 THR A  30       0.702   3.749  22.029  1.00  0.75           O  
ATOM    462  H   THR A  30       1.594   5.626  19.586  1.00  0.00           H  
ATOM    463  HA  THR A  30       3.332   3.697  20.899  1.00  0.00           H  
ATOM    464  HB  THR A  30       0.246   3.188  20.195  1.00  0.00           H  
ATOM    465  HG1 THR A  30       0.834   4.697  21.958  1.00  0.00           H  
ATOM    466 HG21 THR A  30       1.671   1.122  20.285  1.00  0.00           H  
ATOM    467 HG22 THR A  30       1.930   1.413  22.004  1.00  0.00           H  
ATOM    468 HG23 THR A  30       0.268   1.256  21.480  1.00  0.00           H  
ATOM    469  N   LEU A  31       3.788   2.887  18.539  1.00  0.73           N  
ATOM    470  CA  LEU A  31       4.293   2.412  17.291  1.00  0.73           C  
ATOM    471  C   LEU A  31       4.202   0.877  17.203  1.00  0.73           C  
ATOM    472  O   LEU A  31       5.055   0.173  17.696  1.00  0.73           O  
ATOM    473  CB  LEU A  31       5.784   2.881  17.235  1.00  0.73           C  
ATOM    474  CG  LEU A  31       6.310   2.890  15.813  1.00  0.73           C  
ATOM    475  CD1 LEU A  31       5.731   4.044  14.975  1.00  0.73           C  
ATOM    476  CD2 LEU A  31       7.883   2.770  15.710  1.00  0.73           C  
ATOM    477  H   LEU A  31       4.533   2.899  19.221  1.00  0.00           H  
ATOM    478  HA  LEU A  31       3.741   2.867  16.469  1.00  0.00           H  
ATOM    479  HB2 LEU A  31       5.873   3.893  17.629  1.00  0.00           H  
ATOM    480  HB3 LEU A  31       6.435   2.249  17.839  1.00  0.00           H  
ATOM    481  HG  LEU A  31       6.039   1.963  15.309  1.00  0.00           H  
ATOM    482 HD11 LEU A  31       5.301   4.749  15.686  1.00  0.00           H  
ATOM    483 HD12 LEU A  31       6.470   4.520  14.330  1.00  0.00           H  
ATOM    484 HD13 LEU A  31       4.988   3.657  14.277  1.00  0.00           H  
ATOM    485 HD21 LEU A  31       8.275   2.147  16.514  1.00  0.00           H  
ATOM    486 HD22 LEU A  31       8.217   2.291  14.790  1.00  0.00           H  
ATOM    487 HD23 LEU A  31       8.438   3.697  15.854  1.00  0.00           H  
ATOM    488  N   ILE A  32       3.252   0.408  16.426  1.00  0.72           N  
ATOM    489  CA  ILE A  32       2.967  -1.002  16.078  1.00  0.72           C  
ATOM    490  C   ILE A  32       3.563  -1.202  14.693  1.00  0.72           C  
ATOM    491  O   ILE A  32       3.457  -0.260  13.870  1.00  0.72           O  
ATOM    492  CB  ILE A  32       1.429  -1.281  16.155  1.00  0.72           C  
ATOM    493  CG1 ILE A  32       0.760  -0.919  17.481  1.00  0.72           C  
ATOM    494  CG2 ILE A  32       0.953  -2.668  15.660  1.00  0.72           C  
ATOM    495  CD1 ILE A  32      -0.781  -0.986  17.449  1.00  0.72           C  
ATOM    496  H   ILE A  32       2.664   1.101  15.984  1.00  0.00           H  
ATOM    497  HA  ILE A  32       3.529  -1.700  16.698  1.00  0.00           H  
ATOM    498  HB  ILE A  32       0.996  -0.676  15.359  1.00  0.00           H  
ATOM    499 HG12 ILE A  32       1.077  -1.601  18.270  1.00  0.00           H  
ATOM    500 HG13 ILE A  32       1.260   0.025  17.697  1.00  0.00           H  
ATOM    501 HG21 ILE A  32       1.006  -2.778  14.576  1.00  0.00           H  
ATOM    502 HG22 ILE A  32       1.645  -3.402  16.073  1.00  0.00           H  
ATOM    503 HG23 ILE A  32      -0.005  -3.021  16.041  1.00  0.00           H  
ATOM    504 HD11 ILE A  32      -1.069  -1.885  17.994  1.00  0.00           H  
ATOM    505 HD12 ILE A  32      -1.131  -0.062  17.910  1.00  0.00           H  
ATOM    506 HD13 ILE A  32      -1.210  -0.941  16.448  1.00  0.00           H  
ATOM    507  N   VAL A  33       4.070  -2.401  14.504  1.00  0.75           N  
ATOM    508  CA  VAL A  33       4.333  -2.951  13.205  1.00  0.75           C  
ATOM    509  C   VAL A  33       3.885  -4.386  13.088  1.00  0.75           C  
ATOM    510  O   VAL A  33       3.787  -5.098  14.091  1.00  0.75           O  
ATOM    511  CB  VAL A  33       5.892  -2.796  12.910  1.00  0.75           C  
ATOM    512  CG1 VAL A  33       6.409  -1.436  12.959  1.00  0.75           C  
ATOM    513  CG2 VAL A  33       6.758  -3.761  13.743  1.00  0.75           C  
ATOM    514  H   VAL A  33       4.073  -3.093  15.240  1.00  0.00           H  
ATOM    515  HA  VAL A  33       3.725  -2.370  12.512  1.00  0.00           H  
ATOM    516  HB  VAL A  33       6.124  -3.094  11.888  1.00  0.00           H  
ATOM    517 HG11 VAL A  33       6.553  -0.990  13.943  1.00  0.00           H  
ATOM    518 HG12 VAL A  33       7.411  -1.598  12.562  1.00  0.00           H  
ATOM    519 HG13 VAL A  33       6.047  -0.717  12.224  1.00  0.00           H  
ATOM    520 HG21 VAL A  33       7.816  -3.516  13.658  1.00  0.00           H  
ATOM    521 HG22 VAL A  33       6.543  -3.798  14.811  1.00  0.00           H  
ATOM    522 HG23 VAL A  33       6.482  -4.740  13.352  1.00  0.00           H  
ATOM    523  N   GLY A  34       3.845  -4.917  11.910  1.00  0.80           N  
ATOM    524  CA  GLY A  34       3.659  -6.379  11.578  1.00  0.80           C  
ATOM    525  C   GLY A  34       3.449  -6.595  10.099  1.00  0.80           C  
ATOM    526  O   GLY A  34       3.741  -5.699   9.260  1.00  0.80           O  
ATOM    527  H   GLY A  34       3.955  -4.458  11.018  1.00  0.00           H  
ATOM    528  HA2 GLY A  34       4.603  -6.804  11.919  1.00  0.00           H  
ATOM    529  HA3 GLY A  34       2.974  -6.822  12.301  1.00  0.00           H  
ATOM    530  N   MET A  35       2.928  -7.716   9.721  1.00  0.79           N  
ATOM    531  CA  MET A  35       2.830  -8.263   8.282  1.00  0.79           C  
ATOM    532  C   MET A  35       1.397  -8.309   7.779  1.00  0.79           C  
ATOM    533  O   MET A  35       0.609  -7.632   8.395  1.00  0.79           O  
ATOM    534  CB  MET A  35       3.727  -9.597   8.234  1.00  0.79           C  
ATOM    535  CG  MET A  35       5.237  -9.295   8.393  1.00  0.79           C  
ATOM    536  SD  MET A  35       6.222 -10.625   9.127  1.00  0.79           S  
ATOM    537  CE  MET A  35       5.911 -11.857   7.789  1.00  0.79           C  
ATOM    538  H   MET A  35       2.617  -8.377  10.418  1.00  0.00           H  
ATOM    539  HA  MET A  35       3.298  -7.446   7.733  1.00  0.00           H  
ATOM    540  HB2 MET A  35       3.443 -10.278   9.036  1.00  0.00           H  
ATOM    541  HB3 MET A  35       3.541 -10.142   7.309  1.00  0.00           H  
ATOM    542  HG2 MET A  35       5.653  -8.986   7.434  1.00  0.00           H  
ATOM    543  HG3 MET A  35       5.517  -8.380   8.916  1.00  0.00           H  
ATOM    544  HE1 MET A  35       6.011 -11.408   6.801  1.00  0.00           H  
ATOM    545  HE2 MET A  35       6.495 -12.761   7.961  1.00  0.00           H  
ATOM    546  HE3 MET A  35       4.945 -12.344   7.922  1.00  0.00           H  
ATOM    547  N   ASN A  36       1.135  -9.045   6.654  1.00  0.76           N  
ATOM    548  CA  ASN A  36      -0.208  -9.695   6.442  1.00  0.76           C  
ATOM    549  C   ASN A  36      -0.769 -10.544   7.561  1.00  0.76           C  
ATOM    550  O   ASN A  36      -0.205 -11.544   8.008  1.00  0.76           O  
ATOM    551  CB  ASN A  36      -0.100 -10.756   5.283  1.00  0.76           C  
ATOM    552  CG  ASN A  36       0.096 -10.220   3.873  1.00  0.76           C  
ATOM    553  ND2 ASN A  36       1.254  -9.867   3.417  1.00  0.76           N  
ATOM    554  OD1 ASN A  36      -0.876 -10.216   3.123  1.00  0.76           O  
ATOM    555  H   ASN A  36       1.841  -9.253   5.962  1.00  0.00           H  
ATOM    556  HA  ASN A  36      -0.843  -8.866   6.133  1.00  0.00           H  
ATOM    557  HB2 ASN A  36       0.783 -11.378   5.427  1.00  0.00           H  
ATOM    558  HB3 ASN A  36      -0.992 -11.368   5.145  1.00  0.00           H  
ATOM    559 HD21 ASN A  36       2.110  -9.901   3.952  1.00  0.00           H  
ATOM    560 HD22 ASN A  36       1.298  -9.536   2.464  1.00  0.00           H  
ATOM    561  N   GLY A  37      -1.990 -10.254   7.988  1.00  0.80           N  
ATOM    562  CA  GLY A  37      -2.873 -11.075   8.905  1.00  0.80           C  
ATOM    563  C   GLY A  37      -2.291 -11.277  10.290  1.00  0.80           C  
ATOM    564  O   GLY A  37      -2.643 -12.316  10.840  1.00  0.80           O  
ATOM    565  H   GLY A  37      -2.309  -9.353   7.662  1.00  0.00           H  
ATOM    566  HA2 GLY A  37      -3.920 -10.780   8.972  1.00  0.00           H  
ATOM    567  HA3 GLY A  37      -3.007 -12.102   8.566  1.00  0.00           H  
ATOM    568  N   SER A  38      -1.518 -10.364  10.828  1.00  0.80           N  
ATOM    569  CA  SER A  38      -0.990 -10.441  12.163  1.00  0.80           C  
ATOM    570  C   SER A  38      -1.938 -10.197  13.348  1.00  0.80           C  
ATOM    571  O   SER A  38      -1.759 -10.866  14.411  1.00  0.80           O  
ATOM    572  CB  SER A  38       0.210  -9.472  12.269  1.00  0.80           C  
ATOM    573  OG  SER A  38       0.047  -8.315  11.449  1.00  0.80           O  
ATOM    574  H   SER A  38      -1.256  -9.621  10.196  1.00  0.00           H  
ATOM    575  HA  SER A  38      -0.549 -11.408  12.405  1.00  0.00           H  
ATOM    576  HB2 SER A  38       0.521  -9.096  13.244  1.00  0.00           H  
ATOM    577  HB3 SER A  38       1.123  -9.959  11.927  1.00  0.00           H  
ATOM    578  HG  SER A  38      -0.843  -8.273  11.092  1.00  0.00           H  
ATOM    579  N   GLY A  39      -2.879  -9.344  13.092  1.00  0.83           N  
ATOM    580  CA  GLY A  39      -3.954  -8.904  13.949  1.00  0.83           C  
ATOM    581  C   GLY A  39      -3.731  -7.421  14.478  1.00  0.83           C  
ATOM    582  O   GLY A  39      -4.208  -7.106  15.568  1.00  0.83           O  
ATOM    583  H   GLY A  39      -2.708  -8.856  12.225  1.00  0.00           H  
ATOM    584  HA2 GLY A  39      -4.850  -9.059  13.347  1.00  0.00           H  
ATOM    585  HA3 GLY A  39      -3.997  -9.619  14.770  1.00  0.00           H  
ATOM    586  N   LYS A  40      -2.930  -6.611  13.743  1.00  0.80           N  
ATOM    587  CA  LYS A  40      -2.769  -5.174  13.961  1.00  0.80           C  
ATOM    588  C   LYS A  40      -4.112  -4.380  14.128  1.00  0.80           C  
ATOM    589  O   LYS A  40      -4.304  -3.628  15.125  1.00  0.80           O  
ATOM    590  CB  LYS A  40      -1.860  -4.603  12.823  1.00  0.80           C  
ATOM    591  CG  LYS A  40      -0.479  -5.285  12.814  1.00  0.80           C  
ATOM    592  CD  LYS A  40       0.460  -4.748  11.827  1.00  0.80           C  
ATOM    593  CE  LYS A  40       0.058  -4.440  10.409  1.00  0.80           C  
ATOM    594  NZ  LYS A  40      -0.601  -5.567   9.748  1.00  0.80           N1+
ATOM    595  H   LYS A  40      -2.739  -6.936  12.806  1.00  0.00           H  
ATOM    596  HA  LYS A  40      -2.333  -5.155  14.960  1.00  0.00           H  
ATOM    597  HB2 LYS A  40      -2.218  -4.721  11.801  1.00  0.00           H  
ATOM    598  HB3 LYS A  40      -1.766  -3.526  12.961  1.00  0.00           H  
ATOM    599  HG2 LYS A  40      -0.117  -5.320  13.842  1.00  0.00           H  
ATOM    600  HG3 LYS A  40      -0.634  -6.321  12.515  1.00  0.00           H  
ATOM    601  HD2 LYS A  40       0.794  -3.738  12.065  1.00  0.00           H  
ATOM    602  HD3 LYS A  40       1.230  -5.514  11.741  1.00  0.00           H  
ATOM    603  HE2 LYS A  40      -0.660  -3.620  10.450  1.00  0.00           H  
ATOM    604  HE3 LYS A  40       0.940  -4.178   9.825  1.00  0.00           H  
ATOM    605  HZ1 LYS A  40      -0.011  -6.141   9.163  1.00  0.00           H  
ATOM    606  HZ2 LYS A  40      -1.167  -6.162  10.335  1.00  0.00           H  
ATOM    607  HZ3 LYS A  40      -1.336  -5.190   9.166  1.00  0.00           H  
ATOM    608  N   THR A  41      -5.014  -4.614  13.163  1.00  0.81           N  
ATOM    609  CA  THR A  41      -6.284  -3.948  13.162  1.00  0.81           C  
ATOM    610  C   THR A  41      -7.311  -4.562  14.178  1.00  0.81           C  
ATOM    611  O   THR A  41      -8.214  -3.853  14.517  1.00  0.81           O  
ATOM    612  CB  THR A  41      -6.938  -4.040  11.743  1.00  0.81           C  
ATOM    613  CG2 THR A  41      -8.323  -3.503  11.449  1.00  0.81           C  
ATOM    614  OG1 THR A  41      -6.166  -3.440  10.768  1.00  0.81           O  
ATOM    615  H   THR A  41      -4.868  -5.255  12.396  1.00  0.00           H  
ATOM    616  HA  THR A  41      -6.143  -2.881  13.335  1.00  0.00           H  
ATOM    617  HB  THR A  41      -6.915  -5.113  11.552  1.00  0.00           H  
ATOM    618  HG1 THR A  41      -6.224  -2.482  10.745  1.00  0.00           H  
ATOM    619 HG21 THR A  41      -8.985  -4.284  11.822  1.00  0.00           H  
ATOM    620 HG22 THR A  41      -8.603  -2.595  11.983  1.00  0.00           H  
ATOM    621 HG23 THR A  41      -8.625  -3.384  10.408  1.00  0.00           H  
ATOM    622  N   THR A  42      -7.239  -5.858  14.582  1.00  0.82           N  
ATOM    623  CA  THR A  42      -7.967  -6.549  15.649  1.00  0.82           C  
ATOM    624  C   THR A  42      -7.832  -5.796  17.055  1.00  0.82           C  
ATOM    625  O   THR A  42      -8.819  -5.758  17.771  1.00  0.82           O  
ATOM    626  CB  THR A  42      -7.477  -8.009  15.593  1.00  0.82           C  
ATOM    627  CG2 THR A  42      -8.171  -9.041  16.534  1.00  0.82           C  
ATOM    628  OG1 THR A  42      -7.517  -8.676  14.431  1.00  0.82           O  
ATOM    629  H   THR A  42      -6.622  -6.496  14.101  1.00  0.00           H  
ATOM    630  HA  THR A  42      -9.027  -6.459  15.412  1.00  0.00           H  
ATOM    631  HB  THR A  42      -6.416  -8.111  15.821  1.00  0.00           H  
ATOM    632  HG1 THR A  42      -7.098  -8.256  13.676  1.00  0.00           H  
ATOM    633 HG21 THR A  42      -8.009 -10.045  16.142  1.00  0.00           H  
ATOM    634 HG22 THR A  42      -7.876  -8.862  17.569  1.00  0.00           H  
ATOM    635 HG23 THR A  42      -9.252  -8.921  16.599  1.00  0.00           H  
ATOM    636  N   ILE A  43      -6.715  -5.070  17.211  1.00  0.83           N  
ATOM    637  CA  ILE A  43      -6.430  -4.233  18.358  1.00  0.83           C  
ATOM    638  C   ILE A  43      -7.179  -2.874  18.287  1.00  0.83           C  
ATOM    639  O   ILE A  43      -7.820  -2.435  19.231  1.00  0.83           O  
ATOM    640  CB  ILE A  43      -4.861  -3.944  18.390  1.00  0.83           C  
ATOM    641  CG1 ILE A  43      -4.118  -5.292  18.634  1.00  0.83           C  
ATOM    642  CG2 ILE A  43      -4.401  -2.884  19.431  1.00  0.83           C  
ATOM    643  CD1 ILE A  43      -2.569  -5.191  18.397  1.00  0.83           C  
ATOM    644  H   ILE A  43      -5.937  -5.228  16.587  1.00  0.00           H  
ATOM    645  HA  ILE A  43      -6.741  -4.687  19.299  1.00  0.00           H  
ATOM    646  HB  ILE A  43      -4.664  -3.603  17.373  1.00  0.00           H  
ATOM    647 HG12 ILE A  43      -4.087  -5.655  19.661  1.00  0.00           H  
ATOM    648 HG13 ILE A  43      -4.579  -6.102  18.070  1.00  0.00           H  
ATOM    649 HG21 ILE A  43      -4.559  -3.396  20.380  1.00  0.00           H  
ATOM    650 HG22 ILE A  43      -3.388  -2.511  19.281  1.00  0.00           H  
ATOM    651 HG23 ILE A  43      -4.917  -1.926  19.505  1.00  0.00           H  
ATOM    652 HD11 ILE A  43      -2.079  -4.645  19.202  1.00  0.00           H  
ATOM    653 HD12 ILE A  43      -2.033  -6.140  18.412  1.00  0.00           H  
ATOM    654 HD13 ILE A  43      -2.346  -4.621  17.495  1.00  0.00           H  
ATOM    655  N   ILE A  44      -7.263  -2.285  17.048  1.00  0.83           N  
ATOM    656  CA  ILE A  44      -8.165  -1.177  16.626  1.00  0.83           C  
ATOM    657  C   ILE A  44      -9.644  -1.497  16.731  1.00  0.83           C  
ATOM    658  O   ILE A  44     -10.426  -0.835  17.445  1.00  0.83           O  
ATOM    659  CB  ILE A  44      -7.822  -0.468  15.234  1.00  0.83           C  
ATOM    660  CG1 ILE A  44      -6.292  -0.149  15.085  1.00  0.83           C  
ATOM    661  CG2 ILE A  44      -8.586   0.821  14.940  1.00  0.83           C  
ATOM    662  CD1 ILE A  44      -5.577   0.724  16.181  1.00  0.83           C  
ATOM    663  H   ILE A  44      -6.561  -2.564  16.378  1.00  0.00           H  
ATOM    664  HA  ILE A  44      -8.026  -0.397  17.374  1.00  0.00           H  
ATOM    665  HB  ILE A  44      -7.978  -1.166  14.411  1.00  0.00           H  
ATOM    666 HG12 ILE A  44      -5.764  -1.089  14.921  1.00  0.00           H  
ATOM    667 HG13 ILE A  44      -6.076   0.367  14.150  1.00  0.00           H  
ATOM    668 HG21 ILE A  44      -8.297   1.542  15.704  1.00  0.00           H  
ATOM    669 HG22 ILE A  44      -8.434   1.278  13.962  1.00  0.00           H  
ATOM    670 HG23 ILE A  44      -9.654   0.629  15.044  1.00  0.00           H  
ATOM    671 HD11 ILE A  44      -6.011   0.572  17.169  1.00  0.00           H  
ATOM    672 HD12 ILE A  44      -4.496   0.581  16.190  1.00  0.00           H  
ATOM    673 HD13 ILE A  44      -5.910   1.700  15.828  1.00  0.00           H  
ATOM    674  N   GLU A  45     -10.045  -2.745  16.394  1.00  0.83           N  
ATOM    675  CA  GLU A  45     -11.338  -3.346  16.584  1.00  0.83           C  
ATOM    676  C   GLU A  45     -11.678  -3.568  18.061  1.00  0.83           C  
ATOM    677  O   GLU A  45     -12.825  -3.323  18.425  1.00  0.83           O  
ATOM    678  CB  GLU A  45     -11.485  -4.713  15.893  1.00  0.83           C  
ATOM    679  CG  GLU A  45     -11.421  -4.718  14.378  1.00  0.83           C  
ATOM    680  CD  GLU A  45     -11.671  -6.071  13.766  1.00  0.83           C  
ATOM    681  OE1 GLU A  45     -11.347  -7.098  14.418  1.00  0.83           O1-
ATOM    682  OE2 GLU A  45     -12.334  -6.042  12.717  1.00  0.83           O1-
ATOM    683  H   GLU A  45      -9.412  -3.434  16.014  1.00  0.00           H  
ATOM    684  HA  GLU A  45     -12.113  -2.756  16.095  1.00  0.00           H  
ATOM    685  HB2 GLU A  45     -10.829  -5.491  16.283  1.00  0.00           H  
ATOM    686  HB3 GLU A  45     -12.448  -5.114  16.209  1.00  0.00           H  
ATOM    687  HG2 GLU A  45     -12.236  -4.078  14.039  1.00  0.00           H  
ATOM    688  HG3 GLU A  45     -10.517  -4.337  13.902  1.00  0.00           H  
ATOM    689  N   CYS A  46     -10.734  -4.138  18.858  1.00  0.88           N  
ATOM    690  CA  CYS A  46     -11.022  -4.362  20.259  1.00  0.88           C  
ATOM    691  C   CYS A  46     -11.133  -2.974  20.975  1.00  0.88           C  
ATOM    692  O   CYS A  46     -11.922  -2.811  21.887  1.00  0.88           O  
ATOM    693  CB  CYS A  46      -9.989  -5.212  20.951  1.00  0.88           C  
ATOM    694  SG  CYS A  46      -9.928  -6.945  20.405  1.00  0.88           S  
ATOM    695  H   CYS A  46      -9.832  -4.350  18.454  1.00  0.00           H  
ATOM    696  HA  CYS A  46     -11.952  -4.914  20.395  1.00  0.00           H  
ATOM    697  HB2 CYS A  46      -9.019  -4.813  20.655  1.00  0.00           H  
ATOM    698  HB3 CYS A  46     -10.144  -5.335  22.023  1.00  0.00           H  
ATOM    699  HG  CYS A  46      -9.337  -6.648  19.244  1.00  0.00           H  
ATOM    700  N   LEU A  47     -10.346  -1.871  20.569  1.00  0.86           N  
ATOM    701  CA  LEU A  47     -10.499  -0.517  21.182  1.00  0.86           C  
ATOM    702  C   LEU A  47     -11.852   0.087  20.794  1.00  0.86           C  
ATOM    703  O   LEU A  47     -12.473   0.800  21.611  1.00  0.86           O  
ATOM    704  CB  LEU A  47      -9.438   0.427  20.591  1.00  0.86           C  
ATOM    705  CG  LEU A  47      -8.063   0.233  21.114  1.00  0.86           C  
ATOM    706  CD1 LEU A  47      -6.975   0.756  20.149  1.00  0.86           C  
ATOM    707  CD2 LEU A  47      -7.772   0.903  22.500  1.00  0.86           C  
ATOM    708  H   LEU A  47      -9.709  -1.904  19.786  1.00  0.00           H  
ATOM    709  HA  LEU A  47     -10.368  -0.646  22.257  1.00  0.00           H  
ATOM    710  HB2 LEU A  47      -9.511   0.288  19.512  1.00  0.00           H  
ATOM    711  HB3 LEU A  47      -9.692   1.440  20.905  1.00  0.00           H  
ATOM    712  HG  LEU A  47      -7.862  -0.834  21.199  1.00  0.00           H  
ATOM    713 HD11 LEU A  47      -7.393   1.221  19.257  1.00  0.00           H  
ATOM    714 HD12 LEU A  47      -6.383   1.614  20.467  1.00  0.00           H  
ATOM    715 HD13 LEU A  47      -6.256   0.018  19.794  1.00  0.00           H  
ATOM    716 HD21 LEU A  47      -7.739   0.155  23.293  1.00  0.00           H  
ATOM    717 HD22 LEU A  47      -6.901   1.524  22.708  1.00  0.00           H  
ATOM    718 HD23 LEU A  47      -8.582   1.548  22.840  1.00  0.00           H  
ATOM    719  N   LYS A  48     -12.322  -0.127  19.550  1.00  0.85           N  
ATOM    720  CA  LYS A  48     -13.700   0.281  19.107  1.00  0.85           C  
ATOM    721  C   LYS A  48     -14.763  -0.479  19.883  1.00  0.85           C  
ATOM    722  O   LYS A  48     -15.593   0.195  20.495  1.00  0.85           O  
ATOM    723  CB  LYS A  48     -13.893   0.107  17.501  1.00  0.85           C  
ATOM    724  CG  LYS A  48     -15.041   0.950  16.855  1.00  0.85           C  
ATOM    725  CD  LYS A  48     -15.363   0.818  15.380  1.00  0.85           C  
ATOM    726  CE  LYS A  48     -16.438   1.812  14.873  1.00  0.85           C  
ATOM    727  NZ  LYS A  48     -17.857   1.585  15.119  1.00  0.85           N1+
ATOM    728  H   LYS A  48     -11.798  -0.661  18.872  1.00  0.00           H  
ATOM    729  HA  LYS A  48     -13.726   1.328  19.411  1.00  0.00           H  
ATOM    730  HB2 LYS A  48     -13.018   0.494  16.978  1.00  0.00           H  
ATOM    731  HB3 LYS A  48     -13.911  -0.941  17.204  1.00  0.00           H  
ATOM    732  HG2 LYS A  48     -15.961   0.716  17.391  1.00  0.00           H  
ATOM    733  HG3 LYS A  48     -14.639   1.952  17.009  1.00  0.00           H  
ATOM    734  HD2 LYS A  48     -14.483   1.012  14.768  1.00  0.00           H  
ATOM    735  HD3 LYS A  48     -15.563  -0.227  15.143  1.00  0.00           H  
ATOM    736  HE2 LYS A  48     -16.198   2.802  15.261  1.00  0.00           H  
ATOM    737  HE3 LYS A  48     -16.320   1.708  13.794  1.00  0.00           H  
ATOM    738  HZ1 LYS A  48     -18.126   1.384  16.072  1.00  0.00           H  
ATOM    739  HZ2 LYS A  48     -18.486   2.344  14.900  1.00  0.00           H  
ATOM    740  HZ3 LYS A  48     -18.283   0.775  14.693  1.00  0.00           H  
ATOM    741  N   TYR A  49     -14.581  -1.795  20.051  1.00  0.85           N  
ATOM    742  CA  TYR A  49     -15.497  -2.668  20.911  1.00  0.85           C  
ATOM    743  C   TYR A  49     -15.504  -2.283  22.384  1.00  0.85           C  
ATOM    744  O   TYR A  49     -16.560  -2.117  22.969  1.00  0.85           O  
ATOM    745  CB  TYR A  49     -15.432  -4.111  20.647  1.00  0.85           C  
ATOM    746  CG  TYR A  49     -16.511  -4.990  21.299  1.00  0.85           C  
ATOM    747  CD1 TYR A  49     -17.877  -4.860  20.881  1.00  0.85           C  
ATOM    748  CD2 TYR A  49     -16.192  -5.964  22.262  1.00  0.85           C  
ATOM    749  CE1 TYR A  49     -18.898  -5.594  21.468  1.00  0.85           C  
ATOM    750  CE2 TYR A  49     -17.213  -6.802  22.787  1.00  0.85           C  
ATOM    751  CZ  TYR A  49     -18.562  -6.670  22.339  1.00  0.85           C  
ATOM    752  OH  TYR A  49     -19.575  -7.466  22.870  1.00  0.85           O  
ATOM    753  H   TYR A  49     -13.844  -2.298  19.579  1.00  0.00           H  
ATOM    754  HA  TYR A  49     -16.497  -2.334  20.634  1.00  0.00           H  
ATOM    755  HB2 TYR A  49     -15.438  -4.302  19.574  1.00  0.00           H  
ATOM    756  HB3 TYR A  49     -14.455  -4.466  20.976  1.00  0.00           H  
ATOM    757  HD1 TYR A  49     -18.041  -4.147  20.087  1.00  0.00           H  
ATOM    758  HD2 TYR A  49     -15.231  -6.326  22.598  1.00  0.00           H  
ATOM    759  HE1 TYR A  49     -19.888  -5.336  21.123  1.00  0.00           H  
ATOM    760  HE2 TYR A  49     -17.002  -7.573  23.513  1.00  0.00           H  
ATOM    761  HH  TYR A  49     -20.258  -7.709  22.241  1.00  0.00           H  
ATOM    762  N   ALA A  50     -14.322  -2.052  22.928  1.00  0.87           N  
ATOM    763  CA  ALA A  50     -14.109  -1.552  24.266  1.00  0.87           C  
ATOM    764  C   ALA A  50     -14.750  -0.232  24.504  1.00  0.87           C  
ATOM    765  O   ALA A  50     -15.583  -0.135  25.407  1.00  0.87           O  
ATOM    766  CB  ALA A  50     -12.541  -1.657  24.548  1.00  0.87           C  
ATOM    767  H   ALA A  50     -13.542  -2.177  22.299  1.00  0.00           H  
ATOM    768  HA  ALA A  50     -14.528  -2.325  24.910  1.00  0.00           H  
ATOM    769  HB1 ALA A  50     -11.976  -1.226  23.721  1.00  0.00           H  
ATOM    770  HB2 ALA A  50     -12.222  -1.157  25.463  1.00  0.00           H  
ATOM    771  HB3 ALA A  50     -12.435  -2.724  24.742  1.00  0.00           H  
ATOM    772  N   THR A  51     -14.491   0.730  23.632  1.00  0.85           N  
ATOM    773  CA  THR A  51     -14.898   2.128  23.947  1.00  0.85           C  
ATOM    774  C   THR A  51     -16.346   2.462  23.471  1.00  0.85           C  
ATOM    775  O   THR A  51     -17.049   3.239  24.219  1.00  0.85           O  
ATOM    776  CB  THR A  51     -13.892   3.199  23.424  1.00  0.85           C  
ATOM    777  CG2 THR A  51     -12.438   3.139  24.023  1.00  0.85           C  
ATOM    778  OG1 THR A  51     -13.824   3.292  22.006  1.00  0.85           O  
ATOM    779  H   THR A  51     -13.943   0.510  22.813  1.00  0.00           H  
ATOM    780  HA  THR A  51     -15.051   2.300  25.012  1.00  0.00           H  
ATOM    781  HB  THR A  51     -14.292   4.130  23.825  1.00  0.00           H  
ATOM    782  HG1 THR A  51     -13.347   2.534  21.660  1.00  0.00           H  
ATOM    783 HG21 THR A  51     -12.570   2.987  25.094  1.00  0.00           H  
ATOM    784 HG22 THR A  51     -11.834   2.258  23.805  1.00  0.00           H  
ATOM    785 HG23 THR A  51     -11.954   4.114  24.078  1.00  0.00           H  
ATOM    786  N   THR A  52     -16.693   2.052  22.253  1.00  0.84           N  
ATOM    787  CA  THR A  52     -17.900   2.443  21.644  1.00  0.84           C  
ATOM    788  C   THR A  52     -18.951   1.367  21.839  1.00  0.84           C  
ATOM    789  O   THR A  52     -20.130   1.746  21.885  1.00  0.84           O  
ATOM    790  CB  THR A  52     -17.703   2.820  20.135  1.00  0.84           C  
ATOM    791  CG2 THR A  52     -16.474   3.581  19.708  1.00  0.84           C  
ATOM    792  OG1 THR A  52     -17.602   1.750  19.245  1.00  0.84           O  
ATOM    793  H   THR A  52     -16.070   1.570  21.621  1.00  0.00           H  
ATOM    794  HA  THR A  52     -18.241   3.357  22.130  1.00  0.00           H  
ATOM    795  HB  THR A  52     -18.604   3.316  19.774  1.00  0.00           H  
ATOM    796  HG1 THR A  52     -18.059   2.023  18.447  1.00  0.00           H  
ATOM    797 HG21 THR A  52     -16.395   4.439  20.376  1.00  0.00           H  
ATOM    798 HG22 THR A  52     -15.558   2.991  19.747  1.00  0.00           H  
ATOM    799 HG23 THR A  52     -16.558   4.026  18.716  1.00  0.00           H  
ATOM    800  N   GLY A  53     -18.620   0.100  22.178  1.00  0.87           N  
ATOM    801  CA  GLY A  53     -19.486  -1.039  22.301  1.00  0.87           C  
ATOM    802  C   GLY A  53     -19.773  -1.690  20.989  1.00  0.87           C  
ATOM    803  O   GLY A  53     -20.423  -2.749  20.910  1.00  0.87           O  
ATOM    804  H   GLY A  53     -17.646  -0.063  22.389  1.00  0.00           H  
ATOM    805  HA2 GLY A  53     -19.097  -1.817  22.958  1.00  0.00           H  
ATOM    806  HA3 GLY A  53     -20.504  -0.869  22.651  1.00  0.00           H  
ATOM    807  N   ASP A  54     -19.260  -1.074  19.866  1.00  0.85           N  
ATOM    808  CA  ASP A  54     -19.697  -1.424  18.563  1.00  0.85           C  
ATOM    809  C   ASP A  54     -18.799  -2.625  18.125  1.00  0.85           C  
ATOM    810  O   ASP A  54     -17.573  -2.539  18.125  1.00  0.85           O  
ATOM    811  CB  ASP A  54     -19.604  -0.363  17.453  1.00  0.85           C  
ATOM    812  CG  ASP A  54     -20.387   0.935  17.710  1.00  0.85           C  
ATOM    813  OD1 ASP A  54     -21.592   0.879  18.052  1.00  0.85           O1-
ATOM    814  OD2 ASP A  54     -19.732   1.990  17.433  1.00  0.85           O1-
ATOM    815  H   ASP A  54     -18.727  -0.219  19.934  1.00  0.00           H  
ATOM    816  HA  ASP A  54     -20.732  -1.765  18.569  1.00  0.00           H  
ATOM    817  HB2 ASP A  54     -18.563  -0.112  17.248  1.00  0.00           H  
ATOM    818  HB3 ASP A  54     -19.965  -0.669  16.471  1.00  0.00           H  
ATOM    819  N   LEU A  55     -19.481  -3.613  17.639  1.00  0.84           N  
ATOM    820  CA  LEU A  55     -18.808  -4.732  16.952  1.00  0.84           C  
ATOM    821  C   LEU A  55     -18.310  -4.159  15.650  1.00  0.84           C  
ATOM    822  O   LEU A  55     -18.948  -3.220  15.084  1.00  0.84           O  
ATOM    823  CB  LEU A  55     -19.872  -5.914  16.746  1.00  0.84           C  
ATOM    824  CG  LEU A  55     -20.377  -6.736  17.951  1.00  0.84           C  
ATOM    825  CD1 LEU A  55     -21.694  -7.509  17.556  1.00  0.84           C  
ATOM    826  CD2 LEU A  55     -19.344  -7.717  18.521  1.00  0.84           C  
ATOM    827  H   LEU A  55     -20.447  -3.418  17.420  1.00  0.00           H  
ATOM    828  HA  LEU A  55     -18.034  -5.101  17.625  1.00  0.00           H  
ATOM    829  HB2 LEU A  55     -20.701  -5.364  16.301  1.00  0.00           H  
ATOM    830  HB3 LEU A  55     -19.392  -6.530  15.986  1.00  0.00           H  
ATOM    831  HG  LEU A  55     -20.734  -6.084  18.748  1.00  0.00           H  
ATOM    832 HD11 LEU A  55     -21.507  -8.350  16.888  1.00  0.00           H  
ATOM    833 HD12 LEU A  55     -22.189  -7.931  18.431  1.00  0.00           H  
ATOM    834 HD13 LEU A  55     -22.452  -6.895  17.069  1.00  0.00           H  
ATOM    835 HD21 LEU A  55     -18.556  -7.956  17.808  1.00  0.00           H  
ATOM    836 HD22 LEU A  55     -18.753  -7.245  19.307  1.00  0.00           H  
ATOM    837 HD23 LEU A  55     -19.655  -8.643  19.004  1.00  0.00           H  
ATOM    838  N   PRO A  56     -17.157  -4.644  15.145  1.00  0.84           N  
ATOM    839  CA  PRO A  56     -16.605  -3.982  13.952  1.00  0.84           C  
ATOM    840  C   PRO A  56     -17.254  -4.339  12.549  1.00  0.84           C  
ATOM    841  O   PRO A  56     -18.079  -5.297  12.497  1.00  0.84           O  
ATOM    842  CB  PRO A  56     -15.118  -4.366  13.982  1.00  0.84           C  
ATOM    843  CG  PRO A  56     -15.013  -5.762  14.662  1.00  0.84           C  
ATOM    844  CD  PRO A  56     -16.180  -5.641  15.680  1.00  0.84           C  
ATOM    845  HA  PRO A  56     -16.684  -2.905  14.099  1.00  0.00           H  
ATOM    846  HB2 PRO A  56     -14.729  -4.428  12.965  1.00  0.00           H  
ATOM    847  HB3 PRO A  56     -14.627  -3.574  14.548  1.00  0.00           H  
ATOM    848  HG2 PRO A  56     -15.308  -6.604  14.035  1.00  0.00           H  
ATOM    849  HG3 PRO A  56     -14.025  -5.997  15.056  1.00  0.00           H  
ATOM    850  HD2 PRO A  56     -16.651  -6.613  15.826  1.00  0.00           H  
ATOM    851  HD3 PRO A  56     -15.781  -5.166  16.576  1.00  0.00           H  
ATOM    852  N   PRO A  57     -16.869  -3.591  11.454  1.00  0.83           N  
ATOM    853  CA  PRO A  57     -17.295  -3.892  10.043  1.00  0.83           C  
ATOM    854  C   PRO A  57     -17.220  -5.388   9.556  1.00  0.83           C  
ATOM    855  O   PRO A  57     -16.194  -6.100   9.808  1.00  0.83           O  
ATOM    856  CB  PRO A  57     -16.297  -2.965   9.237  1.00  0.83           C  
ATOM    857  CG  PRO A  57     -15.988  -1.808  10.194  1.00  0.83           C  
ATOM    858  CD  PRO A  57     -15.925  -2.481  11.503  1.00  0.83           C  
ATOM    859  HA  PRO A  57     -18.289  -3.473   9.883  1.00  0.00           H  
ATOM    860  HB2 PRO A  57     -15.378  -3.525   9.069  1.00  0.00           H  
ATOM    861  HB3 PRO A  57     -16.743  -2.717   8.274  1.00  0.00           H  
ATOM    862  HG2 PRO A  57     -15.103  -1.283   9.833  1.00  0.00           H  
ATOM    863  HG3 PRO A  57     -16.799  -1.090  10.077  1.00  0.00           H  
ATOM    864  HD2 PRO A  57     -14.890  -2.817  11.445  1.00  0.00           H  
ATOM    865  HD3 PRO A  57     -15.947  -1.833  12.379  1.00  0.00           H  
ATOM    866  N   ASN A  58     -18.303  -5.858   8.882  1.00  0.78           N  
ATOM    867  CA  ASN A  58     -18.374  -7.194   8.223  1.00  0.78           C  
ATOM    868  C   ASN A  58     -18.233  -8.407   9.185  1.00  0.78           C  
ATOM    869  O   ASN A  58     -18.305  -9.596   8.754  1.00  0.78           O  
ATOM    870  CB  ASN A  58     -17.334  -7.220   7.080  1.00  0.78           C  
ATOM    871  CG  ASN A  58     -17.553  -6.263   6.011  1.00  0.78           C  
ATOM    872  ND2 ASN A  58     -16.458  -5.659   5.530  1.00  0.78           N  
ATOM    873  OD1 ASN A  58     -18.632  -6.100   5.508  1.00  0.78           O  
ATOM    874  H   ASN A  58     -19.008  -5.183   8.621  1.00  0.00           H  
ATOM    875  HA  ASN A  58     -19.284  -7.275   7.627  1.00  0.00           H  
ATOM    876  HB2 ASN A  58     -16.356  -7.012   7.513  1.00  0.00           H  
ATOM    877  HB3 ASN A  58     -17.186  -8.184   6.592  1.00  0.00           H  
ATOM    878 HD21 ASN A  58     -15.595  -5.873   6.010  1.00  0.00           H  
ATOM    879 HD22 ASN A  58     -16.450  -4.982   4.781  1.00  0.00           H  
ATOM    880  N   SER A  59     -18.353  -8.164  10.508  1.00  0.77           N  
ATOM    881  CA  SER A  59     -17.814  -9.212  11.454  1.00  0.77           C  
ATOM    882  C   SER A  59     -18.857  -9.475  12.577  1.00  0.77           C  
ATOM    883  O   SER A  59     -18.533  -9.537  13.753  1.00  0.77           O  
ATOM    884  CB  SER A  59     -16.466  -8.699  12.133  1.00  0.77           C  
ATOM    885  OG  SER A  59     -15.505  -8.382  11.185  1.00  0.77           O  
ATOM    886  H   SER A  59     -18.462  -7.201  10.793  1.00  0.00           H  
ATOM    887  HA  SER A  59     -17.474 -10.081  10.891  1.00  0.00           H  
ATOM    888  HB2 SER A  59     -16.633  -7.734  12.611  1.00  0.00           H  
ATOM    889  HB3 SER A  59     -16.080  -9.440  12.833  1.00  0.00           H  
ATOM    890  HG  SER A  59     -15.715  -7.586  10.691  1.00  0.00           H  
ATOM    891  N   LYS A  60     -20.092  -9.875  12.249  1.00  0.60           N  
ATOM    892  CA  LYS A  60     -21.146 -10.278  13.189  1.00  0.60           C  
ATOM    893  C   LYS A  60     -21.198 -11.802  13.144  1.00  0.60           C  
ATOM    894  O   LYS A  60     -20.284 -12.465  12.591  1.00  0.60           O  
ATOM    895  CB  LYS A  60     -22.439  -9.590  12.934  1.00  0.60           C  
ATOM    896  CG  LYS A  60     -22.411  -8.102  12.971  1.00  0.60           C  
ATOM    897  CD  LYS A  60     -23.784  -7.424  12.768  1.00  0.60           C  
ATOM    898  CE  LYS A  60     -23.790  -5.864  12.728  1.00  0.60           C  
ATOM    899  NZ  LYS A  60     -25.167  -5.380  12.433  1.00  0.60           N1+
ATOM    900  H   LYS A  60     -20.254  -9.970  11.257  1.00  0.00           H  
ATOM    901  HA  LYS A  60     -20.871  -9.976  14.200  1.00  0.00           H  
ATOM    902  HB2 LYS A  60     -22.780  -9.886  11.942  1.00  0.00           H  
ATOM    903  HB3 LYS A  60     -23.101  -9.961  13.716  1.00  0.00           H  
ATOM    904  HG2 LYS A  60     -22.002  -7.861  13.952  1.00  0.00           H  
ATOM    905  HG3 LYS A  60     -21.730  -7.770  12.188  1.00  0.00           H  
ATOM    906  HD2 LYS A  60     -24.250  -7.849  11.879  1.00  0.00           H  
ATOM    907  HD3 LYS A  60     -24.404  -7.821  13.571  1.00  0.00           H  
ATOM    908  HE2 LYS A  60     -23.507  -5.566  13.737  1.00  0.00           H  
ATOM    909  HE3 LYS A  60     -23.172  -5.327  12.009  1.00  0.00           H  
ATOM    910  HZ1 LYS A  60     -25.117  -4.378  12.320  1.00  0.00           H  
ATOM    911  HZ2 LYS A  60     -25.533  -5.877  11.634  1.00  0.00           H  
ATOM    912  HZ3 LYS A  60     -25.812  -5.561  13.189  1.00  0.00           H  
ATOM    913  N   GLY A  61     -22.315 -12.388  13.637  1.00  0.74           N  
ATOM    914  CA  GLY A  61     -22.651 -13.811  13.446  1.00  0.74           C  
ATOM    915  C   GLY A  61     -21.670 -14.833  14.070  1.00  0.74           C  
ATOM    916  O   GLY A  61     -21.923 -16.040  14.082  1.00  0.74           O  
ATOM    917  H   GLY A  61     -23.074 -11.856  14.036  1.00  0.00           H  
ATOM    918  HA2 GLY A  61     -23.538 -13.815  14.078  1.00  0.00           H  
ATOM    919  HA3 GLY A  61     -22.715 -14.099  12.397  1.00  0.00           H  
ATOM    920  N   GLY A  62     -20.635 -14.362  14.748  1.00  0.81           N  
ATOM    921  CA  GLY A  62     -19.622 -15.315  15.285  1.00  0.81           C  
ATOM    922  C   GLY A  62     -18.260 -14.933  14.736  1.00  0.81           C  
ATOM    923  O   GLY A  62     -17.251 -15.198  15.427  1.00  0.81           O  
ATOM    924  H   GLY A  62     -20.581 -13.376  14.960  1.00  0.00           H  
ATOM    925  HA2 GLY A  62     -19.524 -15.341  16.370  1.00  0.00           H  
ATOM    926  HA3 GLY A  62     -19.844 -16.344  15.003  1.00  0.00           H  
ATOM    927  N   VAL A  63     -18.199 -14.212  13.621  1.00  0.77           N  
ATOM    928  CA  VAL A  63     -16.977 -13.869  12.918  1.00  0.77           C  
ATOM    929  C   VAL A  63     -15.857 -13.027  13.530  1.00  0.77           C  
ATOM    930  O   VAL A  63     -14.677 -13.306  13.279  1.00  0.77           O  
ATOM    931  CB  VAL A  63     -17.382 -13.132  11.551  1.00  0.77           C  
ATOM    932  CG1 VAL A  63     -16.200 -12.805  10.655  1.00  0.77           C  
ATOM    933  CG2 VAL A  63     -18.403 -13.930  10.758  1.00  0.77           C  
ATOM    934  H   VAL A  63     -19.104 -13.867  13.333  1.00  0.00           H  
ATOM    935  HA  VAL A  63     -16.424 -14.767  12.645  1.00  0.00           H  
ATOM    936  HB  VAL A  63     -17.826 -12.175  11.824  1.00  0.00           H  
ATOM    937 HG11 VAL A  63     -15.673 -11.966  11.108  1.00  0.00           H  
ATOM    938 HG12 VAL A  63     -15.491 -13.633  10.662  1.00  0.00           H  
ATOM    939 HG13 VAL A  63     -16.427 -12.690   9.596  1.00  0.00           H  
ATOM    940 HG21 VAL A  63     -18.639 -13.313   9.891  1.00  0.00           H  
ATOM    941 HG22 VAL A  63     -17.771 -14.699  10.314  1.00  0.00           H  
ATOM    942 HG23 VAL A  63     -19.284 -14.321  11.269  1.00  0.00           H  
ATOM    943  N   PHE A  64     -16.212 -12.173  14.505  1.00  0.79           N  
ATOM    944  CA  PHE A  64     -15.165 -11.455  15.288  1.00  0.79           C  
ATOM    945  C   PHE A  64     -14.466 -12.460  16.313  1.00  0.79           C  
ATOM    946  O   PHE A  64     -13.451 -12.159  16.924  1.00  0.79           O  
ATOM    947  CB  PHE A  64     -15.899 -10.231  16.007  1.00  0.79           C  
ATOM    948  CG  PHE A  64     -15.220  -9.293  16.909  1.00  0.79           C  
ATOM    949  CD1 PHE A  64     -13.983  -8.749  16.599  1.00  0.79           C  
ATOM    950  CD2 PHE A  64     -15.933  -8.876  18.023  1.00  0.79           C  
ATOM    951  CE1 PHE A  64     -13.460  -7.743  17.384  1.00  0.79           C  
ATOM    952  CE2 PHE A  64     -15.408  -7.942  18.842  1.00  0.79           C  
ATOM    953  CZ  PHE A  64     -14.220  -7.345  18.536  1.00  0.79           C  
ATOM    954  H   PHE A  64     -17.196 -12.090  14.718  1.00  0.00           H  
ATOM    955  HA  PHE A  64     -14.376 -11.062  14.647  1.00  0.00           H  
ATOM    956  HB2 PHE A  64     -16.224  -9.481  15.287  1.00  0.00           H  
ATOM    957  HB3 PHE A  64     -16.774 -10.536  16.582  1.00  0.00           H  
ATOM    958  HD1 PHE A  64     -13.498  -8.976  15.661  1.00  0.00           H  
ATOM    959  HD2 PHE A  64     -16.951  -9.210  18.154  1.00  0.00           H  
ATOM    960  HE1 PHE A  64     -12.471  -7.360  17.177  1.00  0.00           H  
ATOM    961  HE2 PHE A  64     -15.881  -7.717  19.787  1.00  0.00           H  
ATOM    962  HZ  PHE A  64     -13.785  -6.670  19.258  1.00  0.00           H  
ATOM    963  N   ILE A  65     -15.012 -13.622  16.638  1.00  0.81           N  
ATOM    964  CA  ILE A  65     -14.733 -14.526  17.734  1.00  0.81           C  
ATOM    965  C   ILE A  65     -13.961 -15.775  17.216  1.00  0.81           C  
ATOM    966  O   ILE A  65     -14.156 -16.174  16.065  1.00  0.81           O  
ATOM    967  CB  ILE A  65     -15.995 -14.862  18.637  1.00  0.81           C  
ATOM    968  CG1 ILE A  65     -16.508 -13.606  19.447  1.00  0.81           C  
ATOM    969  CG2 ILE A  65     -15.729 -16.124  19.556  1.00  0.81           C  
ATOM    970  CD1 ILE A  65     -16.814 -12.295  18.806  1.00  0.81           C  
ATOM    971  H   ILE A  65     -15.757 -14.039  16.098  1.00  0.00           H  
ATOM    972  HA  ILE A  65     -13.960 -14.037  18.327  1.00  0.00           H  
ATOM    973  HB  ILE A  65     -16.787 -15.161  17.950  1.00  0.00           H  
ATOM    974 HG12 ILE A  65     -17.300 -13.967  20.103  1.00  0.00           H  
ATOM    975 HG13 ILE A  65     -15.770 -13.308  20.192  1.00  0.00           H  
ATOM    976 HG21 ILE A  65     -16.662 -16.363  20.066  1.00  0.00           H  
ATOM    977 HG22 ILE A  65     -15.351 -17.080  19.193  1.00  0.00           H  
ATOM    978 HG23 ILE A  65     -15.080 -15.920  20.407  1.00  0.00           H  
ATOM    979 HD11 ILE A  65     -17.041 -12.409  17.746  1.00  0.00           H  
ATOM    980 HD12 ILE A  65     -17.617 -11.722  19.270  1.00  0.00           H  
ATOM    981 HD13 ILE A  65     -15.966 -11.622  18.933  1.00  0.00           H  
ATOM    982  N   HIS A  66     -13.033 -16.343  17.974  1.00  0.77           N  
ATOM    983  CA  HIS A  66     -12.246 -17.548  17.641  1.00  0.77           C  
ATOM    984  C   HIS A  66     -13.101 -18.721  17.490  1.00  0.77           C  
ATOM    985  O   HIS A  66     -13.867 -18.994  18.416  1.00  0.77           O  
ATOM    986  CB  HIS A  66     -11.292 -17.745  18.799  1.00  0.77           C  
ATOM    987  CG  HIS A  66     -10.237 -18.832  18.774  1.00  0.77           C  
ATOM    988  CD2 HIS A  66     -10.145 -20.124  19.201  1.00  0.77           C  
ATOM    989  ND1 HIS A  66      -9.036 -18.553  18.130  1.00  0.77           N  
ATOM    990  CE1 HIS A  66      -8.295 -19.645  18.198  1.00  0.77           C  
ATOM    991  NE2 HIS A  66      -8.932 -20.605  18.953  1.00  0.77           N  
ATOM    992  H   HIS A  66     -12.876 -15.890  18.863  1.00  0.00           H  
ATOM    993  HA  HIS A  66     -11.679 -17.334  16.735  1.00  0.00           H  
ATOM    994  HB2 HIS A  66     -10.762 -16.845  19.111  1.00  0.00           H  
ATOM    995  HB3 HIS A  66     -11.915 -17.934  19.673  1.00  0.00           H  
ATOM    996  HD1 HIS A  66      -8.836 -17.620  17.798  1.00  0.00           H  
ATOM    997  HD2 HIS A  66     -10.805 -20.754  19.779  1.00  0.00           H  
ATOM    998  HE1 HIS A  66      -7.233 -19.736  18.026  1.00  0.00           H  
ATOM    999  N   ASP A  67     -13.002 -19.426  16.337  1.00  0.77           N  
ATOM   1000  CA  ASP A  67     -13.820 -20.626  16.037  1.00  0.77           C  
ATOM   1001  C   ASP A  67     -13.510 -21.824  17.051  1.00  0.77           C  
ATOM   1002  O   ASP A  67     -12.368 -22.217  17.206  1.00  0.77           O  
ATOM   1003  CB  ASP A  67     -13.778 -21.043  14.579  1.00  0.77           C  
ATOM   1004  CG  ASP A  67     -14.815 -22.095  14.213  1.00  0.77           C  
ATOM   1005  OD1 ASP A  67     -14.791 -23.231  14.781  1.00  0.77           O1-
ATOM   1006  OD2 ASP A  67     -15.515 -21.810  13.173  1.00  0.77           O1-
ATOM   1007  H   ASP A  67     -12.314 -19.095  15.676  1.00  0.00           H  
ATOM   1008  HA  ASP A  67     -14.883 -20.449  16.203  1.00  0.00           H  
ATOM   1009  HB2 ASP A  67     -14.141 -20.115  14.137  1.00  0.00           H  
ATOM   1010  HB3 ASP A  67     -12.850 -21.332  14.084  1.00  0.00           H  
ATOM   1011  N   PRO A  68     -14.553 -22.354  17.711  1.00  0.77           N  
ATOM   1012  CA  PRO A  68     -14.513 -23.549  18.497  1.00  0.77           C  
ATOM   1013  C   PRO A  68     -13.799 -24.754  17.909  1.00  0.77           C  
ATOM   1014  O   PRO A  68     -13.243 -25.546  18.716  1.00  0.77           O  
ATOM   1015  CB  PRO A  68     -15.975 -23.954  18.783  1.00  0.77           C  
ATOM   1016  CG  PRO A  68     -16.741 -22.630  18.785  1.00  0.77           C  
ATOM   1017  CD  PRO A  68     -15.919 -21.754  17.793  1.00  0.77           C  
ATOM   1018  HA  PRO A  68     -14.024 -23.333  19.447  1.00  0.00           H  
ATOM   1019  HB2 PRO A  68     -16.504 -24.523  18.018  1.00  0.00           H  
ATOM   1020  HB3 PRO A  68     -16.001 -24.542  19.700  1.00  0.00           H  
ATOM   1021  HG2 PRO A  68     -17.717 -22.765  18.317  1.00  0.00           H  
ATOM   1022  HG3 PRO A  68     -16.909 -22.108  19.727  1.00  0.00           H  
ATOM   1023  HD2 PRO A  68     -16.472 -21.642  16.860  1.00  0.00           H  
ATOM   1024  HD3 PRO A  68     -15.863 -20.740  18.189  1.00  0.00           H  
ATOM   1025  N   LYS A  69     -13.952 -25.042  16.614  1.00  0.76           N  
ATOM   1026  CA  LYS A  69     -13.244 -26.064  15.878  1.00  0.76           C  
ATOM   1027  C   LYS A  69     -11.741 -26.053  15.977  1.00  0.76           C  
ATOM   1028  O   LYS A  69     -11.160 -27.110  15.724  1.00  0.76           O  
ATOM   1029  CB  LYS A  69     -13.693 -26.216  14.399  1.00  0.76           C  
ATOM   1030  CG  LYS A  69     -15.097 -26.822  14.147  1.00  0.76           C  
ATOM   1031  CD  LYS A  69     -15.509 -26.646  12.709  1.00  0.76           C  
ATOM   1032  CE  LYS A  69     -16.966 -26.970  12.177  1.00  0.76           C  
ATOM   1033  NZ  LYS A  69     -17.159 -26.363  10.873  1.00  0.76           N1+
ATOM   1034  H   LYS A  69     -14.509 -24.448  16.017  1.00  0.00           H  
ATOM   1035  HA  LYS A  69     -13.389 -27.039  16.343  1.00  0.00           H  
ATOM   1036  HB2 LYS A  69     -13.655 -25.213  13.976  1.00  0.00           H  
ATOM   1037  HB3 LYS A  69     -13.004 -26.837  13.824  1.00  0.00           H  
ATOM   1038  HG2 LYS A  69     -15.095 -27.887  14.381  1.00  0.00           H  
ATOM   1039  HG3 LYS A  69     -15.865 -26.447  14.822  1.00  0.00           H  
ATOM   1040  HD2 LYS A  69     -15.176 -25.642  12.449  1.00  0.00           H  
ATOM   1041  HD3 LYS A  69     -14.905 -27.395  12.196  1.00  0.00           H  
ATOM   1042  HE2 LYS A  69     -17.120 -28.046  12.087  1.00  0.00           H  
ATOM   1043  HE3 LYS A  69     -17.632 -26.603  12.958  1.00  0.00           H  
ATOM   1044  HZ1 LYS A  69     -17.104 -25.363  11.000  1.00  0.00           H  
ATOM   1045  HZ2 LYS A  69     -16.552 -26.720  10.149  1.00  0.00           H  
ATOM   1046  HZ3 LYS A  69     -18.074 -26.611  10.525  1.00  0.00           H  
ATOM   1047  N   ILE A  70     -11.131 -24.970  16.285  1.00  0.75           N  
ATOM   1048  CA  ILE A  70      -9.719 -24.757  16.491  1.00  0.75           C  
ATOM   1049  C   ILE A  70      -9.282 -25.299  17.844  1.00  0.75           C  
ATOM   1050  O   ILE A  70      -8.188 -25.833  17.868  1.00  0.75           O  
ATOM   1051  CB  ILE A  70      -9.352 -23.200  16.522  1.00  0.75           C  
ATOM   1052  CG1 ILE A  70      -9.849 -22.437  15.303  1.00  0.75           C  
ATOM   1053  CG2 ILE A  70      -7.852 -22.857  16.764  1.00  0.75           C  
ATOM   1054  CD1 ILE A  70      -9.682 -20.891  15.284  1.00  0.75           C  
ATOM   1055  H   ILE A  70     -11.684 -24.134  16.407  1.00  0.00           H  
ATOM   1056  HA  ILE A  70      -9.141 -25.286  15.733  1.00  0.00           H  
ATOM   1057  HB  ILE A  70      -9.926 -22.751  17.333  1.00  0.00           H  
ATOM   1058 HG12 ILE A  70      -9.149 -22.567  14.477  1.00  0.00           H  
ATOM   1059 HG13 ILE A  70     -10.901 -22.586  15.060  1.00  0.00           H  
ATOM   1060 HG21 ILE A  70      -7.245 -23.499  17.402  1.00  0.00           H  
ATOM   1061 HG22 ILE A  70      -7.333 -22.708  15.818  1.00  0.00           H  
ATOM   1062 HG23 ILE A  70      -7.724 -21.874  17.218  1.00  0.00           H  
ATOM   1063 HD11 ILE A  70     -10.360 -20.448  14.555  1.00  0.00           H  
ATOM   1064 HD12 ILE A  70      -9.946 -20.422  16.232  1.00  0.00           H  
ATOM   1065 HD13 ILE A  70      -8.687 -20.529  15.023  1.00  0.00           H  
ATOM   1066  N   THR A  71     -10.137 -25.284  18.880  1.00  0.78           N  
ATOM   1067  CA  THR A  71      -9.875 -25.866  20.209  1.00  0.78           C  
ATOM   1068  C   THR A  71     -10.488 -27.297  20.318  1.00  0.78           C  
ATOM   1069  O   THR A  71     -10.141 -27.942  21.302  1.00  0.78           O  
ATOM   1070  CB  THR A  71     -10.397 -24.934  21.335  1.00  0.78           C  
ATOM   1071  CG2 THR A  71      -9.551 -23.598  21.510  1.00  0.78           C  
ATOM   1072  OG1 THR A  71     -11.616 -24.438  20.991  1.00  0.78           O  
ATOM   1073  H   THR A  71     -11.001 -24.761  18.872  1.00  0.00           H  
ATOM   1074  HA  THR A  71      -8.832 -26.122  20.394  1.00  0.00           H  
ATOM   1075  HB  THR A  71     -10.496 -25.502  22.260  1.00  0.00           H  
ATOM   1076  HG1 THR A  71     -12.341 -25.066  21.046  1.00  0.00           H  
ATOM   1077 HG21 THR A  71     -10.094 -22.978  22.223  1.00  0.00           H  
ATOM   1078 HG22 THR A  71      -8.499 -23.652  21.791  1.00  0.00           H  
ATOM   1079 HG23 THR A  71      -9.512 -23.031  20.580  1.00  0.00           H  
ATOM   1080  N   GLY A  72     -11.230 -27.784  19.321  1.00  0.81           N  
ATOM   1081  CA  GLY A  72     -12.045 -29.067  19.235  1.00  0.81           C  
ATOM   1082  C   GLY A  72     -13.376 -28.984  20.011  1.00  0.81           C  
ATOM   1083  O   GLY A  72     -13.961 -30.092  20.162  1.00  0.81           O  
ATOM   1084  H   GLY A  72     -11.450 -27.096  18.615  1.00  0.00           H  
ATOM   1085  HA2 GLY A  72     -12.307 -29.197  18.185  1.00  0.00           H  
ATOM   1086  HA3 GLY A  72     -11.395 -29.912  19.464  1.00  0.00           H  
ATOM   1087  N   GLU A  73     -13.732 -27.768  20.466  1.00  0.75           N  
ATOM   1088  CA  GLU A  73     -14.898 -27.393  21.221  1.00  0.75           C  
ATOM   1089  C   GLU A  73     -16.064 -27.092  20.350  1.00  0.75           C  
ATOM   1090  O   GLU A  73     -15.966 -27.066  19.119  1.00  0.75           O  
ATOM   1091  CB  GLU A  73     -14.477 -26.223  22.025  1.00  0.75           C  
ATOM   1092  CG  GLU A  73     -13.421 -26.479  23.145  1.00  0.75           C  
ATOM   1093  CD  GLU A  73     -13.720 -27.507  24.193  1.00  0.75           C  
ATOM   1094  OE1 GLU A  73     -14.763 -27.524  24.840  1.00  0.75           O1-
ATOM   1095  OE2 GLU A  73     -12.893 -28.424  24.369  1.00  0.75           O1-
ATOM   1096  H   GLU A  73     -13.388 -27.004  19.903  1.00  0.00           H  
ATOM   1097  HA  GLU A  73     -15.099 -28.214  21.910  1.00  0.00           H  
ATOM   1098  HB2 GLU A  73     -14.093 -25.390  21.436  1.00  0.00           H  
ATOM   1099  HB3 GLU A  73     -15.374 -25.846  22.515  1.00  0.00           H  
ATOM   1100  HG2 GLU A  73     -12.517 -26.877  22.685  1.00  0.00           H  
ATOM   1101  HG3 GLU A  73     -13.098 -25.527  23.566  1.00  0.00           H  
ATOM   1102  N   LYS A  74     -17.233 -26.881  21.005  1.00  0.75           N  
ATOM   1103  CA  LYS A  74     -18.545 -26.341  20.384  1.00  0.75           C  
ATOM   1104  C   LYS A  74     -19.003 -25.039  21.040  1.00  0.75           C  
ATOM   1105  O   LYS A  74     -20.165 -24.593  20.766  1.00  0.75           O  
ATOM   1106  CB  LYS A  74     -19.682 -27.379  20.551  1.00  0.75           C  
ATOM   1107  CG  LYS A  74     -19.290 -28.785  20.334  1.00  0.75           C  
ATOM   1108  CD  LYS A  74     -18.595 -29.165  19.022  1.00  0.75           C  
ATOM   1109  CE  LYS A  74     -19.454 -28.926  17.719  1.00  0.75           C  
ATOM   1110  NZ  LYS A  74     -18.835 -29.414  16.464  1.00  0.75           N1+
ATOM   1111  H   LYS A  74     -17.234 -26.959  22.012  1.00  0.00           H  
ATOM   1112  HA  LYS A  74     -18.455 -26.133  19.318  1.00  0.00           H  
ATOM   1113  HB2 LYS A  74     -20.055 -27.274  21.570  1.00  0.00           H  
ATOM   1114  HB3 LYS A  74     -20.454 -27.198  19.802  1.00  0.00           H  
ATOM   1115  HG2 LYS A  74     -18.772 -29.203  21.197  1.00  0.00           H  
ATOM   1116  HG3 LYS A  74     -20.265 -29.272  20.299  1.00  0.00           H  
ATOM   1117  HD2 LYS A  74     -17.647 -28.647  18.873  1.00  0.00           H  
ATOM   1118  HD3 LYS A  74     -18.336 -30.220  19.108  1.00  0.00           H  
ATOM   1119  HE2 LYS A  74     -20.382 -29.468  17.898  1.00  0.00           H  
ATOM   1120  HE3 LYS A  74     -19.607 -27.849  17.645  1.00  0.00           H  
ATOM   1121  HZ1 LYS A  74     -19.448 -29.308  15.669  1.00  0.00           H  
ATOM   1122  HZ2 LYS A  74     -17.938 -29.000  16.252  1.00  0.00           H  
ATOM   1123  HZ3 LYS A  74     -18.666 -30.400  16.605  1.00  0.00           H  
ATOM   1124  N   ASP A  75     -18.096 -24.476  21.912  1.00  0.77           N  
ATOM   1125  CA  ASP A  75     -18.458 -23.437  22.891  1.00  0.77           C  
ATOM   1126  C   ASP A  75     -17.192 -22.697  23.251  1.00  0.77           C  
ATOM   1127  O   ASP A  75     -16.213 -23.350  23.680  1.00  0.77           O  
ATOM   1128  CB  ASP A  75     -19.095 -24.105  24.122  1.00  0.77           C  
ATOM   1129  CG  ASP A  75     -19.749 -23.190  25.114  1.00  0.77           C  
ATOM   1130  OD1 ASP A  75     -19.437 -21.931  25.078  1.00  0.77           O1-
ATOM   1131  OD2 ASP A  75     -20.704 -23.588  25.866  1.00  0.77           O1-
ATOM   1132  H   ASP A  75     -17.192 -24.919  21.983  1.00  0.00           H  
ATOM   1133  HA  ASP A  75     -19.063 -22.690  22.378  1.00  0.00           H  
ATOM   1134  HB2 ASP A  75     -19.972 -24.650  23.773  1.00  0.00           H  
ATOM   1135  HB3 ASP A  75     -18.342 -24.745  24.583  1.00  0.00           H  
ATOM   1136  N   ILE A  76     -17.145 -21.398  23.003  1.00  0.78           N  
ATOM   1137  CA  ILE A  76     -16.045 -20.430  23.191  1.00  0.78           C  
ATOM   1138  C   ILE A  76     -16.742 -19.180  23.771  1.00  0.78           C  
ATOM   1139  O   ILE A  76     -17.688 -18.630  23.205  1.00  0.78           O  
ATOM   1140  CB  ILE A  76     -15.232 -20.002  21.963  1.00  0.78           C  
ATOM   1141  CG1 ILE A  76     -14.431 -21.221  21.438  1.00  0.78           C  
ATOM   1142  CG2 ILE A  76     -14.441 -18.659  21.998  1.00  0.78           C  
ATOM   1143  CD1 ILE A  76     -13.400 -21.660  22.455  1.00  0.78           C  
ATOM   1144  H   ILE A  76     -18.063 -21.034  22.790  1.00  0.00           H  
ATOM   1145  HA  ILE A  76     -15.391 -20.709  24.017  1.00  0.00           H  
ATOM   1146  HB  ILE A  76     -15.816 -19.860  21.054  1.00  0.00           H  
ATOM   1147 HG12 ILE A  76     -15.094 -22.067  21.257  1.00  0.00           H  
ATOM   1148 HG13 ILE A  76     -13.935 -21.081  20.477  1.00  0.00           H  
ATOM   1149 HG21 ILE A  76     -13.771 -18.666  21.138  1.00  0.00           H  
ATOM   1150 HG22 ILE A  76     -15.099 -17.794  21.918  1.00  0.00           H  
ATOM   1151 HG23 ILE A  76     -13.934 -18.353  22.913  1.00  0.00           H  
ATOM   1152 HD11 ILE A  76     -13.576 -22.582  23.009  1.00  0.00           H  
ATOM   1153 HD12 ILE A  76     -12.426 -21.690  21.966  1.00  0.00           H  
ATOM   1154 HD13 ILE A  76     -13.108 -20.888  23.168  1.00  0.00           H  
ATOM   1155  N   ARG A  77     -16.185 -18.672  24.900  1.00  0.79           N  
ATOM   1156  CA  ARG A  77     -16.379 -17.344  25.342  1.00  0.79           C  
ATOM   1157  C   ARG A  77     -15.120 -16.561  25.029  1.00  0.79           C  
ATOM   1158  O   ARG A  77     -14.003 -17.043  25.154  1.00  0.79           O  
ATOM   1159  CB  ARG A  77     -16.538 -17.325  26.876  1.00  0.79           C  
ATOM   1160  CG  ARG A  77     -17.877 -18.034  27.302  1.00  0.79           C  
ATOM   1161  CD  ARG A  77     -18.047 -18.176  28.812  1.00  0.79           C  
ATOM   1162  NE  ARG A  77     -19.379 -18.592  29.285  1.00  0.79           N  
ATOM   1163  CZ  ARG A  77     -19.941 -19.772  29.356  1.00  0.79           C  
ATOM   1164  NH1 ARG A  77     -19.360 -20.864  28.884  1.00  0.79           N1+
ATOM   1165  NH2 ARG A  77     -21.183 -19.766  29.875  1.00  0.79           N1+
ATOM   1166  H   ARG A  77     -15.451 -19.163  25.390  1.00  0.00           H  
ATOM   1167  HA  ARG A  77     -17.242 -16.982  24.784  1.00  0.00           H  
ATOM   1168  HB2 ARG A  77     -15.764 -17.903  27.381  1.00  0.00           H  
ATOM   1169  HB3 ARG A  77     -16.498 -16.319  27.292  1.00  0.00           H  
ATOM   1170  HG2 ARG A  77     -18.749 -17.538  26.875  1.00  0.00           H  
ATOM   1171  HG3 ARG A  77     -17.797 -19.057  26.934  1.00  0.00           H  
ATOM   1172  HD2 ARG A  77     -17.301 -18.874  29.192  1.00  0.00           H  
ATOM   1173  HD3 ARG A  77     -17.696 -17.299  29.355  1.00  0.00           H  
ATOM   1174  HE  ARG A  77     -19.925 -17.875  29.742  1.00  0.00           H  
ATOM   1175 HH11 ARG A  77     -18.538 -20.820  28.299  1.00  0.00           H  
ATOM   1176 HH12 ARG A  77     -19.895 -21.716  28.790  1.00  0.00           H  
ATOM   1177 HH21 ARG A  77     -21.689 -18.982  30.262  1.00  0.00           H  
ATOM   1178 HH22 ARG A  77     -21.646 -20.662  29.839  1.00  0.00           H  
ATOM   1179  N   ALA A  78     -15.372 -15.288  24.612  1.00  0.85           N  
ATOM   1180  CA  ALA A  78     -14.326 -14.335  24.303  1.00  0.85           C  
ATOM   1181  C   ALA A  78     -14.465 -13.051  25.161  1.00  0.85           C  
ATOM   1182  O   ALA A  78     -15.565 -12.818  25.727  1.00  0.85           O  
ATOM   1183  CB  ALA A  78     -14.412 -14.043  22.831  1.00  0.85           C  
ATOM   1184  H   ALA A  78     -16.301 -14.931  24.436  1.00  0.00           H  
ATOM   1185  HA  ALA A  78     -13.387 -14.855  24.493  1.00  0.00           H  
ATOM   1186  HB1 ALA A  78     -15.305 -13.559  22.437  1.00  0.00           H  
ATOM   1187  HB2 ALA A  78     -13.640 -13.298  22.638  1.00  0.00           H  
ATOM   1188  HB3 ALA A  78     -14.003 -14.918  22.325  1.00  0.00           H  
ATOM   1189  N   GLN A  79     -13.396 -12.245  25.179  1.00  0.85           N  
ATOM   1190  CA  GLN A  79     -13.222 -11.134  26.122  1.00  0.85           C  
ATOM   1191  C   GLN A  79     -12.299 -10.048  25.690  1.00  0.85           C  
ATOM   1192  O   GLN A  79     -11.201 -10.250  25.233  1.00  0.85           O  
ATOM   1193  CB  GLN A  79     -12.764 -11.820  27.457  1.00  0.85           C  
ATOM   1194  CG  GLN A  79     -12.500 -10.765  28.483  1.00  0.85           C  
ATOM   1195  CD  GLN A  79     -12.107 -11.388  29.836  1.00  0.85           C  
ATOM   1196  NE2 GLN A  79     -13.085 -12.050  30.443  1.00  0.85           N  
ATOM   1197  OE1 GLN A  79     -10.975 -11.256  30.342  1.00  0.85           O  
ATOM   1198  H   GLN A  79     -12.470 -12.389  24.804  1.00  0.00           H  
ATOM   1199  HA  GLN A  79     -14.276 -10.882  26.240  1.00  0.00           H  
ATOM   1200  HB2 GLN A  79     -13.495 -12.546  27.813  1.00  0.00           H  
ATOM   1201  HB3 GLN A  79     -11.891 -12.449  27.281  1.00  0.00           H  
ATOM   1202  HG2 GLN A  79     -11.776 -10.009  28.179  1.00  0.00           H  
ATOM   1203  HG3 GLN A  79     -13.473 -10.315  28.677  1.00  0.00           H  
ATOM   1204 HE21 GLN A  79     -14.001 -12.170  30.036  1.00  0.00           H  
ATOM   1205 HE22 GLN A  79     -13.091 -12.467  31.363  1.00  0.00           H  
ATOM   1206  N   VAL A  80     -12.785  -8.831  25.863  1.00  0.88           N  
ATOM   1207  CA  VAL A  80     -12.039  -7.616  25.502  1.00  0.88           C  
ATOM   1208  C   VAL A  80     -12.043  -6.687  26.667  1.00  0.88           C  
ATOM   1209  O   VAL A  80     -13.112  -6.427  27.215  1.00  0.88           O  
ATOM   1210  CB  VAL A  80     -12.806  -6.888  24.383  1.00  0.88           C  
ATOM   1211  CG1 VAL A  80     -12.272  -5.458  24.179  1.00  0.88           C  
ATOM   1212  CG2 VAL A  80     -12.853  -7.563  23.072  1.00  0.88           C  
ATOM   1213  H   VAL A  80     -13.709  -8.651  26.229  1.00  0.00           H  
ATOM   1214  HA  VAL A  80     -11.025  -7.931  25.255  1.00  0.00           H  
ATOM   1215  HB  VAL A  80     -13.854  -6.721  24.633  1.00  0.00           H  
ATOM   1216 HG11 VAL A  80     -12.575  -4.755  24.955  1.00  0.00           H  
ATOM   1217 HG12 VAL A  80     -11.188  -5.444  24.065  1.00  0.00           H  
ATOM   1218 HG13 VAL A  80     -12.684  -4.910  23.332  1.00  0.00           H  
ATOM   1219 HG21 VAL A  80     -12.877  -6.884  22.220  1.00  0.00           H  
ATOM   1220 HG22 VAL A  80     -11.982  -8.186  22.870  1.00  0.00           H  
ATOM   1221 HG23 VAL A  80     -13.770  -8.151  23.109  1.00  0.00           H  
ATOM   1222  N   LYS A  81     -10.854  -6.331  27.172  1.00  0.87           N  
ATOM   1223  CA  LYS A  81     -10.727  -5.483  28.340  1.00  0.87           C  
ATOM   1224  C   LYS A  81      -9.856  -4.220  28.139  1.00  0.87           C  
ATOM   1225  O   LYS A  81      -8.782  -4.467  27.598  1.00  0.87           O  
ATOM   1226  CB  LYS A  81     -10.141  -6.307  29.516  1.00  0.87           C  
ATOM   1227  CG  LYS A  81     -10.765  -7.674  29.878  1.00  0.87           C  
ATOM   1228  CD  LYS A  81     -10.558  -8.206  31.335  1.00  0.87           C  
ATOM   1229  CE  LYS A  81      -9.113  -8.511  31.683  1.00  0.87           C  
ATOM   1230  NZ  LYS A  81      -8.904  -8.852  33.127  1.00  0.87           N1+
ATOM   1231  H   LYS A  81     -10.033  -6.423  26.590  1.00  0.00           H  
ATOM   1232  HA  LYS A  81     -11.662  -5.019  28.654  1.00  0.00           H  
ATOM   1233  HB2 LYS A  81      -9.090  -6.478  29.285  1.00  0.00           H  
ATOM   1234  HB3 LYS A  81     -10.084  -5.715  30.429  1.00  0.00           H  
ATOM   1235  HG2 LYS A  81     -11.840  -7.765  29.723  1.00  0.00           H  
ATOM   1236  HG3 LYS A  81     -10.302  -8.390  29.199  1.00  0.00           H  
ATOM   1237  HD2 LYS A  81     -11.019  -7.497  32.023  1.00  0.00           H  
ATOM   1238  HD3 LYS A  81     -11.122  -9.115  31.546  1.00  0.00           H  
ATOM   1239  HE2 LYS A  81      -8.670  -9.373  31.184  1.00  0.00           H  
ATOM   1240  HE3 LYS A  81      -8.528  -7.620  31.457  1.00  0.00           H  
ATOM   1241  HZ1 LYS A  81      -9.464  -9.691  33.188  1.00  0.00           H  
ATOM   1242  HZ2 LYS A  81      -7.970  -9.050  33.457  1.00  0.00           H  
ATOM   1243  HZ3 LYS A  81      -9.332  -8.136  33.696  1.00  0.00           H  
ATOM   1244  N   LEU A  82     -10.240  -3.084  28.627  1.00  0.87           N  
ATOM   1245  CA  LEU A  82      -9.456  -1.876  28.427  1.00  0.87           C  
ATOM   1246  C   LEU A  82      -9.478  -1.064  29.755  1.00  0.87           C  
ATOM   1247  O   LEU A  82     -10.550  -0.787  30.258  1.00  0.87           O  
ATOM   1248  CB  LEU A  82     -10.039  -1.051  27.257  1.00  0.87           C  
ATOM   1249  CG  LEU A  82      -9.436   0.383  26.989  1.00  0.87           C  
ATOM   1250  CD1 LEU A  82      -7.942   0.455  26.606  1.00  0.87           C  
ATOM   1251  CD2 LEU A  82     -10.219   1.238  25.940  1.00  0.87           C  
ATOM   1252  H   LEU A  82     -11.201  -2.925  28.894  1.00  0.00           H  
ATOM   1253  HA  LEU A  82      -8.412  -2.172  28.320  1.00  0.00           H  
ATOM   1254  HB2 LEU A  82      -9.922  -1.570  26.306  1.00  0.00           H  
ATOM   1255  HB3 LEU A  82     -11.097  -0.840  27.412  1.00  0.00           H  
ATOM   1256  HG  LEU A  82      -9.560   0.940  27.917  1.00  0.00           H  
ATOM   1257 HD11 LEU A  82      -7.495  -0.538  26.570  1.00  0.00           H  
ATOM   1258 HD12 LEU A  82      -7.742   1.068  25.727  1.00  0.00           H  
ATOM   1259 HD13 LEU A  82      -7.430   0.870  27.475  1.00  0.00           H  
ATOM   1260 HD21 LEU A  82     -10.044   0.837  24.941  1.00  0.00           H  
ATOM   1261 HD22 LEU A  82     -11.283   1.256  26.172  1.00  0.00           H  
ATOM   1262 HD23 LEU A  82      -9.822   2.253  25.908  1.00  0.00           H  
ATOM   1263  N   ALA A  83      -8.252  -0.649  30.208  1.00  0.85           N  
ATOM   1264  CA  ALA A  83      -7.972   0.423  31.250  1.00  0.85           C  
ATOM   1265  C   ALA A  83      -7.687   1.755  30.689  1.00  0.85           C  
ATOM   1266  O   ALA A  83      -6.935   1.837  29.689  1.00  0.85           O  
ATOM   1267  CB  ALA A  83      -6.806  -0.046  32.021  1.00  0.85           C  
ATOM   1268  H   ALA A  83      -7.447  -0.901  29.651  1.00  0.00           H  
ATOM   1269  HA  ALA A  83      -8.837   0.571  31.896  1.00  0.00           H  
ATOM   1270  HB1 ALA A  83      -5.874   0.015  31.459  1.00  0.00           H  
ATOM   1271  HB2 ALA A  83      -6.688   0.547  32.928  1.00  0.00           H  
ATOM   1272  HB3 ALA A  83      -6.902  -1.066  32.393  1.00  0.00           H  
ATOM   1273  N   PHE A  84      -8.344   2.776  31.212  1.00  0.83           N  
ATOM   1274  CA  PHE A  84      -8.279   4.128  30.736  1.00  0.83           C  
ATOM   1275  C   PHE A  84      -8.666   5.158  31.806  1.00  0.83           C  
ATOM   1276  O   PHE A  84      -9.261   4.824  32.849  1.00  0.83           O  
ATOM   1277  CB  PHE A  84      -9.174   4.238  29.500  1.00  0.83           C  
ATOM   1278  CG  PHE A  84     -10.709   4.134  29.776  1.00  0.83           C  
ATOM   1279  CD1 PHE A  84     -11.241   2.801  30.104  1.00  0.83           C  
ATOM   1280  CD2 PHE A  84     -11.488   5.277  29.756  1.00  0.83           C  
ATOM   1281  CE1 PHE A  84     -12.593   2.806  30.439  1.00  0.83           C  
ATOM   1282  CE2 PHE A  84     -12.850   5.157  29.976  1.00  0.83           C  
ATOM   1283  CZ  PHE A  84     -13.390   3.996  30.394  1.00  0.83           C  
ATOM   1284  H   PHE A  84      -9.116   2.615  31.842  1.00  0.00           H  
ATOM   1285  HA  PHE A  84      -7.259   4.376  30.444  1.00  0.00           H  
ATOM   1286  HB2 PHE A  84      -8.877   5.154  28.989  1.00  0.00           H  
ATOM   1287  HB3 PHE A  84      -8.993   3.343  28.904  1.00  0.00           H  
ATOM   1288  HD1 PHE A  84     -10.575   1.953  30.167  1.00  0.00           H  
ATOM   1289  HD2 PHE A  84     -11.024   6.251  29.702  1.00  0.00           H  
ATOM   1290  HE1 PHE A  84     -13.054   1.908  30.824  1.00  0.00           H  
ATOM   1291  HE2 PHE A  84     -13.415   6.070  29.861  1.00  0.00           H  
ATOM   1292  HZ  PHE A  84     -14.459   3.933  30.536  1.00  0.00           H  
ATOM   1293  N   THR A  85      -8.375   6.442  31.467  1.00  0.79           N  
ATOM   1294  CA  THR A  85      -8.646   7.585  32.356  1.00  0.79           C  
ATOM   1295  C   THR A  85      -9.928   8.310  31.841  1.00  0.79           C  
ATOM   1296  O   THR A  85     -10.230   8.255  30.647  1.00  0.79           O  
ATOM   1297  CB  THR A  85      -7.452   8.542  32.287  1.00  0.79           C  
ATOM   1298  CG2 THR A  85      -7.448   9.450  33.497  1.00  0.79           C  
ATOM   1299  OG1 THR A  85      -6.175   7.846  32.230  1.00  0.79           O  
ATOM   1300  H   THR A  85      -8.082   6.716  30.540  1.00  0.00           H  
ATOM   1301  HA  THR A  85      -8.905   7.323  33.382  1.00  0.00           H  
ATOM   1302  HB  THR A  85      -7.486   9.160  31.390  1.00  0.00           H  
ATOM   1303  HG1 THR A  85      -6.258   7.068  31.673  1.00  0.00           H  
ATOM   1304 HG21 THR A  85      -6.550  10.050  33.640  1.00  0.00           H  
ATOM   1305 HG22 THR A  85      -8.240  10.194  33.415  1.00  0.00           H  
ATOM   1306 HG23 THR A  85      -7.617   8.793  34.350  1.00  0.00           H  
ATOM   1307  N   SER A  86     -10.562   9.063  32.716  1.00  0.78           N  
ATOM   1308  CA  SER A  86     -11.517  10.124  32.342  1.00  0.78           C  
ATOM   1309  C   SER A  86     -10.917  11.377  31.781  1.00  0.78           C  
ATOM   1310  O   SER A  86      -9.733  11.595  31.701  1.00  0.78           O  
ATOM   1311  CB  SER A  86     -12.378  10.587  33.569  1.00  0.78           C  
ATOM   1312  OG  SER A  86     -11.575  10.898  34.646  1.00  0.78           O  
ATOM   1313  H   SER A  86     -10.356   9.118  33.704  1.00  0.00           H  
ATOM   1314  HA  SER A  86     -12.131   9.781  31.509  1.00  0.00           H  
ATOM   1315  HB2 SER A  86     -13.098  11.402  33.494  1.00  0.00           H  
ATOM   1316  HB3 SER A  86     -12.981   9.730  33.871  1.00  0.00           H  
ATOM   1317  HG  SER A  86     -12.123  11.082  35.412  1.00  0.00           H  
ATOM   1318  N   ALA A  87     -11.807  12.359  31.677  1.00  0.80           N  
ATOM   1319  CA  ALA A  87     -11.467  13.786  31.348  1.00  0.80           C  
ATOM   1320  C   ALA A  87     -11.094  14.483  32.637  1.00  0.80           C  
ATOM   1321  O   ALA A  87     -10.946  15.695  32.556  1.00  0.80           O  
ATOM   1322  CB  ALA A  87     -12.690  14.497  30.696  1.00  0.80           C  
ATOM   1323  H   ALA A  87     -12.799  12.174  31.721  1.00  0.00           H  
ATOM   1324  HA  ALA A  87     -10.574  13.841  30.725  1.00  0.00           H  
ATOM   1325  HB1 ALA A  87     -12.543  15.554  30.478  1.00  0.00           H  
ATOM   1326  HB2 ALA A  87     -12.996  14.013  29.768  1.00  0.00           H  
ATOM   1327  HB3 ALA A  87     -13.560  14.522  31.352  1.00  0.00           H  
ATOM   1328  N   ASN A  88     -10.977  13.778  33.762  1.00  0.77           N  
ATOM   1329  CA  ASN A  88     -10.628  14.313  35.071  1.00  0.77           C  
ATOM   1330  C   ASN A  88      -9.733  13.211  35.713  1.00  0.77           C  
ATOM   1331  O   ASN A  88      -9.082  12.431  35.003  1.00  0.77           O  
ATOM   1332  CB  ASN A  88     -11.877  14.884  35.832  1.00  0.77           C  
ATOM   1333  CG  ASN A  88     -12.845  13.900  36.480  1.00  0.77           C  
ATOM   1334  ND2 ASN A  88     -13.690  14.469  37.370  1.00  0.77           N  
ATOM   1335  OD1 ASN A  88     -12.834  12.700  36.266  1.00  0.77           O  
ATOM   1336  H   ASN A  88     -10.918  12.771  33.713  1.00  0.00           H  
ATOM   1337  HA  ASN A  88      -9.826  15.034  34.912  1.00  0.00           H  
ATOM   1338  HB2 ASN A  88     -11.470  15.348  36.731  1.00  0.00           H  
ATOM   1339  HB3 ASN A  88     -12.448  15.607  35.250  1.00  0.00           H  
ATOM   1340 HD21 ASN A  88     -13.774  15.473  37.310  1.00  0.00           H  
ATOM   1341 HD22 ASN A  88     -14.358  13.867  37.830  1.00  0.00           H  
ATOM   1342  N   GLY A  89      -9.495  13.180  37.013  1.00  0.71           N  
ATOM   1343  CA  GLY A  89      -8.486  12.369  37.700  1.00  0.71           C  
ATOM   1344  C   GLY A  89      -8.791  10.938  37.853  1.00  0.71           C  
ATOM   1345  O   GLY A  89      -8.019  10.216  38.399  1.00  0.71           O  
ATOM   1346  H   GLY A  89      -9.892  13.956  37.523  1.00  0.00           H  
ATOM   1347  HA2 GLY A  89      -7.568  12.556  37.142  1.00  0.00           H  
ATOM   1348  HA3 GLY A  89      -8.468  12.900  38.652  1.00  0.00           H  
ATOM   1349  N   LEU A  90     -10.016  10.538  37.554  1.00  0.73           N  
ATOM   1350  CA  LEU A  90     -10.621   9.213  37.799  1.00  0.73           C  
ATOM   1351  C   LEU A  90     -10.166   8.101  36.850  1.00  0.73           C  
ATOM   1352  O   LEU A  90     -10.297   8.306  35.575  1.00  0.73           O  
ATOM   1353  CB  LEU A  90     -12.103   9.289  37.839  1.00  0.73           C  
ATOM   1354  CG  LEU A  90     -12.667  10.465  38.794  1.00  0.73           C  
ATOM   1355  CD1 LEU A  90     -14.172  10.574  38.794  1.00  0.73           C  
ATOM   1356  CD2 LEU A  90     -12.164  10.480  40.317  1.00  0.73           C  
ATOM   1357  H   LEU A  90     -10.503  10.942  36.767  1.00  0.00           H  
ATOM   1358  HA  LEU A  90     -10.288   8.963  38.806  1.00  0.00           H  
ATOM   1359  HB2 LEU A  90     -12.354   9.676  36.852  1.00  0.00           H  
ATOM   1360  HB3 LEU A  90     -12.526   8.313  38.073  1.00  0.00           H  
ATOM   1361  HG  LEU A  90     -12.279  11.423  38.450  1.00  0.00           H  
ATOM   1362 HD11 LEU A  90     -14.417  11.635  38.838  1.00  0.00           H  
ATOM   1363 HD12 LEU A  90     -14.569  10.084  37.905  1.00  0.00           H  
ATOM   1364 HD13 LEU A  90     -14.476  10.057  39.704  1.00  0.00           H  
ATOM   1365 HD21 LEU A  90     -11.265  11.094  40.371  1.00  0.00           H  
ATOM   1366 HD22 LEU A  90     -12.888  10.986  40.956  1.00  0.00           H  
ATOM   1367 HD23 LEU A  90     -12.080   9.485  40.754  1.00  0.00           H  
ATOM   1368  N   ASN A  91      -9.688   6.933  37.361  1.00  0.76           N  
ATOM   1369  CA  ASN A  91      -9.222   5.834  36.500  1.00  0.76           C  
ATOM   1370  C   ASN A  91     -10.324   4.772  36.435  1.00  0.76           C  
ATOM   1371  O   ASN A  91     -10.833   4.336  37.464  1.00  0.76           O  
ATOM   1372  CB  ASN A  91      -7.993   5.207  37.093  1.00  0.76           C  
ATOM   1373  CG  ASN A  91      -6.652   6.010  37.116  1.00  0.76           C  
ATOM   1374  ND2 ASN A  91      -5.937   6.104  38.245  1.00  0.76           N  
ATOM   1375  OD1 ASN A  91      -6.255   6.616  36.086  1.00  0.76           O  
ATOM   1376  H   ASN A  91      -9.511   6.806  38.348  1.00  0.00           H  
ATOM   1377  HA  ASN A  91      -9.138   5.981  35.424  1.00  0.00           H  
ATOM   1378  HB2 ASN A  91      -8.217   4.851  38.099  1.00  0.00           H  
ATOM   1379  HB3 ASN A  91      -7.770   4.416  36.377  1.00  0.00           H  
ATOM   1380 HD21 ASN A  91      -6.261   5.770  39.141  1.00  0.00           H  
ATOM   1381 HD22 ASN A  91      -5.093   6.658  38.205  1.00  0.00           H  
ATOM   1382  N   MET A  92     -10.587   4.310  35.256  1.00  0.80           N  
ATOM   1383  CA  MET A  92     -11.665   3.336  34.958  1.00  0.80           C  
ATOM   1384  C   MET A  92     -11.127   2.159  34.080  1.00  0.80           C  
ATOM   1385  O   MET A  92     -10.125   2.298  33.398  1.00  0.80           O  
ATOM   1386  CB  MET A  92     -12.743   4.111  34.159  1.00  0.80           C  
ATOM   1387  CG  MET A  92     -13.583   5.201  34.865  1.00  0.80           C  
ATOM   1388  SD  MET A  92     -13.156   6.929  34.692  1.00  0.80           S  
ATOM   1389  CE  MET A  92     -13.168   7.031  32.887  1.00  0.80           C  
ATOM   1390  H   MET A  92     -10.079   4.598  34.432  1.00  0.00           H  
ATOM   1391  HA  MET A  92     -12.164   2.997  35.865  1.00  0.00           H  
ATOM   1392  HB2 MET A  92     -12.335   4.533  33.240  1.00  0.00           H  
ATOM   1393  HB3 MET A  92     -13.462   3.410  33.734  1.00  0.00           H  
ATOM   1394  HG2 MET A  92     -14.594   5.143  34.461  1.00  0.00           H  
ATOM   1395  HG3 MET A  92     -13.591   5.030  35.941  1.00  0.00           H  
ATOM   1396  HE1 MET A  92     -12.142   6.939  32.532  1.00  0.00           H  
ATOM   1397  HE2 MET A  92     -13.770   6.232  32.454  1.00  0.00           H  
ATOM   1398  HE3 MET A  92     -13.536   8.002  32.553  1.00  0.00           H  
ATOM   1399  N   ILE A  93     -11.865   1.108  34.189  1.00  0.82           N  
ATOM   1400  CA  ILE A  93     -11.733   0.064  33.269  1.00  0.82           C  
ATOM   1401  C   ILE A  93     -13.143  -0.320  32.751  1.00  0.82           C  
ATOM   1402  O   ILE A  93     -14.072  -0.230  33.497  1.00  0.82           O  
ATOM   1403  CB  ILE A  93     -11.269  -1.241  33.964  1.00  0.82           C  
ATOM   1404  CG1 ILE A  93     -10.189  -1.012  35.021  1.00  0.82           C  
ATOM   1405  CG2 ILE A  93     -10.827  -2.387  32.975  1.00  0.82           C  
ATOM   1406  CD1 ILE A  93      -9.700  -2.359  35.605  1.00  0.82           C  
ATOM   1407  H   ILE A  93     -12.717   1.282  34.703  1.00  0.00           H  
ATOM   1408  HA  ILE A  93     -11.176   0.319  32.368  1.00  0.00           H  
ATOM   1409  HB  ILE A  93     -12.052  -1.648  34.604  1.00  0.00           H  
ATOM   1410 HG12 ILE A  93      -9.260  -0.567  34.662  1.00  0.00           H  
ATOM   1411 HG13 ILE A  93     -10.671  -0.384  35.770  1.00  0.00           H  
ATOM   1412 HG21 ILE A  93     -11.367  -2.425  32.029  1.00  0.00           H  
ATOM   1413 HG22 ILE A  93      -9.752  -2.374  32.797  1.00  0.00           H  
ATOM   1414 HG23 ILE A  93     -10.976  -3.354  33.455  1.00  0.00           H  
ATOM   1415 HD11 ILE A  93     -10.503  -3.060  35.832  1.00  0.00           H  
ATOM   1416 HD12 ILE A  93      -9.149  -2.818  34.785  1.00  0.00           H  
ATOM   1417 HD13 ILE A  93      -9.077  -2.189  36.483  1.00  0.00           H  
ATOM   1418  N   VAL A  94     -13.197  -0.762  31.465  1.00  0.85           N  
ATOM   1419  CA  VAL A  94     -14.370  -1.320  30.826  1.00  0.85           C  
ATOM   1420  C   VAL A  94     -14.018  -2.752  30.306  1.00  0.85           C  
ATOM   1421  O   VAL A  94     -13.039  -2.874  29.518  1.00  0.85           O  
ATOM   1422  CB  VAL A  94     -14.989  -0.485  29.762  1.00  0.85           C  
ATOM   1423  CG1 VAL A  94     -14.004  -0.137  28.642  1.00  0.85           C  
ATOM   1424  CG2 VAL A  94     -16.290  -1.075  29.159  1.00  0.85           C  
ATOM   1425  H   VAL A  94     -12.328  -0.733  30.952  1.00  0.00           H  
ATOM   1426  HA  VAL A  94     -15.105  -1.520  31.606  1.00  0.00           H  
ATOM   1427  HB  VAL A  94     -15.228   0.499  30.164  1.00  0.00           H  
ATOM   1428 HG11 VAL A  94     -14.293   0.693  27.998  1.00  0.00           H  
ATOM   1429 HG12 VAL A  94     -12.984  -0.059  29.020  1.00  0.00           H  
ATOM   1430 HG13 VAL A  94     -13.803  -1.047  28.076  1.00  0.00           H  
ATOM   1431 HG21 VAL A  94     -16.572  -0.621  28.209  1.00  0.00           H  
ATOM   1432 HG22 VAL A  94     -16.345  -2.155  29.021  1.00  0.00           H  
ATOM   1433 HG23 VAL A  94     -17.214  -0.892  29.707  1.00  0.00           H  
ATOM   1434  N   THR A  95     -14.819  -3.664  30.835  1.00  0.85           N  
ATOM   1435  CA  THR A  95     -14.675  -5.062  30.454  1.00  0.85           C  
ATOM   1436  C   THR A  95     -15.827  -5.591  29.553  1.00  0.85           C  
ATOM   1437  O   THR A  95     -16.909  -5.134  29.940  1.00  0.85           O  
ATOM   1438  CB  THR A  95     -14.770  -5.903  31.708  1.00  0.85           C  
ATOM   1439  CG2 THR A  95     -14.662  -7.410  31.681  1.00  0.85           C  
ATOM   1440  OG1 THR A  95     -13.835  -5.406  32.653  1.00  0.85           O  
ATOM   1441  H   THR A  95     -15.660  -3.404  31.330  1.00  0.00           H  
ATOM   1442  HA  THR A  95     -13.746  -5.200  29.902  1.00  0.00           H  
ATOM   1443  HB  THR A  95     -15.757  -5.704  32.125  1.00  0.00           H  
ATOM   1444  HG1 THR A  95     -14.012  -4.468  32.755  1.00  0.00           H  
ATOM   1445 HG21 THR A  95     -14.779  -7.883  32.657  1.00  0.00           H  
ATOM   1446 HG22 THR A  95     -15.301  -7.936  30.971  1.00  0.00           H  
ATOM   1447 HG23 THR A  95     -13.674  -7.581  31.255  1.00  0.00           H  
ATOM   1448  N   ARG A  96     -15.658  -6.365  28.500  1.00  0.83           N  
ATOM   1449  CA  ARG A  96     -16.812  -6.830  27.640  1.00  0.83           C  
ATOM   1450  C   ARG A  96     -16.523  -8.255  27.226  1.00  0.83           C  
ATOM   1451  O   ARG A  96     -15.414  -8.557  26.922  1.00  0.83           O  
ATOM   1452  CB  ARG A  96     -17.097  -6.016  26.367  1.00  0.83           C  
ATOM   1453  CG  ARG A  96     -16.953  -4.542  26.583  1.00  0.83           C  
ATOM   1454  CD  ARG A  96     -17.367  -3.715  25.382  1.00  0.83           C  
ATOM   1455  NE  ARG A  96     -18.839  -3.757  25.272  1.00  0.83           N  
ATOM   1456  CZ  ARG A  96     -19.601  -2.704  25.323  1.00  0.83           C  
ATOM   1457  NH1 ARG A  96     -19.152  -1.507  25.741  1.00  0.83           N1+
ATOM   1458  NH2 ARG A  96     -20.789  -2.711  24.819  1.00  0.83           N1+
ATOM   1459  H   ARG A  96     -14.772  -6.381  28.016  1.00  0.00           H  
ATOM   1460  HA  ARG A  96     -17.638  -6.771  28.348  1.00  0.00           H  
ATOM   1461  HB2 ARG A  96     -16.525  -6.320  25.491  1.00  0.00           H  
ATOM   1462  HB3 ARG A  96     -18.121  -6.247  26.074  1.00  0.00           H  
ATOM   1463  HG2 ARG A  96     -17.542  -4.319  27.472  1.00  0.00           H  
ATOM   1464  HG3 ARG A  96     -15.899  -4.303  26.720  1.00  0.00           H  
ATOM   1465  HD2 ARG A  96     -16.934  -2.718  25.465  1.00  0.00           H  
ATOM   1466  HD3 ARG A  96     -16.898  -4.192  24.522  1.00  0.00           H  
ATOM   1467  HE  ARG A  96     -19.289  -4.661  25.253  1.00  0.00           H  
ATOM   1468 HH11 ARG A  96     -18.211  -1.235  25.986  1.00  0.00           H  
ATOM   1469 HH12 ARG A  96     -19.828  -0.760  25.665  1.00  0.00           H  
ATOM   1470 HH21 ARG A  96     -21.187  -3.305  24.106  1.00  0.00           H  
ATOM   1471 HH22 ARG A  96     -21.221  -1.798  24.798  1.00  0.00           H  
ATOM   1472  N   ASN A  97     -17.630  -9.093  27.226  1.00  0.83           N  
ATOM   1473  CA  ASN A  97     -17.487 -10.580  27.147  1.00  0.83           C  
ATOM   1474  C   ASN A  97     -18.570 -10.954  26.107  1.00  0.83           C  
ATOM   1475  O   ASN A  97     -19.671 -10.294  25.981  1.00  0.83           O  
ATOM   1476  CB  ASN A  97     -17.915 -11.166  28.544  1.00  0.83           C  
ATOM   1477  CG  ASN A  97     -16.868 -10.990  29.602  1.00  0.83           C  
ATOM   1478  ND2 ASN A  97     -17.236 -10.124  30.593  1.00  0.83           N  
ATOM   1479  OD1 ASN A  97     -15.776 -11.594  29.542  1.00  0.83           O  
ATOM   1480  H   ASN A  97     -18.572  -8.802  27.441  1.00  0.00           H  
ATOM   1481  HA  ASN A  97     -16.451 -10.750  26.853  1.00  0.00           H  
ATOM   1482  HB2 ASN A  97     -18.775 -10.606  28.913  1.00  0.00           H  
ATOM   1483  HB3 ASN A  97     -18.271 -12.195  28.581  1.00  0.00           H  
ATOM   1484 HD21 ASN A  97     -18.164  -9.723  30.594  1.00  0.00           H  
ATOM   1485 HD22 ASN A  97     -16.647  -9.847  31.365  1.00  0.00           H  
ATOM   1486  N   ILE A  98     -18.296 -11.998  25.340  1.00  0.80           N  
ATOM   1487  CA  ILE A  98     -19.211 -12.476  24.301  1.00  0.80           C  
ATOM   1488  C   ILE A  98     -19.000 -13.989  24.022  1.00  0.80           C  
ATOM   1489  O   ILE A  98     -17.844 -14.387  23.846  1.00  0.80           O  
ATOM   1490  CB  ILE A  98     -19.168 -11.624  22.955  1.00  0.80           C  
ATOM   1491  CG1 ILE A  98     -20.209 -12.052  21.919  1.00  0.80           C  
ATOM   1492  CG2 ILE A  98     -17.695 -11.421  22.372  1.00  0.80           C  
ATOM   1493  CD1 ILE A  98     -20.618 -10.827  21.064  1.00  0.80           C  
ATOM   1494  H   ILE A  98     -17.353 -12.321  25.179  1.00  0.00           H  
ATOM   1495  HA  ILE A  98     -20.135 -12.312  24.854  1.00  0.00           H  
ATOM   1496  HB  ILE A  98     -19.492 -10.643  23.303  1.00  0.00           H  
ATOM   1497 HG12 ILE A  98     -20.008 -12.923  21.295  1.00  0.00           H  
ATOM   1498 HG13 ILE A  98     -21.083 -12.386  22.478  1.00  0.00           H  
ATOM   1499 HG21 ILE A  98     -16.986 -11.044  23.108  1.00  0.00           H  
ATOM   1500 HG22 ILE A  98     -17.232 -12.362  22.073  1.00  0.00           H  
ATOM   1501 HG23 ILE A  98     -17.694 -10.875  21.429  1.00  0.00           H  
ATOM   1502 HD11 ILE A  98     -20.902 -11.043  20.034  1.00  0.00           H  
ATOM   1503 HD12 ILE A  98     -21.304 -10.086  21.474  1.00  0.00           H  
ATOM   1504 HD13 ILE A  98     -19.661 -10.318  20.952  1.00  0.00           H  
ATOM   1505  N   GLN A  99     -20.112 -14.781  23.835  1.00  0.79           N  
ATOM   1506  CA  GLN A  99     -20.083 -16.252  23.594  1.00  0.79           C  
ATOM   1507  C   GLN A  99     -20.334 -16.513  22.166  1.00  0.79           C  
ATOM   1508  O   GLN A  99     -21.002 -15.787  21.433  1.00  0.79           O  
ATOM   1509  CB  GLN A  99     -21.151 -16.982  24.546  1.00  0.79           C  
ATOM   1510  CG  GLN A  99     -20.803 -18.425  24.892  1.00  0.79           C  
ATOM   1511  CD  GLN A  99     -21.776 -19.191  25.824  1.00  0.79           C  
ATOM   1512  NE2 GLN A  99     -21.482 -20.447  26.030  1.00  0.79           N  
ATOM   1513  OE1 GLN A  99     -22.772 -18.695  26.256  1.00  0.79           O  
ATOM   1514  H   GLN A  99     -20.999 -14.309  23.945  1.00  0.00           H  
ATOM   1515  HA  GLN A  99     -19.071 -16.553  23.868  1.00  0.00           H  
ATOM   1516  HB2 GLN A  99     -21.202 -16.435  25.488  1.00  0.00           H  
ATOM   1517  HB3 GLN A  99     -22.170 -16.843  24.185  1.00  0.00           H  
ATOM   1518  HG2 GLN A  99     -20.687 -19.039  24.000  1.00  0.00           H  
ATOM   1519  HG3 GLN A  99     -19.791 -18.364  25.291  1.00  0.00           H  
ATOM   1520 HE21 GLN A  99     -20.706 -20.828  25.507  1.00  0.00           H  
ATOM   1521 HE22 GLN A  99     -22.158 -21.123  26.354  1.00  0.00           H  
ATOM   1522  N   LEU A 100     -19.701 -17.664  21.719  1.00  0.77           N  
ATOM   1523  CA  LEU A 100     -19.965 -18.201  20.397  1.00  0.77           C  
ATOM   1524  C   LEU A 100     -20.208 -19.656  20.626  1.00  0.77           C  
ATOM   1525  O   LEU A 100     -19.323 -20.523  20.697  1.00  0.77           O  
ATOM   1526  CB  LEU A 100     -18.716 -18.052  19.498  1.00  0.77           C  
ATOM   1527  CG  LEU A 100     -18.733 -18.706  18.075  1.00  0.77           C  
ATOM   1528  CD1 LEU A 100     -20.092 -18.347  17.351  1.00  0.77           C  
ATOM   1529  CD2 LEU A 100     -17.428 -18.373  17.261  1.00  0.77           C  
ATOM   1530  H   LEU A 100     -19.075 -18.222  22.282  1.00  0.00           H  
ATOM   1531  HA  LEU A 100     -20.943 -17.885  20.032  1.00  0.00           H  
ATOM   1532  HB2 LEU A 100     -18.584 -16.978  19.361  1.00  0.00           H  
ATOM   1533  HB3 LEU A 100     -17.823 -18.430  19.995  1.00  0.00           H  
ATOM   1534  HG  LEU A 100     -18.769 -19.767  18.319  1.00  0.00           H  
ATOM   1535 HD11 LEU A 100     -19.821 -17.937  16.378  1.00  0.00           H  
ATOM   1536 HD12 LEU A 100     -20.701 -19.251  17.325  1.00  0.00           H  
ATOM   1537 HD13 LEU A 100     -20.661 -17.575  17.869  1.00  0.00           H  
ATOM   1538 HD21 LEU A 100     -17.167 -19.247  16.664  1.00  0.00           H  
ATOM   1539 HD22 LEU A 100     -17.449 -17.511  16.595  1.00  0.00           H  
ATOM   1540 HD23 LEU A 100     -16.545 -18.245  17.887  1.00  0.00           H  
ATOM   1541  N   LEU A 101     -21.494 -20.051  20.544  1.00  0.75           N  
ATOM   1542  CA  LEU A 101     -22.029 -21.398  20.575  1.00  0.75           C  
ATOM   1543  C   LEU A 101     -22.133 -21.915  19.152  1.00  0.75           C  
ATOM   1544  O   LEU A 101     -22.707 -21.283  18.342  1.00  0.75           O  
ATOM   1545  CB  LEU A 101     -23.463 -21.309  21.202  1.00  0.75           C  
ATOM   1546  CG  LEU A 101     -23.591 -20.856  22.637  1.00  0.75           C  
ATOM   1547  CD1 LEU A 101     -25.110 -20.772  23.132  1.00  0.75           C  
ATOM   1548  CD2 LEU A 101     -22.796 -21.820  23.498  1.00  0.75           C  
ATOM   1549  H   LEU A 101     -22.193 -19.374  20.274  1.00  0.00           H  
ATOM   1550  HA  LEU A 101     -21.395 -22.079  21.142  1.00  0.00           H  
ATOM   1551  HB2 LEU A 101     -24.065 -20.625  20.604  1.00  0.00           H  
ATOM   1552  HB3 LEU A 101     -23.947 -22.284  21.146  1.00  0.00           H  
ATOM   1553  HG  LEU A 101     -23.177 -19.853  22.738  1.00  0.00           H  
ATOM   1554 HD11 LEU A 101     -25.784 -20.812  22.276  1.00  0.00           H  
ATOM   1555 HD12 LEU A 101     -25.337 -21.592  23.813  1.00  0.00           H  
ATOM   1556 HD13 LEU A 101     -25.298 -19.822  23.633  1.00  0.00           H  
ATOM   1557 HD21 LEU A 101     -23.301 -22.097  24.423  1.00  0.00           H  
ATOM   1558 HD22 LEU A 101     -22.690 -22.833  23.110  1.00  0.00           H  
ATOM   1559 HD23 LEU A 101     -21.750 -21.605  23.715  1.00  0.00           H  
ATOM   1560  N   MET A 102     -21.655 -23.161  18.963  1.00  0.76           N  
ATOM   1561  CA  MET A 102     -21.886 -23.902  17.710  1.00  0.76           C  
ATOM   1562  C   MET A 102     -22.885 -25.132  17.928  1.00  0.76           C  
ATOM   1563  O   MET A 102     -22.590 -25.995  18.769  1.00  0.76           O  
ATOM   1564  CB  MET A 102     -20.432 -24.236  17.284  1.00  0.76           C  
ATOM   1565  CG  MET A 102     -20.305 -25.229  16.226  1.00  0.76           C  
ATOM   1566  SD  MET A 102     -18.521 -25.311  15.776  1.00  0.76           S  
ATOM   1567  CE  MET A 102     -18.212 -23.786  14.861  1.00  0.76           C  
ATOM   1568  H   MET A 102     -21.214 -23.654  19.727  1.00  0.00           H  
ATOM   1569  HA  MET A 102     -22.281 -23.228  16.950  1.00  0.00           H  
ATOM   1570  HB2 MET A 102     -19.899 -23.377  16.877  1.00  0.00           H  
ATOM   1571  HB3 MET A 102     -19.761 -24.503  18.101  1.00  0.00           H  
ATOM   1572  HG2 MET A 102     -20.536 -26.206  16.650  1.00  0.00           H  
ATOM   1573  HG3 MET A 102     -20.896 -25.154  15.313  1.00  0.00           H  
ATOM   1574  HE1 MET A 102     -19.046 -23.673  14.169  1.00  0.00           H  
ATOM   1575  HE2 MET A 102     -18.016 -22.895  15.458  1.00  0.00           H  
ATOM   1576  HE3 MET A 102     -17.257 -23.942  14.360  1.00  0.00           H  
ATOM   1577  N   LYS A 103     -24.013 -25.142  17.155  1.00  0.72           N  
ATOM   1578  CA  LYS A 103     -24.945 -26.240  17.275  1.00  0.72           C  
ATOM   1579  C   LYS A 103     -24.867 -27.124  16.017  1.00  0.72           C  
ATOM   1580  O   LYS A 103     -24.329 -26.758  14.974  1.00  0.72           O  
ATOM   1581  CB  LYS A 103     -26.331 -25.650  17.399  1.00  0.72           C  
ATOM   1582  CG  LYS A 103     -26.527 -24.740  18.658  1.00  0.72           C  
ATOM   1583  CD  LYS A 103     -27.696 -23.827  18.551  1.00  0.72           C  
ATOM   1584  CE  LYS A 103     -27.861 -23.064  19.951  1.00  0.72           C  
ATOM   1585  NZ  LYS A 103     -28.788 -22.003  19.812  1.00  0.72           N1+
ATOM   1586  H   LYS A 103     -24.275 -24.484  16.434  1.00  0.00           H  
ATOM   1587  HA  LYS A 103     -24.853 -26.841  18.180  1.00  0.00           H  
ATOM   1588  HB2 LYS A 103     -26.634 -25.154  16.477  1.00  0.00           H  
ATOM   1589  HB3 LYS A 103     -27.160 -26.358  17.427  1.00  0.00           H  
ATOM   1590  HG2 LYS A 103     -26.551 -25.328  19.576  1.00  0.00           H  
ATOM   1591  HG3 LYS A 103     -25.686 -24.064  18.810  1.00  0.00           H  
ATOM   1592  HD2 LYS A 103     -27.594 -23.146  17.707  1.00  0.00           H  
ATOM   1593  HD3 LYS A 103     -28.528 -24.514  18.393  1.00  0.00           H  
ATOM   1594  HE2 LYS A 103     -28.347 -23.759  20.636  1.00  0.00           H  
ATOM   1595  HE3 LYS A 103     -26.843 -22.815  20.250  1.00  0.00           H  
ATOM   1596  HZ1 LYS A 103     -28.686 -21.371  20.594  1.00  0.00           H  
ATOM   1597  HZ2 LYS A 103     -28.577 -21.377  19.049  1.00  0.00           H  
ATOM   1598  HZ3 LYS A 103     -29.742 -22.329  19.871  1.00  0.00           H  
ATOM   1599  N   LYS A 104     -25.466 -28.253  16.085  1.00  0.72           N  
ATOM   1600  CA  LYS A 104     -25.569 -29.302  15.078  1.00  0.72           C  
ATOM   1601  C   LYS A 104     -26.175 -28.781  13.761  1.00  0.72           C  
ATOM   1602  O   LYS A 104     -25.968 -29.377  12.727  1.00  0.72           O  
ATOM   1603  CB  LYS A 104     -26.287 -30.596  15.507  1.00  0.72           C  
ATOM   1604  CG  LYS A 104     -25.579 -31.284  16.731  1.00  0.72           C  
ATOM   1605  CD  LYS A 104     -26.630 -32.266  17.377  1.00  0.72           C  
ATOM   1606  CE  LYS A 104     -26.057 -32.829  18.618  1.00  0.72           C  
ATOM   1607  NZ  LYS A 104     -26.997 -33.828  19.139  1.00  0.72           N1+
ATOM   1608  H   LYS A 104     -25.832 -28.483  16.998  1.00  0.00           H  
ATOM   1609  HA  LYS A 104     -24.544 -29.461  14.744  1.00  0.00           H  
ATOM   1610  HB2 LYS A 104     -27.360 -30.430  15.610  1.00  0.00           H  
ATOM   1611  HB3 LYS A 104     -26.338 -31.358  14.730  1.00  0.00           H  
ATOM   1612  HG2 LYS A 104     -24.630 -31.749  16.464  1.00  0.00           H  
ATOM   1613  HG3 LYS A 104     -25.452 -30.549  17.526  1.00  0.00           H  
ATOM   1614  HD2 LYS A 104     -27.551 -31.695  17.490  1.00  0.00           H  
ATOM   1615  HD3 LYS A 104     -26.830 -33.065  16.663  1.00  0.00           H  
ATOM   1616  HE2 LYS A 104     -25.133 -33.402  18.537  1.00  0.00           H  
ATOM   1617  HE3 LYS A 104     -25.891 -32.097  19.409  1.00  0.00           H  
ATOM   1618  HZ1 LYS A 104     -26.891 -34.696  18.633  1.00  0.00           H  
ATOM   1619  HZ2 LYS A 104     -26.736 -34.000  20.100  1.00  0.00           H  
ATOM   1620  HZ3 LYS A 104     -27.956 -33.513  19.094  1.00  0.00           H  
ATOM   1621  N   THR A 105     -27.095 -27.880  13.916  1.00  0.66           N  
ATOM   1622  CA  THR A 105     -27.669 -27.033  12.826  1.00  0.66           C  
ATOM   1623  C   THR A 105     -26.719 -25.918  12.262  1.00  0.66           C  
ATOM   1624  O   THR A 105     -26.397 -25.788  11.101  1.00  0.66           O  
ATOM   1625  CB  THR A 105     -28.978 -26.409  13.208  1.00  0.66           C  
ATOM   1626  CG2 THR A 105     -29.661 -25.578  12.103  1.00  0.66           C  
ATOM   1627  OG1 THR A 105     -29.924 -27.417  13.524  1.00  0.66           O  
ATOM   1628  H   THR A 105     -27.462 -27.691  14.838  1.00  0.00           H  
ATOM   1629  HA  THR A 105     -27.853 -27.688  11.974  1.00  0.00           H  
ATOM   1630  HB  THR A 105     -28.797 -25.837  14.118  1.00  0.00           H  
ATOM   1631  HG1 THR A 105     -29.874 -28.038  12.794  1.00  0.00           H  
ATOM   1632 HG21 THR A 105     -30.628 -25.203  12.438  1.00  0.00           H  
ATOM   1633 HG22 THR A 105     -29.106 -24.694  11.789  1.00  0.00           H  
ATOM   1634 HG23 THR A 105     -29.782 -26.136  11.174  1.00  0.00           H  
ATOM   1635  N   THR A 106     -26.238 -24.996  13.163  1.00  0.53           N  
ATOM   1636  CA  THR A 106     -25.474 -23.825  12.749  1.00  0.53           C  
ATOM   1637  C   THR A 106     -24.893 -23.131  14.032  1.00  0.53           C  
ATOM   1638  O   THR A 106     -25.259 -23.580  15.117  1.00  0.53           O  
ATOM   1639  CB  THR A 106     -26.348 -22.858  11.852  1.00  0.53           C  
ATOM   1640  CG2 THR A 106     -27.553 -22.256  12.645  1.00  0.53           C  
ATOM   1641  OG1 THR A 106     -25.664 -21.742  11.381  1.00  0.53           O  
ATOM   1642  H   THR A 106     -26.363 -25.138  14.156  1.00  0.00           H  
ATOM   1643  HA  THR A 106     -24.665 -24.094  12.071  1.00  0.00           H  
ATOM   1644  HB  THR A 106     -26.621 -23.420  10.959  1.00  0.00           H  
ATOM   1645  HG1 THR A 106     -24.869 -22.066  10.950  1.00  0.00           H  
ATOM   1646 HG21 THR A 106     -27.350 -21.852  13.637  1.00  0.00           H  
ATOM   1647 HG22 THR A 106     -28.158 -21.496  12.150  1.00  0.00           H  
ATOM   1648 HG23 THR A 106     -28.216 -23.088  12.882  1.00  0.00           H  
ATOM   1649  N   THR A 107     -24.141 -22.006  13.847  1.00  0.67           N  
ATOM   1650  CA  THR A 107     -23.717 -21.220  14.947  1.00  0.67           C  
ATOM   1651  C   THR A 107     -24.858 -20.333  15.570  1.00  0.67           C  
ATOM   1652  O   THR A 107     -25.733 -19.850  14.857  1.00  0.67           O  
ATOM   1653  CB  THR A 107     -22.617 -20.291  14.376  1.00  0.67           C  
ATOM   1654  CG2 THR A 107     -21.307 -21.065  14.154  1.00  0.67           C  
ATOM   1655  OG1 THR A 107     -22.958 -19.773  13.130  1.00  0.67           O  
ATOM   1656  H   THR A 107     -23.930 -21.659  12.922  1.00  0.00           H  
ATOM   1657  HA  THR A 107     -23.307 -21.817  15.762  1.00  0.00           H  
ATOM   1658  HB  THR A 107     -22.406 -19.453  15.040  1.00  0.00           H  
ATOM   1659  HG1 THR A 107     -23.772 -19.264  13.140  1.00  0.00           H  
ATOM   1660 HG21 THR A 107     -21.323 -21.881  13.431  1.00  0.00           H  
ATOM   1661 HG22 THR A 107     -20.585 -20.354  13.753  1.00  0.00           H  
ATOM   1662 HG23 THR A 107     -21.032 -21.439  15.141  1.00  0.00           H  
ATOM   1663  N   THR A 108     -24.877 -20.056  16.848  1.00  0.74           N  
ATOM   1664  CA  THR A 108     -25.666 -19.036  17.552  1.00  0.74           C  
ATOM   1665  C   THR A 108     -24.678 -18.047  18.294  1.00  0.74           C  
ATOM   1666  O   THR A 108     -23.857 -18.615  19.050  1.00  0.74           O  
ATOM   1667  CB  THR A 108     -26.677 -19.596  18.526  1.00  0.74           C  
ATOM   1668  CG2 THR A 108     -27.595 -18.517  19.287  1.00  0.74           C  
ATOM   1669  OG1 THR A 108     -27.460 -20.488  17.761  1.00  0.74           O  
ATOM   1670  H   THR A 108     -24.130 -20.356  17.458  1.00  0.00           H  
ATOM   1671  HA  THR A 108     -26.177 -18.361  16.865  1.00  0.00           H  
ATOM   1672  HB  THR A 108     -26.143 -20.242  19.223  1.00  0.00           H  
ATOM   1673  HG1 THR A 108     -27.766 -19.966  17.015  1.00  0.00           H  
ATOM   1674 HG21 THR A 108     -28.023 -17.801  18.585  1.00  0.00           H  
ATOM   1675 HG22 THR A 108     -28.382 -18.945  19.908  1.00  0.00           H  
ATOM   1676 HG23 THR A 108     -26.968 -17.905  19.936  1.00  0.00           H  
ATOM   1677  N   PHE A 109     -24.774 -16.771  18.039  1.00  0.79           N  
ATOM   1678  CA  PHE A 109     -23.864 -15.792  18.634  1.00  0.79           C  
ATOM   1679  C   PHE A 109     -24.530 -14.911  19.708  1.00  0.79           C  
ATOM   1680  O   PHE A 109     -25.815 -14.673  19.586  1.00  0.79           O  
ATOM   1681  CB  PHE A 109     -23.397 -14.994  17.385  1.00  0.79           C  
ATOM   1682  CG  PHE A 109     -22.372 -13.971  17.577  1.00  0.79           C  
ATOM   1683  CD1 PHE A 109     -21.100 -14.304  18.145  1.00  0.79           C  
ATOM   1684  CD2 PHE A 109     -22.558 -12.684  17.101  1.00  0.79           C  
ATOM   1685  CE1 PHE A 109     -20.082 -13.394  18.006  1.00  0.79           C  
ATOM   1686  CE2 PHE A 109     -21.578 -11.689  17.148  1.00  0.79           C  
ATOM   1687  CZ  PHE A 109     -20.308 -12.090  17.625  1.00  0.79           C  
ATOM   1688  H   PHE A 109     -25.426 -16.413  17.355  1.00  0.00           H  
ATOM   1689  HA  PHE A 109     -22.962 -16.225  19.067  1.00  0.00           H  
ATOM   1690  HB2 PHE A 109     -22.977 -15.632  16.607  1.00  0.00           H  
ATOM   1691  HB3 PHE A 109     -24.281 -14.608  16.878  1.00  0.00           H  
ATOM   1692  HD1 PHE A 109     -20.853 -15.228  18.646  1.00  0.00           H  
ATOM   1693  HD2 PHE A 109     -23.431 -12.397  16.532  1.00  0.00           H  
ATOM   1694  HE1 PHE A 109     -19.091 -13.693  18.315  1.00  0.00           H  
ATOM   1695  HE2 PHE A 109     -21.769 -10.681  16.810  1.00  0.00           H  
ATOM   1696  HZ  PHE A 109     -19.587 -11.286  17.658  1.00  0.00           H  
ATOM   1697  N   LYS A 110     -23.875 -14.599  20.830  1.00  0.78           N  
ATOM   1698  CA  LYS A 110     -24.478 -14.262  22.152  1.00  0.78           C  
ATOM   1699  C   LYS A 110     -23.569 -13.337  22.975  1.00  0.78           C  
ATOM   1700  O   LYS A 110     -22.650 -13.801  23.662  1.00  0.78           O  
ATOM   1701  CB  LYS A 110     -24.851 -15.632  22.876  1.00  0.78           C  
ATOM   1702  CG  LYS A 110     -25.600 -15.491  24.204  1.00  0.78           C  
ATOM   1703  CD  LYS A 110     -26.013 -16.771  24.801  1.00  0.78           C  
ATOM   1704  CE  LYS A 110     -26.716 -16.660  26.121  1.00  0.78           C  
ATOM   1705  NZ  LYS A 110     -27.290 -17.881  26.617  1.00  0.78           N1+
ATOM   1706  H   LYS A 110     -22.891 -14.820  20.897  1.00  0.00           H  
ATOM   1707  HA  LYS A 110     -25.439 -13.783  21.967  1.00  0.00           H  
ATOM   1708  HB2 LYS A 110     -25.414 -16.227  22.158  1.00  0.00           H  
ATOM   1709  HB3 LYS A 110     -23.966 -16.246  23.045  1.00  0.00           H  
ATOM   1710  HG2 LYS A 110     -25.027 -15.070  25.030  1.00  0.00           H  
ATOM   1711  HG3 LYS A 110     -26.413 -14.790  24.019  1.00  0.00           H  
ATOM   1712  HD2 LYS A 110     -26.537 -17.353  24.042  1.00  0.00           H  
ATOM   1713  HD3 LYS A 110     -25.108 -17.348  24.988  1.00  0.00           H  
ATOM   1714  HE2 LYS A 110     -26.007 -16.128  26.756  1.00  0.00           H  
ATOM   1715  HE3 LYS A 110     -27.601 -16.041  25.974  1.00  0.00           H  
ATOM   1716  HZ1 LYS A 110     -26.552 -18.469  26.977  1.00  0.00           H  
ATOM   1717  HZ2 LYS A 110     -28.121 -17.657  27.146  1.00  0.00           H  
ATOM   1718  HZ3 LYS A 110     -27.636 -18.341  25.787  1.00  0.00           H  
ATOM   1719  N   THR A 111     -23.809 -12.062  23.064  1.00  0.76           N  
ATOM   1720  CA  THR A 111     -23.141 -11.147  24.011  1.00  0.76           C  
ATOM   1721  C   THR A 111     -23.423 -11.566  25.535  1.00  0.76           C  
ATOM   1722  O   THR A 111     -24.508 -12.003  25.854  1.00  0.76           O  
ATOM   1723  CB  THR A 111     -23.663  -9.716  23.767  1.00  0.76           C  
ATOM   1724  CG2 THR A 111     -22.763  -8.647  24.362  1.00  0.76           C  
ATOM   1725  OG1 THR A 111     -23.837  -9.587  22.394  1.00  0.76           O  
ATOM   1726  H   THR A 111     -24.533 -11.584  22.547  1.00  0.00           H  
ATOM   1727  HA  THR A 111     -22.076 -11.199  23.785  1.00  0.00           H  
ATOM   1728  HB  THR A 111     -24.564  -9.675  24.378  1.00  0.00           H  
ATOM   1729  HG1 THR A 111     -24.769  -9.767  22.257  1.00  0.00           H  
ATOM   1730 HG21 THR A 111     -22.955  -8.579  25.432  1.00  0.00           H  
ATOM   1731 HG22 THR A 111     -21.715  -8.912  24.228  1.00  0.00           H  
ATOM   1732 HG23 THR A 111     -22.960  -7.615  24.072  1.00  0.00           H  
ATOM   1733  N   LEU A 112     -22.394 -11.269  26.308  1.00  0.66           N  
ATOM   1734  CA  LEU A 112     -22.351 -11.626  27.717  1.00  0.66           C  
ATOM   1735  C   LEU A 112     -22.199 -10.402  28.642  1.00  0.66           C  
ATOM   1736  O   LEU A 112     -21.946  -9.374  28.080  1.00  0.66           O  
ATOM   1737  CB  LEU A 112     -21.194 -12.633  28.031  1.00  0.66           C  
ATOM   1738  CG  LEU A 112     -21.304 -14.045  27.393  1.00  0.66           C  
ATOM   1739  CD1 LEU A 112     -19.991 -14.784  27.742  1.00  0.66           C  
ATOM   1740  CD2 LEU A 112     -22.571 -14.806  27.837  1.00  0.66           C  
ATOM   1741  H   LEU A 112     -21.599 -10.757  25.952  1.00  0.00           H  
ATOM   1742  HA  LEU A 112     -23.331 -12.054  27.926  1.00  0.00           H  
ATOM   1743  HB2 LEU A 112     -20.322 -12.088  27.669  1.00  0.00           H  
ATOM   1744  HB3 LEU A 112     -21.038 -12.802  29.096  1.00  0.00           H  
ATOM   1745  HG  LEU A 112     -21.299 -13.982  26.305  1.00  0.00           H  
ATOM   1746 HD11 LEU A 112     -19.389 -15.109  26.893  1.00  0.00           H  
ATOM   1747 HD12 LEU A 112     -19.192 -14.307  28.309  1.00  0.00           H  
ATOM   1748 HD13 LEU A 112     -20.147 -15.730  28.260  1.00  0.00           H  
ATOM   1749 HD21 LEU A 112     -23.436 -14.420  27.298  1.00  0.00           H  
ATOM   1750 HD22 LEU A 112     -22.522 -15.832  27.473  1.00  0.00           H  
ATOM   1751 HD23 LEU A 112     -22.627 -14.786  28.925  1.00  0.00           H  
ATOM   1752  N   GLU A 113     -22.506 -10.514  29.995  1.00  0.62           N  
ATOM   1753  CA  GLU A 113     -22.561  -9.347  30.844  1.00  0.62           C  
ATOM   1754  C   GLU A 113     -21.164  -8.679  30.879  1.00  0.62           C  
ATOM   1755  O   GLU A 113     -20.151  -9.333  31.053  1.00  0.62           O  
ATOM   1756  CB  GLU A 113     -23.106  -9.736  32.223  1.00  0.62           C  
ATOM   1757  CG  GLU A 113     -23.286  -8.655  33.269  1.00  0.62           C  
ATOM   1758  CD  GLU A 113     -23.870  -9.015  34.643  1.00  0.62           C  
ATOM   1759  OE1 GLU A 113     -23.677 -10.157  35.116  1.00  0.62           O1-
ATOM   1760  OE2 GLU A 113     -24.627  -8.201  35.183  1.00  0.62           O1-
ATOM   1761  H   GLU A 113     -22.640 -11.423  30.414  1.00  0.00           H  
ATOM   1762  HA  GLU A 113     -23.325  -8.750  30.346  1.00  0.00           H  
ATOM   1763  HB2 GLU A 113     -24.095 -10.177  32.098  1.00  0.00           H  
ATOM   1764  HB3 GLU A 113     -22.485 -10.563  32.568  1.00  0.00           H  
ATOM   1765  HG2 GLU A 113     -22.334  -8.201  33.543  1.00  0.00           H  
ATOM   1766  HG3 GLU A 113     -23.911  -7.876  32.831  1.00  0.00           H  
ATOM   1767  N   GLY A 114     -21.170  -7.341  30.889  1.00  0.57           N  
ATOM   1768  CA  GLY A 114     -19.900  -6.566  31.151  1.00  0.57           C  
ATOM   1769  C   GLY A 114     -19.793  -6.000  32.594  1.00  0.57           C  
ATOM   1770  O   GLY A 114     -20.459  -6.520  33.466  1.00  0.57           O  
ATOM   1771  H   GLY A 114     -22.037  -6.832  30.982  1.00  0.00           H  
ATOM   1772  HA2 GLY A 114     -19.010  -7.010  30.704  1.00  0.00           H  
ATOM   1773  HA3 GLY A 114     -20.083  -5.733  30.473  1.00  0.00           H  
ATOM   1774  N   GLN A 115     -18.846  -5.051  32.844  1.00  0.56           N  
ATOM   1775  CA  GLN A 115     -18.591  -4.333  34.035  1.00  0.56           C  
ATOM   1776  C   GLN A 115     -17.971  -3.080  33.508  1.00  0.56           C  
ATOM   1777  O   GLN A 115     -16.982  -3.176  32.813  1.00  0.56           O  
ATOM   1778  CB  GLN A 115     -17.791  -5.161  34.963  1.00  0.56           C  
ATOM   1779  CG  GLN A 115     -17.629  -4.437  36.406  1.00  0.56           C  
ATOM   1780  CD  GLN A 115     -16.422  -5.122  37.079  1.00  0.56           C  
ATOM   1781  NE2 GLN A 115     -16.370  -5.126  38.370  1.00  0.56           N  
ATOM   1782  OE1 GLN A 115     -15.474  -5.645  36.409  1.00  0.56           O  
ATOM   1783  H   GLN A 115     -18.185  -4.726  32.152  1.00  0.00           H  
ATOM   1784  HA  GLN A 115     -19.528  -3.973  34.458  1.00  0.00           H  
ATOM   1785  HB2 GLN A 115     -18.216  -6.163  35.011  1.00  0.00           H  
ATOM   1786  HB3 GLN A 115     -16.858  -5.336  34.428  1.00  0.00           H  
ATOM   1787  HG2 GLN A 115     -17.392  -3.389  36.224  1.00  0.00           H  
ATOM   1788  HG3 GLN A 115     -18.548  -4.566  36.978  1.00  0.00           H  
ATOM   1789 HE21 GLN A 115     -17.115  -4.699  38.902  1.00  0.00           H  
ATOM   1790 HE22 GLN A 115     -15.649  -5.691  38.795  1.00  0.00           H  
ATOM   1791  N   LEU A 116     -18.448  -1.860  33.892  1.00  0.55           N  
ATOM   1792  CA  LEU A 116     -17.688  -0.646  33.839  1.00  0.55           C  
ATOM   1793  C   LEU A 116     -17.339  -0.382  35.294  1.00  0.55           C  
ATOM   1794  O   LEU A 116     -18.188  -0.370  36.165  1.00  0.55           O  
ATOM   1795  CB  LEU A 116     -18.554   0.478  33.215  1.00  0.55           C  
ATOM   1796  CG  LEU A 116     -18.025   1.915  33.210  1.00  0.55           C  
ATOM   1797  CD1 LEU A 116     -16.562   1.979  32.614  1.00  0.55           C  
ATOM   1798  CD2 LEU A 116     -18.967   2.948  32.803  1.00  0.55           C  
ATOM   1799  H   LEU A 116     -19.308  -1.762  34.413  1.00  0.00           H  
ATOM   1800  HA  LEU A 116     -16.770  -0.665  33.252  1.00  0.00           H  
ATOM   1801  HB2 LEU A 116     -18.701   0.263  32.157  1.00  0.00           H  
ATOM   1802  HB3 LEU A 116     -19.512   0.502  33.735  1.00  0.00           H  
ATOM   1803  HG  LEU A 116     -17.909   2.004  34.290  1.00  0.00           H  
ATOM   1804 HD11 LEU A 116     -15.762   1.879  33.348  1.00  0.00           H  
ATOM   1805 HD12 LEU A 116     -16.484   1.342  31.733  1.00  0.00           H  
ATOM   1806 HD13 LEU A 116     -16.299   3.005  32.357  1.00  0.00           H  
ATOM   1807 HD21 LEU A 116     -19.986   2.645  33.044  1.00  0.00           H  
ATOM   1808 HD22 LEU A 116     -18.714   3.932  33.197  1.00  0.00           H  
ATOM   1809 HD23 LEU A 116     -18.934   2.950  31.713  1.00  0.00           H  
ATOM   1810  N   VAL A 117     -16.037  -0.119  35.442  1.00  0.56           N  
ATOM   1811  CA  VAL A 117     -15.413   0.118  36.701  1.00  0.56           C  
ATOM   1812  C   VAL A 117     -15.234   1.672  36.669  1.00  0.56           C  
ATOM   1813  O   VAL A 117     -14.430   2.188  35.838  1.00  0.56           O  
ATOM   1814  CB  VAL A 117     -14.037  -0.505  36.744  1.00  0.56           C  
ATOM   1815  CG1 VAL A 117     -13.422  -0.306  38.146  1.00  0.56           C  
ATOM   1816  CG2 VAL A 117     -14.113  -2.011  36.396  1.00  0.56           C  
ATOM   1817  H   VAL A 117     -15.394  -0.008  34.671  1.00  0.00           H  
ATOM   1818  HA  VAL A 117     -16.004  -0.094  37.592  1.00  0.00           H  
ATOM   1819  HB  VAL A 117     -13.319  -0.095  36.033  1.00  0.00           H  
ATOM   1820 HG11 VAL A 117     -13.396   0.664  38.643  1.00  0.00           H  
ATOM   1821 HG12 VAL A 117     -13.909  -1.012  38.819  1.00  0.00           H  
ATOM   1822 HG13 VAL A 117     -12.374  -0.606  38.151  1.00  0.00           H  
ATOM   1823 HG21 VAL A 117     -14.316  -2.348  35.380  1.00  0.00           H  
ATOM   1824 HG22 VAL A 117     -13.192  -2.507  36.702  1.00  0.00           H  
ATOM   1825 HG23 VAL A 117     -14.992  -2.354  36.942  1.00  0.00           H  
ATOM   1826  N   ALA A 118     -15.868   2.310  37.635  1.00  0.56           N  
ATOM   1827  CA  ALA A 118     -15.668   3.711  37.955  1.00  0.56           C  
ATOM   1828  C   ALA A 118     -16.144   3.823  39.449  1.00  0.56           C  
ATOM   1829  O   ALA A 118     -17.329   3.690  39.726  1.00  0.56           O  
ATOM   1830  CB  ALA A 118     -16.370   4.622  37.009  1.00  0.56           C  
ATOM   1831  H   ALA A 118     -16.381   1.706  38.261  1.00  0.00           H  
ATOM   1832  HA  ALA A 118     -14.600   3.911  37.870  1.00  0.00           H  
ATOM   1833  HB1 ALA A 118     -16.016   4.181  36.077  1.00  0.00           H  
ATOM   1834  HB2 ALA A 118     -17.457   4.606  37.084  1.00  0.00           H  
ATOM   1835  HB3 ALA A 118     -15.982   5.635  37.116  1.00  0.00           H  
ATOM   1836  N   ILE A 119     -15.212   4.051  40.348  1.00  0.46           N  
ATOM   1837  CA  ILE A 119     -13.809   4.544  40.165  1.00  0.46           C  
ATOM   1838  C   ILE A 119     -12.902   3.484  40.829  1.00  0.46           C  
ATOM   1839  O   ILE A 119     -13.328   2.690  41.636  1.00  0.46           O  
ATOM   1840  CB  ILE A 119     -13.805   5.999  40.875  1.00  0.46           C  
ATOM   1841  CG1 ILE A 119     -13.935   5.919  42.449  1.00  0.46           C  
ATOM   1842  CG2 ILE A 119     -14.827   6.996  40.187  1.00  0.46           C  
ATOM   1843  CD1 ILE A 119     -15.298   5.592  43.134  1.00  0.46           C  
ATOM   1844  H   ILE A 119     -15.429   4.078  41.334  1.00  0.00           H  
ATOM   1845  HA  ILE A 119     -13.378   4.666  39.171  1.00  0.00           H  
ATOM   1846  HB  ILE A 119     -12.866   6.523  40.699  1.00  0.00           H  
ATOM   1847 HG12 ILE A 119     -13.091   5.406  42.909  1.00  0.00           H  
ATOM   1848 HG13 ILE A 119     -13.709   6.873  42.924  1.00  0.00           H  
ATOM   1849 HG21 ILE A 119     -15.777   6.910  40.714  1.00  0.00           H  
ATOM   1850 HG22 ILE A 119     -14.497   8.026  40.319  1.00  0.00           H  
ATOM   1851 HG23 ILE A 119     -14.921   6.851  39.111  1.00  0.00           H  
ATOM   1852 HD11 ILE A 119     -16.117   6.242  42.825  1.00  0.00           H  
ATOM   1853 HD12 ILE A 119     -15.531   4.540  42.975  1.00  0.00           H  
ATOM   1854 HD13 ILE A 119     -15.221   5.786  44.204  1.00  0.00           H  
ATOM   1855  N   ASN A 120     -11.627   3.639  40.560  1.00  0.50           N  
ATOM   1856  CA  ASN A 120     -10.586   2.931  41.322  1.00  0.50           C  
ATOM   1857  C   ASN A 120     -10.282   3.643  42.596  1.00  0.50           C  
ATOM   1858  O   ASN A 120      -9.655   4.681  42.562  1.00  0.50           O  
ATOM   1859  CB  ASN A 120      -9.329   2.608  40.572  1.00  0.50           C  
ATOM   1860  CG  ASN A 120      -9.502   1.457  39.516  1.00  0.50           C  
ATOM   1861  ND2 ASN A 120     -10.332   1.751  38.479  1.00  0.50           N  
ATOM   1862  OD1 ASN A 120      -8.797   0.468  39.548  1.00  0.50           O  
ATOM   1863  H   ASN A 120     -11.310   4.399  39.974  1.00  0.00           H  
ATOM   1864  HA  ASN A 120     -11.026   1.982  41.628  1.00  0.00           H  
ATOM   1865  HB2 ASN A 120      -8.907   3.493  40.097  1.00  0.00           H  
ATOM   1866  HB3 ASN A 120      -8.576   2.254  41.277  1.00  0.00           H  
ATOM   1867 HD21 ASN A 120     -10.768   2.661  38.505  1.00  0.00           H  
ATOM   1868 HD22 ASN A 120     -10.312   1.145  37.671  1.00  0.00           H  
ATOM   1869  N   ASN A 121     -10.486   3.004  43.737  1.00  0.50           N  
ATOM   1870  CA  ASN A 121     -10.156   3.436  45.101  1.00  0.50           C  
ATOM   1871  C   ASN A 121      -8.836   2.861  45.505  1.00  0.50           C  
ATOM   1872  O   ASN A 121      -8.761   1.761  46.111  1.00  0.50           O  
ATOM   1873  CB  ASN A 121     -11.190   3.275  46.110  1.00  0.50           C  
ATOM   1874  CG  ASN A 121     -12.433   4.252  45.932  1.00  0.50           C  
ATOM   1875  ND2 ASN A 121     -13.634   3.666  45.851  1.00  0.50           N  
ATOM   1876  OD1 ASN A 121     -12.195   5.414  45.739  1.00  0.50           O  
ATOM   1877  H   ASN A 121     -10.906   2.091  43.643  1.00  0.00           H  
ATOM   1878  HA  ASN A 121      -9.948   4.501  45.006  1.00  0.00           H  
ATOM   1879  HB2 ASN A 121     -11.457   2.219  46.147  1.00  0.00           H  
ATOM   1880  HB3 ASN A 121     -10.828   3.483  47.117  1.00  0.00           H  
ATOM   1881 HD21 ASN A 121     -13.738   2.673  46.004  1.00  0.00           H  
ATOM   1882 HD22 ASN A 121     -14.511   4.156  45.754  1.00  0.00           H  
ATOM   1883  N   SER A 122      -7.730   3.513  45.038  1.00  0.51           N  
ATOM   1884  CA  SER A 122      -6.345   3.147  45.308  1.00  0.51           C  
ATOM   1885  C   SER A 122      -5.998   1.725  44.908  1.00  0.51           C  
ATOM   1886  O   SER A 122      -5.584   0.844  45.669  1.00  0.51           O  
ATOM   1887  CB  SER A 122      -5.967   3.374  46.781  1.00  0.51           C  
ATOM   1888  OG  SER A 122      -5.775   4.755  46.891  1.00  0.51           O  
ATOM   1889  H   SER A 122      -7.864   4.404  44.583  1.00  0.00           H  
ATOM   1890  HA  SER A 122      -5.697   3.769  44.690  1.00  0.00           H  
ATOM   1891  HB2 SER A 122      -6.735   3.053  47.485  1.00  0.00           H  
ATOM   1892  HB3 SER A 122      -5.112   2.806  47.146  1.00  0.00           H  
ATOM   1893  HG  SER A 122      -6.257   4.982  47.689  1.00  0.00           H  
ATOM   1894  N   GLY A 123      -6.379   1.432  43.648  1.00  0.68           N  
ATOM   1895  CA  GLY A 123      -6.356   0.194  42.995  1.00  0.68           C  
ATOM   1896  C   GLY A 123      -7.458  -0.865  43.308  1.00  0.68           C  
ATOM   1897  O   GLY A 123      -7.517  -1.843  42.621  1.00  0.68           O  
ATOM   1898  H   GLY A 123      -6.631   2.236  43.092  1.00  0.00           H  
ATOM   1899  HA2 GLY A 123      -6.308   0.387  41.924  1.00  0.00           H  
ATOM   1900  HA3 GLY A 123      -5.347  -0.192  43.144  1.00  0.00           H  
ATOM   1901  N   ASP A 124      -8.360  -0.615  44.263  1.00  0.68           N  
ATOM   1902  CA  ASP A 124      -9.605  -1.436  44.410  1.00  0.68           C  
ATOM   1903  C   ASP A 124     -10.709  -0.980  43.510  1.00  0.68           C  
ATOM   1904  O   ASP A 124     -11.014   0.244  43.563  1.00  0.68           O  
ATOM   1905  CB  ASP A 124     -10.153  -1.551  45.841  1.00  0.68           C  
ATOM   1906  CG  ASP A 124      -9.137  -2.074  46.875  1.00  0.68           C  
ATOM   1907  OD1 ASP A 124      -8.049  -2.610  46.547  1.00  0.68           O1-
ATOM   1908  OD2 ASP A 124      -9.530  -2.066  48.054  1.00  0.68           O1-
ATOM   1909  H   ASP A 124      -8.241   0.242  44.785  1.00  0.00           H  
ATOM   1910  HA  ASP A 124      -9.356  -2.444  44.080  1.00  0.00           H  
ATOM   1911  HB2 ASP A 124     -10.462  -0.559  46.170  1.00  0.00           H  
ATOM   1912  HB3 ASP A 124     -11.027  -2.194  45.947  1.00  0.00           H  
ATOM   1913  N   ARG A 125     -11.172  -1.852  42.574  1.00  0.65           N  
ATOM   1914  CA  ARG A 125     -12.373  -1.846  41.657  1.00  0.65           C  
ATOM   1915  C   ARG A 125     -13.663  -1.574  42.390  1.00  0.65           C  
ATOM   1916  O   ARG A 125     -14.123  -2.478  43.109  1.00  0.65           O  
ATOM   1917  CB  ARG A 125     -12.412  -3.220  40.951  1.00  0.65           C  
ATOM   1918  CG  ARG A 125     -11.043  -3.527  40.165  1.00  0.65           C  
ATOM   1919  CD  ARG A 125     -11.182  -4.857  39.320  1.00  0.65           C  
ATOM   1920  NE  ARG A 125     -10.204  -5.900  39.679  1.00  0.65           N  
ATOM   1921  CZ  ARG A 125     -10.114  -7.106  38.983  1.00  0.65           C  
ATOM   1922  NH1 ARG A 125     -11.016  -7.360  37.990  1.00  0.65           N1+
ATOM   1923  NH2 ARG A 125      -9.205  -7.972  39.285  1.00  0.65           N1+
ATOM   1924  H   ARG A 125     -10.797  -2.785  42.672  1.00  0.00           H  
ATOM   1925  HA  ARG A 125     -12.257  -1.066  40.904  1.00  0.00           H  
ATOM   1926  HB2 ARG A 125     -12.500  -3.987  41.721  1.00  0.00           H  
ATOM   1927  HB3 ARG A 125     -13.288  -3.264  40.303  1.00  0.00           H  
ATOM   1928  HG2 ARG A 125     -10.857  -2.758  39.415  1.00  0.00           H  
ATOM   1929  HG3 ARG A 125     -10.176  -3.512  40.826  1.00  0.00           H  
ATOM   1930  HD2 ARG A 125     -12.222  -5.161  39.441  1.00  0.00           H  
ATOM   1931  HD3 ARG A 125     -11.006  -4.613  38.272  1.00  0.00           H  
ATOM   1932  HE  ARG A 125      -9.625  -5.726  40.488  1.00  0.00           H  
ATOM   1933 HH11 ARG A 125     -11.639  -6.615  37.714  1.00  0.00           H  
ATOM   1934 HH12 ARG A 125     -11.273  -8.269  37.631  1.00  0.00           H  
ATOM   1935 HH21 ARG A 125      -8.614  -7.822  40.090  1.00  0.00           H  
ATOM   1936 HH22 ARG A 125      -8.949  -8.580  38.520  1.00  0.00           H  
ATOM   1937  N   SER A 126     -14.276  -0.424  42.059  1.00  0.68           N  
ATOM   1938  CA  SER A 126     -15.708  -0.271  42.301  1.00  0.68           C  
ATOM   1939  C   SER A 126     -16.492  -0.339  40.973  1.00  0.68           C  
ATOM   1940  O   SER A 126     -16.049   0.466  40.120  1.00  0.68           O  
ATOM   1941  CB  SER A 126     -15.968   1.028  43.045  1.00  0.68           C  
ATOM   1942  OG  SER A 126     -17.301   1.171  43.442  1.00  0.68           O  
ATOM   1943  H   SER A 126     -13.963   0.379  41.533  1.00  0.00           H  
ATOM   1944  HA  SER A 126     -16.098  -1.074  42.926  1.00  0.00           H  
ATOM   1945  HB2 SER A 126     -15.198   1.104  43.813  1.00  0.00           H  
ATOM   1946  HB3 SER A 126     -15.703   1.800  42.323  1.00  0.00           H  
ATOM   1947  HG  SER A 126     -17.416   2.070  43.757  1.00  0.00           H  
ATOM   1948  N   THR A 127     -17.418  -1.274  40.865  1.00  0.69           N  
ATOM   1949  CA  THR A 127     -18.340  -1.345  39.664  1.00  0.69           C  
ATOM   1950  C   THR A 127     -19.358  -0.150  39.670  1.00  0.69           C  
ATOM   1951  O   THR A 127     -19.872   0.169  40.719  1.00  0.69           O  
ATOM   1952  CB  THR A 127     -19.073  -2.672  39.714  1.00  0.69           C  
ATOM   1953  CG2 THR A 127     -20.038  -3.029  38.487  1.00  0.69           C  
ATOM   1954  OG1 THR A 127     -18.107  -3.749  39.859  1.00  0.69           O  
ATOM   1955  H   THR A 127     -17.668  -1.759  41.715  1.00  0.00           H  
ATOM   1956  HA  THR A 127     -17.763  -1.238  38.745  1.00  0.00           H  
ATOM   1957  HB  THR A 127     -19.659  -2.791  40.625  1.00  0.00           H  
ATOM   1958  HG1 THR A 127     -17.745  -3.731  40.748  1.00  0.00           H  
ATOM   1959 HG21 THR A 127     -20.315  -4.076  38.362  1.00  0.00           H  
ATOM   1960 HG22 THR A 127     -20.974  -2.474  38.548  1.00  0.00           H  
ATOM   1961 HG23 THR A 127     -19.655  -2.810  37.491  1.00  0.00           H  
ATOM   1962  N   LEU A 128     -19.539   0.441  38.488  1.00  0.72           N  
ATOM   1963  CA  LEU A 128     -20.537   1.485  38.304  1.00  0.72           C  
ATOM   1964  C   LEU A 128     -21.932   0.937  37.841  1.00  0.72           C  
ATOM   1965  O   LEU A 128     -22.976   1.352  38.403  1.00  0.72           O  
ATOM   1966  CB  LEU A 128     -20.027   2.469  37.237  1.00  0.72           C  
ATOM   1967  CG  LEU A 128     -20.875   3.774  37.062  1.00  0.72           C  
ATOM   1968  CD1 LEU A 128     -20.589   4.682  38.319  1.00  0.72           C  
ATOM   1969  CD2 LEU A 128     -20.419   4.507  35.812  1.00  0.72           C  
ATOM   1970  H   LEU A 128     -19.054   0.181  37.641  1.00  0.00           H  
ATOM   1971  HA  LEU A 128     -20.782   1.995  39.236  1.00  0.00           H  
ATOM   1972  HB2 LEU A 128     -19.055   2.929  37.415  1.00  0.00           H  
ATOM   1973  HB3 LEU A 128     -19.894   1.905  36.314  1.00  0.00           H  
ATOM   1974  HG  LEU A 128     -21.947   3.599  36.977  1.00  0.00           H  
ATOM   1975 HD11 LEU A 128     -19.575   4.570  38.703  1.00  0.00           H  
ATOM   1976 HD12 LEU A 128     -20.709   5.756  38.175  1.00  0.00           H  
ATOM   1977 HD13 LEU A 128     -21.262   4.367  39.116  1.00  0.00           H  
ATOM   1978 HD21 LEU A 128     -20.606   5.576  35.909  1.00  0.00           H  
ATOM   1979 HD22 LEU A 128     -19.377   4.301  35.566  1.00  0.00           H  
ATOM   1980 HD23 LEU A 128     -21.051   4.411  34.930  1.00  0.00           H  
ATOM   1981  N   SER A 129     -21.934   0.099  36.845  1.00  0.78           N  
ATOM   1982  CA  SER A 129     -22.999  -0.566  36.169  1.00  0.78           C  
ATOM   1983  C   SER A 129     -22.482  -1.793  35.411  1.00  0.78           C  
ATOM   1984  O   SER A 129     -21.293  -1.920  35.099  1.00  0.78           O  
ATOM   1985  CB  SER A 129     -23.784   0.483  35.320  1.00  0.78           C  
ATOM   1986  OG  SER A 129     -25.094   0.114  35.071  1.00  0.78           O  
ATOM   1987  H   SER A 129     -21.046   0.039  36.366  1.00  0.00           H  
ATOM   1988  HA  SER A 129     -23.697  -0.911  36.932  1.00  0.00           H  
ATOM   1989  HB2 SER A 129     -23.740   1.495  35.722  1.00  0.00           H  
ATOM   1990  HB3 SER A 129     -23.359   0.551  34.318  1.00  0.00           H  
ATOM   1991  HG  SER A 129     -25.548   0.805  34.584  1.00  0.00           H  
ATOM   1992  N   THR A 130     -23.397  -2.682  34.926  1.00  0.73           N  
ATOM   1993  CA  THR A 130     -23.078  -3.753  34.035  1.00  0.73           C  
ATOM   1994  C   THR A 130     -24.066  -3.704  32.834  1.00  0.73           C  
ATOM   1995  O   THR A 130     -23.780  -4.399  31.838  1.00  0.73           O  
ATOM   1996  CB  THR A 130     -23.235  -5.180  34.700  1.00  0.73           C  
ATOM   1997  CG2 THR A 130     -22.241  -5.451  35.820  1.00  0.73           C  
ATOM   1998  OG1 THR A 130     -24.514  -5.267  35.362  1.00  0.73           O  
ATOM   1999  H   THR A 130     -24.346  -2.550  35.246  1.00  0.00           H  
ATOM   2000  HA  THR A 130     -22.022  -3.733  33.765  1.00  0.00           H  
ATOM   2001  HB  THR A 130     -23.119  -5.958  33.945  1.00  0.00           H  
ATOM   2002  HG1 THR A 130     -24.744  -6.194  35.452  1.00  0.00           H  
ATOM   2003 HG21 THR A 130     -22.406  -4.830  36.701  1.00  0.00           H  
ATOM   2004 HG22 THR A 130     -22.227  -6.447  36.263  1.00  0.00           H  
ATOM   2005 HG23 THR A 130     -21.234  -5.199  35.487  1.00  0.00           H  
ATOM   2006  N   ARG A 131     -25.114  -2.860  32.879  1.00  0.72           N  
ATOM   2007  CA  ARG A 131     -26.102  -2.779  31.778  1.00  0.72           C  
ATOM   2008  C   ARG A 131     -25.413  -2.331  30.445  1.00  0.72           C  
ATOM   2009  O   ARG A 131     -25.012  -1.178  30.521  1.00  0.72           O  
ATOM   2010  CB  ARG A 131     -27.184  -1.777  32.261  1.00  0.72           C  
ATOM   2011  CG  ARG A 131     -28.489  -1.774  31.335  1.00  0.72           C  
ATOM   2012  CD  ARG A 131     -29.731  -1.122  31.970  1.00  0.72           C  
ATOM   2013  NE  ARG A 131     -30.226  -1.578  33.254  1.00  0.72           N  
ATOM   2014  CZ  ARG A 131     -31.313  -2.295  33.508  1.00  0.72           C  
ATOM   2015  NH1 ARG A 131     -32.011  -2.832  32.508  1.00  0.72           N1+
ATOM   2016  NH2 ARG A 131     -31.765  -2.427  34.778  1.00  0.72           N1+
ATOM   2017  H   ARG A 131     -25.243  -2.153  33.589  1.00  0.00           H  
ATOM   2018  HA  ARG A 131     -26.603  -3.714  31.525  1.00  0.00           H  
ATOM   2019  HB2 ARG A 131     -27.423  -2.180  33.245  1.00  0.00           H  
ATOM   2020  HB3 ARG A 131     -26.780  -0.767  32.324  1.00  0.00           H  
ATOM   2021  HG2 ARG A 131     -28.254  -1.491  30.308  1.00  0.00           H  
ATOM   2022  HG3 ARG A 131     -28.662  -2.842  31.204  1.00  0.00           H  
ATOM   2023  HD2 ARG A 131     -29.426  -0.110  32.240  1.00  0.00           H  
ATOM   2024  HD3 ARG A 131     -30.467  -0.966  31.182  1.00  0.00           H  
ATOM   2025  HE  ARG A 131     -29.646  -1.292  34.030  1.00  0.00           H  
ATOM   2026 HH11 ARG A 131     -31.621  -2.905  31.580  1.00  0.00           H  
ATOM   2027 HH12 ARG A 131     -32.698  -3.563  32.624  1.00  0.00           H  
ATOM   2028 HH21 ARG A 131     -31.165  -2.221  35.564  1.00  0.00           H  
ATOM   2029 HH22 ARG A 131     -32.590  -2.961  35.010  1.00  0.00           H  
ATOM   2030  N   SER A 132     -25.490  -3.192  29.432  1.00  0.75           N  
ATOM   2031  CA  SER A 132     -24.885  -2.902  28.137  1.00  0.75           C  
ATOM   2032  C   SER A 132     -25.493  -1.640  27.444  1.00  0.75           C  
ATOM   2033  O   SER A 132     -24.774  -0.946  26.683  1.00  0.75           O  
ATOM   2034  CB  SER A 132     -25.021  -4.260  27.364  1.00  0.75           C  
ATOM   2035  OG  SER A 132     -26.412  -4.662  27.289  1.00  0.75           O  
ATOM   2036  H   SER A 132     -25.827  -4.144  29.446  1.00  0.00           H  
ATOM   2037  HA  SER A 132     -23.832  -2.690  28.322  1.00  0.00           H  
ATOM   2038  HB2 SER A 132     -24.674  -4.046  26.353  1.00  0.00           H  
ATOM   2039  HB3 SER A 132     -24.450  -5.096  27.768  1.00  0.00           H  
ATOM   2040  HG  SER A 132     -26.553  -4.792  26.349  1.00  0.00           H  
ATOM   2041  N   LEU A 133     -26.675  -1.234  27.824  1.00  0.73           N  
ATOM   2042  CA  LEU A 133     -27.365   0.053  27.392  1.00  0.73           C  
ATOM   2043  C   LEU A 133     -26.590   1.245  28.005  1.00  0.73           C  
ATOM   2044  O   LEU A 133     -26.670   2.303  27.449  1.00  0.73           O  
ATOM   2045  CB  LEU A 133     -28.891  -0.035  27.898  1.00  0.73           C  
ATOM   2046  CG  LEU A 133     -29.734  -1.072  27.231  1.00  0.73           C  
ATOM   2047  CD1 LEU A 133     -31.168  -0.977  27.779  1.00  0.73           C  
ATOM   2048  CD2 LEU A 133     -29.791  -0.935  25.623  1.00  0.73           C  
ATOM   2049  H   LEU A 133     -27.003  -1.726  28.643  1.00  0.00           H  
ATOM   2050  HA  LEU A 133     -27.383   0.173  26.309  1.00  0.00           H  
ATOM   2051  HB2 LEU A 133     -28.988  -0.075  28.983  1.00  0.00           H  
ATOM   2052  HB3 LEU A 133     -29.267   0.941  27.593  1.00  0.00           H  
ATOM   2053  HG  LEU A 133     -29.187  -1.995  27.422  1.00  0.00           H  
ATOM   2054 HD11 LEU A 133     -31.693  -1.897  27.522  1.00  0.00           H  
ATOM   2055 HD12 LEU A 133     -31.087  -1.081  28.861  1.00  0.00           H  
ATOM   2056 HD13 LEU A 133     -31.681  -0.097  27.391  1.00  0.00           H  
ATOM   2057 HD21 LEU A 133     -29.417   0.057  25.369  1.00  0.00           H  
ATOM   2058 HD22 LEU A 133     -29.236  -1.684  25.058  1.00  0.00           H  
ATOM   2059 HD23 LEU A 133     -30.833  -0.903  25.306  1.00  0.00           H  
ATOM   2060  N   GLU A 134     -25.918   1.057  29.156  1.00  0.73           N  
ATOM   2061  CA  GLU A 134     -25.360   2.230  29.855  1.00  0.73           C  
ATOM   2062  C   GLU A 134     -23.869   2.343  29.730  1.00  0.73           C  
ATOM   2063  O   GLU A 134     -23.297   3.421  29.653  1.00  0.73           O  
ATOM   2064  CB  GLU A 134     -25.596   2.104  31.387  1.00  0.73           C  
ATOM   2065  CG  GLU A 134     -27.017   2.511  31.712  1.00  0.73           C  
ATOM   2066  CD  GLU A 134     -27.341   2.320  33.201  1.00  0.73           C  
ATOM   2067  OE1 GLU A 134     -26.404   2.278  34.025  1.00  0.73           O1-
ATOM   2068  OE2 GLU A 134     -28.518   2.213  33.543  1.00  0.73           O1-
ATOM   2069  H   GLU A 134     -25.649   0.143  29.493  1.00  0.00           H  
ATOM   2070  HA  GLU A 134     -25.844   3.137  29.491  1.00  0.00           H  
ATOM   2071  HB2 GLU A 134     -25.482   1.076  31.730  1.00  0.00           H  
ATOM   2072  HB3 GLU A 134     -24.837   2.596  31.996  1.00  0.00           H  
ATOM   2073  HG2 GLU A 134     -27.098   3.577  31.500  1.00  0.00           H  
ATOM   2074  HG3 GLU A 134     -27.839   2.107  31.122  1.00  0.00           H  
ATOM   2075  N   LEU A 135     -23.153   1.263  29.614  1.00  0.77           N  
ATOM   2076  CA  LEU A 135     -21.722   1.236  29.354  1.00  0.77           C  
ATOM   2077  C   LEU A 135     -21.278   2.120  28.095  1.00  0.77           C  
ATOM   2078  O   LEU A 135     -20.283   2.888  28.169  1.00  0.77           O  
ATOM   2079  CB  LEU A 135     -21.234  -0.246  29.186  1.00  0.77           C  
ATOM   2080  CG  LEU A 135     -21.710  -1.374  30.140  1.00  0.77           C  
ATOM   2081  CD1 LEU A 135     -21.188  -2.724  29.984  1.00  0.77           C  
ATOM   2082  CD2 LEU A 135     -21.745  -1.021  31.589  1.00  0.77           C  
ATOM   2083  H   LEU A 135     -23.680   0.401  29.629  1.00  0.00           H  
ATOM   2084  HA  LEU A 135     -21.264   1.710  30.222  1.00  0.00           H  
ATOM   2085  HB2 LEU A 135     -21.520  -0.516  28.170  1.00  0.00           H  
ATOM   2086  HB3 LEU A 135     -20.155  -0.154  29.067  1.00  0.00           H  
ATOM   2087  HG  LEU A 135     -22.766  -1.438  29.878  1.00  0.00           H  
ATOM   2088 HD11 LEU A 135     -22.025  -3.409  30.119  1.00  0.00           H  
ATOM   2089 HD12 LEU A 135     -20.756  -3.023  29.029  1.00  0.00           H  
ATOM   2090 HD13 LEU A 135     -20.428  -3.113  30.661  1.00  0.00           H  
ATOM   2091 HD21 LEU A 135     -20.791  -0.966  32.114  1.00  0.00           H  
ATOM   2092 HD22 LEU A 135     -22.132  -0.046  31.887  1.00  0.00           H  
ATOM   2093 HD23 LEU A 135     -22.368  -1.770  32.076  1.00  0.00           H  
ATOM   2094  N   ASP A 136     -21.935   1.971  26.968  1.00  0.80           N  
ATOM   2095  CA  ASP A 136     -21.716   2.592  25.696  1.00  0.80           C  
ATOM   2096  C   ASP A 136     -22.082   4.072  25.774  1.00  0.80           C  
ATOM   2097  O   ASP A 136     -21.865   4.775  24.782  1.00  0.80           O  
ATOM   2098  CB  ASP A 136     -22.327   1.931  24.486  1.00  0.80           C  
ATOM   2099  CG  ASP A 136     -22.204   0.412  24.378  1.00  0.80           C  
ATOM   2100  OD1 ASP A 136     -21.418  -0.192  25.058  1.00  0.80           O1-
ATOM   2101  OD2 ASP A 136     -22.960  -0.103  23.495  1.00  0.80           O1-
ATOM   2102  H   ASP A 136     -22.528   1.154  26.980  1.00  0.00           H  
ATOM   2103  HA  ASP A 136     -20.632   2.500  25.628  1.00  0.00           H  
ATOM   2104  HB2 ASP A 136     -23.354   2.288  24.558  1.00  0.00           H  
ATOM   2105  HB3 ASP A 136     -22.038   2.413  23.552  1.00  0.00           H  
ATOM   2106  N   ALA A 137     -22.695   4.508  26.872  1.00  0.80           N  
ATOM   2107  CA  ALA A 137     -22.989   5.889  27.173  1.00  0.80           C  
ATOM   2108  C   ALA A 137     -21.919   6.397  28.220  1.00  0.80           C  
ATOM   2109  O   ALA A 137     -21.412   7.498  28.035  1.00  0.80           O  
ATOM   2110  CB  ALA A 137     -24.445   6.022  27.787  1.00  0.80           C  
ATOM   2111  H   ALA A 137     -22.535   3.899  27.661  1.00  0.00           H  
ATOM   2112  HA  ALA A 137     -22.925   6.532  26.295  1.00  0.00           H  
ATOM   2113  HB1 ALA A 137     -24.529   6.577  28.721  1.00  0.00           H  
ATOM   2114  HB2 ALA A 137     -25.105   6.665  27.205  1.00  0.00           H  
ATOM   2115  HB3 ALA A 137     -24.857   5.028  27.955  1.00  0.00           H  
ATOM   2116  N   GLN A 138     -21.761   5.575  29.289  1.00  0.77           N  
ATOM   2117  CA  GLN A 138     -21.041   5.964  30.429  1.00  0.77           C  
ATOM   2118  C   GLN A 138     -19.477   6.085  30.263  1.00  0.77           C  
ATOM   2119  O   GLN A 138     -18.847   7.006  30.819  1.00  0.77           O  
ATOM   2120  CB  GLN A 138     -21.350   5.170  31.649  1.00  0.77           C  
ATOM   2121  CG  GLN A 138     -22.728   5.518  32.351  1.00  0.77           C  
ATOM   2122  CD  GLN A 138     -23.277   4.340  33.222  1.00  0.77           C  
ATOM   2123  NE2 GLN A 138     -24.557   4.493  33.478  1.00  0.77           N  
ATOM   2124  OE1 GLN A 138     -22.679   3.293  33.468  1.00  0.77           O  
ATOM   2125  H   GLN A 138     -22.307   4.732  29.399  1.00  0.00           H  
ATOM   2126  HA  GLN A 138     -21.376   6.978  30.648  1.00  0.00           H  
ATOM   2127  HB2 GLN A 138     -21.356   4.103  31.425  1.00  0.00           H  
ATOM   2128  HB3 GLN A 138     -20.565   5.312  32.392  1.00  0.00           H  
ATOM   2129  HG2 GLN A 138     -22.836   6.432  32.935  1.00  0.00           H  
ATOM   2130  HG3 GLN A 138     -23.477   5.719  31.585  1.00  0.00           H  
ATOM   2131 HE21 GLN A 138     -25.087   5.329  33.280  1.00  0.00           H  
ATOM   2132 HE22 GLN A 138     -25.198   3.829  33.890  1.00  0.00           H  
ATOM   2133  N   VAL A 139     -18.800   5.257  29.432  1.00  0.81           N  
ATOM   2134  CA  VAL A 139     -17.454   5.484  28.961  1.00  0.81           C  
ATOM   2135  C   VAL A 139     -17.360   6.846  28.197  1.00  0.81           C  
ATOM   2136  O   VAL A 139     -16.571   7.595  28.701  1.00  0.81           O  
ATOM   2137  CB  VAL A 139     -16.861   4.354  28.056  1.00  0.81           C  
ATOM   2138  CG1 VAL A 139     -15.427   4.661  27.382  1.00  0.81           C  
ATOM   2139  CG2 VAL A 139     -16.956   2.984  28.823  1.00  0.81           C  
ATOM   2140  H   VAL A 139     -19.438   4.634  28.958  1.00  0.00           H  
ATOM   2141  HA  VAL A 139     -16.816   5.510  29.845  1.00  0.00           H  
ATOM   2142  HB  VAL A 139     -17.527   4.160  27.215  1.00  0.00           H  
ATOM   2143 HG11 VAL A 139     -15.388   5.578  26.793  1.00  0.00           H  
ATOM   2144 HG12 VAL A 139     -14.750   4.885  28.206  1.00  0.00           H  
ATOM   2145 HG13 VAL A 139     -15.007   3.860  26.774  1.00  0.00           H  
ATOM   2146 HG21 VAL A 139     -16.371   2.259  28.258  1.00  0.00           H  
ATOM   2147 HG22 VAL A 139     -16.462   3.071  29.792  1.00  0.00           H  
ATOM   2148 HG23 VAL A 139     -17.984   2.629  28.891  1.00  0.00           H  
ATOM   2149  N   PRO A 140     -17.998   7.183  27.036  1.00  0.82           N  
ATOM   2150  CA  PRO A 140     -18.017   8.526  26.389  1.00  0.82           C  
ATOM   2151  C   PRO A 140     -18.372   9.736  27.274  1.00  0.82           C  
ATOM   2152  O   PRO A 140     -17.638  10.768  27.131  1.00  0.82           O  
ATOM   2153  CB  PRO A 140     -19.018   8.459  25.201  1.00  0.82           C  
ATOM   2154  CG  PRO A 140     -19.727   7.166  25.333  1.00  0.82           C  
ATOM   2155  CD  PRO A 140     -18.820   6.241  26.227  1.00  0.82           C  
ATOM   2156  HA  PRO A 140     -16.970   8.588  26.093  1.00  0.00           H  
ATOM   2157  HB2 PRO A 140     -19.703   9.297  25.074  1.00  0.00           H  
ATOM   2158  HB3 PRO A 140     -18.576   8.484  24.205  1.00  0.00           H  
ATOM   2159  HG2 PRO A 140     -20.774   7.285  25.610  1.00  0.00           H  
ATOM   2160  HG3 PRO A 140     -19.869   6.619  24.401  1.00  0.00           H  
ATOM   2161  HD2 PRO A 140     -19.463   5.575  26.803  1.00  0.00           H  
ATOM   2162  HD3 PRO A 140     -18.110   5.693  25.607  1.00  0.00           H  
ATOM   2163  N   LEU A 141     -19.367   9.509  28.174  1.00  0.78           N  
ATOM   2164  CA  LEU A 141     -19.723  10.425  29.147  1.00  0.78           C  
ATOM   2165  C   LEU A 141     -18.593  10.853  30.099  1.00  0.78           C  
ATOM   2166  O   LEU A 141     -18.434  12.022  30.296  1.00  0.78           O  
ATOM   2167  CB  LEU A 141     -20.947  10.012  29.906  1.00  0.78           C  
ATOM   2168  CG  LEU A 141     -21.474  10.811  31.088  1.00  0.78           C  
ATOM   2169  CD1 LEU A 141     -21.688  12.351  30.856  1.00  0.78           C  
ATOM   2170  CD2 LEU A 141     -22.738  10.085  31.755  1.00  0.78           C  
ATOM   2171  H   LEU A 141     -20.004   8.746  27.994  1.00  0.00           H  
ATOM   2172  HA  LEU A 141     -20.014  11.365  28.678  1.00  0.00           H  
ATOM   2173  HB2 LEU A 141     -21.676   9.850  29.112  1.00  0.00           H  
ATOM   2174  HB3 LEU A 141     -20.732   9.010  30.275  1.00  0.00           H  
ATOM   2175  HG  LEU A 141     -20.753  10.742  31.903  1.00  0.00           H  
ATOM   2176 HD11 LEU A 141     -22.558  12.749  31.380  1.00  0.00           H  
ATOM   2177 HD12 LEU A 141     -20.800  12.905  31.163  1.00  0.00           H  
ATOM   2178 HD13 LEU A 141     -21.847  12.584  29.803  1.00  0.00           H  
ATOM   2179 HD21 LEU A 141     -23.355  10.890  32.153  1.00  0.00           H  
ATOM   2180 HD22 LEU A 141     -23.231   9.360  31.108  1.00  0.00           H  
ATOM   2181 HD23 LEU A 141     -22.471   9.518  32.648  1.00  0.00           H  
ATOM   2182  N   TYR A 142     -17.863   9.881  30.726  1.00  0.76           N  
ATOM   2183  CA  TYR A 142     -16.667  10.169  31.580  1.00  0.76           C  
ATOM   2184  C   TYR A 142     -15.493  10.531  30.731  1.00  0.76           C  
ATOM   2185  O   TYR A 142     -14.489  11.065  31.291  1.00  0.76           O  
ATOM   2186  CB  TYR A 142     -16.408   9.045  32.568  1.00  0.76           C  
ATOM   2187  CG  TYR A 142     -17.178   8.874  33.864  1.00  0.76           C  
ATOM   2188  CD1 TYR A 142     -16.541   8.533  35.087  1.00  0.76           C  
ATOM   2189  CD2 TYR A 142     -18.572   9.179  33.904  1.00  0.76           C  
ATOM   2190  CE1 TYR A 142     -17.310   8.460  36.278  1.00  0.76           C  
ATOM   2191  CE2 TYR A 142     -19.272   8.987  35.084  1.00  0.76           C  
ATOM   2192  CZ  TYR A 142     -18.739   8.620  36.266  1.00  0.76           C  
ATOM   2193  OH  TYR A 142     -19.438   8.526  37.439  1.00  0.76           O  
ATOM   2194  H   TYR A 142     -18.064   8.894  30.651  1.00  0.00           H  
ATOM   2195  HA  TYR A 142     -16.696  11.049  32.222  1.00  0.00           H  
ATOM   2196  HB2 TYR A 142     -16.368   8.089  32.046  1.00  0.00           H  
ATOM   2197  HB3 TYR A 142     -15.411   9.251  32.957  1.00  0.00           H  
ATOM   2198  HD1 TYR A 142     -15.470   8.408  35.025  1.00  0.00           H  
ATOM   2199  HD2 TYR A 142     -19.138   9.453  33.026  1.00  0.00           H  
ATOM   2200  HE1 TYR A 142     -16.957   8.101  37.234  1.00  0.00           H  
ATOM   2201  HE2 TYR A 142     -20.318   9.250  35.035  1.00  0.00           H  
ATOM   2202  HH  TYR A 142     -19.002   8.697  38.277  1.00  0.00           H  
ATOM   2203  N   LEU A 143     -15.487  10.460  29.374  1.00  0.79           N  
ATOM   2204  CA  LEU A 143     -14.618  11.256  28.482  1.00  0.79           C  
ATOM   2205  C   LEU A 143     -14.979  12.679  28.145  1.00  0.79           C  
ATOM   2206  O   LEU A 143     -14.160  13.403  27.627  1.00  0.79           O  
ATOM   2207  CB  LEU A 143     -14.184  10.341  27.264  1.00  0.79           C  
ATOM   2208  CG  LEU A 143     -13.623   8.863  27.528  1.00  0.79           C  
ATOM   2209  CD1 LEU A 143     -12.828   8.323  26.194  1.00  0.79           C  
ATOM   2210  CD2 LEU A 143     -12.767   8.761  28.740  1.00  0.79           C  
ATOM   2211  H   LEU A 143     -16.281   9.980  28.975  1.00  0.00           H  
ATOM   2212  HA  LEU A 143     -13.662  11.399  28.985  1.00  0.00           H  
ATOM   2213  HB2 LEU A 143     -15.018  10.258  26.567  1.00  0.00           H  
ATOM   2214  HB3 LEU A 143     -13.455  10.982  26.768  1.00  0.00           H  
ATOM   2215  HG  LEU A 143     -14.387   8.086  27.563  1.00  0.00           H  
ATOM   2216 HD11 LEU A 143     -11.776   8.060  26.310  1.00  0.00           H  
ATOM   2217 HD12 LEU A 143     -13.302   7.417  25.816  1.00  0.00           H  
ATOM   2218 HD13 LEU A 143     -12.931   9.090  25.427  1.00  0.00           H  
ATOM   2219 HD21 LEU A 143     -13.445   8.607  29.580  1.00  0.00           H  
ATOM   2220 HD22 LEU A 143     -11.938   8.057  28.675  1.00  0.00           H  
ATOM   2221 HD23 LEU A 143     -12.195   9.676  28.896  1.00  0.00           H  
ATOM   2222  N   GLY A 144     -16.193  13.088  28.463  1.00  0.85           N  
ATOM   2223  CA  GLY A 144     -16.749  14.383  28.026  1.00  0.85           C  
ATOM   2224  C   GLY A 144     -16.945  14.596  26.509  1.00  0.85           C  
ATOM   2225  O   GLY A 144     -16.708  15.689  26.018  1.00  0.85           O  
ATOM   2226  H   GLY A 144     -16.748  12.393  28.942  1.00  0.00           H  
ATOM   2227  HA2 GLY A 144     -17.780  14.393  28.380  1.00  0.00           H  
ATOM   2228  HA3 GLY A 144     -16.086  15.128  28.465  1.00  0.00           H  
ATOM   2229  N   VAL A 145     -17.649  13.470  25.728  1.00  0.85           N1+
ATOM   2230  CA  VAL A 145     -17.014  13.428  24.321  1.00  0.85           C  
ATOM   2231  C   VAL A 145     -18.013  12.602  23.469  1.00  0.85           C  
ATOM   2232  O   VAL A 145     -18.371  11.526  24.000  1.00  0.85           O  
ATOM   2233  CB  VAL A 145     -15.572  12.814  24.286  1.00  0.00           C  
ATOM   2234  CG1 VAL A 145     -15.248  12.053  22.912  1.00  0.00           C  
ATOM   2235  CG2 VAL A 145     -14.601  13.968  24.312  1.00  0.00           C  
ATOM   2236  H   VAL A 145     -18.648  13.568  25.845  1.00  0.00           H  
ATOM   2237  H   VAL A 145     -17.550  12.572  26.178  1.00  0.00           H  
ATOM   2238  HA  VAL A 145     -17.046  14.450  23.943  1.00  0.00           H  
ATOM   2239  HB  VAL A 145     -15.422  12.007  25.003  1.00  0.00           H  
ATOM   2240 HG11 VAL A 145     -14.196  11.775  22.846  1.00  0.00           H  
ATOM   2241 HG12 VAL A 145     -15.804  11.117  22.864  1.00  0.00           H  
ATOM   2242 HG13 VAL A 145     -15.582  12.697  22.099  1.00  0.00           H  
ATOM   2243 HG21 VAL A 145     -14.763  14.531  23.393  1.00  0.00           H  
ATOM   2244 HG22 VAL A 145     -14.740  14.652  25.149  1.00  0.00           H  
ATOM   2245 HG23 VAL A 145     -13.566  13.630  24.363  1.00  0.00           H  
ATOM   2246  N   PRO A 146     -18.482  13.105  22.302  1.00  0.86           N  
ATOM   2247  CA  PRO A 146     -19.428  12.339  21.411  1.00  0.86           C  
ATOM   2248  C   PRO A 146     -18.843  11.029  20.882  1.00  0.86           C  
ATOM   2249  O   PRO A 146     -17.705  10.960  20.365  1.00  0.86           O  
ATOM   2250  CB  PRO A 146     -19.703  13.231  20.258  1.00  0.86           C  
ATOM   2251  CG  PRO A 146     -19.192  14.592  20.663  1.00  0.86           C  
ATOM   2252  CD  PRO A 146     -18.127  14.354  21.739  1.00  0.86           C  
ATOM   2253  HA  PRO A 146     -20.320  12.166  22.012  1.00  0.00           H  
ATOM   2254  HB2 PRO A 146     -19.212  12.884  19.349  1.00  0.00           H  
ATOM   2255  HB3 PRO A 146     -20.785  13.205  20.129  1.00  0.00           H  
ATOM   2256  HG2 PRO A 146     -18.780  14.995  19.738  1.00  0.00           H  
ATOM   2257  HG3 PRO A 146     -20.019  15.225  20.982  1.00  0.00           H  
ATOM   2258  HD2 PRO A 146     -17.125  14.232  21.328  1.00  0.00           H  
ATOM   2259  HD3 PRO A 146     -18.134  15.218  22.402  1.00  0.00           H  
ATOM   2260  N   LYS A 147     -19.673   9.951  20.869  1.00  0.84           N  
ATOM   2261  CA  LYS A 147     -19.252   8.631  20.322  1.00  0.84           C  
ATOM   2262  C   LYS A 147     -18.924   8.637  18.818  1.00  0.84           C  
ATOM   2263  O   LYS A 147     -18.170   7.761  18.396  1.00  0.84           O  
ATOM   2264  CB  LYS A 147     -20.300   7.546  20.811  1.00  0.84           C  
ATOM   2265  CG  LYS A 147     -20.073   6.169  20.162  1.00  0.84           C  
ATOM   2266  CD  LYS A 147     -20.913   5.045  20.816  1.00  0.84           C  
ATOM   2267  CE  LYS A 147     -21.455   3.951  19.750  1.00  0.84           C  
ATOM   2268  NZ  LYS A 147     -21.875   2.706  20.334  1.00  0.84           N1+
ATOM   2269  H   LYS A 147     -20.654  10.022  21.096  1.00  0.00           H  
ATOM   2270  HA  LYS A 147     -18.342   8.288  20.815  1.00  0.00           H  
ATOM   2271  HB2 LYS A 147     -20.176   7.476  21.892  1.00  0.00           H  
ATOM   2272  HB3 LYS A 147     -21.279   7.958  20.568  1.00  0.00           H  
ATOM   2273  HG2 LYS A 147     -20.337   6.217  19.106  1.00  0.00           H  
ATOM   2274  HG3 LYS A 147     -19.023   5.918  20.312  1.00  0.00           H  
ATOM   2275  HD2 LYS A 147     -20.356   4.624  21.653  1.00  0.00           H  
ATOM   2276  HD3 LYS A 147     -21.704   5.440  21.454  1.00  0.00           H  
ATOM   2277  HE2 LYS A 147     -22.281   4.439  19.233  1.00  0.00           H  
ATOM   2278  HE3 LYS A 147     -20.679   3.747  19.013  1.00  0.00           H  
ATOM   2279  HZ1 LYS A 147     -21.216   2.353  21.013  1.00  0.00           H  
ATOM   2280  HZ2 LYS A 147     -22.733   3.052  20.738  1.00  0.00           H  
ATOM   2281  HZ3 LYS A 147     -22.137   1.955  19.711  1.00  0.00           H  
ATOM   2282  N   ALA A 148     -19.455   9.533  18.024  1.00  0.86           N  
ATOM   2283  CA  ALA A 148     -18.986   9.751  16.599  1.00  0.86           C  
ATOM   2284  C   ALA A 148     -17.479  10.198  16.445  1.00  0.86           C  
ATOM   2285  O   ALA A 148     -16.848   9.994  15.419  1.00  0.86           O  
ATOM   2286  CB  ALA A 148     -19.913  10.755  15.946  1.00  0.86           C  
ATOM   2287  H   ALA A 148     -20.183  10.091  18.446  1.00  0.00           H  
ATOM   2288  HA  ALA A 148     -19.045   8.770  16.127  1.00  0.00           H  
ATOM   2289  HB1 ALA A 148     -19.646  10.940  14.906  1.00  0.00           H  
ATOM   2290  HB2 ALA A 148     -20.983  10.568  16.034  1.00  0.00           H  
ATOM   2291  HB3 ALA A 148     -19.708  11.709  16.432  1.00  0.00           H  
ATOM   2292  N   ILE A 149     -16.986  10.847  17.492  1.00  0.84           N  
ATOM   2293  CA  ILE A 149     -15.503  11.130  17.542  1.00  0.84           C  
ATOM   2294  C   ILE A 149     -14.726   9.858  17.932  1.00  0.84           C  
ATOM   2295  O   ILE A 149     -13.811   9.521  17.191  1.00  0.84           O  
ATOM   2296  CB  ILE A 149     -15.179  12.276  18.645  1.00  0.84           C  
ATOM   2297  CG1 ILE A 149     -16.035  13.518  18.390  1.00  0.84           C  
ATOM   2298  CG2 ILE A 149     -13.687  12.717  18.717  1.00  0.84           C  
ATOM   2299  CD1 ILE A 149     -16.126  14.043  16.914  1.00  0.84           C  
ATOM   2300  H   ILE A 149     -17.536  10.974  18.329  1.00  0.00           H  
ATOM   2301  HA  ILE A 149     -15.253  11.471  16.537  1.00  0.00           H  
ATOM   2302  HB  ILE A 149     -15.447  11.931  19.644  1.00  0.00           H  
ATOM   2303 HG12 ILE A 149     -17.081  13.310  18.619  1.00  0.00           H  
ATOM   2304 HG13 ILE A 149     -15.708  14.313  19.060  1.00  0.00           H  
ATOM   2305 HG21 ILE A 149     -13.666  13.554  19.414  1.00  0.00           H  
ATOM   2306 HG22 ILE A 149     -13.022  11.988  19.180  1.00  0.00           H  
ATOM   2307 HG23 ILE A 149     -13.268  12.852  17.720  1.00  0.00           H  
ATOM   2308 HD11 ILE A 149     -15.204  14.131  16.340  1.00  0.00           H  
ATOM   2309 HD12 ILE A 149     -16.684  13.368  16.265  1.00  0.00           H  
ATOM   2310 HD13 ILE A 149     -16.641  14.995  16.789  1.00  0.00           H  
ATOM   2311  N   LEU A 150     -15.201   9.070  18.904  1.00  0.83           N  
ATOM   2312  CA  LEU A 150     -14.639   7.782  19.229  1.00  0.83           C  
ATOM   2313  C   LEU A 150     -14.747   6.725  18.152  1.00  0.83           C  
ATOM   2314  O   LEU A 150     -13.787   5.944  17.968  1.00  0.83           O  
ATOM   2315  CB  LEU A 150     -15.272   7.323  20.556  1.00  0.83           C  
ATOM   2316  CG  LEU A 150     -14.987   8.209  21.829  1.00  0.83           C  
ATOM   2317  CD1 LEU A 150     -15.915   7.854  23.013  1.00  0.83           C  
ATOM   2318  CD2 LEU A 150     -13.513   8.161  22.325  1.00  0.83           C  
ATOM   2319  H   LEU A 150     -16.094   9.346  19.287  1.00  0.00           H  
ATOM   2320  HA  LEU A 150     -13.564   7.933  19.327  1.00  0.00           H  
ATOM   2321  HB2 LEU A 150     -16.321   7.307  20.257  1.00  0.00           H  
ATOM   2322  HB3 LEU A 150     -14.925   6.330  20.841  1.00  0.00           H  
ATOM   2323  HG  LEU A 150     -15.238   9.244  21.599  1.00  0.00           H  
ATOM   2324 HD11 LEU A 150     -16.931   7.609  22.705  1.00  0.00           H  
ATOM   2325 HD12 LEU A 150     -15.557   7.099  23.712  1.00  0.00           H  
ATOM   2326 HD13 LEU A 150     -16.035   8.762  23.603  1.00  0.00           H  
ATOM   2327 HD21 LEU A 150     -12.952   8.136  21.391  1.00  0.00           H  
ATOM   2328 HD22 LEU A 150     -13.215   9.114  22.762  1.00  0.00           H  
ATOM   2329 HD23 LEU A 150     -13.181   7.371  22.999  1.00  0.00           H  
ATOM   2330  N   GLU A 151     -15.825   6.724  17.377  1.00  0.82           N  
ATOM   2331  CA  GLU A 151     -15.963   5.973  16.108  1.00  0.82           C  
ATOM   2332  C   GLU A 151     -15.114   6.540  15.002  1.00  0.82           C  
ATOM   2333  O   GLU A 151     -13.890   6.215  14.839  1.00  0.82           O  
ATOM   2334  CB  GLU A 151     -17.395   5.900  15.609  1.00  0.82           C  
ATOM   2335  CG  GLU A 151     -18.382   5.007  16.405  1.00  0.82           C  
ATOM   2336  CD  GLU A 151     -19.585   4.565  15.639  1.00  0.82           C  
ATOM   2337  OE1 GLU A 151     -20.686   5.016  15.999  1.00  0.82           O1-
ATOM   2338  OE2 GLU A 151     -19.470   3.621  14.777  1.00  0.82           O1-
ATOM   2339  H   GLU A 151     -16.657   7.231  17.643  1.00  0.00           H  
ATOM   2340  HA  GLU A 151     -15.627   4.944  16.235  1.00  0.00           H  
ATOM   2341  HB2 GLU A 151     -17.912   6.830  15.372  1.00  0.00           H  
ATOM   2342  HB3 GLU A 151     -17.258   5.449  14.626  1.00  0.00           H  
ATOM   2343  HG2 GLU A 151     -17.916   4.068  16.703  1.00  0.00           H  
ATOM   2344  HG3 GLU A 151     -18.686   5.561  17.293  1.00  0.00           H  
ATOM   2345  N   TYR A 152     -15.706   7.436  14.223  1.00  0.81           N  
ATOM   2346  CA  TYR A 152     -15.203   7.905  12.884  1.00  0.81           C  
ATOM   2347  C   TYR A 152     -13.893   8.622  12.754  1.00  0.81           C  
ATOM   2348  O   TYR A 152     -13.396   8.638  11.639  1.00  0.81           O  
ATOM   2349  CB  TYR A 152     -16.343   8.831  12.267  1.00  0.81           C  
ATOM   2350  CG  TYR A 152     -17.738   8.340  12.361  1.00  0.81           C  
ATOM   2351  CD1 TYR A 152     -18.078   6.957  12.144  1.00  0.81           C  
ATOM   2352  CD2 TYR A 152     -18.759   9.188  12.675  1.00  0.81           C  
ATOM   2353  CE1 TYR A 152     -19.369   6.469  12.177  1.00  0.81           C  
ATOM   2354  CE2 TYR A 152     -20.089   8.676  12.799  1.00  0.81           C  
ATOM   2355  CZ  TYR A 152     -20.392   7.387  12.444  1.00  0.81           C  
ATOM   2356  OH  TYR A 152     -21.729   7.042  12.267  1.00  0.81           O  
ATOM   2357  H   TYR A 152     -16.633   7.771  14.444  1.00  0.00           H  
ATOM   2358  HA  TYR A 152     -15.150   7.055  12.203  1.00  0.00           H  
ATOM   2359  HB2 TYR A 152     -16.259   9.838  12.676  1.00  0.00           H  
ATOM   2360  HB3 TYR A 152     -16.056   8.938  11.221  1.00  0.00           H  
ATOM   2361  HD1 TYR A 152     -17.317   6.241  11.871  1.00  0.00           H  
ATOM   2362  HD2 TYR A 152     -18.605  10.238  12.875  1.00  0.00           H  
ATOM   2363  HE1 TYR A 152     -19.590   5.466  11.845  1.00  0.00           H  
ATOM   2364  HE2 TYR A 152     -20.832   9.443  12.960  1.00  0.00           H  
ATOM   2365  HH  TYR A 152     -22.384   7.586  12.710  1.00  0.00           H  
ATOM   2366  N   VAL A 153     -13.359   9.212  13.816  1.00  0.82           N  
ATOM   2367  CA  VAL A 153     -12.180  10.012  13.769  1.00  0.82           C  
ATOM   2368  C   VAL A 153     -11.000   9.162  14.422  1.00  0.82           C  
ATOM   2369  O   VAL A 153      -9.894   9.011  13.904  1.00  0.82           O  
ATOM   2370  CB  VAL A 153     -12.356  11.303  14.595  1.00  0.82           C  
ATOM   2371  CG1 VAL A 153     -11.060  12.134  14.752  1.00  0.82           C  
ATOM   2372  CG2 VAL A 153     -13.561  12.121  14.118  1.00  0.82           C  
ATOM   2373  H   VAL A 153     -13.825   9.191  14.712  1.00  0.00           H  
ATOM   2374  HA  VAL A 153     -11.894  10.295  12.756  1.00  0.00           H  
ATOM   2375  HB  VAL A 153     -12.610  11.145  15.643  1.00  0.00           H  
ATOM   2376 HG11 VAL A 153     -11.075  12.949  15.476  1.00  0.00           H  
ATOM   2377 HG12 VAL A 153     -10.191  11.542  15.039  1.00  0.00           H  
ATOM   2378 HG13 VAL A 153     -10.774  12.573  13.796  1.00  0.00           H  
ATOM   2379 HG21 VAL A 153     -13.751  13.003  14.730  1.00  0.00           H  
ATOM   2380 HG22 VAL A 153     -13.380  12.526  13.122  1.00  0.00           H  
ATOM   2381 HG23 VAL A 153     -14.422  11.454  14.090  1.00  0.00           H  
ATOM   2382  N   ILE A 154     -11.345   8.662  15.623  1.00  0.78           N  
ATOM   2383  CA  ILE A 154     -10.410   7.903  16.411  1.00  0.78           C  
ATOM   2384  C   ILE A 154     -10.429   6.445  15.971  1.00  0.78           C  
ATOM   2385  O   ILE A 154      -9.536   6.080  15.249  1.00  0.78           O  
ATOM   2386  CB  ILE A 154     -10.476   8.183  17.938  1.00  0.78           C  
ATOM   2387  CG1 ILE A 154     -10.328   9.677  18.355  1.00  0.78           C  
ATOM   2388  CG2 ILE A 154      -9.462   7.311  18.711  1.00  0.78           C  
ATOM   2389  CD1 ILE A 154     -10.668   9.974  19.857  1.00  0.78           C  
ATOM   2390  H   ILE A 154     -12.232   8.846  16.070  1.00  0.00           H  
ATOM   2391  HA  ILE A 154      -9.467   8.377  16.141  1.00  0.00           H  
ATOM   2392  HB  ILE A 154     -11.462   7.788  18.182  1.00  0.00           H  
ATOM   2393 HG12 ILE A 154      -9.346   9.992  18.001  1.00  0.00           H  
ATOM   2394 HG13 ILE A 154     -11.075  10.100  17.684  1.00  0.00           H  
ATOM   2395 HG21 ILE A 154      -9.513   6.289  18.336  1.00  0.00           H  
ATOM   2396 HG22 ILE A 154      -8.449   7.712  18.723  1.00  0.00           H  
ATOM   2397 HG23 ILE A 154      -9.807   7.195  19.739  1.00  0.00           H  
ATOM   2398 HD11 ILE A 154     -10.867   9.010  20.325  1.00  0.00           H  
ATOM   2399 HD12 ILE A 154      -9.851  10.362  20.464  1.00  0.00           H  
ATOM   2400 HD13 ILE A 154     -11.568  10.585  19.926  1.00  0.00           H  
ATOM   2401  N   PHE A 155     -11.305   5.581  16.472  1.00  0.80           N  
ATOM   2402  CA  PHE A 155     -11.160   4.120  16.374  1.00  0.80           C  
ATOM   2403  C   PHE A 155     -11.856   3.578  15.157  1.00  0.80           C  
ATOM   2404  O   PHE A 155     -12.469   2.487  15.242  1.00  0.80           O  
ATOM   2405  CB  PHE A 155     -11.483   3.394  17.729  1.00  0.80           C  
ATOM   2406  CG  PHE A 155     -10.549   3.731  18.828  1.00  0.80           C  
ATOM   2407  CD1 PHE A 155      -9.116   3.448  18.799  1.00  0.80           C  
ATOM   2408  CD2 PHE A 155     -11.057   4.404  19.981  1.00  0.80           C  
ATOM   2409  CE1 PHE A 155      -8.312   3.810  19.812  1.00  0.80           C  
ATOM   2410  CE2 PHE A 155     -10.163   4.766  20.957  1.00  0.80           C  
ATOM   2411  CZ  PHE A 155      -8.808   4.436  20.913  1.00  0.80           C  
ATOM   2412  H   PHE A 155     -12.030   5.891  17.103  1.00  0.00           H  
ATOM   2413  HA  PHE A 155     -10.122   3.828  16.215  1.00  0.00           H  
ATOM   2414  HB2 PHE A 155     -12.488   3.756  17.946  1.00  0.00           H  
ATOM   2415  HB3 PHE A 155     -11.647   2.326  17.586  1.00  0.00           H  
ATOM   2416  HD1 PHE A 155      -8.694   2.992  17.915  1.00  0.00           H  
ATOM   2417  HD2 PHE A 155     -12.065   4.791  20.026  1.00  0.00           H  
ATOM   2418  HE1 PHE A 155      -7.245   3.675  19.709  1.00  0.00           H  
ATOM   2419  HE2 PHE A 155     -10.489   5.171  21.904  1.00  0.00           H  
ATOM   2420  HZ  PHE A 155      -8.163   4.720  21.732  1.00  0.00           H  
ATOM   2421  N   CYS A 156     -11.688   4.255  14.026  1.00  0.83           N  
ATOM   2422  CA  CYS A 156     -12.234   3.844  12.806  1.00  0.83           C  
ATOM   2423  C   CYS A 156     -11.369   2.770  12.126  1.00  0.83           C  
ATOM   2424  O   CYS A 156     -10.203   3.084  11.806  1.00  0.83           O  
ATOM   2425  CB  CYS A 156     -12.480   5.009  11.833  1.00  0.83           C  
ATOM   2426  SG  CYS A 156     -13.730   4.869  10.630  1.00  0.83           S  
ATOM   2427  H   CYS A 156     -11.272   5.158  14.204  1.00  0.00           H  
ATOM   2428  HA  CYS A 156     -13.172   3.312  12.964  1.00  0.00           H  
ATOM   2429  HB2 CYS A 156     -12.764   5.923  12.354  1.00  0.00           H  
ATOM   2430  HB3 CYS A 156     -11.531   5.266  11.362  1.00  0.00           H  
ATOM   2431  HG  CYS A 156     -13.318   3.672  10.201  1.00  0.00           H  
ATOM   2432  N   HIS A 157     -11.973   1.591  11.883  1.00  0.80           N  
ATOM   2433  CA  HIS A 157     -11.427   0.435  11.064  1.00  0.80           C  
ATOM   2434  C   HIS A 157     -10.847   0.793   9.704  1.00  0.80           C  
ATOM   2435  O   HIS A 157     -11.525   1.467   8.939  1.00  0.80           O  
ATOM   2436  CB  HIS A 157     -12.500  -0.712  10.956  1.00  0.80           C  
ATOM   2437  CG  HIS A 157     -11.998  -1.981  10.460  1.00  0.80           C  
ATOM   2438  CD2 HIS A 157     -12.102  -3.187  11.040  1.00  0.80           C  
ATOM   2439  ND1 HIS A 157     -11.563  -2.153   9.103  1.00  0.80           N  
ATOM   2440  CE1 HIS A 157     -11.304  -3.444   8.997  1.00  0.80           C  
ATOM   2441  NE2 HIS A 157     -11.599  -4.114  10.125  1.00  0.80           N  
ATOM   2442  H   HIS A 157     -12.912   1.473  12.236  1.00  0.00           H  
ATOM   2443  HA  HIS A 157     -10.538   0.078  11.582  1.00  0.00           H  
ATOM   2444  HB2 HIS A 157     -13.137  -0.775  11.839  1.00  0.00           H  
ATOM   2445  HB3 HIS A 157     -13.181  -0.374  10.175  1.00  0.00           H  
ATOM   2446  HD2 HIS A 157     -12.493  -3.551  11.979  1.00  0.00           H  
ATOM   2447  HE1 HIS A 157     -10.948  -3.973   8.124  1.00  0.00           H  
ATOM   2448  HE2 HIS A 157     -11.382  -5.070  10.370  1.00  0.00           H  
ATOM   2449  N   GLN A 158      -9.592   0.370   9.449  1.00  0.78           N  
ATOM   2450  CA  GLN A 158      -8.772   0.409   8.195  1.00  0.78           C  
ATOM   2451  C   GLN A 158      -9.614   0.551   6.918  1.00  0.78           C  
ATOM   2452  O   GLN A 158      -9.470   1.500   6.198  1.00  0.78           O  
ATOM   2453  CB  GLN A 158      -7.841  -0.893   8.089  1.00  0.78           C  
ATOM   2454  CG  GLN A 158      -6.757  -0.929   6.968  1.00  0.78           C  
ATOM   2455  CD  GLN A 158      -5.855  -2.082   7.170  1.00  0.78           C  
ATOM   2456  NE2 GLN A 158      -5.140  -2.565   6.134  1.00  0.78           N  
ATOM   2457  OE1 GLN A 158      -5.642  -2.538   8.248  1.00  0.78           O  
ATOM   2458  H   GLN A 158      -9.086  -0.110  10.180  1.00  0.00           H  
ATOM   2459  HA  GLN A 158      -8.178   1.314   8.319  1.00  0.00           H  
ATOM   2460  HB2 GLN A 158      -7.419  -0.988   9.090  1.00  0.00           H  
ATOM   2461  HB3 GLN A 158      -8.408  -1.807   7.912  1.00  0.00           H  
ATOM   2462  HG2 GLN A 158      -7.281  -1.048   6.020  1.00  0.00           H  
ATOM   2463  HG3 GLN A 158      -6.240   0.018   6.810  1.00  0.00           H  
ATOM   2464 HE21 GLN A 158      -5.151  -2.187   5.198  1.00  0.00           H  
ATOM   2465 HE22 GLN A 158      -4.590  -3.325   6.509  1.00  0.00           H  
ATOM   2466  N   GLU A 159     -10.422  -0.484   6.614  1.00  0.79           N  
ATOM   2467  CA  GLU A 159     -11.246  -0.663   5.455  1.00  0.79           C  
ATOM   2468  C   GLU A 159     -12.365   0.360   5.322  1.00  0.79           C  
ATOM   2469  O   GLU A 159     -12.561   0.847   4.242  1.00  0.79           O  
ATOM   2470  CB  GLU A 159     -11.702  -2.134   5.419  1.00  0.79           C  
ATOM   2471  CG  GLU A 159     -12.556  -2.593   4.215  1.00  0.79           C  
ATOM   2472  CD  GLU A 159     -13.075  -4.036   4.287  1.00  0.79           C  
ATOM   2473  OE1 GLU A 159     -12.489  -4.818   5.026  1.00  0.79           O1-
ATOM   2474  OE2 GLU A 159     -13.956  -4.295   3.452  1.00  0.79           O1-
ATOM   2475  H   GLU A 159     -10.479  -1.150   7.371  1.00  0.00           H  
ATOM   2476  HA  GLU A 159     -10.609  -0.675   4.571  1.00  0.00           H  
ATOM   2477  HB2 GLU A 159     -10.776  -2.664   5.644  1.00  0.00           H  
ATOM   2478  HB3 GLU A 159     -12.217  -2.213   6.376  1.00  0.00           H  
ATOM   2479  HG2 GLU A 159     -13.373  -1.885   4.078  1.00  0.00           H  
ATOM   2480  HG3 GLU A 159     -11.918  -2.658   3.333  1.00  0.00           H  
ATOM   2481  N   ASP A 160     -13.039   0.708   6.376  1.00  0.81           N  
ATOM   2482  CA  ASP A 160     -14.181   1.611   6.450  1.00  0.81           C  
ATOM   2483  C   ASP A 160     -13.790   3.099   6.418  1.00  0.81           C  
ATOM   2484  O   ASP A 160     -14.517   3.997   6.055  1.00  0.81           O  
ATOM   2485  CB  ASP A 160     -15.005   1.185   7.666  1.00  0.81           C  
ATOM   2486  CG  ASP A 160     -16.372   2.004   7.840  1.00  0.81           C  
ATOM   2487  OD1 ASP A 160     -17.093   2.227   6.863  1.00  0.81           O1-
ATOM   2488  OD2 ASP A 160     -16.691   2.267   9.009  1.00  0.81           O1-
ATOM   2489  H   ASP A 160     -12.709   0.178   7.171  1.00  0.00           H  
ATOM   2490  HA  ASP A 160     -14.823   1.476   5.580  1.00  0.00           H  
ATOM   2491  HB2 ASP A 160     -15.284   0.135   7.761  1.00  0.00           H  
ATOM   2492  HB3 ASP A 160     -14.378   1.453   8.517  1.00  0.00           H  
ATOM   2493  N   SER A 161     -12.558   3.300   6.839  1.00  0.79           N  
ATOM   2494  CA  SER A 161     -11.948   4.653   7.039  1.00  0.79           C  
ATOM   2495  C   SER A 161     -11.822   5.517   5.795  1.00  0.79           C  
ATOM   2496  O   SER A 161     -11.758   6.719   5.923  1.00  0.79           O  
ATOM   2497  CB  SER A 161     -10.749   4.595   8.024  1.00  0.79           C  
ATOM   2498  OG  SER A 161      -9.619   4.014   7.435  1.00  0.79           O  
ATOM   2499  H   SER A 161     -11.962   2.543   7.143  1.00  0.00           H  
ATOM   2500  HA  SER A 161     -12.717   5.055   7.698  1.00  0.00           H  
ATOM   2501  HB2 SER A 161     -10.472   5.635   8.200  1.00  0.00           H  
ATOM   2502  HB3 SER A 161     -11.021   4.078   8.944  1.00  0.00           H  
ATOM   2503  HG  SER A 161      -9.897   3.142   7.146  1.00  0.00           H  
ATOM   2504  N   LEU A 162     -12.013   4.861   4.670  1.00  0.76           N  
ATOM   2505  CA  LEU A 162     -12.086   5.480   3.396  1.00  0.76           C  
ATOM   2506  C   LEU A 162     -13.455   6.254   3.148  1.00  0.76           C  
ATOM   2507  O   LEU A 162     -13.843   6.396   1.944  1.00  0.76           O  
ATOM   2508  CB  LEU A 162     -11.691   4.423   2.297  1.00  0.76           C  
ATOM   2509  CG  LEU A 162     -10.518   3.503   2.486  1.00  0.76           C  
ATOM   2510  CD1 LEU A 162     -10.566   2.453   1.383  1.00  0.76           C  
ATOM   2511  CD2 LEU A 162      -9.181   4.279   2.482  1.00  0.76           C  
ATOM   2512  H   LEU A 162     -12.167   3.871   4.803  1.00  0.00           H  
ATOM   2513  HA  LEU A 162     -11.339   6.273   3.439  1.00  0.00           H  
ATOM   2514  HB2 LEU A 162     -12.641   3.951   2.046  1.00  0.00           H  
ATOM   2515  HB3 LEU A 162     -11.530   4.895   1.328  1.00  0.00           H  
ATOM   2516  HG  LEU A 162     -10.676   3.080   3.478  1.00  0.00           H  
ATOM   2517 HD11 LEU A 162      -9.648   1.870   1.312  1.00  0.00           H  
ATOM   2518 HD12 LEU A 162     -11.420   1.840   1.674  1.00  0.00           H  
ATOM   2519 HD13 LEU A 162     -10.830   2.915   0.432  1.00  0.00           H  
ATOM   2520 HD21 LEU A 162      -9.234   5.359   2.620  1.00  0.00           H  
ATOM   2521 HD22 LEU A 162      -8.483   3.925   3.240  1.00  0.00           H  
ATOM   2522 HD23 LEU A 162      -8.632   3.930   1.607  1.00  0.00           H  
ATOM   2523  N   TRP A 163     -14.065   6.868   4.199  1.00  0.76           N  
ATOM   2524  CA  TRP A 163     -15.326   7.592   4.139  1.00  0.76           C  
ATOM   2525  C   TRP A 163     -15.409   8.976   3.532  1.00  0.76           C  
ATOM   2526  O   TRP A 163     -16.473   9.433   3.003  1.00  0.76           O  
ATOM   2527  CB  TRP A 163     -15.994   7.530   5.565  1.00  0.76           C  
ATOM   2528  CG  TRP A 163     -15.435   8.263   6.806  1.00  0.76           C  
ATOM   2529  CD1 TRP A 163     -14.633   7.727   7.774  1.00  0.76           C  
ATOM   2530  CD2 TRP A 163     -15.581   9.656   7.215  1.00  0.76           C  
ATOM   2531  CE2 TRP A 163     -14.785   9.927   8.414  1.00  0.76           C  
ATOM   2532  CE3 TRP A 163     -16.294  10.739   6.685  1.00  0.76           C  
ATOM   2533  NE1 TRP A 163     -14.327   8.717   8.738  1.00  0.76           N  
ATOM   2534  CZ2 TRP A 163     -14.860  11.133   9.048  1.00  0.76           C  
ATOM   2535  CZ3 TRP A 163     -16.288  12.025   7.263  1.00  0.76           C  
ATOM   2536  CH2 TRP A 163     -15.582  12.200   8.458  1.00  0.76           C  
ATOM   2537  H   TRP A 163     -13.612   6.926   5.100  1.00  0.00           H  
ATOM   2538  HA  TRP A 163     -16.019   6.970   3.572  1.00  0.00           H  
ATOM   2539  HB2 TRP A 163     -17.033   7.845   5.470  1.00  0.00           H  
ATOM   2540  HB3 TRP A 163     -16.127   6.494   5.875  1.00  0.00           H  
ATOM   2541  HD1 TRP A 163     -14.382   6.677   7.778  1.00  0.00           H  
ATOM   2542  HE1 TRP A 163     -13.939   8.652   9.669  1.00  0.00           H  
ATOM   2543  HE3 TRP A 163     -16.884  10.452   5.827  1.00  0.00           H  
ATOM   2544  HZ2 TRP A 163     -14.333  11.280   9.979  1.00  0.00           H  
ATOM   2545  HZ3 TRP A 163     -16.827  12.840   6.803  1.00  0.00           H  
ATOM   2546  HH2 TRP A 163     -15.539  13.174   8.922  1.00  0.00           H  
ATOM   2547  N   PRO A 164     -14.266   9.782   3.588  1.00  0.81           N  
ATOM   2548  CA  PRO A 164     -14.249  11.205   3.108  1.00  0.81           C  
ATOM   2549  C   PRO A 164     -14.707  11.536   1.682  1.00  0.81           C  
ATOM   2550  O   PRO A 164     -15.136  12.652   1.412  1.00  0.81           O  
ATOM   2551  CB  PRO A 164     -12.821  11.697   3.247  1.00  0.81           C  
ATOM   2552  CG  PRO A 164     -12.285  10.863   4.360  1.00  0.81           C  
ATOM   2553  CD  PRO A 164     -12.970   9.526   4.196  1.00  0.81           C  
ATOM   2554  HA  PRO A 164     -14.938  11.669   3.814  1.00  0.00           H  
ATOM   2555  HB2 PRO A 164     -12.173  11.658   2.371  1.00  0.00           H  
ATOM   2556  HB3 PRO A 164     -12.807  12.702   3.668  1.00  0.00           H  
ATOM   2557  HG2 PRO A 164     -11.196  10.817   4.355  1.00  0.00           H  
ATOM   2558  HG3 PRO A 164     -12.686  11.244   5.300  1.00  0.00           H  
ATOM   2559  HD2 PRO A 164     -12.225   9.028   3.576  1.00  0.00           H  
ATOM   2560  HD3 PRO A 164     -13.149   8.941   5.098  1.00  0.00           H  
ATOM   2561  N   LEU A 165     -14.728  10.515   0.816  1.00  0.77           N  
ATOM   2562  CA  LEU A 165     -14.799  10.593  -0.638  1.00  0.77           C  
ATOM   2563  C   LEU A 165     -15.500   9.331  -1.123  1.00  0.77           C  
ATOM   2564  O   LEU A 165     -15.199   8.860  -2.207  1.00  0.77           O  
ATOM   2565  CB  LEU A 165     -13.306  10.615  -1.176  1.00  0.77           C  
ATOM   2566  CG  LEU A 165     -12.595  12.002  -0.989  1.00  0.77           C  
ATOM   2567  CD1 LEU A 165     -11.079  11.886  -1.292  1.00  0.77           C  
ATOM   2568  CD2 LEU A 165     -13.338  13.258  -1.576  1.00  0.77           C  
ATOM   2569  H   LEU A 165     -14.527   9.584   1.151  1.00  0.00           H  
ATOM   2570  HA  LEU A 165     -15.347  11.446  -1.037  1.00  0.00           H  
ATOM   2571  HB2 LEU A 165     -12.724   9.866  -0.640  1.00  0.00           H  
ATOM   2572  HB3 LEU A 165     -13.189  10.355  -2.228  1.00  0.00           H  
ATOM   2573  HG  LEU A 165     -12.596  12.215   0.080  1.00  0.00           H  
ATOM   2574 HD11 LEU A 165     -10.778  10.872  -1.553  1.00  0.00           H  
ATOM   2575 HD12 LEU A 165     -10.692  12.540  -2.073  1.00  0.00           H  
ATOM   2576 HD13 LEU A 165     -10.490  12.019  -0.384  1.00  0.00           H  
ATOM   2577 HD21 LEU A 165     -12.647  14.095  -1.676  1.00  0.00           H  
ATOM   2578 HD22 LEU A 165     -13.539  13.021  -2.621  1.00  0.00           H  
ATOM   2579 HD23 LEU A 165     -14.294  13.644  -1.221  1.00  0.00           H  
ATOM   2580  N   SER A 166     -16.378   8.850  -0.262  1.00  0.81           N  
ATOM   2581  CA  SER A 166     -17.407   7.933  -0.597  1.00  0.81           C  
ATOM   2582  C   SER A 166     -18.677   8.571  -1.284  1.00  0.81           C  
ATOM   2583  O   SER A 166     -18.706   9.777  -1.632  1.00  0.81           O  
ATOM   2584  CB  SER A 166     -17.867   7.303   0.719  1.00  0.81           C  
ATOM   2585  OG  SER A 166     -18.292   8.241   1.666  1.00  0.81           O  
ATOM   2586  H   SER A 166     -16.596   9.576   0.405  1.00  0.00           H  
ATOM   2587  HA  SER A 166     -17.106   7.098  -1.228  1.00  0.00           H  
ATOM   2588  HB2 SER A 166     -18.659   6.590   0.494  1.00  0.00           H  
ATOM   2589  HB3 SER A 166     -17.179   6.534   1.071  1.00  0.00           H  
ATOM   2590  HG  SER A 166     -17.529   8.693   2.034  1.00  0.00           H  
ATOM   2591  N   GLU A 167     -19.723   7.764  -1.489  1.00  0.80           N  
ATOM   2592  CA  GLU A 167     -21.048   8.112  -1.928  1.00  0.80           C  
ATOM   2593  C   GLU A 167     -21.626   9.127  -0.915  1.00  0.80           C  
ATOM   2594  O   GLU A 167     -21.461   8.959   0.285  1.00  0.80           O  
ATOM   2595  CB  GLU A 167     -21.840   6.775  -1.971  1.00  0.80           C  
ATOM   2596  CG  GLU A 167     -22.086   6.002  -0.628  1.00  0.80           C  
ATOM   2597  CD  GLU A 167     -21.010   4.970  -0.213  1.00  0.80           C  
ATOM   2598  OE1 GLU A 167     -19.937   4.876  -0.836  1.00  0.80           O1-
ATOM   2599  OE2 GLU A 167     -21.342   4.191   0.719  1.00  0.80           O1-
ATOM   2600  H   GLU A 167     -19.647   6.778  -1.283  1.00  0.00           H  
ATOM   2601  HA  GLU A 167     -20.919   8.492  -2.941  1.00  0.00           H  
ATOM   2602  HB2 GLU A 167     -22.855   7.054  -2.254  1.00  0.00           H  
ATOM   2603  HB3 GLU A 167     -21.525   6.040  -2.712  1.00  0.00           H  
ATOM   2604  HG2 GLU A 167     -22.289   6.738   0.150  1.00  0.00           H  
ATOM   2605  HG3 GLU A 167     -22.989   5.428  -0.837  1.00  0.00           H  
ATOM   2606  N   PRO A 168     -22.114  10.275  -1.371  1.00  0.84           N  
ATOM   2607  CA  PRO A 168     -22.230  11.452  -0.464  1.00  0.84           C  
ATOM   2608  C   PRO A 168     -23.136  11.260   0.752  1.00  0.84           C  
ATOM   2609  O   PRO A 168     -22.835  11.937   1.739  1.00  0.84           O  
ATOM   2610  CB  PRO A 168     -22.702  12.715  -1.286  1.00  0.84           C  
ATOM   2611  CG  PRO A 168     -23.126  12.051  -2.660  1.00  0.84           C  
ATOM   2612  CD  PRO A 168     -22.315  10.728  -2.727  1.00  0.84           C  
ATOM   2613  HA  PRO A 168     -21.223  11.673  -0.111  1.00  0.00           H  
ATOM   2614  HB2 PRO A 168     -23.611  13.167  -0.889  1.00  0.00           H  
ATOM   2615  HB3 PRO A 168     -21.879  13.426  -1.361  1.00  0.00           H  
ATOM   2616  HG2 PRO A 168     -24.175  11.767  -2.572  1.00  0.00           H  
ATOM   2617  HG3 PRO A 168     -23.147  12.772  -3.478  1.00  0.00           H  
ATOM   2618  HD2 PRO A 168     -22.902   9.927  -3.177  1.00  0.00           H  
ATOM   2619  HD3 PRO A 168     -21.373  10.808  -3.268  1.00  0.00           H  
ATOM   2620  N   SER A 169     -24.068  10.306   0.725  1.00  0.84           N  
ATOM   2621  CA  SER A 169     -24.981  10.003   1.858  1.00  0.84           C  
ATOM   2622  C   SER A 169     -24.243   9.551   3.089  1.00  0.84           C  
ATOM   2623  O   SER A 169     -24.618   9.888   4.186  1.00  0.84           O  
ATOM   2624  CB  SER A 169     -25.897   8.879   1.429  1.00  0.84           C  
ATOM   2625  OG  SER A 169     -26.580   9.265   0.242  1.00  0.84           O  
ATOM   2626  H   SER A 169     -24.306   9.889  -0.164  1.00  0.00           H  
ATOM   2627  HA  SER A 169     -25.566  10.891   2.099  1.00  0.00           H  
ATOM   2628  HB2 SER A 169     -25.290   7.984   1.284  1.00  0.00           H  
ATOM   2629  HB3 SER A 169     -26.643   8.584   2.166  1.00  0.00           H  
ATOM   2630  HG  SER A 169     -26.969  10.137   0.346  1.00  0.00           H  
ATOM   2631  N   ASN A 170     -23.104   8.773   2.809  1.00  0.84           N  
ATOM   2632  CA  ASN A 170     -22.146   8.206   3.750  1.00  0.84           C  
ATOM   2633  C   ASN A 170     -21.383   9.359   4.431  1.00  0.84           C  
ATOM   2634  O   ASN A 170     -21.605   9.591   5.601  1.00  0.84           O  
ATOM   2635  CB  ASN A 170     -21.255   7.098   3.184  1.00  0.84           C  
ATOM   2636  CG  ASN A 170     -20.174   6.486   4.077  1.00  0.84           C  
ATOM   2637  ND2 ASN A 170     -19.305   5.607   3.513  1.00  0.84           N  
ATOM   2638  OD1 ASN A 170     -20.158   6.785   5.336  1.00  0.84           O  
ATOM   2639  H   ASN A 170     -22.845   8.709   1.835  1.00  0.00           H  
ATOM   2640  HA  ASN A 170     -22.719   7.740   4.552  1.00  0.00           H  
ATOM   2641  HB2 ASN A 170     -21.857   6.235   2.900  1.00  0.00           H  
ATOM   2642  HB3 ASN A 170     -20.721   7.456   2.304  1.00  0.00           H  
ATOM   2643 HD21 ASN A 170     -19.574   5.057   2.709  1.00  0.00           H  
ATOM   2644 HD22 ASN A 170     -18.586   5.254   4.128  1.00  0.00           H  
ATOM   2645  N   LEU A 171     -20.504  10.082   3.672  1.00  0.83           N  
ATOM   2646  CA  LEU A 171     -19.906  11.407   4.113  1.00  0.83           C  
ATOM   2647  C   LEU A 171     -20.821  12.259   5.074  1.00  0.83           C  
ATOM   2648  O   LEU A 171     -20.430  12.485   6.190  1.00  0.83           O  
ATOM   2649  CB  LEU A 171     -19.551  12.107   2.743  1.00  0.83           C  
ATOM   2650  CG  LEU A 171     -19.064  13.590   2.782  1.00  0.83           C  
ATOM   2651  CD1 LEU A 171     -17.662  13.638   3.253  1.00  0.83           C  
ATOM   2652  CD2 LEU A 171     -19.202  14.340   1.396  1.00  0.83           C  
ATOM   2653  H   LEU A 171     -20.225   9.589   2.836  1.00  0.00           H  
ATOM   2654  HA  LEU A 171     -18.986  11.154   4.640  1.00  0.00           H  
ATOM   2655  HB2 LEU A 171     -18.735  11.489   2.367  1.00  0.00           H  
ATOM   2656  HB3 LEU A 171     -20.431  11.936   2.123  1.00  0.00           H  
ATOM   2657  HG  LEU A 171     -19.573  14.164   3.556  1.00  0.00           H  
ATOM   2658 HD11 LEU A 171     -17.194  12.656   3.201  1.00  0.00           H  
ATOM   2659 HD12 LEU A 171     -17.035  14.173   2.539  1.00  0.00           H  
ATOM   2660 HD13 LEU A 171     -17.586  14.021   4.271  1.00  0.00           H  
ATOM   2661 HD21 LEU A 171     -20.256  14.605   1.315  1.00  0.00           H  
ATOM   2662 HD22 LEU A 171     -18.487  15.162   1.369  1.00  0.00           H  
ATOM   2663 HD23 LEU A 171     -19.050  13.664   0.555  1.00  0.00           H  
ATOM   2664  N   LYS A 172     -21.966  12.621   4.462  1.00  0.82           N  
ATOM   2665  CA  LYS A 172     -23.093  13.446   4.975  1.00  0.82           C  
ATOM   2666  C   LYS A 172     -23.683  12.837   6.245  1.00  0.82           C  
ATOM   2667  O   LYS A 172     -23.719  13.574   7.266  1.00  0.82           O  
ATOM   2668  CB  LYS A 172     -24.103  13.766   3.805  1.00  0.82           C  
ATOM   2669  CG  LYS A 172     -25.376  14.547   4.231  1.00  0.82           C  
ATOM   2670  CD  LYS A 172     -26.399  13.755   5.097  1.00  0.82           C  
ATOM   2671  CE  LYS A 172     -27.791  14.382   5.168  1.00  0.82           C  
ATOM   2672  NZ  LYS A 172     -27.877  15.296   6.297  1.00  0.82           N1+
ATOM   2673  H   LYS A 172     -22.049  12.279   3.515  1.00  0.00           H  
ATOM   2674  HA  LYS A 172     -22.574  14.378   5.200  1.00  0.00           H  
ATOM   2675  HB2 LYS A 172     -23.511  14.351   3.101  1.00  0.00           H  
ATOM   2676  HB3 LYS A 172     -24.386  12.774   3.453  1.00  0.00           H  
ATOM   2677  HG2 LYS A 172     -25.159  15.374   4.907  1.00  0.00           H  
ATOM   2678  HG3 LYS A 172     -25.918  15.056   3.434  1.00  0.00           H  
ATOM   2679  HD2 LYS A 172     -26.405  12.782   4.606  1.00  0.00           H  
ATOM   2680  HD3 LYS A 172     -26.033  13.604   6.113  1.00  0.00           H  
ATOM   2681  HE2 LYS A 172     -28.243  14.914   4.330  1.00  0.00           H  
ATOM   2682  HE3 LYS A 172     -28.347  13.495   5.472  1.00  0.00           H  
ATOM   2683  HZ1 LYS A 172     -27.411  16.133   5.980  1.00  0.00           H  
ATOM   2684  HZ2 LYS A 172     -28.816  15.495   6.612  1.00  0.00           H  
ATOM   2685  HZ3 LYS A 172     -27.342  14.880   7.046  1.00  0.00           H  
ATOM   2686  N   LYS A 173     -24.029  11.538   6.259  1.00  0.84           N  
ATOM   2687  CA  LYS A 173     -24.525  10.820   7.415  1.00  0.84           C  
ATOM   2688  C   LYS A 173     -23.664  10.958   8.685  1.00  0.84           C  
ATOM   2689  O   LYS A 173     -24.196  11.027   9.770  1.00  0.84           O  
ATOM   2690  CB  LYS A 173     -24.815   9.322   7.086  1.00  0.84           C  
ATOM   2691  CG  LYS A 173     -25.220   8.470   8.303  1.00  0.84           C  
ATOM   2692  CD  LYS A 173     -25.518   7.018   7.971  1.00  0.84           C  
ATOM   2693  CE  LYS A 173     -25.668   6.125   9.281  1.00  0.84           C  
ATOM   2694  NZ  LYS A 173     -26.062   4.738   8.960  1.00  0.84           N1+
ATOM   2695  H   LYS A 173     -23.941  11.001   5.408  1.00  0.00           H  
ATOM   2696  HA  LYS A 173     -25.538  11.183   7.590  1.00  0.00           H  
ATOM   2697  HB2 LYS A 173     -25.638   9.248   6.374  1.00  0.00           H  
ATOM   2698  HB3 LYS A 173     -23.926   8.949   6.577  1.00  0.00           H  
ATOM   2699  HG2 LYS A 173     -24.444   8.334   9.056  1.00  0.00           H  
ATOM   2700  HG3 LYS A 173     -26.099   8.875   8.806  1.00  0.00           H  
ATOM   2701  HD2 LYS A 173     -26.397   6.937   7.331  1.00  0.00           H  
ATOM   2702  HD3 LYS A 173     -24.646   6.634   7.442  1.00  0.00           H  
ATOM   2703  HE2 LYS A 173     -24.800   6.138   9.940  1.00  0.00           H  
ATOM   2704  HE3 LYS A 173     -26.452   6.617   9.857  1.00  0.00           H  
ATOM   2705  HZ1 LYS A 173     -25.253   4.362   8.487  1.00  0.00           H  
ATOM   2706  HZ2 LYS A 173     -26.152   4.084   9.724  1.00  0.00           H  
ATOM   2707  HZ3 LYS A 173     -26.891   4.754   8.384  1.00  0.00           H  
ATOM   2708  N   LYS A 174     -22.361  10.951   8.504  1.00  0.85           N  
ATOM   2709  CA  LYS A 174     -21.292  11.133   9.518  1.00  0.85           C  
ATOM   2710  C   LYS A 174     -21.161  12.558   9.992  1.00  0.85           C  
ATOM   2711  O   LYS A 174     -21.204  12.761  11.234  1.00  0.85           O  
ATOM   2712  CB  LYS A 174     -19.979  10.529   9.021  1.00  0.85           C  
ATOM   2713  CG  LYS A 174     -20.005   9.025   8.998  1.00  0.85           C  
ATOM   2714  CD  LYS A 174     -18.812   8.351   8.356  1.00  0.85           C  
ATOM   2715  CE  LYS A 174     -18.730   6.868   8.634  1.00  0.85           C  
ATOM   2716  NZ  LYS A 174     -19.907   6.203   8.012  1.00  0.85           N1+
ATOM   2717  H   LYS A 174     -22.013  10.806   7.567  1.00  0.00           H  
ATOM   2718  HA  LYS A 174     -21.499  10.523  10.397  1.00  0.00           H  
ATOM   2719  HB2 LYS A 174     -19.663  10.877   8.037  1.00  0.00           H  
ATOM   2720  HB3 LYS A 174     -19.206  10.753   9.755  1.00  0.00           H  
ATOM   2721  HG2 LYS A 174     -20.056   8.779  10.058  1.00  0.00           H  
ATOM   2722  HG3 LYS A 174     -20.909   8.626   8.537  1.00  0.00           H  
ATOM   2723  HD2 LYS A 174     -18.921   8.537   7.287  1.00  0.00           H  
ATOM   2724  HD3 LYS A 174     -17.878   8.799   8.695  1.00  0.00           H  
ATOM   2725  HE2 LYS A 174     -17.789   6.530   8.201  1.00  0.00           H  
ATOM   2726  HE3 LYS A 174     -18.740   6.753   9.718  1.00  0.00           H  
ATOM   2727  HZ1 LYS A 174     -19.975   6.534   7.060  1.00  0.00           H  
ATOM   2728  HZ2 LYS A 174     -19.712   5.218   7.898  1.00  0.00           H  
ATOM   2729  HZ3 LYS A 174     -20.788   6.357   8.481  1.00  0.00           H  
ATOM   2730  N   PHE A 175     -21.094  13.472   9.018  1.00  0.84           N  
ATOM   2731  CA  PHE A 175     -21.176  14.870   9.405  1.00  0.84           C  
ATOM   2732  C   PHE A 175     -22.423  15.394  10.123  1.00  0.84           C  
ATOM   2733  O   PHE A 175     -22.284  16.257  11.003  1.00  0.84           O  
ATOM   2734  CB  PHE A 175     -20.905  15.839   8.207  1.00  0.84           C  
ATOM   2735  CG  PHE A 175     -19.529  15.737   7.601  1.00  0.84           C  
ATOM   2736  CD1 PHE A 175     -18.340  15.738   8.335  1.00  0.84           C  
ATOM   2737  CD2 PHE A 175     -19.412  16.041   6.199  1.00  0.84           C  
ATOM   2738  CE1 PHE A 175     -17.057  15.791   7.768  1.00  0.84           C  
ATOM   2739  CE2 PHE A 175     -18.184  16.302   5.665  1.00  0.84           C  
ATOM   2740  CZ  PHE A 175     -16.989  16.131   6.398  1.00  0.84           C  
ATOM   2741  H   PHE A 175     -21.035  13.243   8.035  1.00  0.00           H  
ATOM   2742  HA  PHE A 175     -20.380  15.129  10.103  1.00  0.00           H  
ATOM   2743  HB2 PHE A 175     -21.674  15.588   7.476  1.00  0.00           H  
ATOM   2744  HB3 PHE A 175     -21.194  16.883   8.332  1.00  0.00           H  
ATOM   2745  HD1 PHE A 175     -18.396  15.603   9.405  1.00  0.00           H  
ATOM   2746  HD2 PHE A 175     -20.356  16.171   5.691  1.00  0.00           H  
ATOM   2747  HE1 PHE A 175     -16.123  15.840   8.310  1.00  0.00           H  
ATOM   2748  HE2 PHE A 175     -18.167  16.516   4.606  1.00  0.00           H  
ATOM   2749  HZ  PHE A 175     -16.075  16.292   5.845  1.00  0.00           H  
ATOM   2750  N   ASP A 176     -23.580  14.835   9.905  1.00  0.84           N  
ATOM   2751  CA  ASP A 176     -24.699  15.030  10.838  1.00  0.84           C  
ATOM   2752  C   ASP A 176     -24.494  14.581  12.296  1.00  0.84           C  
ATOM   2753  O   ASP A 176     -24.976  15.231  13.263  1.00  0.84           O  
ATOM   2754  CB  ASP A 176     -25.883  14.149  10.428  1.00  0.84           C  
ATOM   2755  CG  ASP A 176     -26.619  14.440   9.078  1.00  0.84           C  
ATOM   2756  OD1 ASP A 176     -26.584  15.573   8.525  1.00  0.84           O1-
ATOM   2757  OD2 ASP A 176     -27.323  13.585   8.578  1.00  0.84           O1-
ATOM   2758  H   ASP A 176     -23.727  14.267   9.083  1.00  0.00           H  
ATOM   2759  HA  ASP A 176     -24.880  16.090  10.658  1.00  0.00           H  
ATOM   2760  HB2 ASP A 176     -25.556  13.109  10.397  1.00  0.00           H  
ATOM   2761  HB3 ASP A 176     -26.697  14.145  11.152  1.00  0.00           H  
ATOM   2762  N   GLU A 177     -23.761  13.530  12.472  1.00  0.83           N  
ATOM   2763  CA  GLU A 177     -23.254  12.977  13.703  1.00  0.83           C  
ATOM   2764  C   GLU A 177     -22.224  13.863  14.344  1.00  0.83           C  
ATOM   2765  O   GLU A 177     -22.499  14.401  15.459  1.00  0.83           O  
ATOM   2766  CB  GLU A 177     -22.848  11.470  13.585  1.00  0.83           C  
ATOM   2767  CG  GLU A 177     -23.883  10.552  14.047  1.00  0.83           C  
ATOM   2768  CD  GLU A 177     -23.508   9.084  13.995  1.00  0.83           C  
ATOM   2769  OE1 GLU A 177     -23.277   8.458  15.062  1.00  0.83           O1-
ATOM   2770  OE2 GLU A 177     -23.584   8.510  12.926  1.00  0.83           O1-
ATOM   2771  H   GLU A 177     -23.356  13.148  11.629  1.00  0.00           H  
ATOM   2772  HA  GLU A 177     -24.169  12.944  14.295  1.00  0.00           H  
ATOM   2773  HB2 GLU A 177     -22.390  11.368  12.601  1.00  0.00           H  
ATOM   2774  HB3 GLU A 177     -21.993  11.269  14.231  1.00  0.00           H  
ATOM   2775  HG2 GLU A 177     -24.142  10.826  15.070  1.00  0.00           H  
ATOM   2776  HG3 GLU A 177     -24.771  10.546  13.414  1.00  0.00           H  
ATOM   2777  N   ILE A 178     -21.089  14.157  13.616  1.00  0.83           N  
ATOM   2778  CA  ILE A 178     -19.941  14.929  14.045  1.00  0.83           C  
ATOM   2779  C   ILE A 178     -20.332  16.299  14.553  1.00  0.83           C  
ATOM   2780  O   ILE A 178     -20.165  16.631  15.730  1.00  0.83           O  
ATOM   2781  CB  ILE A 178     -18.748  14.876  13.047  1.00  0.83           C  
ATOM   2782  CG1 ILE A 178     -18.099  13.464  13.022  1.00  0.83           C  
ATOM   2783  CG2 ILE A 178     -17.715  15.971  13.183  1.00  0.83           C  
ATOM   2784  CD1 ILE A 178     -17.501  13.018  11.670  1.00  0.83           C  
ATOM   2785  H   ILE A 178     -21.095  13.724  12.704  1.00  0.00           H  
ATOM   2786  HA  ILE A 178     -19.626  14.422  14.957  1.00  0.00           H  
ATOM   2787  HB  ILE A 178     -19.242  15.070  12.095  1.00  0.00           H  
ATOM   2788 HG12 ILE A 178     -17.314  13.413  13.776  1.00  0.00           H  
ATOM   2789 HG13 ILE A 178     -18.837  12.735  13.354  1.00  0.00           H  
ATOM   2790 HG21 ILE A 178     -17.046  16.047  12.326  1.00  0.00           H  
ATOM   2791 HG22 ILE A 178     -18.156  16.967  13.146  1.00  0.00           H  
ATOM   2792 HG23 ILE A 178     -17.190  15.846  14.130  1.00  0.00           H  
ATOM   2793 HD11 ILE A 178     -17.903  12.095  11.253  1.00  0.00           H  
ATOM   2794 HD12 ILE A 178     -17.574  13.822  10.937  1.00  0.00           H  
ATOM   2795 HD13 ILE A 178     -16.496  12.691  11.933  1.00  0.00           H  
ATOM   2796  N   PHE A 179     -20.979  17.110  13.747  1.00  0.81           N  
ATOM   2797  CA  PHE A 179     -21.460  18.451  14.001  1.00  0.81           C  
ATOM   2798  C   PHE A 179     -22.721  18.594  14.813  1.00  0.81           C  
ATOM   2799  O   PHE A 179     -23.248  19.661  15.066  1.00  0.81           O  
ATOM   2800  CB  PHE A 179     -21.649  19.247  12.707  1.00  0.81           C  
ATOM   2801  CG  PHE A 179     -20.419  19.447  11.872  1.00  0.81           C  
ATOM   2802  CD1 PHE A 179     -19.433  20.305  12.352  1.00  0.81           C  
ATOM   2803  CD2 PHE A 179     -20.233  18.825  10.624  1.00  0.81           C  
ATOM   2804  CE1 PHE A 179     -18.268  20.505  11.640  1.00  0.81           C  
ATOM   2805  CE2 PHE A 179     -19.065  18.962   9.876  1.00  0.81           C  
ATOM   2806  CZ  PHE A 179     -18.119  19.815  10.398  1.00  0.81           C  
ATOM   2807  H   PHE A 179     -21.211  16.875  12.793  1.00  0.00           H  
ATOM   2808  HA  PHE A 179     -20.683  18.896  14.622  1.00  0.00           H  
ATOM   2809  HB2 PHE A 179     -22.456  18.791  12.133  1.00  0.00           H  
ATOM   2810  HB3 PHE A 179     -21.979  20.274  12.863  1.00  0.00           H  
ATOM   2811  HD1 PHE A 179     -19.588  20.777  13.311  1.00  0.00           H  
ATOM   2812  HD2 PHE A 179     -21.029  18.224  10.209  1.00  0.00           H  
ATOM   2813  HE1 PHE A 179     -17.515  21.211  11.957  1.00  0.00           H  
ATOM   2814  HE2 PHE A 179     -18.982  18.459   8.924  1.00  0.00           H  
ATOM   2815  HZ  PHE A 179     -17.183  19.981   9.884  1.00  0.00           H  
ATOM   2816  N   GLN A 180     -23.142  17.483  15.439  1.00  0.82           N  
ATOM   2817  CA  GLN A 180     -24.231  17.289  16.365  1.00  0.82           C  
ATOM   2818  C   GLN A 180     -25.584  17.759  15.916  1.00  0.82           C  
ATOM   2819  O   GLN A 180     -26.512  17.785  16.737  1.00  0.82           O  
ATOM   2820  CB  GLN A 180     -23.778  17.740  17.809  1.00  0.82           C  
ATOM   2821  CG  GLN A 180     -22.712  16.838  18.562  1.00  0.82           C  
ATOM   2822  CD  GLN A 180     -23.264  15.527  19.060  1.00  0.82           C  
ATOM   2823  NE2 GLN A 180     -23.245  14.460  18.251  1.00  0.82           N  
ATOM   2824  OE1 GLN A 180     -23.796  15.486  20.141  1.00  0.82           O  
ATOM   2825  H   GLN A 180     -22.689  16.598  15.262  1.00  0.00           H  
ATOM   2826  HA  GLN A 180     -24.470  16.225  16.382  1.00  0.00           H  
ATOM   2827  HB2 GLN A 180     -23.415  18.763  17.709  1.00  0.00           H  
ATOM   2828  HB3 GLN A 180     -24.609  17.709  18.514  1.00  0.00           H  
ATOM   2829  HG2 GLN A 180     -21.855  16.615  17.926  1.00  0.00           H  
ATOM   2830  HG3 GLN A 180     -22.317  17.359  19.434  1.00  0.00           H  
ATOM   2831 HE21 GLN A 180     -22.816  14.506  17.337  1.00  0.00           H  
ATOM   2832 HE22 GLN A 180     -23.422  13.537  18.621  1.00  0.00           H  
ATOM   2833  N   ALA A 181     -25.697  18.026  14.615  1.00  0.82           N  
ATOM   2834  CA  ALA A 181     -26.608  18.696  13.718  1.00  0.82           C  
ATOM   2835  C   ALA A 181     -28.058  18.662  14.215  1.00  0.82           C  
ATOM   2836  O   ALA A 181     -28.537  19.613  14.798  1.00  0.82           O  
ATOM   2837  CB  ALA A 181     -26.433  18.093  12.317  1.00  0.82           C  
ATOM   2838  H   ALA A 181     -24.897  17.644  14.131  1.00  0.00           H  
ATOM   2839  HA  ALA A 181     -26.377  19.743  13.523  1.00  0.00           H  
ATOM   2840  HB1 ALA A 181     -26.982  18.575  11.507  1.00  0.00           H  
ATOM   2841  HB2 ALA A 181     -25.389  18.229  12.036  1.00  0.00           H  
ATOM   2842  HB3 ALA A 181     -26.654  17.027  12.258  1.00  0.00           H  
ATOM   2843  N   MET A 182     -28.737  17.481  13.983  1.00  0.76           N  
ATOM   2844  CA  MET A 182     -30.130  17.212  14.068  1.00  0.76           C  
ATOM   2845  C   MET A 182     -30.757  17.292  15.409  1.00  0.76           C  
ATOM   2846  O   MET A 182     -31.952  17.442  15.497  1.00  0.76           O  
ATOM   2847  CB  MET A 182     -30.290  15.774  13.464  1.00  0.76           C  
ATOM   2848  CG  MET A 182     -29.507  15.492  12.150  1.00  0.76           C  
ATOM   2849  SD  MET A 182     -29.331  16.919  10.997  1.00  0.76           S  
ATOM   2850  CE  MET A 182     -31.049  17.058  10.539  1.00  0.76           C  
ATOM   2851  H   MET A 182     -28.226  16.685  13.628  1.00  0.00           H  
ATOM   2852  HA  MET A 182     -30.638  18.010  13.526  1.00  0.00           H  
ATOM   2853  HB2 MET A 182     -30.116  15.039  14.250  1.00  0.00           H  
ATOM   2854  HB3 MET A 182     -31.298  15.451  13.204  1.00  0.00           H  
ATOM   2855  HG2 MET A 182     -28.486  15.177  12.365  1.00  0.00           H  
ATOM   2856  HG3 MET A 182     -29.958  14.591  11.734  1.00  0.00           H  
ATOM   2857  HE1 MET A 182     -31.128  18.109  10.262  1.00  0.00           H  
ATOM   2858  HE2 MET A 182     -31.351  16.433   9.699  1.00  0.00           H  
ATOM   2859  HE3 MET A 182     -31.754  16.917  11.359  1.00  0.00           H  
ATOM   2860  N   LYS A 183     -29.977  17.090  16.485  1.00  0.78           N  
ATOM   2861  CA  LYS A 183     -30.487  17.303  17.848  1.00  0.78           C  
ATOM   2862  C   LYS A 183     -31.034  18.718  18.107  1.00  0.78           C  
ATOM   2863  O   LYS A 183     -32.010  18.918  18.770  1.00  0.78           O  
ATOM   2864  CB  LYS A 183     -29.383  16.672  18.838  1.00  0.78           C  
ATOM   2865  CG  LYS A 183     -29.513  17.017  20.359  1.00  0.78           C  
ATOM   2866  CD  LYS A 183     -28.461  16.295  21.216  1.00  0.78           C  
ATOM   2867  CE  LYS A 183     -26.997  16.499  20.747  1.00  0.78           C  
ATOM   2868  NZ  LYS A 183     -26.145  15.455  21.341  1.00  0.78           N1+
ATOM   2869  H   LYS A 183     -28.972  17.010  16.414  1.00  0.00           H  
ATOM   2870  HA  LYS A 183     -31.343  16.653  18.026  1.00  0.00           H  
ATOM   2871  HB2 LYS A 183     -29.551  15.632  18.559  1.00  0.00           H  
ATOM   2872  HB3 LYS A 183     -28.415  17.001  18.460  1.00  0.00           H  
ATOM   2873  HG2 LYS A 183     -29.394  18.094  20.476  1.00  0.00           H  
ATOM   2874  HG3 LYS A 183     -30.491  16.732  20.748  1.00  0.00           H  
ATOM   2875  HD2 LYS A 183     -28.549  16.532  22.276  1.00  0.00           H  
ATOM   2876  HD3 LYS A 183     -28.797  15.260  21.285  1.00  0.00           H  
ATOM   2877  HE2 LYS A 183     -26.748  16.446  19.687  1.00  0.00           H  
ATOM   2878  HE3 LYS A 183     -26.575  17.422  21.144  1.00  0.00           H  
ATOM   2879  HZ1 LYS A 183     -25.220  15.372  20.944  1.00  0.00           H  
ATOM   2880  HZ2 LYS A 183     -25.937  15.481  22.329  1.00  0.00           H  
ATOM   2881  HZ3 LYS A 183     -26.559  14.561  21.116  1.00  0.00           H  
ATOM   2882  N   PHE A 184     -30.290  19.646  17.655  1.00  0.79           N  
ATOM   2883  CA  PHE A 184     -30.334  21.089  17.916  1.00  0.79           C  
ATOM   2884  C   PHE A 184     -31.418  21.774  16.993  1.00  0.79           C  
ATOM   2885  O   PHE A 184     -32.021  22.779  17.339  1.00  0.79           O  
ATOM   2886  CB  PHE A 184     -28.924  21.791  17.690  1.00  0.79           C  
ATOM   2887  CG  PHE A 184     -28.009  21.705  18.898  1.00  0.79           C  
ATOM   2888  CD1 PHE A 184     -26.883  20.849  18.801  1.00  0.79           C  
ATOM   2889  CD2 PHE A 184     -28.227  22.384  20.073  1.00  0.79           C  
ATOM   2890  CE1 PHE A 184     -25.959  20.821  19.828  1.00  0.79           C  
ATOM   2891  CE2 PHE A 184     -27.333  22.335  21.136  1.00  0.79           C  
ATOM   2892  CZ  PHE A 184     -26.222  21.535  20.981  1.00  0.79           C  
ATOM   2893  H   PHE A 184     -29.440  19.342  17.203  1.00  0.00           H  
ATOM   2894  HA  PHE A 184     -30.691  21.187  18.942  1.00  0.00           H  
ATOM   2895  HB2 PHE A 184     -28.553  21.270  16.808  1.00  0.00           H  
ATOM   2896  HB3 PHE A 184     -29.052  22.843  17.432  1.00  0.00           H  
ATOM   2897  HD1 PHE A 184     -26.717  20.377  17.844  1.00  0.00           H  
ATOM   2898  HD2 PHE A 184     -29.073  23.045  20.184  1.00  0.00           H  
ATOM   2899  HE1 PHE A 184     -25.022  20.293  19.733  1.00  0.00           H  
ATOM   2900  HE2 PHE A 184     -27.376  22.923  22.041  1.00  0.00           H  
ATOM   2901  HZ  PHE A 184     -25.578  21.367  21.831  1.00  0.00           H  
ATOM   2902  N   THR A 185     -31.770  21.150  15.888  1.00  0.84           N  
ATOM   2903  CA  THR A 185     -33.031  21.495  15.165  1.00  0.84           C  
ATOM   2904  C   THR A 185     -34.286  20.862  15.809  1.00  0.84           C  
ATOM   2905  O   THR A 185     -35.371  21.429  15.628  1.00  0.84           O  
ATOM   2906  CB  THR A 185     -32.904  21.161  13.702  1.00  0.84           C  
ATOM   2907  CG2 THR A 185     -31.707  21.807  12.972  1.00  0.84           C  
ATOM   2908  OG1 THR A 185     -32.740  19.737  13.510  1.00  0.84           O  
ATOM   2909  H   THR A 185     -31.351  20.263  15.647  1.00  0.00           H  
ATOM   2910  HA  THR A 185     -33.117  22.578  15.088  1.00  0.00           H  
ATOM   2911  HB  THR A 185     -33.794  21.530  13.192  1.00  0.00           H  
ATOM   2912  HG1 THR A 185     -33.598  19.320  13.399  1.00  0.00           H  
ATOM   2913 HG21 THR A 185     -31.787  22.881  13.140  1.00  0.00           H  
ATOM   2914 HG22 THR A 185     -30.750  21.623  13.459  1.00  0.00           H  
ATOM   2915 HG23 THR A 185     -31.566  21.492  11.938  1.00  0.00           H  
ATOM   2916  N   LYS A 186     -34.138  19.769  16.558  1.00  0.82           N  
ATOM   2917  CA  LYS A 186     -35.334  19.320  17.363  1.00  0.82           C  
ATOM   2918  C   LYS A 186     -35.695  20.306  18.449  1.00  0.82           C  
ATOM   2919  O   LYS A 186     -36.879  20.490  18.809  1.00  0.82           O  
ATOM   2920  CB  LYS A 186     -35.069  17.885  17.976  1.00  0.82           C  
ATOM   2921  CG  LYS A 186     -34.683  16.766  16.991  1.00  0.82           C  
ATOM   2922  CD  LYS A 186     -35.864  16.192  16.177  1.00  0.82           C  
ATOM   2923  CE  LYS A 186     -36.987  15.478  16.891  1.00  0.82           C  
ATOM   2924  NZ  LYS A 186     -38.078  15.005  16.020  1.00  0.82           N1+
ATOM   2925  H   LYS A 186     -33.307  19.201  16.470  1.00  0.00           H  
ATOM   2926  HA  LYS A 186     -36.167  19.055  16.712  1.00  0.00           H  
ATOM   2927  HB2 LYS A 186     -34.200  18.074  18.607  1.00  0.00           H  
ATOM   2928  HB3 LYS A 186     -35.831  17.631  18.713  1.00  0.00           H  
ATOM   2929  HG2 LYS A 186     -33.974  17.204  16.289  1.00  0.00           H  
ATOM   2930  HG3 LYS A 186     -34.137  15.944  17.453  1.00  0.00           H  
ATOM   2931  HD2 LYS A 186     -36.255  17.089  15.697  1.00  0.00           H  
ATOM   2932  HD3 LYS A 186     -35.375  15.583  15.416  1.00  0.00           H  
ATOM   2933  HE2 LYS A 186     -36.656  14.699  17.578  1.00  0.00           H  
ATOM   2934  HE3 LYS A 186     -37.580  16.196  17.458  1.00  0.00           H  
ATOM   2935  HZ1 LYS A 186     -38.368  15.847  15.545  1.00  0.00           H  
ATOM   2936  HZ2 LYS A 186     -37.882  14.312  15.312  1.00  0.00           H  
ATOM   2937  HZ3 LYS A 186     -38.883  14.642  16.510  1.00  0.00           H  
ATOM   2938  N   ALA A 187     -34.683  20.930  19.120  1.00  0.86           N  
ATOM   2939  CA  ALA A 187     -34.869  22.083  19.994  1.00  0.86           C  
ATOM   2940  C   ALA A 187     -35.545  23.227  19.291  1.00  0.86           C  
ATOM   2941  O   ALA A 187     -36.424  23.788  19.907  1.00  0.86           O  
ATOM   2942  CB  ALA A 187     -33.404  22.642  20.468  1.00  0.86           C  
ATOM   2943  H   ALA A 187     -33.753  20.552  19.015  1.00  0.00           H  
ATOM   2944  HA  ALA A 187     -35.417  21.852  20.907  1.00  0.00           H  
ATOM   2945  HB1 ALA A 187     -33.418  23.599  20.990  1.00  0.00           H  
ATOM   2946  HB2 ALA A 187     -32.983  21.829  21.058  1.00  0.00           H  
ATOM   2947  HB3 ALA A 187     -32.694  22.862  19.671  1.00  0.00           H  
ATOM   2948  N   LEU A 188     -35.380  23.499  17.980  1.00  0.85           N  
ATOM   2949  CA  LEU A 188     -36.052  24.533  17.230  1.00  0.85           C  
ATOM   2950  C   LEU A 188     -37.406  24.189  16.836  1.00  0.85           C  
ATOM   2951  O   LEU A 188     -38.384  24.911  17.132  1.00  0.85           O  
ATOM   2952  CB  LEU A 188     -35.266  24.943  15.943  1.00  0.85           C  
ATOM   2953  CG  LEU A 188     -34.052  25.831  16.107  1.00  0.85           C  
ATOM   2954  CD1 LEU A 188     -33.342  25.961  14.832  1.00  0.85           C  
ATOM   2955  CD2 LEU A 188     -34.425  27.180  16.676  1.00  0.85           C  
ATOM   2956  H   LEU A 188     -34.881  22.849  17.390  1.00  0.00           H  
ATOM   2957  HA  LEU A 188     -36.071  25.419  17.865  1.00  0.00           H  
ATOM   2958  HB2 LEU A 188     -35.006  24.013  15.439  1.00  0.00           H  
ATOM   2959  HB3 LEU A 188     -36.003  25.443  15.315  1.00  0.00           H  
ATOM   2960  HG  LEU A 188     -33.407  25.300  16.807  1.00  0.00           H  
ATOM   2961 HD11 LEU A 188     -33.127  24.986  14.393  1.00  0.00           H  
ATOM   2962 HD12 LEU A 188     -33.978  26.452  14.095  1.00  0.00           H  
ATOM   2963 HD13 LEU A 188     -32.436  26.566  14.864  1.00  0.00           H  
ATOM   2964 HD21 LEU A 188     -34.224  27.335  17.736  1.00  0.00           H  
ATOM   2965 HD22 LEU A 188     -34.068  28.091  16.197  1.00  0.00           H  
ATOM   2966 HD23 LEU A 188     -35.468  27.436  16.492  1.00  0.00           H  
ATOM   2967  N   ASP A 189     -37.569  23.008  16.245  1.00  0.86           N  
ATOM   2968  CA  ASP A 189     -38.903  22.365  15.999  1.00  0.86           C  
ATOM   2969  C   ASP A 189     -39.904  22.500  17.134  1.00  0.86           C  
ATOM   2970  O   ASP A 189     -40.996  23.012  16.958  1.00  0.86           O  
ATOM   2971  CB  ASP A 189     -38.734  20.939  15.474  1.00  0.86           C  
ATOM   2972  CG  ASP A 189     -38.279  20.827  14.009  1.00  0.86           C  
ATOM   2973  OD1 ASP A 189     -38.450  21.819  13.232  1.00  0.86           O1-
ATOM   2974  OD2 ASP A 189     -37.843  19.681  13.564  1.00  0.86           O1-
ATOM   2975  H   ASP A 189     -36.691  22.645  15.901  1.00  0.00           H  
ATOM   2976  HA  ASP A 189     -39.366  22.899  15.169  1.00  0.00           H  
ATOM   2977  HB2 ASP A 189     -37.948  20.516  16.099  1.00  0.00           H  
ATOM   2978  HB3 ASP A 189     -39.549  20.236  15.650  1.00  0.00           H  
ATOM   2979  N   ASN A 190     -39.496  22.166  18.366  1.00  0.87           N  
ATOM   2980  CA  ASN A 190     -40.282  22.221  19.624  1.00  0.87           C  
ATOM   2981  C   ASN A 190     -40.701  23.653  20.024  1.00  0.87           C  
ATOM   2982  O   ASN A 190     -41.781  23.745  20.501  1.00  0.87           O  
ATOM   2983  CB  ASN A 190     -39.654  21.417  20.828  1.00  0.87           C  
ATOM   2984  CG  ASN A 190     -39.891  19.895  20.900  1.00  0.87           C  
ATOM   2985  ND2 ASN A 190     -38.945  19.006  20.626  1.00  0.87           N  
ATOM   2986  OD1 ASN A 190     -41.044  19.479  21.069  1.00  0.87           O  
ATOM   2987  H   ASN A 190     -38.571  21.759  18.361  1.00  0.00           H  
ATOM   2988  HA  ASN A 190     -41.178  21.677  19.324  1.00  0.00           H  
ATOM   2989  HB2 ASN A 190     -38.574  21.554  20.763  1.00  0.00           H  
ATOM   2990  HB3 ASN A 190     -39.902  21.789  21.822  1.00  0.00           H  
ATOM   2991 HD21 ASN A 190     -37.968  19.255  20.672  1.00  0.00           H  
ATOM   2992 HD22 ASN A 190     -39.225  18.040  20.530  1.00  0.00           H  
ATOM   2993  N   LEU A 191     -39.860  24.674  19.674  1.00  0.86           N  
ATOM   2994  CA  LEU A 191     -40.137  26.153  19.971  1.00  0.86           C  
ATOM   2995  C   LEU A 191     -41.237  26.631  19.095  1.00  0.86           C  
ATOM   2996  O   LEU A 191     -42.159  27.262  19.572  1.00  0.86           O  
ATOM   2997  CB  LEU A 191     -38.799  26.989  19.927  1.00  0.86           C  
ATOM   2998  CG  LEU A 191     -37.950  26.765  21.104  1.00  0.86           C  
ATOM   2999  CD1 LEU A 191     -36.520  27.278  20.844  1.00  0.86           C  
ATOM   3000  CD2 LEU A 191     -38.418  27.468  22.376  1.00  0.86           C  
ATOM   3001  H   LEU A 191     -39.009  24.473  19.169  1.00  0.00           H  
ATOM   3002  HA  LEU A 191     -40.577  26.134  20.968  1.00  0.00           H  
ATOM   3003  HB2 LEU A 191     -38.207  26.684  19.064  1.00  0.00           H  
ATOM   3004  HB3 LEU A 191     -39.096  27.994  19.627  1.00  0.00           H  
ATOM   3005  HG  LEU A 191     -37.939  25.684  21.245  1.00  0.00           H  
ATOM   3006 HD11 LEU A 191     -35.964  26.610  20.186  1.00  0.00           H  
ATOM   3007 HD12 LEU A 191     -36.417  28.171  20.229  1.00  0.00           H  
ATOM   3008 HD13 LEU A 191     -35.902  27.268  21.742  1.00  0.00           H  
ATOM   3009 HD21 LEU A 191     -38.127  28.518  22.385  1.00  0.00           H  
ATOM   3010 HD22 LEU A 191     -39.496  27.491  22.535  1.00  0.00           H  
ATOM   3011 HD23 LEU A 191     -37.931  27.082  23.272  1.00  0.00           H  
ATOM   3012  N   LYS A 192     -41.224  26.174  17.790  1.00  0.86           N  
ATOM   3013  CA  LYS A 192     -42.338  26.351  16.805  1.00  0.86           C  
ATOM   3014  C   LYS A 192     -43.628  25.618  17.267  1.00  0.86           C  
ATOM   3015  O   LYS A 192     -44.635  26.248  17.062  1.00  0.86           O  
ATOM   3016  CB  LYS A 192     -41.933  25.925  15.398  1.00  0.86           C  
ATOM   3017  CG  LYS A 192     -40.519  26.330  14.889  1.00  0.86           C  
ATOM   3018  CD  LYS A 192     -40.143  25.432  13.728  1.00  0.86           C  
ATOM   3019  CE  LYS A 192     -38.666  25.257  13.460  1.00  0.86           C  
ATOM   3020  NZ  LYS A 192     -38.313  24.225  12.445  1.00  0.86           N1+
ATOM   3021  H   LYS A 192     -40.469  25.567  17.504  1.00  0.00           H  
ATOM   3022  HA  LYS A 192     -42.604  27.406  16.745  1.00  0.00           H  
ATOM   3023  HB2 LYS A 192     -41.823  24.855  15.576  1.00  0.00           H  
ATOM   3024  HB3 LYS A 192     -42.672  26.116  14.619  1.00  0.00           H  
ATOM   3025  HG2 LYS A 192     -40.465  27.376  14.587  1.00  0.00           H  
ATOM   3026  HG3 LYS A 192     -39.812  26.068  15.676  1.00  0.00           H  
ATOM   3027  HD2 LYS A 192     -40.533  24.421  13.847  1.00  0.00           H  
ATOM   3028  HD3 LYS A 192     -40.518  25.899  12.818  1.00  0.00           H  
ATOM   3029  HE2 LYS A 192     -38.297  26.200  13.056  1.00  0.00           H  
ATOM   3030  HE3 LYS A 192     -38.298  24.922  14.429  1.00  0.00           H  
ATOM   3031  HZ1 LYS A 192     -38.469  23.261  12.706  1.00  0.00           H  
ATOM   3032  HZ2 LYS A 192     -38.695  24.348  11.519  1.00  0.00           H  
ATOM   3033  HZ3 LYS A 192     -37.312  24.344  12.395  1.00  0.00           H  
ATOM   3034  N   SER A 193     -43.549  24.342  17.702  1.00  0.86           N  
ATOM   3035  CA  SER A 193     -44.659  23.624  18.280  1.00  0.86           C  
ATOM   3036  C   SER A 193     -45.222  24.369  19.516  1.00  0.86           C  
ATOM   3037  O   SER A 193     -46.483  24.650  19.539  1.00  0.86           O  
ATOM   3038  CB  SER A 193     -44.326  22.145  18.625  1.00  0.86           C  
ATOM   3039  OG  SER A 193     -44.123  21.324  17.475  1.00  0.86           O  
ATOM   3040  H   SER A 193     -42.643  23.897  17.677  1.00  0.00           H  
ATOM   3041  HA  SER A 193     -45.447  23.551  17.530  1.00  0.00           H  
ATOM   3042  HB2 SER A 193     -43.555  22.251  19.388  1.00  0.00           H  
ATOM   3043  HB3 SER A 193     -45.093  21.702  19.260  1.00  0.00           H  
ATOM   3044  HG  SER A 193     -43.457  20.712  17.798  1.00  0.00           H  
ATOM   3045  N   ILE A 194     -44.381  24.845  20.407  1.00  0.85           N  
ATOM   3046  CA  ILE A 194     -44.842  25.634  21.617  1.00  0.85           C  
ATOM   3047  C   ILE A 194     -45.471  27.031  21.217  1.00  0.85           C  
ATOM   3048  O   ILE A 194     -46.455  27.361  21.910  1.00  0.85           O  
ATOM   3049  CB  ILE A 194     -43.698  25.790  22.632  1.00  0.85           C  
ATOM   3050  CG1 ILE A 194     -43.194  24.501  23.185  1.00  0.85           C  
ATOM   3051  CG2 ILE A 194     -44.081  26.745  23.782  1.00  0.85           C  
ATOM   3052  CD1 ILE A 194     -41.756  24.516  23.546  1.00  0.85           C  
ATOM   3053  H   ILE A 194     -43.386  24.737  20.267  1.00  0.00           H  
ATOM   3054  HA  ILE A 194     -45.517  25.004  22.195  1.00  0.00           H  
ATOM   3055  HB  ILE A 194     -42.931  26.403  22.157  1.00  0.00           H  
ATOM   3056 HG12 ILE A 194     -43.878  24.171  23.967  1.00  0.00           H  
ATOM   3057 HG13 ILE A 194     -43.237  23.721  22.425  1.00  0.00           H  
ATOM   3058 HG21 ILE A 194     -43.390  26.776  24.625  1.00  0.00           H  
ATOM   3059 HG22 ILE A 194     -44.381  27.682  23.314  1.00  0.00           H  
ATOM   3060 HG23 ILE A 194     -45.041  26.436  24.197  1.00  0.00           H  
ATOM   3061 HD11 ILE A 194     -41.261  24.860  22.638  1.00  0.00           H  
ATOM   3062 HD12 ILE A 194     -41.410  25.168  24.348  1.00  0.00           H  
ATOM   3063 HD13 ILE A 194     -41.348  23.531  23.776  1.00  0.00           H  
ATOM   3064  N   LYS A 195     -44.974  27.688  20.148  1.00  0.85           N  
ATOM   3065  CA  LYS A 195     -45.431  28.985  19.634  1.00  0.85           C  
ATOM   3066  C   LYS A 195     -46.896  28.936  19.076  1.00  0.85           C  
ATOM   3067  O   LYS A 195     -47.658  29.880  19.378  1.00  0.85           O  
ATOM   3068  CB  LYS A 195     -44.478  29.492  18.468  1.00  0.85           C  
ATOM   3069  CG  LYS A 195     -44.828  30.934  17.983  1.00  0.85           C  
ATOM   3070  CD  LYS A 195     -43.702  31.547  17.062  1.00  0.85           C  
ATOM   3071  CE  LYS A 195     -44.026  32.908  16.346  1.00  0.85           C  
ATOM   3072  NZ  LYS A 195     -45.255  32.863  15.675  1.00  0.85           N1+
ATOM   3073  H   LYS A 195     -44.050  27.347  19.925  1.00  0.00           H  
ATOM   3074  HA  LYS A 195     -45.407  29.721  20.437  1.00  0.00           H  
ATOM   3075  HB2 LYS A 195     -43.414  29.550  18.697  1.00  0.00           H  
ATOM   3076  HB3 LYS A 195     -44.603  28.804  17.632  1.00  0.00           H  
ATOM   3077  HG2 LYS A 195     -45.786  30.910  17.463  1.00  0.00           H  
ATOM   3078  HG3 LYS A 195     -45.186  31.539  18.816  1.00  0.00           H  
ATOM   3079  HD2 LYS A 195     -42.718  31.564  17.530  1.00  0.00           H  
ATOM   3080  HD3 LYS A 195     -43.633  30.788  16.283  1.00  0.00           H  
ATOM   3081  HE2 LYS A 195     -44.037  33.680  17.115  1.00  0.00           H  
ATOM   3082  HE3 LYS A 195     -43.140  33.070  15.733  1.00  0.00           H  
ATOM   3083  HZ1 LYS A 195     -46.009  32.742  16.337  1.00  0.00           H  
ATOM   3084  HZ2 LYS A 195     -45.462  33.743  15.225  1.00  0.00           H  
ATOM   3085  HZ3 LYS A 195     -45.403  32.221  14.910  1.00  0.00           H  
ATOM   3086  N   LYS A 196     -47.139  27.843  18.292  1.00  0.85           N  
ATOM   3087  CA  LYS A 196     -48.524  27.421  17.790  1.00  0.85           C  
ATOM   3088  C   LYS A 196     -49.419  27.151  19.008  1.00  0.85           C  
ATOM   3089  O   LYS A 196     -50.501  27.730  19.066  1.00  0.85           O  
ATOM   3090  CB  LYS A 196     -48.281  26.259  16.834  1.00  0.85           C  
ATOM   3091  CG  LYS A 196     -47.531  26.624  15.556  1.00  0.85           C  
ATOM   3092  CD  LYS A 196     -47.160  25.405  14.780  1.00  0.85           C  
ATOM   3093  CE  LYS A 196     -46.276  25.691  13.615  1.00  0.85           C  
ATOM   3094  NZ  LYS A 196     -45.728  24.416  13.046  1.00  0.85           N1+
ATOM   3095  H   LYS A 196     -46.374  27.261  17.981  1.00  0.00           H  
ATOM   3096  HA  LYS A 196     -48.865  28.296  17.236  1.00  0.00           H  
ATOM   3097  HB2 LYS A 196     -47.895  25.415  17.405  1.00  0.00           H  
ATOM   3098  HB3 LYS A 196     -49.300  25.971  16.573  1.00  0.00           H  
ATOM   3099  HG2 LYS A 196     -48.041  27.326  14.895  1.00  0.00           H  
ATOM   3100  HG3 LYS A 196     -46.641  27.162  15.880  1.00  0.00           H  
ATOM   3101  HD2 LYS A 196     -46.606  24.773  15.473  1.00  0.00           H  
ATOM   3102  HD3 LYS A 196     -48.034  24.850  14.440  1.00  0.00           H  
ATOM   3103  HE2 LYS A 196     -46.879  26.225  12.881  1.00  0.00           H  
ATOM   3104  HE3 LYS A 196     -45.463  26.292  14.022  1.00  0.00           H  
ATOM   3105  HZ1 LYS A 196     -45.281  23.819  13.728  1.00  0.00           H  
ATOM   3106  HZ2 LYS A 196     -46.404  23.833  12.573  1.00  0.00           H  
ATOM   3107  HZ3 LYS A 196     -44.930  24.641  12.470  1.00  0.00           H  
ATOM   3108  N   ASP A 197     -48.933  26.281  19.909  1.00  0.86           N  
ATOM   3109  CA  ASP A 197     -49.683  25.873  21.167  1.00  0.86           C  
ATOM   3110  C   ASP A 197     -49.978  27.023  22.153  1.00  0.86           C  
ATOM   3111  O   ASP A 197     -51.137  27.096  22.609  1.00  0.86           O  
ATOM   3112  CB  ASP A 197     -48.959  24.752  21.932  1.00  0.86           C  
ATOM   3113  CG  ASP A 197     -48.963  23.441  21.172  1.00  0.86           C  
ATOM   3114  OD1 ASP A 197     -49.609  23.216  20.147  1.00  0.86           O1-
ATOM   3115  OD2 ASP A 197     -48.442  22.515  21.801  1.00  0.86           O1-
ATOM   3116  H   ASP A 197     -47.961  26.018  19.836  1.00  0.00           H  
ATOM   3117  HA  ASP A 197     -50.635  25.506  20.784  1.00  0.00           H  
ATOM   3118  HB2 ASP A 197     -47.934  24.990  22.217  1.00  0.00           H  
ATOM   3119  HB3 ASP A 197     -49.494  24.586  22.868  1.00  0.00           H  
ATOM   3120  N   MET A 198     -49.038  27.913  22.441  1.00  0.86           N  
ATOM   3121  CA  MET A 198     -49.289  29.124  23.201  1.00  0.86           C  
ATOM   3122  C   MET A 198     -50.460  29.929  22.681  1.00  0.86           C  
ATOM   3123  O   MET A 198     -51.170  30.549  23.520  1.00  0.86           O  
ATOM   3124  CB  MET A 198     -48.071  30.004  23.196  1.00  0.86           C  
ATOM   3125  CG  MET A 198     -47.020  29.423  24.162  1.00  0.86           C  
ATOM   3126  SD  MET A 198     -47.372  29.551  25.946  1.00  0.86           S  
ATOM   3127  CE  MET A 198     -47.953  31.286  26.180  1.00  0.86           C  
ATOM   3128  H   MET A 198     -48.128  27.727  22.044  1.00  0.00           H  
ATOM   3129  HA  MET A 198     -49.491  28.855  24.238  1.00  0.00           H  
ATOM   3130  HB2 MET A 198     -47.603  30.040  22.212  1.00  0.00           H  
ATOM   3131  HB3 MET A 198     -48.389  31.025  23.405  1.00  0.00           H  
ATOM   3132  HG2 MET A 198     -46.853  28.357  24.003  1.00  0.00           H  
ATOM   3133  HG3 MET A 198     -46.079  29.918  23.924  1.00  0.00           H  
ATOM   3134  HE1 MET A 198     -48.966  31.388  25.791  1.00  0.00           H  
ATOM   3135  HE2 MET A 198     -47.860  31.402  27.260  1.00  0.00           H  
ATOM   3136  HE3 MET A 198     -47.319  32.058  25.746  1.00  0.00           H  
ATOM   3137  N   SER A 199     -50.670  29.979  21.368  1.00  0.87           N  
ATOM   3138  CA  SER A 199     -51.656  30.810  20.608  1.00  0.87           C  
ATOM   3139  C   SER A 199     -53.097  30.340  20.697  1.00  0.87           C  
ATOM   3140  O   SER A 199     -53.938  31.146  20.504  1.00  0.87           O  
ATOM   3141  CB  SER A 199     -51.107  30.987  19.189  1.00  0.87           C  
ATOM   3142  OG  SER A 199     -49.870  31.713  19.283  1.00  0.87           O  
ATOM   3143  H   SER A 199     -50.095  29.349  20.827  1.00  0.00           H  
ATOM   3144  HA  SER A 199     -51.719  31.808  21.041  1.00  0.00           H  
ATOM   3145  HB2 SER A 199     -51.162  30.025  18.678  1.00  0.00           H  
ATOM   3146  HB3 SER A 199     -51.760  31.686  18.666  1.00  0.00           H  
ATOM   3147  HG  SER A 199     -49.083  31.180  19.414  1.00  0.00           H  
ATOM   3148  N   VAL A 200     -53.313  29.116  21.167  1.00  0.85           N  
ATOM   3149  CA  VAL A 200     -54.640  28.595  21.619  1.00  0.85           C  
ATOM   3150  C   VAL A 200     -54.977  29.408  22.923  1.00  0.85           C  
ATOM   3151  O   VAL A 200     -55.980  30.118  23.072  1.00  0.85           O  
ATOM   3152  CB  VAL A 200     -54.561  27.058  21.914  1.00  0.85           C  
ATOM   3153  CG1 VAL A 200     -55.893  26.513  22.439  1.00  0.85           C  
ATOM   3154  CG2 VAL A 200     -54.036  26.294  20.615  1.00  0.85           C  
ATOM   3155  H   VAL A 200     -52.501  28.525  21.274  1.00  0.00           H  
ATOM   3156  HA  VAL A 200     -55.332  28.814  20.805  1.00  0.00           H  
ATOM   3157  HB  VAL A 200     -53.711  27.019  22.595  1.00  0.00           H  
ATOM   3158 HG11 VAL A 200     -56.113  26.970  23.404  1.00  0.00           H  
ATOM   3159 HG12 VAL A 200     -56.761  26.543  21.781  1.00  0.00           H  
ATOM   3160 HG13 VAL A 200     -55.752  25.465  22.704  1.00  0.00           H  
ATOM   3161 HG21 VAL A 200     -54.893  26.218  19.945  1.00  0.00           H  
ATOM   3162 HG22 VAL A 200     -53.232  26.854  20.137  1.00  0.00           H  
ATOM   3163 HG23 VAL A 200     -53.739  25.267  20.829  1.00  0.00           H  
ATOM   3164  N   ASP A 201     -54.048  29.403  23.997  1.00  0.85           N  
ATOM   3165  CA  ASP A 201     -54.200  30.037  25.275  1.00  0.85           C  
ATOM   3166  C   ASP A 201     -54.384  31.569  25.091  1.00  0.85           C  
ATOM   3167  O   ASP A 201     -55.059  32.202  25.883  1.00  0.85           O  
ATOM   3168  CB  ASP A 201     -53.087  29.831  26.324  1.00  0.85           C  
ATOM   3169  CG  ASP A 201     -52.592  28.380  26.565  1.00  0.85           C  
ATOM   3170  OD1 ASP A 201     -53.300  27.395  26.226  1.00  0.85           O1-
ATOM   3171  OD2 ASP A 201     -51.520  28.166  27.187  1.00  0.85           O1-
ATOM   3172  H   ASP A 201     -53.233  28.834  23.818  1.00  0.00           H  
ATOM   3173  HA  ASP A 201     -55.128  29.717  25.748  1.00  0.00           H  
ATOM   3174  HB2 ASP A 201     -52.225  30.478  26.159  1.00  0.00           H  
ATOM   3175  HB3 ASP A 201     -53.512  29.978  27.317  1.00  0.00           H  
ATOM   3176  N   ILE A 202     -53.855  32.175  24.005  1.00  0.84           N  
ATOM   3177  CA  ILE A 202     -54.034  33.633  23.624  1.00  0.84           C  
ATOM   3178  C   ILE A 202     -55.491  33.804  23.046  1.00  0.84           C  
ATOM   3179  O   ILE A 202     -56.194  34.748  23.497  1.00  0.84           O  
ATOM   3180  CB  ILE A 202     -52.986  34.198  22.603  1.00  0.84           C  
ATOM   3181  CG1 ILE A 202     -51.561  34.205  23.245  1.00  0.84           C  
ATOM   3182  CG2 ILE A 202     -53.301  35.641  22.113  1.00  0.84           C  
ATOM   3183  CD1 ILE A 202     -50.405  34.433  22.277  1.00  0.84           C  
ATOM   3184  H   ILE A 202     -53.220  31.645  23.426  1.00  0.00           H  
ATOM   3185  HA  ILE A 202     -53.973  34.205  24.549  1.00  0.00           H  
ATOM   3186  HB  ILE A 202     -52.913  33.635  21.673  1.00  0.00           H  
ATOM   3187 HG12 ILE A 202     -51.558  34.993  23.998  1.00  0.00           H  
ATOM   3188 HG13 ILE A 202     -51.344  33.276  23.772  1.00  0.00           H  
ATOM   3189 HG21 ILE A 202     -54.144  35.614  21.423  1.00  0.00           H  
ATOM   3190 HG22 ILE A 202     -53.400  36.318  22.962  1.00  0.00           H  
ATOM   3191 HG23 ILE A 202     -52.457  35.927  21.484  1.00  0.00           H  
ATOM   3192 HD11 ILE A 202     -50.405  35.312  21.632  1.00  0.00           H  
ATOM   3193 HD12 ILE A 202     -49.567  34.558  22.963  1.00  0.00           H  
ATOM   3194 HD13 ILE A 202     -50.163  33.547  21.691  1.00  0.00           H  
ATOM   3195  N   LYS A 203     -55.987  32.914  22.092  1.00  0.85           N  
ATOM   3196  CA  LYS A 203     -57.377  33.080  21.544  1.00  0.85           C  
ATOM   3197  C   LYS A 203     -58.475  32.954  22.603  1.00  0.85           C  
ATOM   3198  O   LYS A 203     -59.407  33.718  22.674  1.00  0.85           O  
ATOM   3199  CB  LYS A 203     -57.638  32.098  20.321  1.00  0.85           C  
ATOM   3200  CG  LYS A 203     -56.709  32.326  19.020  1.00  0.85           C  
ATOM   3201  CD  LYS A 203     -56.724  31.223  17.963  1.00  0.85           C  
ATOM   3202  CE  LYS A 203     -55.830  31.627  16.726  1.00  0.85           C  
ATOM   3203  NZ  LYS A 203     -55.688  30.513  15.708  1.00  0.85           N1+
ATOM   3204  H   LYS A 203     -55.410  32.100  21.938  1.00  0.00           H  
ATOM   3205  HA  LYS A 203     -57.511  34.033  21.034  1.00  0.00           H  
ATOM   3206  HB2 LYS A 203     -57.495  31.102  20.739  1.00  0.00           H  
ATOM   3207  HB3 LYS A 203     -58.685  32.092  20.018  1.00  0.00           H  
ATOM   3208  HG2 LYS A 203     -56.872  33.338  18.649  1.00  0.00           H  
ATOM   3209  HG3 LYS A 203     -55.690  32.474  19.380  1.00  0.00           H  
ATOM   3210  HD2 LYS A 203     -56.356  30.300  18.412  1.00  0.00           H  
ATOM   3211  HD3 LYS A 203     -57.731  30.998  17.612  1.00  0.00           H  
ATOM   3212  HE2 LYS A 203     -56.245  32.459  16.158  1.00  0.00           H  
ATOM   3213  HE3 LYS A 203     -54.829  31.844  17.100  1.00  0.00           H  
ATOM   3214  HZ1 LYS A 203     -55.359  29.700  16.209  1.00  0.00           H  
ATOM   3215  HZ2 LYS A 203     -56.453  30.351  15.070  1.00  0.00           H  
ATOM   3216  HZ3 LYS A 203     -54.955  30.710  15.041  1.00  0.00           H  
ATOM   3217  N   LEU A 204     -58.347  31.896  23.412  1.00  0.85           N  
ATOM   3218  CA  LEU A 204     -59.333  31.504  24.421  1.00  0.85           C  
ATOM   3219  C   LEU A 204     -59.391  32.518  25.592  1.00  0.85           C  
ATOM   3220  O   LEU A 204     -60.446  32.864  26.023  1.00  0.85           O  
ATOM   3221  CB  LEU A 204     -58.997  30.048  24.981  1.00  0.85           C  
ATOM   3222  CG  LEU A 204     -59.415  28.952  24.019  1.00  0.85           C  
ATOM   3223  CD1 LEU A 204     -58.828  27.582  24.387  1.00  0.85           C  
ATOM   3224  CD2 LEU A 204     -60.960  28.775  23.736  1.00  0.85           C  
ATOM   3225  H   LEU A 204     -57.496  31.363  23.517  1.00  0.00           H  
ATOM   3226  HA  LEU A 204     -60.297  31.474  23.914  1.00  0.00           H  
ATOM   3227  HB2 LEU A 204     -57.944  29.895  25.216  1.00  0.00           H  
ATOM   3228  HB3 LEU A 204     -59.600  29.934  25.882  1.00  0.00           H  
ATOM   3229  HG  LEU A 204     -58.929  29.182  23.072  1.00  0.00           H  
ATOM   3230 HD11 LEU A 204     -59.557  26.896  24.819  1.00  0.00           H  
ATOM   3231 HD12 LEU A 204     -58.421  27.052  23.526  1.00  0.00           H  
ATOM   3232 HD13 LEU A 204     -58.048  27.610  25.148  1.00  0.00           H  
ATOM   3233 HD21 LEU A 204     -61.502  29.031  24.647  1.00  0.00           H  
ATOM   3234 HD22 LEU A 204     -61.347  29.489  23.009  1.00  0.00           H  
ATOM   3235 HD23 LEU A 204     -61.219  27.803  23.316  1.00  0.00           H  
ATOM   3236  N   LEU A 205     -58.315  33.181  25.965  1.00  0.85           N  
ATOM   3237  CA  LEU A 205     -58.332  34.247  26.967  1.00  0.85           C  
ATOM   3238  C   LEU A 205     -58.826  35.598  26.408  1.00  0.85           C  
ATOM   3239  O   LEU A 205     -59.521  36.308  27.193  1.00  0.85           O  
ATOM   3240  CB  LEU A 205     -56.944  34.225  27.779  1.00  0.85           C  
ATOM   3241  CG  LEU A 205     -56.728  33.395  29.048  1.00  0.85           C  
ATOM   3242  CD1 LEU A 205     -56.507  31.883  28.720  1.00  0.85           C  
ATOM   3243  CD2 LEU A 205     -55.668  34.048  29.921  1.00  0.85           C  
ATOM   3244  H   LEU A 205     -57.376  32.944  25.676  1.00  0.00           H  
ATOM   3245  HA  LEU A 205     -59.157  34.009  27.639  1.00  0.00           H  
ATOM   3246  HB2 LEU A 205     -56.159  34.094  27.035  1.00  0.00           H  
ATOM   3247  HB3 LEU A 205     -56.904  35.268  28.093  1.00  0.00           H  
ATOM   3248  HG  LEU A 205     -57.687  33.343  29.563  1.00  0.00           H  
ATOM   3249 HD11 LEU A 205     -56.792  31.597  27.707  1.00  0.00           H  
ATOM   3250 HD12 LEU A 205     -55.432  31.734  28.822  1.00  0.00           H  
ATOM   3251 HD13 LEU A 205     -56.891  31.158  29.437  1.00  0.00           H  
ATOM   3252 HD21 LEU A 205     -56.226  34.744  30.547  1.00  0.00           H  
ATOM   3253 HD22 LEU A 205     -55.174  33.188  30.372  1.00  0.00           H  
ATOM   3254 HD23 LEU A 205     -54.991  34.684  29.351  1.00  0.00           H  
ATOM   3255  N   LYS A 206     -58.645  35.824  25.077  1.00  0.85           N  
ATOM   3256  CA  LYS A 206     -59.391  36.892  24.366  1.00  0.85           C  
ATOM   3257  C   LYS A 206     -60.919  36.713  24.476  1.00  0.85           C  
ATOM   3258  O   LYS A 206     -61.689  37.654  24.816  1.00  0.85           O  
ATOM   3259  CB  LYS A 206     -59.033  37.075  22.879  1.00  0.85           C  
ATOM   3260  CG  LYS A 206     -57.742  37.794  22.584  1.00  0.85           C  
ATOM   3261  CD  LYS A 206     -57.468  37.894  21.041  1.00  0.85           C  
ATOM   3262  CE  LYS A 206     -56.164  38.557  20.749  1.00  0.85           C  
ATOM   3263  NZ  LYS A 206     -55.681  38.439  19.387  1.00  0.85           N1+
ATOM   3264  H   LYS A 206     -58.010  35.362  24.442  1.00  0.00           H  
ATOM   3265  HA  LYS A 206     -59.198  37.827  24.891  1.00  0.00           H  
ATOM   3266  HB2 LYS A 206     -58.993  36.126  22.344  1.00  0.00           H  
ATOM   3267  HB3 LYS A 206     -59.870  37.588  22.405  1.00  0.00           H  
ATOM   3268  HG2 LYS A 206     -57.865  38.828  22.906  1.00  0.00           H  
ATOM   3269  HG3 LYS A 206     -56.877  37.278  23.002  1.00  0.00           H  
ATOM   3270  HD2 LYS A 206     -57.482  36.894  20.608  1.00  0.00           H  
ATOM   3271  HD3 LYS A 206     -58.314  38.417  20.596  1.00  0.00           H  
ATOM   3272  HE2 LYS A 206     -56.080  39.605  21.038  1.00  0.00           H  
ATOM   3273  HE3 LYS A 206     -55.430  38.082  21.400  1.00  0.00           H  
ATOM   3274  HZ1 LYS A 206     -55.446  37.474  19.207  1.00  0.00           H  
ATOM   3275  HZ2 LYS A 206     -56.275  38.853  18.683  1.00  0.00           H  
ATOM   3276  HZ3 LYS A 206     -54.772  38.876  19.324  1.00  0.00           H  
ATOM   3277  N   GLN A 207     -61.423  35.541  24.363  1.00  0.77           N  
ATOM   3278  CA  GLN A 207     -62.937  35.201  24.334  1.00  0.77           C  
ATOM   3279  C   GLN A 207     -63.546  35.563  25.714  1.00  0.77           C  
ATOM   3280  O   GLN A 207     -64.626  36.122  25.752  1.00  0.77           O  
ATOM   3281  CB  GLN A 207     -63.177  33.717  24.130  1.00  0.77           C  
ATOM   3282  CG  GLN A 207     -62.891  33.346  22.644  1.00  0.77           C  
ATOM   3283  CD  GLN A 207     -63.051  31.800  22.468  1.00  0.77           C  
ATOM   3284  NE2 GLN A 207     -62.970  31.337  21.245  1.00  0.77           N  
ATOM   3285  OE1 GLN A 207     -63.090  31.060  23.418  1.00  0.77           O  
ATOM   3286  H   GLN A 207     -60.842  34.823  23.954  1.00  0.00           H  
ATOM   3287  HA  GLN A 207     -63.481  35.868  23.666  1.00  0.00           H  
ATOM   3288  HB2 GLN A 207     -62.614  33.131  24.857  1.00  0.00           H  
ATOM   3289  HB3 GLN A 207     -64.246  33.589  24.299  1.00  0.00           H  
ATOM   3290  HG2 GLN A 207     -63.696  33.821  22.082  1.00  0.00           H  
ATOM   3291  HG3 GLN A 207     -61.946  33.644  22.192  1.00  0.00           H  
ATOM   3292 HE21 GLN A 207     -62.482  31.830  20.512  1.00  0.00           H  
ATOM   3293 HE22 GLN A 207     -63.051  30.332  21.184  1.00  0.00           H  
ATOM   3294  N   SER A 208     -62.771  35.167  26.772  1.00  0.92           N  
ATOM   3295  CA  SER A 208     -63.104  35.379  28.185  1.00  0.92           C  
ATOM   3296  C   SER A 208     -63.135  36.805  28.519  1.00  0.92           C  
ATOM   3297  O   SER A 208     -64.183  37.290  29.032  1.00  0.92           O  
ATOM   3298  CB  SER A 208     -62.153  34.589  29.065  1.00  0.92           C  
ATOM   3299  OG  SER A 208     -62.128  33.159  28.850  1.00  0.92           O  
ATOM   3300  H   SER A 208     -61.923  34.658  26.568  1.00  0.00           H  
ATOM   3301  HA  SER A 208     -64.075  34.949  28.433  1.00  0.00           H  
ATOM   3302  HB2 SER A 208     -61.127  34.914  28.897  1.00  0.00           H  
ATOM   3303  HB3 SER A 208     -62.540  34.699  30.078  1.00  0.00           H  
ATOM   3304  HG  SER A 208     -61.926  32.754  29.696  1.00  0.00           H  
ATOM   3305  N   VAL A 209     -62.098  37.578  28.121  1.00  0.90           N  
ATOM   3306  CA  VAL A 209     -61.969  39.002  28.415  1.00  0.90           C  
ATOM   3307  C   VAL A 209     -63.087  39.743  27.652  1.00  0.90           C  
ATOM   3308  O   VAL A 209     -63.829  40.495  28.301  1.00  0.90           O  
ATOM   3309  CB  VAL A 209     -60.556  39.531  27.830  1.00  0.90           C  
ATOM   3310  CG1 VAL A 209     -60.411  41.034  27.573  1.00  0.90           C  
ATOM   3311  CG2 VAL A 209     -59.398  39.098  28.816  1.00  0.90           C  
ATOM   3312  H   VAL A 209     -61.371  37.047  27.662  1.00  0.00           H  
ATOM   3313  HA  VAL A 209     -62.062  39.363  29.439  1.00  0.00           H  
ATOM   3314  HB  VAL A 209     -60.522  38.971  26.895  1.00  0.00           H  
ATOM   3315 HG11 VAL A 209     -59.683  41.293  26.804  1.00  0.00           H  
ATOM   3316 HG12 VAL A 209     -61.231  41.492  27.019  1.00  0.00           H  
ATOM   3317 HG13 VAL A 209     -60.202  41.639  28.455  1.00  0.00           H  
ATOM   3318 HG21 VAL A 209     -59.713  39.390  29.817  1.00  0.00           H  
ATOM   3319 HG22 VAL A 209     -59.330  38.013  28.734  1.00  0.00           H  
ATOM   3320 HG23 VAL A 209     -58.480  39.597  28.506  1.00  0.00           H  
ATOM   3321  N   GLU A 210     -63.230  39.576  26.363  1.00  0.82           N  
ATOM   3322  CA  GLU A 210     -64.311  40.204  25.588  1.00  0.82           C  
ATOM   3323  C   GLU A 210     -65.742  39.827  26.057  1.00  0.82           C  
ATOM   3324  O   GLU A 210     -66.634  40.670  26.077  1.00  0.82           O  
ATOM   3325  CB  GLU A 210     -63.973  40.229  24.143  1.00  0.82           C  
ATOM   3326  CG  GLU A 210     -62.653  40.933  23.733  1.00  0.82           C  
ATOM   3327  CD  GLU A 210     -62.155  40.645  22.286  1.00  0.82           C  
ATOM   3328  OE1 GLU A 210     -62.977  41.108  21.453  1.00  0.82           O1-
ATOM   3329  OE2 GLU A 210     -61.038  40.148  22.030  1.00  0.82           O1-
ATOM   3330  H   GLU A 210     -62.789  38.826  25.849  1.00  0.00           H  
ATOM   3331  HA  GLU A 210     -64.291  41.263  25.846  1.00  0.00           H  
ATOM   3332  HB2 GLU A 210     -63.790  39.204  23.821  1.00  0.00           H  
ATOM   3333  HB3 GLU A 210     -64.808  40.508  23.501  1.00  0.00           H  
ATOM   3334  HG2 GLU A 210     -62.745  42.018  23.713  1.00  0.00           H  
ATOM   3335  HG3 GLU A 210     -61.827  40.699  24.404  1.00  0.00           H  
ATOM   3336  N   HIS A 211     -66.035  38.568  26.474  1.00  0.85           N  
ATOM   3337  CA  HIS A 211     -67.253  38.142  27.101  1.00  0.85           C  
ATOM   3338  C   HIS A 211     -67.574  38.890  28.335  1.00  0.85           C  
ATOM   3339  O   HIS A 211     -68.722  39.294  28.529  1.00  0.85           O  
ATOM   3340  CB  HIS A 211     -67.398  36.529  27.280  1.00  0.85           C  
ATOM   3341  CG  HIS A 211     -68.356  36.127  28.346  1.00  0.85           C  
ATOM   3342  CD2 HIS A 211     -68.057  35.812  29.673  1.00  0.85           C  
ATOM   3343  ND1 HIS A 211     -69.685  35.713  28.130  1.00  0.85           N  
ATOM   3344  CE1 HIS A 211     -70.180  35.390  29.285  1.00  0.85           C  
ATOM   3345  NE2 HIS A 211     -69.256  35.288  30.251  1.00  0.85           N  
ATOM   3346  H   HIS A 211     -65.381  37.819  26.649  1.00  0.00           H  
ATOM   3347  HA  HIS A 211     -68.069  38.585  26.529  1.00  0.00           H  
ATOM   3348  HB2 HIS A 211     -67.675  36.082  26.326  1.00  0.00           H  
ATOM   3349  HB3 HIS A 211     -66.460  36.075  27.601  1.00  0.00           H  
ATOM   3350  HD2 HIS A 211     -67.131  35.888  30.224  1.00  0.00           H  
ATOM   3351  HE1 HIS A 211     -71.157  34.933  29.330  1.00  0.00           H  
ATOM   3352  HE2 HIS A 211     -69.519  34.967  31.172  1.00  0.00           H  
ATOM   3353  N   LEU A 212     -66.577  39.018  29.294  1.00  0.84           N  
ATOM   3354  CA  LEU A 212     -66.579  39.778  30.517  1.00  0.84           C  
ATOM   3355  C   LEU A 212     -66.736  41.246  30.385  1.00  0.84           C  
ATOM   3356  O   LEU A 212     -67.391  41.809  31.239  1.00  0.84           O  
ATOM   3357  CB  LEU A 212     -65.281  39.477  31.332  1.00  0.84           C  
ATOM   3358  CG  LEU A 212     -65.329  38.080  32.013  1.00  0.84           C  
ATOM   3359  CD1 LEU A 212     -63.989  37.544  32.466  1.00  0.84           C  
ATOM   3360  CD2 LEU A 212     -66.534  37.805  32.926  1.00  0.84           C  
ATOM   3361  H   LEU A 212     -65.685  38.582  29.112  1.00  0.00           H  
ATOM   3362  HA  LEU A 212     -67.464  39.497  31.089  1.00  0.00           H  
ATOM   3363  HB2 LEU A 212     -64.404  39.635  30.703  1.00  0.00           H  
ATOM   3364  HB3 LEU A 212     -65.126  40.174  32.155  1.00  0.00           H  
ATOM   3365  HG  LEU A 212     -65.518  37.521  31.097  1.00  0.00           H  
ATOM   3366 HD11 LEU A 212     -63.682  37.869  33.460  1.00  0.00           H  
ATOM   3367 HD12 LEU A 212     -63.986  36.460  32.583  1.00  0.00           H  
ATOM   3368 HD13 LEU A 212     -63.199  37.860  31.785  1.00  0.00           H  
ATOM   3369 HD21 LEU A 212     -67.071  38.734  33.121  1.00  0.00           H  
ATOM   3370 HD22 LEU A 212     -67.209  37.034  32.557  1.00  0.00           H  
ATOM   3371 HD23 LEU A 212     -66.159  37.548  33.917  1.00  0.00           H  
ATOM   3372  N   LYS A 213     -66.118  41.873  29.376  1.00  0.82           N  
ATOM   3373  CA  LYS A 213     -66.265  43.383  29.219  1.00  0.82           C  
ATOM   3374  C   LYS A 213     -67.720  43.904  29.039  1.00  0.82           C  
ATOM   3375  O   LYS A 213     -68.023  45.091  29.285  1.00  0.82           O  
ATOM   3376  CB  LYS A 213     -65.364  43.831  28.049  1.00  0.82           C  
ATOM   3377  CG  LYS A 213     -64.760  45.218  28.363  1.00  0.82           C  
ATOM   3378  CD  LYS A 213     -63.540  45.583  27.455  1.00  0.82           C  
ATOM   3379  CE  LYS A 213     -63.400  47.051  27.175  1.00  0.82           C  
ATOM   3380  NZ  LYS A 213     -62.222  47.279  26.434  1.00  0.82           N1+
ATOM   3381  H   LYS A 213     -65.688  41.253  28.705  1.00  0.00           H  
ATOM   3382  HA  LYS A 213     -65.810  43.779  30.126  1.00  0.00           H  
ATOM   3383  HB2 LYS A 213     -64.571  43.120  27.817  1.00  0.00           H  
ATOM   3384  HB3 LYS A 213     -65.842  43.966  27.078  1.00  0.00           H  
ATOM   3385  HG2 LYS A 213     -65.529  45.989  28.414  1.00  0.00           H  
ATOM   3386  HG3 LYS A 213     -64.305  45.198  29.353  1.00  0.00           H  
ATOM   3387  HD2 LYS A 213     -62.581  45.373  27.930  1.00  0.00           H  
ATOM   3388  HD3 LYS A 213     -63.627  44.972  26.557  1.00  0.00           H  
ATOM   3389  HE2 LYS A 213     -64.173  47.467  26.528  1.00  0.00           H  
ATOM   3390  HE3 LYS A 213     -63.363  47.707  28.045  1.00  0.00           H  
ATOM   3391  HZ1 LYS A 213     -61.437  46.708  26.715  1.00  0.00           H  
ATOM   3392  HZ2 LYS A 213     -62.374  47.157  25.443  1.00  0.00           H  
ATOM   3393  HZ3 LYS A 213     -61.909  48.240  26.422  1.00  0.00           H  
ATOM   3394  N   LEU A 214     -68.636  43.034  28.568  1.00  0.83           N  
ATOM   3395  CA  LEU A 214     -69.984  43.358  28.229  1.00  0.83           C  
ATOM   3396  C   LEU A 214     -70.817  43.692  29.485  1.00  0.83           C  
ATOM   3397  O   LEU A 214     -71.628  44.614  29.436  1.00  0.83           O  
ATOM   3398  CB  LEU A 214     -70.634  42.134  27.608  1.00  0.83           C  
ATOM   3399  CG  LEU A 214     -69.975  41.579  26.258  1.00  0.83           C  
ATOM   3400  CD1 LEU A 214     -70.626  40.239  25.781  1.00  0.83           C  
ATOM   3401  CD2 LEU A 214     -69.993  42.615  25.165  1.00  0.83           C  
ATOM   3402  H   LEU A 214     -68.446  42.062  28.371  1.00  0.00           H  
ATOM   3403  HA  LEU A 214     -69.973  44.188  27.523  1.00  0.00           H  
ATOM   3404  HB2 LEU A 214     -70.532  41.306  28.309  1.00  0.00           H  
ATOM   3405  HB3 LEU A 214     -71.685  42.327  27.393  1.00  0.00           H  
ATOM   3406  HG  LEU A 214     -68.948  41.380  26.564  1.00  0.00           H  
ATOM   3407 HD11 LEU A 214     -71.567  40.575  25.346  1.00  0.00           H  
ATOM   3408 HD12 LEU A 214     -70.055  39.672  25.046  1.00  0.00           H  
ATOM   3409 HD13 LEU A 214     -70.810  39.489  26.550  1.00  0.00           H  
ATOM   3410 HD21 LEU A 214     -70.460  43.530  25.530  1.00  0.00           H  
ATOM   3411 HD22 LEU A 214     -68.959  42.847  24.913  1.00  0.00           H  
ATOM   3412 HD23 LEU A 214     -70.509  42.309  24.254  1.00  0.00           H  
ATOM   3413  N   ASP A 215     -70.580  42.886  30.526  1.00  0.84           N  
ATOM   3414  CA  ASP A 215     -71.098  43.262  31.878  1.00  0.84           C  
ATOM   3415  C   ASP A 215     -70.330  44.425  32.519  1.00  0.84           C  
ATOM   3416  O   ASP A 215     -70.869  45.167  33.361  1.00  0.84           O  
ATOM   3417  CB  ASP A 215     -71.282  42.084  32.914  1.00  0.84           C  
ATOM   3418  CG  ASP A 215     -72.245  41.061  32.455  1.00  0.84           C  
ATOM   3419  OD1 ASP A 215     -73.180  41.473  31.745  1.00  0.84           O1-
ATOM   3420  OD2 ASP A 215     -72.165  39.885  32.855  1.00  0.84           O1-
ATOM   3421  H   ASP A 215     -69.856  42.196  30.379  1.00  0.00           H  
ATOM   3422  HA  ASP A 215     -72.117  43.632  31.766  1.00  0.00           H  
ATOM   3423  HB2 ASP A 215     -70.370  41.497  33.022  1.00  0.00           H  
ATOM   3424  HB3 ASP A 215     -71.636  42.486  33.864  1.00  0.00           H  
ATOM   3425  N   LYS A 216     -69.019  44.432  32.329  1.00  0.77           N  
ATOM   3426  CA  LYS A 216     -68.061  45.453  32.867  1.00  0.77           C  
ATOM   3427  C   LYS A 216     -68.239  47.003  32.441  1.00  0.77           C  
ATOM   3428  O   LYS A 216     -68.137  47.862  33.289  1.00  0.77           O  
ATOM   3429  CB  LYS A 216     -66.624  45.104  32.512  1.00  0.77           C  
ATOM   3430  CG  LYS A 216     -65.602  45.568  33.449  1.00  0.77           C  
ATOM   3431  CD  LYS A 216     -64.188  45.335  32.846  1.00  0.77           C  
ATOM   3432  CE  LYS A 216     -63.350  46.413  32.193  1.00  0.77           C  
ATOM   3433  NZ  LYS A 216     -63.078  47.504  33.168  1.00  0.77           N1+
ATOM   3434  H   LYS A 216     -68.620  43.631  31.861  1.00  0.00           H  
ATOM   3435  HA  LYS A 216     -68.136  45.501  33.953  1.00  0.00           H  
ATOM   3436  HB2 LYS A 216     -66.477  44.029  32.608  1.00  0.00           H  
ATOM   3437  HB3 LYS A 216     -66.296  45.454  31.533  1.00  0.00           H  
ATOM   3438  HG2 LYS A 216     -65.692  46.648  33.565  1.00  0.00           H  
ATOM   3439  HG3 LYS A 216     -65.606  45.155  34.458  1.00  0.00           H  
ATOM   3440  HD2 LYS A 216     -63.563  44.906  33.629  1.00  0.00           H  
ATOM   3441  HD3 LYS A 216     -64.180  44.481  32.168  1.00  0.00           H  
ATOM   3442  HE2 LYS A 216     -62.465  45.919  31.793  1.00  0.00           H  
ATOM   3443  HE3 LYS A 216     -63.679  46.838  31.245  1.00  0.00           H  
ATOM   3444  HZ1 LYS A 216     -62.923  47.276  34.139  1.00  0.00           H  
ATOM   3445  HZ2 LYS A 216     -62.224  47.967  32.893  1.00  0.00           H  
ATOM   3446  HZ3 LYS A 216     -63.837  48.157  33.038  1.00  0.00           H  
ATOM   3447  N   ASP A 217     -68.449  47.265  31.143  1.00  0.84           N  
ATOM   3448  CA  ASP A 217     -68.657  48.674  30.699  1.00  0.84           C  
ATOM   3449  C   ASP A 217     -70.141  49.158  30.634  1.00  0.84           C  
ATOM   3450  O   ASP A 217     -70.320  50.371  30.598  1.00  0.84           O  
ATOM   3451  CB  ASP A 217     -67.987  49.098  29.360  1.00  0.84           C  
ATOM   3452  CG  ASP A 217     -66.580  48.743  29.281  1.00  0.84           C  
ATOM   3453  OD1 ASP A 217     -65.841  49.013  30.243  1.00  0.84           O1-
ATOM   3454  OD2 ASP A 217     -66.130  48.555  28.127  1.00  0.84           O1-
ATOM   3455  H   ASP A 217     -68.476  46.604  30.380  1.00  0.00           H  
ATOM   3456  HA  ASP A 217     -68.146  49.384  31.350  1.00  0.00           H  
ATOM   3457  HB2 ASP A 217     -68.585  48.743  28.521  1.00  0.00           H  
ATOM   3458  HB3 ASP A 217     -68.080  50.184  29.341  1.00  0.00           H  
ATOM   3459  N   ARG A 218     -71.058  48.216  30.389  1.00  0.77           N  
ATOM   3460  CA  ARG A 218     -72.478  48.482  30.689  1.00  0.77           C  
ATOM   3461  C   ARG A 218     -72.653  48.984  32.163  1.00  0.77           C  
ATOM   3462  O   ARG A 218     -73.156  50.069  32.389  1.00  0.77           O  
ATOM   3463  CB  ARG A 218     -73.366  47.234  30.475  1.00  0.77           C  
ATOM   3464  CG  ARG A 218     -74.950  47.357  30.793  1.00  0.77           C  
ATOM   3465  CD  ARG A 218     -75.735  46.076  30.299  1.00  0.77           C  
ATOM   3466  NE  ARG A 218     -75.306  44.869  31.011  1.00  0.77           N  
ATOM   3467  CZ  ARG A 218     -75.452  44.468  32.247  1.00  0.77           C  
ATOM   3468  NH1 ARG A 218     -76.202  45.181  33.140  1.00  0.77           N1+
ATOM   3469  NH2 ARG A 218     -74.888  43.310  32.710  1.00  0.77           N1+
ATOM   3470  H   ARG A 218     -70.791  47.244  30.327  1.00  0.00           H  
ATOM   3471  HA  ARG A 218     -72.883  49.265  30.048  1.00  0.00           H  
ATOM   3472  HB2 ARG A 218     -73.461  47.114  29.395  1.00  0.00           H  
ATOM   3473  HB3 ARG A 218     -72.914  46.394  31.003  1.00  0.00           H  
ATOM   3474  HG2 ARG A 218     -74.934  47.373  31.883  1.00  0.00           H  
ATOM   3475  HG3 ARG A 218     -75.566  48.193  30.460  1.00  0.00           H  
ATOM   3476  HD2 ARG A 218     -76.759  46.364  30.061  1.00  0.00           H  
ATOM   3477  HD3 ARG A 218     -75.260  45.866  29.341  1.00  0.00           H  
ATOM   3478  HE  ARG A 218     -75.008  44.189  30.326  1.00  0.00           H  
ATOM   3479 HH11 ARG A 218     -76.510  46.122  32.937  1.00  0.00           H  
ATOM   3480 HH12 ARG A 218     -76.355  44.784  34.056  1.00  0.00           H  
ATOM   3481 HH21 ARG A 218     -74.162  42.818  32.209  1.00  0.00           H  
ATOM   3482 HH22 ARG A 218     -75.021  43.052  33.678  1.00  0.00           H  
ATOM   3483  N   NMA A 218A    -72.078  48.124  33.031  1.00  0.00           N  
ATOM   3484  CA  NMA A 218A    -71.769  48.506  34.392  1.00  0.00           C  
ATOM   3485  H   NMA A 218A    -71.683  47.226  32.789  1.00  0.00           H  
ATOM   3486 1HA  NMA A 218A    -70.875  47.935  34.643  1.00  0.00           H  
ATOM   3487 2HA  NMA A 218A    -71.455  49.533  34.579  1.00  0.00           H  
ATOM   3488 3HA  NMA A 218A    -72.553  48.109  35.037  1.00  0.00           H  
ATOM   3489  C   ACE A1101     -71.273  42.564  42.049  1.00  0.00           C  
ATOM   3490  O   ACE A1101     -70.420  43.321  42.473  1.00  0.00           O  
ATOM   3491  CH3 ACE A1101     -71.413  41.153  42.726  1.00  0.00           C  
ATOM   3492 1H   ACE A1101     -70.636  41.111  43.489  1.00  0.00           H  
ATOM   3493 2H   ACE A1101     -72.332  41.044  43.303  1.00  0.00           H  
ATOM   3494 3H   ACE A1101     -71.251  40.383  41.972  1.00  0.00           H  
ATOM   3495  N   ASP A1102     -72.115  42.923  41.018  1.00  0.39           N  
ATOM   3496  CA  ASP A1102     -72.117  44.099  40.157  1.00  0.39           C  
ATOM   3497  C   ASP A1102     -70.804  44.366  39.471  1.00  0.39           C  
ATOM   3498  O   ASP A1102     -69.844  43.523  39.458  1.00  0.39           O  
ATOM   3499  CB  ASP A1102     -72.664  45.391  40.926  1.00  0.39           C  
ATOM   3500  CG  ASP A1102     -73.943  45.250  41.759  1.00  0.39           C  
ATOM   3501  OD1 ASP A1102     -74.831  44.568  41.219  1.00  0.39           O  
ATOM   3502  OD2 ASP A1102     -74.075  45.905  42.785  1.00  0.39           O1-
ATOM   3503  HA  ASP A1102     -72.680  43.850  39.257  1.00  0.00           H  
ATOM   3504  HB2 ASP A1102     -71.878  45.862  41.516  1.00  0.00           H  
ATOM   3505  HB3 ASP A1102     -72.936  46.169  40.212  1.00  0.00           H  
ATOM   3506  H2  ASP A1102     -72.740  42.190  40.716  1.00  0.00           H  
ATOM   3507  N   TYR A1103     -70.647  45.614  38.953  1.00  0.38           N  
ATOM   3508  CA  TYR A1103     -69.527  46.059  38.082  1.00  0.38           C  
ATOM   3509  C   TYR A1103     -68.119  45.662  38.564  1.00  0.38           C  
ATOM   3510  O   TYR A1103     -67.287  45.279  37.707  1.00  0.38           O  
ATOM   3511  CB  TYR A1103     -69.703  47.596  37.853  1.00  0.38           C  
ATOM   3512  CG  TYR A1103     -69.467  48.502  39.106  1.00  0.38           C  
ATOM   3513  CD1 TYR A1103     -68.224  49.094  39.289  1.00  0.38           C  
ATOM   3514  CD2 TYR A1103     -70.496  48.678  40.053  1.00  0.38           C  
ATOM   3515  CE1 TYR A1103     -67.926  49.730  40.531  1.00  0.38           C  
ATOM   3516  CE2 TYR A1103     -70.197  49.399  41.201  1.00  0.38           C  
ATOM   3517  CZ  TYR A1103     -68.973  49.914  41.447  1.00  0.38           C  
ATOM   3518  OH  TYR A1103     -68.690  50.453  42.694  1.00  0.38           O  
ATOM   3519  H   TYR A1103     -71.417  46.265  38.890  1.00  0.00           H  
ATOM   3520  HA  TYR A1103     -69.604  45.685  37.061  1.00  0.00           H  
ATOM   3521  HB2 TYR A1103     -68.957  47.837  37.097  1.00  0.00           H  
ATOM   3522  HB3 TYR A1103     -70.654  47.857  37.387  1.00  0.00           H  
ATOM   3523  HD1 TYR A1103     -67.530  49.006  38.466  1.00  0.00           H  
ATOM   3524  HD2 TYR A1103     -71.467  48.229  39.906  1.00  0.00           H  
ATOM   3525  HE1 TYR A1103     -66.895  50.038  40.627  1.00  0.00           H  
ATOM   3526  HE2 TYR A1103     -70.938  49.699  41.928  1.00  0.00           H  
ATOM   3527  HH  TYR A1103     -69.535  50.607  43.124  1.00  0.00           H  
ATOM   3528  N   LYS A1104     -67.826  45.903  39.833  1.00  0.46           N  
ATOM   3529  CA  LYS A1104     -66.605  45.742  40.597  1.00  0.46           C  
ATOM   3530  C   LYS A1104     -66.288  44.267  40.813  1.00  0.46           C  
ATOM   3531  O   LYS A1104     -65.116  43.937  41.106  1.00  0.46           O  
ATOM   3532  CB  LYS A1104     -66.758  46.607  41.888  1.00  0.46           C  
ATOM   3533  CG  LYS A1104     -65.590  46.456  42.872  1.00  0.46           C  
ATOM   3534  CD  LYS A1104     -65.456  47.589  43.869  1.00  0.46           C  
ATOM   3535  CE  LYS A1104     -64.253  47.269  44.809  1.00  0.46           C  
ATOM   3536  NZ  LYS A1104     -64.135  48.325  45.843  1.00  0.46           N1+
ATOM   3537  H   LYS A1104     -68.564  46.351  40.357  1.00  0.00           H  
ATOM   3538  HA  LYS A1104     -65.820  46.171  39.974  1.00  0.00           H  
ATOM   3539  HB2 LYS A1104     -66.659  47.654  41.601  1.00  0.00           H  
ATOM   3540  HB3 LYS A1104     -67.708  46.487  42.409  1.00  0.00           H  
ATOM   3541  HG2 LYS A1104     -65.572  45.465  43.325  1.00  0.00           H  
ATOM   3542  HG3 LYS A1104     -64.732  46.594  42.214  1.00  0.00           H  
ATOM   3543  HD2 LYS A1104     -65.281  48.544  43.373  1.00  0.00           H  
ATOM   3544  HD3 LYS A1104     -66.392  47.837  44.368  1.00  0.00           H  
ATOM   3545  HE2 LYS A1104     -64.482  46.439  45.478  1.00  0.00           H  
ATOM   3546  HE3 LYS A1104     -63.334  47.060  44.263  1.00  0.00           H  
ATOM   3547  HZ1 LYS A1104     -64.839  48.159  46.549  1.00  0.00           H  
ATOM   3548  HZ2 LYS A1104     -63.260  48.275  46.345  1.00  0.00           H  
ATOM   3549  HZ3 LYS A1104     -64.278  49.270  45.517  1.00  0.00           H  
ATOM   3550  N   ASP A1105     -67.290  43.378  40.605  1.00  0.48           N  
ATOM   3551  CA  ASP A1105     -67.080  41.945  40.411  1.00  0.48           C  
ATOM   3552  C   ASP A1105     -66.514  41.615  39.032  1.00  0.48           C  
ATOM   3553  O   ASP A1105     -65.593  40.804  38.900  1.00  0.48           O  
ATOM   3554  CB  ASP A1105     -68.228  41.045  40.846  1.00  0.48           C  
ATOM   3555  CG  ASP A1105     -67.879  39.652  41.161  1.00  0.48           C  
ATOM   3556  OD1 ASP A1105     -67.108  39.481  42.114  1.00  0.48           O  
ATOM   3557  OD2 ASP A1105     -68.400  38.691  40.553  1.00  0.48           O1-
ATOM   3558  H   ASP A1105     -68.224  43.736  40.462  1.00  0.00           H  
ATOM   3559  HA  ASP A1105     -66.332  41.651  41.148  1.00  0.00           H  
ATOM   3560  HB2 ASP A1105     -68.695  41.348  41.783  1.00  0.00           H  
ATOM   3561  HB3 ASP A1105     -69.005  41.051  40.081  1.00  0.00           H  
ATOM   3562  N   ILE A1106     -67.017  42.315  38.069  1.00  0.40           N  
ATOM   3563  CA  ILE A1106     -66.590  42.150  36.671  1.00  0.40           C  
ATOM   3564  C   ILE A1106     -65.221  42.788  36.335  1.00  0.40           C  
ATOM   3565  O   ILE A1106     -64.450  42.255  35.529  1.00  0.40           O  
ATOM   3566  CB  ILE A1106     -67.632  42.519  35.632  1.00  0.40           C  
ATOM   3567  CG1 ILE A1106     -69.107  42.514  36.120  1.00  0.40           C  
ATOM   3568  CG2 ILE A1106     -67.567  41.616  34.427  1.00  0.40           C  
ATOM   3569  CD1 ILE A1106     -69.604  41.234  36.706  1.00  0.40           C  
ATOM   3570  H   ILE A1106     -67.546  43.131  38.343  1.00  0.00           H  
ATOM   3571  HA  ILE A1106     -66.419  41.091  36.477  1.00  0.00           H  
ATOM   3572  HB  ILE A1106     -67.412  43.526  35.279  1.00  0.00           H  
ATOM   3573 HG12 ILE A1106     -69.216  43.315  36.851  1.00  0.00           H  
ATOM   3574 HG13 ILE A1106     -69.764  42.912  35.347  1.00  0.00           H  
ATOM   3575 HG21 ILE A1106     -67.777  40.600  34.761  1.00  0.00           H  
ATOM   3576 HG22 ILE A1106     -68.262  41.977  33.669  1.00  0.00           H  
ATOM   3577 HG23 ILE A1106     -66.588  41.578  33.948  1.00  0.00           H  
ATOM   3578 HD11 ILE A1106     -70.636  41.019  36.430  1.00  0.00           H  
ATOM   3579 HD12 ILE A1106     -69.198  40.327  36.258  1.00  0.00           H  
ATOM   3580 HD13 ILE A1106     -69.470  41.179  37.786  1.00  0.00           H  
ATOM   3581  N   GLU A1107     -64.837  43.873  36.983  1.00  0.48           N  
ATOM   3582  CA  GLU A1107     -63.526  44.408  37.133  1.00  0.48           C  
ATOM   3583  C   GLU A1107     -62.476  43.294  37.506  1.00  0.48           C  
ATOM   3584  O   GLU A1107     -61.601  42.971  36.667  1.00  0.48           O  
ATOM   3585  CB  GLU A1107     -63.649  45.660  38.066  1.00  0.48           C  
ATOM   3586  CG  GLU A1107     -64.372  46.928  37.515  1.00  0.48           C  
ATOM   3587  CD  GLU A1107     -63.547  47.731  36.519  1.00  0.48           C  
ATOM   3588  OE1 GLU A1107     -63.842  48.932  36.306  1.00  0.48           O  
ATOM   3589  OE2 GLU A1107     -62.577  47.186  35.997  1.00  0.48           O1-
ATOM   3590  H   GLU A1107     -65.465  44.407  37.565  1.00  0.00           H  
ATOM   3591  HA  GLU A1107     -63.289  44.807  36.147  1.00  0.00           H  
ATOM   3592  HB2 GLU A1107     -64.013  45.334  39.040  1.00  0.00           H  
ATOM   3593  HB3 GLU A1107     -62.635  46.000  38.275  1.00  0.00           H  
ATOM   3594  HG2 GLU A1107     -65.314  46.649  37.043  1.00  0.00           H  
ATOM   3595  HG3 GLU A1107     -64.771  47.504  38.350  1.00  0.00           H  
ATOM   3596  N   LYS A1108     -62.594  42.622  38.659  1.00  0.48           N  
ATOM   3597  CA  LYS A1108     -61.584  41.626  39.139  1.00  0.48           C  
ATOM   3598  C   LYS A1108     -61.564  40.397  38.284  1.00  0.48           C  
ATOM   3599  O   LYS A1108     -60.474  39.832  38.016  1.00  0.48           O  
ATOM   3600  CB  LYS A1108     -62.040  41.300  40.594  1.00  0.48           C  
ATOM   3601  CG  LYS A1108     -61.249  40.230  41.442  1.00  0.48           C  
ATOM   3602  CD  LYS A1108     -61.407  40.350  42.986  1.00  0.48           C  
ATOM   3603  CE  LYS A1108     -60.262  39.545  43.725  1.00  0.48           C  
ATOM   3604  NZ  LYS A1108     -60.553  39.268  45.162  1.00  0.48           N1+
ATOM   3605  H   LYS A1108     -63.449  42.814  39.159  1.00  0.00           H  
ATOM   3606  HA  LYS A1108     -60.658  42.156  39.363  1.00  0.00           H  
ATOM   3607  HB2 LYS A1108     -62.090  42.228  41.164  1.00  0.00           H  
ATOM   3608  HB3 LYS A1108     -63.093  41.019  40.578  1.00  0.00           H  
ATOM   3609  HG2 LYS A1108     -61.653  39.265  41.137  1.00  0.00           H  
ATOM   3610  HG3 LYS A1108     -60.212  40.289  41.110  1.00  0.00           H  
ATOM   3611  HD2 LYS A1108     -61.278  41.393  43.277  1.00  0.00           H  
ATOM   3612  HD3 LYS A1108     -62.447  40.159  43.249  1.00  0.00           H  
ATOM   3613  HE2 LYS A1108     -60.033  38.595  43.242  1.00  0.00           H  
ATOM   3614  HE3 LYS A1108     -59.270  39.974  43.581  1.00  0.00           H  
ATOM   3615  HZ1 LYS A1108     -61.490  38.908  45.271  1.00  0.00           H  
ATOM   3616  HZ2 LYS A1108     -59.993  38.508  45.520  1.00  0.00           H  
ATOM   3617  HZ3 LYS A1108     -60.476  40.128  45.685  1.00  0.00           H  
ATOM   3618  N   ASN A1109     -62.700  39.890  37.936  1.00  0.48           N  
ATOM   3619  CA  ASN A1109     -62.896  38.637  37.116  1.00  0.48           C  
ATOM   3620  C   ASN A1109     -62.410  38.869  35.653  1.00  0.48           C  
ATOM   3621  O   ASN A1109     -61.877  37.939  35.045  1.00  0.48           O  
ATOM   3622  CB  ASN A1109     -64.286  38.000  37.167  1.00  0.48           C  
ATOM   3623  CG  ASN A1109     -64.899  37.591  38.452  1.00  0.48           C  
ATOM   3624  ND2 ASN A1109     -66.213  37.525  38.463  1.00  0.48           N  
ATOM   3625  OD1 ASN A1109     -64.201  37.373  39.460  1.00  0.48           O  
ATOM   3626  H   ASN A1109     -63.562  40.375  38.138  1.00  0.00           H  
ATOM   3627  HA  ASN A1109     -62.303  37.843  37.570  1.00  0.00           H  
ATOM   3628  HB2 ASN A1109     -64.985  38.675  36.673  1.00  0.00           H  
ATOM   3629  HB3 ASN A1109     -64.290  37.177  36.453  1.00  0.00           H  
ATOM   3630 HD21 ASN A1109     -66.681  37.662  37.578  1.00  0.00           H  
ATOM   3631 HD22 ASN A1109     -66.713  37.358  39.325  1.00  0.00           H  
ATOM   3632  N   TYR A1110     -62.488  40.091  35.113  1.00  0.47           N  
ATOM   3633  CA  TYR A1110     -61.891  40.441  33.745  1.00  0.47           C  
ATOM   3634  C   TYR A1110     -60.368  40.520  33.832  1.00  0.47           C  
ATOM   3635  O   TYR A1110     -59.748  39.903  32.995  1.00  0.47           O  
ATOM   3636  CB  TYR A1110     -62.465  41.789  33.402  1.00  0.47           C  
ATOM   3637  CG  TYR A1110     -61.712  42.595  32.314  1.00  0.47           C  
ATOM   3638  CD1 TYR A1110     -62.101  42.388  30.979  1.00  0.47           C  
ATOM   3639  CD2 TYR A1110     -60.669  43.511  32.588  1.00  0.47           C  
ATOM   3640  CE1 TYR A1110     -61.569  43.182  29.999  1.00  0.47           C  
ATOM   3641  CE2 TYR A1110     -60.036  44.186  31.563  1.00  0.47           C  
ATOM   3642  CZ  TYR A1110     -60.558  44.085  30.286  1.00  0.47           C  
ATOM   3643  OH  TYR A1110     -60.067  44.876  29.313  1.00  0.47           O  
ATOM   3644  H   TYR A1110     -63.029  40.818  35.558  1.00  0.00           H  
ATOM   3645  HA  TYR A1110     -62.242  39.675  33.054  1.00  0.00           H  
ATOM   3646  HB2 TYR A1110     -63.518  41.711  33.130  1.00  0.00           H  
ATOM   3647  HB3 TYR A1110     -62.430  42.515  34.214  1.00  0.00           H  
ATOM   3648  HD1 TYR A1110     -62.820  41.638  30.686  1.00  0.00           H  
ATOM   3649  HD2 TYR A1110     -60.344  43.854  33.559  1.00  0.00           H  
ATOM   3650  HE1 TYR A1110     -61.992  43.078  29.010  1.00  0.00           H  
ATOM   3651  HE2 TYR A1110     -59.163  44.748  31.862  1.00  0.00           H  
ATOM   3652  HH  TYR A1110     -60.468  44.630  28.476  1.00  0.00           H  
ATOM   3653  N   HIS A1111     -59.794  41.284  34.793  1.00  0.47           N  
ATOM   3654  CA  HIS A1111     -58.402  41.336  35.083  1.00  0.47           C  
ATOM   3655  C   HIS A1111     -57.743  39.998  35.226  1.00  0.47           C  
ATOM   3656  O   HIS A1111     -56.647  39.886  34.641  1.00  0.47           O  
ATOM   3657  CB  HIS A1111     -58.146  42.283  36.282  1.00  0.47           C  
ATOM   3658  CG  HIS A1111     -58.245  43.772  36.078  1.00  0.47           C  
ATOM   3659  CD2 HIS A1111     -58.805  44.729  36.937  1.00  0.47           C  
ATOM   3660  ND1 HIS A1111     -58.070  44.331  34.811  1.00  0.47           N  
ATOM   3661  CE1 HIS A1111     -58.307  45.598  34.964  1.00  0.47           C  
ATOM   3662  NE2 HIS A1111     -58.765  45.901  36.239  1.00  0.47           N  
ATOM   3663  H   HIS A1111     -60.483  41.788  35.334  1.00  0.00           H  
ATOM   3664  HA  HIS A1111     -58.033  41.778  34.157  1.00  0.00           H  
ATOM   3665  HB2 HIS A1111     -58.890  41.932  36.998  1.00  0.00           H  
ATOM   3666  HB3 HIS A1111     -57.170  42.089  36.727  1.00  0.00           H  
ATOM   3667  HD2 HIS A1111     -59.260  44.551  37.900  1.00  0.00           H  
ATOM   3668  HE1 HIS A1111     -58.405  46.348  34.193  1.00  0.00           H  
ATOM   3669  HE2 HIS A1111     -59.055  46.818  36.546  1.00  0.00           H  
ATOM   3670  N   LYS A1112     -58.297  39.030  35.888  1.00  0.47           N  
ATOM   3671  CA  LYS A1112     -57.729  37.704  36.106  1.00  0.47           C  
ATOM   3672  C   LYS A1112     -57.403  36.921  34.852  1.00  0.47           C  
ATOM   3673  O   LYS A1112     -56.337  36.305  34.724  1.00  0.47           O  
ATOM   3674  CB  LYS A1112     -58.669  37.020  37.087  1.00  0.47           C  
ATOM   3675  CG  LYS A1112     -58.305  35.567  37.419  1.00  0.47           C  
ATOM   3676  CD  LYS A1112     -59.368  34.844  38.290  1.00  0.47           C  
ATOM   3677  CE  LYS A1112     -59.075  33.358  38.429  1.00  0.47           C  
ATOM   3678  NZ  LYS A1112     -60.205  32.721  39.027  1.00  0.47           N1+
ATOM   3679  H   LYS A1112     -59.198  39.215  36.304  1.00  0.00           H  
ATOM   3680  HA  LYS A1112     -56.768  37.764  36.619  1.00  0.00           H  
ATOM   3681  HB2 LYS A1112     -58.777  37.680  37.948  1.00  0.00           H  
ATOM   3682  HB3 LYS A1112     -59.649  37.100  36.615  1.00  0.00           H  
ATOM   3683  HG2 LYS A1112     -57.984  34.967  36.567  1.00  0.00           H  
ATOM   3684  HG3 LYS A1112     -57.396  35.638  38.016  1.00  0.00           H  
ATOM   3685  HD2 LYS A1112     -59.382  35.381  39.238  1.00  0.00           H  
ATOM   3686  HD3 LYS A1112     -60.329  35.016  37.805  1.00  0.00           H  
ATOM   3687  HE2 LYS A1112     -58.786  32.829  37.521  1.00  0.00           H  
ATOM   3688  HE3 LYS A1112     -58.234  33.223  39.109  1.00  0.00           H  
ATOM   3689  HZ1 LYS A1112     -60.346  33.137  39.937  1.00  0.00           H  
ATOM   3690  HZ2 LYS A1112     -61.065  32.835  38.509  1.00  0.00           H  
ATOM   3691  HZ3 LYS A1112     -59.832  31.783  39.002  1.00  0.00           H  
ATOM   3692  N   GLU A1113     -58.343  36.999  33.890  1.00  0.44           N  
ATOM   3693  CA  GLU A1113     -58.099  36.730  32.465  1.00  0.44           C  
ATOM   3694  C   GLU A1113     -56.984  37.659  31.879  1.00  0.44           C  
ATOM   3695  O   GLU A1113     -55.920  37.163  31.545  1.00  0.44           O  
ATOM   3696  CB  GLU A1113     -59.453  36.806  31.656  1.00  0.44           C  
ATOM   3697  CG  GLU A1113     -60.583  35.990  32.319  1.00  0.44           C  
ATOM   3698  CD  GLU A1113     -60.270  34.523  32.364  1.00  0.44           C  
ATOM   3699  OE1 GLU A1113     -59.582  33.955  31.508  1.00  0.44           O  
ATOM   3700  OE2 GLU A1113     -60.768  33.910  33.285  1.00  0.44           O1-
ATOM   3701  H   GLU A1113     -59.133  37.601  34.072  1.00  0.00           H  
ATOM   3702  HA  GLU A1113     -57.764  35.705  32.305  1.00  0.00           H  
ATOM   3703  HB2 GLU A1113     -59.879  37.809  31.677  1.00  0.00           H  
ATOM   3704  HB3 GLU A1113     -59.266  36.558  30.611  1.00  0.00           H  
ATOM   3705  HG2 GLU A1113     -60.740  36.357  33.333  1.00  0.00           H  
ATOM   3706  HG3 GLU A1113     -61.438  36.249  31.694  1.00  0.00           H  
ATOM   3707  N   TRP A1114     -57.274  38.980  31.742  1.00  0.45           N  
ATOM   3708  CA  TRP A1114     -56.506  39.941  30.926  1.00  0.45           C  
ATOM   3709  C   TRP A1114     -54.982  39.941  31.329  1.00  0.45           C  
ATOM   3710  O   TRP A1114     -54.151  40.065  30.453  1.00  0.45           O  
ATOM   3711  CB  TRP A1114     -57.164  41.356  31.131  1.00  0.45           C  
ATOM   3712  CG  TRP A1114     -56.564  42.408  30.277  1.00  0.45           C  
ATOM   3713  CD1 TRP A1114     -56.956  42.620  28.991  1.00  0.45           C  
ATOM   3714  CD2 TRP A1114     -55.439  43.381  30.432  1.00  0.45           C  
ATOM   3715  CE2 TRP A1114     -55.147  44.050  29.221  1.00  0.45           C  
ATOM   3716  CE3 TRP A1114     -54.636  43.731  31.555  1.00  0.45           C  
ATOM   3717  NE1 TRP A1114     -56.071  43.464  28.346  1.00  0.45           N  
ATOM   3718  CZ2 TRP A1114     -54.128  45.049  29.074  1.00  0.45           C  
ATOM   3719  CZ3 TRP A1114     -53.638  44.713  31.487  1.00  0.45           C  
ATOM   3720  CH2 TRP A1114     -53.415  45.371  30.258  1.00  0.45           C  
ATOM   3721  H   TRP A1114     -58.015  39.373  32.306  1.00  0.00           H  
ATOM   3722  HA  TRP A1114     -56.618  39.629  29.888  1.00  0.00           H  
ATOM   3723  HB2 TRP A1114     -58.227  41.294  30.897  1.00  0.00           H  
ATOM   3724  HB3 TRP A1114     -57.296  41.667  32.167  1.00  0.00           H  
ATOM   3725  HD1 TRP A1114     -57.826  42.239  28.478  1.00  0.00           H  
ATOM   3726  HE1 TRP A1114     -56.117  43.615  27.348  1.00  0.00           H  
ATOM   3727  HE3 TRP A1114     -54.936  43.434  32.549  1.00  0.00           H  
ATOM   3728  HZ2 TRP A1114     -54.038  45.628  28.166  1.00  0.00           H  
ATOM   3729  HZ3 TRP A1114     -53.187  45.055  32.407  1.00  0.00           H  
ATOM   3730  HH2 TRP A1114     -52.736  46.200  30.129  1.00  0.00           H  
ATOM   3731  N   VAL A1115     -54.649  39.885  32.592  1.00  0.43           N  
ATOM   3732  CA  VAL A1115     -53.303  39.917  33.100  1.00  0.43           C  
ATOM   3733  C   VAL A1115     -52.424  38.712  32.739  1.00  0.43           C  
ATOM   3734  O   VAL A1115     -51.209  38.725  32.413  1.00  0.43           O  
ATOM   3735  CB  VAL A1115     -53.119  40.100  34.613  1.00  0.43           C  
ATOM   3736  CG1 VAL A1115     -53.614  41.449  35.041  1.00  0.43           C  
ATOM   3737  CG2 VAL A1115     -53.513  38.960  35.538  1.00  0.43           C  
ATOM   3738  H   VAL A1115     -55.368  39.619  33.249  1.00  0.00           H  
ATOM   3739  HA  VAL A1115     -52.798  40.794  32.696  1.00  0.00           H  
ATOM   3740  HB  VAL A1115     -52.059  40.092  34.867  1.00  0.00           H  
ATOM   3741 HG11 VAL A1115     -54.670  41.664  34.874  1.00  0.00           H  
ATOM   3742 HG12 VAL A1115     -53.414  41.623  36.099  1.00  0.00           H  
ATOM   3743 HG13 VAL A1115     -53.109  42.296  34.578  1.00  0.00           H  
ATOM   3744 HG21 VAL A1115     -52.909  38.071  35.355  1.00  0.00           H  
ATOM   3745 HG22 VAL A1115     -53.273  39.256  36.559  1.00  0.00           H  
ATOM   3746 HG23 VAL A1115     -54.587  38.776  35.554  1.00  0.00           H  
ATOM   3747  N   GLU A1116     -53.071  37.540  32.843  1.00  0.43           N  
ATOM   3748  CA  GLU A1116     -52.477  36.267  32.343  1.00  0.43           C  
ATOM   3749  C   GLU A1116     -52.471  36.307  30.816  1.00  0.43           C  
ATOM   3750  O   GLU A1116     -51.436  35.992  30.217  1.00  0.43           O  
ATOM   3751  CB  GLU A1116     -53.394  35.068  32.799  1.00  0.43           C  
ATOM   3752  CG  GLU A1116     -52.473  33.756  32.661  1.00  0.43           C  
ATOM   3753  CD  GLU A1116     -53.290  32.535  33.135  1.00  0.43           C  
ATOM   3754  OE1 GLU A1116     -53.937  32.603  34.175  1.00  0.43           O  
ATOM   3755  OE2 GLU A1116     -53.386  31.581  32.309  1.00  0.43           O1-
ATOM   3756  H   GLU A1116     -54.039  37.539  33.131  1.00  0.00           H  
ATOM   3757  HA  GLU A1116     -51.459  36.135  32.710  1.00  0.00           H  
ATOM   3758  HB2 GLU A1116     -53.746  35.263  33.812  1.00  0.00           H  
ATOM   3759  HB3 GLU A1116     -54.326  35.069  32.234  1.00  0.00           H  
ATOM   3760  HG2 GLU A1116     -52.086  33.772  31.642  1.00  0.00           H  
ATOM   3761  HG3 GLU A1116     -51.576  33.774  33.280  1.00  0.00           H  
ATOM   3762  N   LEU A1117     -53.516  36.801  30.199  1.00  0.43           N  
ATOM   3763  CA  LEU A1117     -53.469  37.067  28.738  1.00  0.43           C  
ATOM   3764  C   LEU A1117     -52.189  37.884  28.311  1.00  0.43           C  
ATOM   3765  O   LEU A1117     -51.442  37.430  27.454  1.00  0.43           O  
ATOM   3766  CB  LEU A1117     -54.719  37.772  28.255  1.00  0.43           C  
ATOM   3767  CG  LEU A1117     -54.878  38.099  26.801  1.00  0.43           C  
ATOM   3768  CD1 LEU A1117     -54.630  36.741  25.978  1.00  0.43           C  
ATOM   3769  CD2 LEU A1117     -56.107  38.888  26.545  1.00  0.43           C  
ATOM   3770  H   LEU A1117     -54.315  37.092  30.744  1.00  0.00           H  
ATOM   3771  HA  LEU A1117     -53.293  36.087  28.293  1.00  0.00           H  
ATOM   3772  HB2 LEU A1117     -55.539  37.103  28.515  1.00  0.00           H  
ATOM   3773  HB3 LEU A1117     -54.990  38.573  28.944  1.00  0.00           H  
ATOM   3774  HG  LEU A1117     -54.089  38.750  26.425  1.00  0.00           H  
ATOM   3775 HD11 LEU A1117     -55.211  36.872  25.065  1.00  0.00           H  
ATOM   3776 HD12 LEU A1117     -53.595  36.560  25.689  1.00  0.00           H  
ATOM   3777 HD13 LEU A1117     -55.006  35.827  26.437  1.00  0.00           H  
ATOM   3778 HD21 LEU A1117     -56.297  39.711  27.234  1.00  0.00           H  
ATOM   3779 HD22 LEU A1117     -55.911  39.361  25.582  1.00  0.00           H  
ATOM   3780 HD23 LEU A1117     -57.000  38.269  26.458  1.00  0.00           H  
ATOM   3781  N   GLN A1118     -52.054  39.186  28.703  1.00  0.46           N  
ATOM   3782  CA  GLN A1118     -50.783  39.981  28.651  1.00  0.46           C  
ATOM   3783  C   GLN A1118     -49.513  39.147  28.755  1.00  0.46           C  
ATOM   3784  O   GLN A1118     -48.626  39.185  27.864  1.00  0.46           O  
ATOM   3785  CB  GLN A1118     -50.738  41.170  29.543  1.00  0.46           C  
ATOM   3786  CG  GLN A1118     -51.677  42.373  29.256  1.00  0.46           C  
ATOM   3787  CD  GLN A1118     -51.513  43.007  27.864  1.00  0.46           C  
ATOM   3788  NE2 GLN A1118     -51.040  44.274  27.857  1.00  0.46           N  
ATOM   3789  OE1 GLN A1118     -51.801  42.334  26.900  1.00  0.46           O  
ATOM   3790  H   GLN A1118     -52.814  39.520  29.278  1.00  0.00           H  
ATOM   3791  HA  GLN A1118     -50.680  40.303  27.615  1.00  0.00           H  
ATOM   3792  HB2 GLN A1118     -51.010  40.765  30.517  1.00  0.00           H  
ATOM   3793  HB3 GLN A1118     -49.708  41.526  29.575  1.00  0.00           H  
ATOM   3794  HG2 GLN A1118     -52.686  41.962  29.285  1.00  0.00           H  
ATOM   3795  HG3 GLN A1118     -51.670  43.098  30.070  1.00  0.00           H  
ATOM   3796 HE21 GLN A1118     -50.681  44.637  28.729  1.00  0.00           H  
ATOM   3797 HE22 GLN A1118     -51.170  44.826  27.021  1.00  0.00           H  
ATOM   3798  N   THR A1119     -49.414  38.326  29.818  1.00  0.45           N  
ATOM   3799  CA  THR A1119     -48.287  37.457  30.116  1.00  0.45           C  
ATOM   3800  C   THR A1119     -48.086  36.380  29.056  1.00  0.45           C  
ATOM   3801  O   THR A1119     -46.968  36.186  28.600  1.00  0.45           O  
ATOM   3802  CB  THR A1119     -48.433  36.903  31.568  1.00  0.45           C  
ATOM   3803  CG2 THR A1119     -47.621  35.726  32.033  1.00  0.45           C  
ATOM   3804  OG1 THR A1119     -48.433  38.032  32.399  1.00  0.45           O  
ATOM   3805  H   THR A1119     -50.183  38.346  30.472  1.00  0.00           H  
ATOM   3806  HA  THR A1119     -47.432  38.132  30.153  1.00  0.00           H  
ATOM   3807  HB  THR A1119     -49.471  36.662  31.797  1.00  0.00           H  
ATOM   3808  HG1 THR A1119     -49.303  38.434  32.356  1.00  0.00           H  
ATOM   3809 HG21 THR A1119     -47.727  35.424  33.075  1.00  0.00           H  
ATOM   3810 HG22 THR A1119     -47.877  34.772  31.572  1.00  0.00           H  
ATOM   3811 HG23 THR A1119     -46.539  35.854  31.997  1.00  0.00           H  
ATOM   3812  N   ARG A1120     -49.217  35.667  28.655  1.00  0.44           N  
ATOM   3813  CA  ARG A1120     -49.019  34.563  27.667  1.00  0.44           C  
ATOM   3814  C   ARG A1120     -48.729  35.115  26.262  1.00  0.44           C  
ATOM   3815  O   ARG A1120     -48.216  34.367  25.460  1.00  0.44           O  
ATOM   3816  CB  ARG A1120     -50.209  33.602  27.588  1.00  0.44           C  
ATOM   3817  CG  ARG A1120     -50.332  32.743  28.870  1.00  0.44           C  
ATOM   3818  CD  ARG A1120     -51.597  31.805  28.809  1.00  0.44           C  
ATOM   3819  NE  ARG A1120     -51.955  31.121  30.067  1.00  0.44           N  
ATOM   3820  CZ  ARG A1120     -51.631  29.843  30.389  1.00  0.44           C  
ATOM   3821  NH1 ARG A1120     -51.908  29.490  31.580  1.00  0.44           N1+
ATOM   3822  NH2 ARG A1120     -50.998  29.018  29.597  1.00  0.44           N1+
ATOM   3823  H   ARG A1120     -50.168  35.926  28.878  1.00  0.00           H  
ATOM   3824  HA  ARG A1120     -48.240  33.804  27.743  1.00  0.00           H  
ATOM   3825  HB2 ARG A1120     -51.154  34.095  27.360  1.00  0.00           H  
ATOM   3826  HB3 ARG A1120     -50.029  32.823  26.846  1.00  0.00           H  
ATOM   3827  HG2 ARG A1120     -49.442  32.129  29.005  1.00  0.00           H  
ATOM   3828  HG3 ARG A1120     -50.421  33.405  29.731  1.00  0.00           H  
ATOM   3829  HD2 ARG A1120     -52.494  32.352  28.520  1.00  0.00           H  
ATOM   3830  HD3 ARG A1120     -51.609  31.025  28.048  1.00  0.00           H  
ATOM   3831  HE  ARG A1120     -52.596  31.562  30.711  1.00  0.00           H  
ATOM   3832 HH11 ARG A1120     -52.571  30.127  32.000  1.00  0.00           H  
ATOM   3833 HH12 ARG A1120     -52.120  28.528  31.800  1.00  0.00           H  
ATOM   3834 HH21 ARG A1120     -51.074  29.024  28.590  1.00  0.00           H  
ATOM   3835 HH22 ARG A1120     -50.542  28.158  29.869  1.00  0.00           H  
ATOM   3836  N   SER A1121     -48.961  36.425  26.034  1.00  0.42           N  
ATOM   3837  CA  SER A1121     -48.694  37.168  24.789  1.00  0.42           C  
ATOM   3838  C   SER A1121     -47.202  37.428  24.674  1.00  0.42           C  
ATOM   3839  O   SER A1121     -46.584  36.928  23.723  1.00  0.42           O  
ATOM   3840  CB  SER A1121     -49.532  38.399  24.643  1.00  0.42           C  
ATOM   3841  OG  SER A1121     -50.888  38.053  24.715  1.00  0.42           O  
ATOM   3842  H   SER A1121     -49.466  36.942  26.740  1.00  0.00           H  
ATOM   3843  HA  SER A1121     -48.826  36.417  24.010  1.00  0.00           H  
ATOM   3844  HB2 SER A1121     -49.344  39.003  25.530  1.00  0.00           H  
ATOM   3845  HB3 SER A1121     -49.371  38.976  23.732  1.00  0.00           H  
ATOM   3846  HG  SER A1121     -50.997  37.721  25.609  1.00  0.00           H  
ATOM   3847  N   PHE A1122     -46.565  38.104  25.634  1.00  0.40           N  
ATOM   3848  CA  PHE A1122     -45.171  38.532  25.582  1.00  0.40           C  
ATOM   3849  C   PHE A1122     -44.252  37.331  25.499  1.00  0.40           C  
ATOM   3850  O   PHE A1122     -43.248  37.292  24.801  1.00  0.40           O  
ATOM   3851  CB  PHE A1122     -44.952  39.536  26.770  1.00  0.40           C  
ATOM   3852  CG  PHE A1122     -45.911  40.688  26.811  1.00  0.40           C  
ATOM   3853  CD1 PHE A1122     -46.225  41.332  28.049  1.00  0.40           C  
ATOM   3854  CD2 PHE A1122     -46.437  41.220  25.606  1.00  0.40           C  
ATOM   3855  CE1 PHE A1122     -47.245  42.298  28.103  1.00  0.40           C  
ATOM   3856  CE2 PHE A1122     -47.351  42.269  25.667  1.00  0.40           C  
ATOM   3857  CZ  PHE A1122     -47.743  42.800  26.903  1.00  0.40           C  
ATOM   3858  H   PHE A1122     -47.101  38.466  26.410  1.00  0.00           H  
ATOM   3859  HA  PHE A1122     -45.016  39.041  24.631  1.00  0.00           H  
ATOM   3860  HB2 PHE A1122     -44.993  38.869  27.631  1.00  0.00           H  
ATOM   3861  HB3 PHE A1122     -43.930  39.915  26.781  1.00  0.00           H  
ATOM   3862  HD1 PHE A1122     -45.703  40.989  28.930  1.00  0.00           H  
ATOM   3863  HD2 PHE A1122     -45.923  40.919  24.705  1.00  0.00           H  
ATOM   3864  HE1 PHE A1122     -47.486  42.577  29.117  1.00  0.00           H  
ATOM   3865  HE2 PHE A1122     -47.839  42.657  24.786  1.00  0.00           H  
ATOM   3866  HZ  PHE A1122     -48.416  43.642  26.835  1.00  0.00           H  
ATOM   3867  N   VAL A1123     -44.637  36.297  26.213  1.00  0.42           N  
ATOM   3868  CA  VAL A1123     -43.875  35.000  26.292  1.00  0.42           C  
ATOM   3869  C   VAL A1123     -43.805  34.291  24.907  1.00  0.42           C  
ATOM   3870  O   VAL A1123     -42.755  33.794  24.477  1.00  0.42           O  
ATOM   3871  CB  VAL A1123     -44.511  34.057  27.420  1.00  0.42           C  
ATOM   3872  CG1 VAL A1123     -44.119  32.560  27.345  1.00  0.42           C  
ATOM   3873  CG2 VAL A1123     -44.330  34.680  28.866  1.00  0.42           C  
ATOM   3874  H   VAL A1123     -45.450  36.290  26.812  1.00  0.00           H  
ATOM   3875  HA  VAL A1123     -42.834  35.272  26.465  1.00  0.00           H  
ATOM   3876  HB  VAL A1123     -45.586  34.048  27.235  1.00  0.00           H  
ATOM   3877 HG11 VAL A1123     -44.760  32.085  28.088  1.00  0.00           H  
ATOM   3878 HG12 VAL A1123     -44.419  32.072  26.418  1.00  0.00           H  
ATOM   3879 HG13 VAL A1123     -43.101  32.309  27.645  1.00  0.00           H  
ATOM   3880 HG21 VAL A1123     -43.622  34.037  29.390  1.00  0.00           H  
ATOM   3881 HG22 VAL A1123     -44.024  35.723  28.777  1.00  0.00           H  
ATOM   3882 HG23 VAL A1123     -45.252  34.644  29.445  1.00  0.00           H  
ATOM   3883  N   THR A1124     -44.872  34.514  24.063  1.00  0.60           N  
ATOM   3884  CA  THR A1124     -44.960  34.066  22.675  1.00  0.60           C  
ATOM   3885  C   THR A1124     -43.979  34.960  21.832  1.00  0.60           C  
ATOM   3886  O   THR A1124     -43.352  34.453  20.949  1.00  0.60           O  
ATOM   3887  CB  THR A1124     -46.419  33.977  22.098  1.00  0.60           C  
ATOM   3888  CG2 THR A1124     -46.453  33.223  20.758  1.00  0.60           C  
ATOM   3889  OG1 THR A1124     -47.008  33.082  22.954  1.00  0.60           O  
ATOM   3890  H   THR A1124     -45.420  35.332  24.289  1.00  0.00           H  
ATOM   3891  HA  THR A1124     -44.608  33.050  22.495  1.00  0.00           H  
ATOM   3892  HB  THR A1124     -46.868  34.970  22.090  1.00  0.00           H  
ATOM   3893  HG1 THR A1124     -47.154  33.583  23.760  1.00  0.00           H  
ATOM   3894 HG21 THR A1124     -47.478  33.062  20.425  1.00  0.00           H  
ATOM   3895 HG22 THR A1124     -45.925  33.803  20.001  1.00  0.00           H  
ATOM   3896 HG23 THR A1124     -46.002  32.240  20.889  1.00  0.00           H  
ATOM   3897  N   ASP A1125     -43.918  36.286  22.095  1.00  0.63           N  
ATOM   3898  CA  ASP A1125     -42.958  37.150  21.394  1.00  0.63           C  
ATOM   3899  C   ASP A1125     -41.454  36.739  21.658  1.00  0.63           C  
ATOM   3900  O   ASP A1125     -40.612  36.714  20.726  1.00  0.63           O  
ATOM   3901  CB  ASP A1125     -43.097  38.675  21.639  1.00  0.63           C  
ATOM   3902  CG  ASP A1125     -44.483  39.193  21.221  1.00  0.63           C  
ATOM   3903  OD1 ASP A1125     -44.942  38.787  20.119  1.00  0.63           O  
ATOM   3904  OD2 ASP A1125     -44.787  40.268  21.768  1.00  0.63           O1-
ATOM   3905  H   ASP A1125     -44.524  36.683  22.799  1.00  0.00           H  
ATOM   3906  HA  ASP A1125     -43.031  36.944  20.326  1.00  0.00           H  
ATOM   3907  HB2 ASP A1125     -42.865  38.898  22.680  1.00  0.00           H  
ATOM   3908  HB3 ASP A1125     -42.341  39.116  20.988  1.00  0.00           H  
ATOM   3909  N   ASP A1126     -41.171  36.273  22.916  1.00  0.69           N  
ATOM   3910  CA  ASP A1126     -39.784  35.896  23.223  1.00  0.69           C  
ATOM   3911  C   ASP A1126     -39.330  34.513  22.659  1.00  0.69           C  
ATOM   3912  O   ASP A1126     -38.154  34.371  22.443  1.00  0.69           O  
ATOM   3913  CB  ASP A1126     -39.386  35.982  24.760  1.00  0.69           C  
ATOM   3914  CG  ASP A1126     -39.988  35.152  25.867  1.00  0.69           C  
ATOM   3915  OD1 ASP A1126     -40.533  35.676  26.820  1.00  0.69           O  
ATOM   3916  OD2 ASP A1126     -39.922  33.820  25.671  1.00  0.69           O1-
ATOM   3917  H   ASP A1126     -41.890  36.351  23.621  1.00  0.00           H  
ATOM   3918  HA  ASP A1126     -39.187  36.648  22.707  1.00  0.00           H  
ATOM   3919  HB2 ASP A1126     -38.310  35.821  24.706  1.00  0.00           H  
ATOM   3920  HB3 ASP A1126     -39.411  37.022  25.086  1.00  0.00           H  
ATOM   3921  HD2 ASP A1126     -40.318  33.339  26.402  1.00  0.00           H  
ATOM   3922  N   ILE A1127     -40.327  33.650  22.418  1.00  0.66           N  
ATOM   3923  CA  ILE A1127     -40.055  32.357  21.808  1.00  0.66           C  
ATOM   3924  C   ILE A1127     -39.643  32.533  20.326  1.00  0.66           C  
ATOM   3925  O   ILE A1127     -38.583  31.999  19.954  1.00  0.66           O  
ATOM   3926  CB  ILE A1127     -41.231  31.352  21.831  1.00  0.66           C  
ATOM   3927  CG1 ILE A1127     -41.452  30.740  23.277  1.00  0.66           C  
ATOM   3928  CG2 ILE A1127     -41.227  30.120  20.862  1.00  0.66           C  
ATOM   3929  CD1 ILE A1127     -42.818  30.002  23.380  1.00  0.66           C  
ATOM   3930  H   ILE A1127     -41.242  33.949  22.725  1.00  0.00           H  
ATOM   3931  HA  ILE A1127     -39.152  32.022  22.317  1.00  0.00           H  
ATOM   3932  HB  ILE A1127     -42.074  31.980  21.544  1.00  0.00           H  
ATOM   3933 HG12 ILE A1127     -40.634  30.052  23.492  1.00  0.00           H  
ATOM   3934 HG13 ILE A1127     -41.347  31.573  23.972  1.00  0.00           H  
ATOM   3935 HG21 ILE A1127     -42.245  29.730  20.856  1.00  0.00           H  
ATOM   3936 HG22 ILE A1127     -40.974  30.292  19.815  1.00  0.00           H  
ATOM   3937 HG23 ILE A1127     -40.645  29.285  21.252  1.00  0.00           H  
ATOM   3938 HD11 ILE A1127     -42.840  28.934  23.160  1.00  0.00           H  
ATOM   3939 HD12 ILE A1127     -43.160  30.257  24.382  1.00  0.00           H  
ATOM   3940 HD13 ILE A1127     -43.556  30.478  22.735  1.00  0.00           H  
ATOM   3941  N   ASP A1128     -40.283  33.531  19.630  1.00  0.73           N  
ATOM   3942  CA  ASP A1128     -39.878  34.010  18.261  1.00  0.73           C  
ATOM   3943  C   ASP A1128     -38.518  34.630  18.110  1.00  0.73           C  
ATOM   3944  O   ASP A1128     -37.788  34.243  17.179  1.00  0.73           O  
ATOM   3945  CB  ASP A1128     -40.996  34.818  17.553  1.00  0.73           C  
ATOM   3946  CG  ASP A1128     -40.899  34.816  15.969  1.00  0.73           C  
ATOM   3947  OD1 ASP A1128     -40.443  33.848  15.343  1.00  0.73           O  
ATOM   3948  OD2 ASP A1128     -41.482  35.681  15.273  1.00  0.73           O1-
ATOM   3949  H   ASP A1128     -41.232  33.833  19.799  1.00  0.00           H  
ATOM   3950  HA  ASP A1128     -39.790  33.074  17.710  1.00  0.00           H  
ATOM   3951  HB2 ASP A1128     -41.931  34.359  17.875  1.00  0.00           H  
ATOM   3952  HB3 ASP A1128     -41.022  35.816  17.991  1.00  0.00           H  
ATOM   3953  N   VAL A1129     -38.131  35.538  19.056  1.00  0.74           N  
ATOM   3954  CA  VAL A1129     -36.820  36.109  19.225  1.00  0.74           C  
ATOM   3955  C   VAL A1129     -35.755  35.007  19.648  1.00  0.74           C  
ATOM   3956  O   VAL A1129     -34.686  34.964  18.984  1.00  0.74           O  
ATOM   3957  CB  VAL A1129     -36.825  37.266  20.245  1.00  0.74           C  
ATOM   3958  CG1 VAL A1129     -35.385  37.726  20.534  1.00  0.74           C  
ATOM   3959  CG2 VAL A1129     -37.837  38.360  19.880  1.00  0.74           C  
ATOM   3960  H   VAL A1129     -38.813  35.727  19.776  1.00  0.00           H  
ATOM   3961  HA  VAL A1129     -36.541  36.500  18.247  1.00  0.00           H  
ATOM   3962  HB  VAL A1129     -37.106  36.854  21.214  1.00  0.00           H  
ATOM   3963 HG11 VAL A1129     -35.419  38.551  21.246  1.00  0.00           H  
ATOM   3964 HG12 VAL A1129     -34.762  36.981  21.028  1.00  0.00           H  
ATOM   3965 HG13 VAL A1129     -34.961  38.131  19.615  1.00  0.00           H  
ATOM   3966 HG21 VAL A1129     -37.346  39.333  19.894  1.00  0.00           H  
ATOM   3967 HG22 VAL A1129     -38.355  38.147  18.945  1.00  0.00           H  
ATOM   3968 HG23 VAL A1129     -38.683  38.380  20.568  1.00  0.00           H  
ATOM   3969  N   TYR A1130     -36.035  34.102  20.605  1.00  0.77           N  
ATOM   3970  CA  TYR A1130     -35.108  32.984  20.838  1.00  0.77           C  
ATOM   3971  C   TYR A1130     -34.826  32.161  19.637  1.00  0.77           C  
ATOM   3972  O   TYR A1130     -33.690  31.851  19.371  1.00  0.77           O  
ATOM   3973  CB  TYR A1130     -35.614  32.235  22.099  1.00  0.77           C  
ATOM   3974  CG  TYR A1130     -34.674  31.105  22.600  1.00  0.77           C  
ATOM   3975  CD1 TYR A1130     -33.732  31.403  23.611  1.00  0.77           C  
ATOM   3976  CD2 TYR A1130     -34.626  29.895  21.970  1.00  0.77           C  
ATOM   3977  CE1 TYR A1130     -32.672  30.525  23.903  1.00  0.77           C  
ATOM   3978  CE2 TYR A1130     -33.570  28.988  22.230  1.00  0.77           C  
ATOM   3979  CZ  TYR A1130     -32.524  29.359  23.105  1.00  0.77           C  
ATOM   3980  OH  TYR A1130     -31.394  28.606  23.256  1.00  0.77           O  
ATOM   3981  H   TYR A1130     -36.948  33.989  21.022  1.00  0.00           H  
ATOM   3982  HA  TYR A1130     -34.158  33.409  21.163  1.00  0.00           H  
ATOM   3983  HB2 TYR A1130     -35.817  32.891  22.945  1.00  0.00           H  
ATOM   3984  HB3 TYR A1130     -36.552  31.740  21.846  1.00  0.00           H  
ATOM   3985  HD1 TYR A1130     -33.758  32.339  24.148  1.00  0.00           H  
ATOM   3986  HD2 TYR A1130     -35.402  29.630  21.267  1.00  0.00           H  
ATOM   3987  HE1 TYR A1130     -31.880  30.833  24.570  1.00  0.00           H  
ATOM   3988  HE2 TYR A1130     -33.531  28.104  21.611  1.00  0.00           H  
ATOM   3989  HH  TYR A1130     -30.816  28.928  23.952  1.00  0.00           H  
ATOM   3990  N   SER A1131     -35.884  31.700  18.924  1.00  0.79           N  
ATOM   3991  CA  SER A1131     -35.765  30.902  17.703  1.00  0.79           C  
ATOM   3992  C   SER A1131     -34.773  31.462  16.642  1.00  0.79           C  
ATOM   3993  O   SER A1131     -34.056  30.716  15.918  1.00  0.79           O  
ATOM   3994  CB  SER A1131     -37.125  30.789  16.971  1.00  0.79           C  
ATOM   3995  OG  SER A1131     -38.043  30.253  17.901  1.00  0.79           O  
ATOM   3996  H   SER A1131     -36.821  32.016  19.130  1.00  0.00           H  
ATOM   3997  HA  SER A1131     -35.448  29.876  17.888  1.00  0.00           H  
ATOM   3998  HB2 SER A1131     -37.506  31.686  16.484  1.00  0.00           H  
ATOM   3999  HB3 SER A1131     -36.905  30.070  16.182  1.00  0.00           H  
ATOM   4000  HG  SER A1131     -38.143  30.830  18.662  1.00  0.00           H  
ATOM   4001  N   LYS A1132     -34.758  32.828  16.496  1.00  0.81           N  
ATOM   4002  CA  LYS A1132     -34.066  33.525  15.448  1.00  0.81           C  
ATOM   4003  C   LYS A1132     -32.574  33.468  15.833  1.00  0.81           C  
ATOM   4004  O   LYS A1132     -31.738  33.010  15.031  1.00  0.81           O  
ATOM   4005  CB  LYS A1132     -34.555  34.961  15.261  1.00  0.81           C  
ATOM   4006  CG  LYS A1132     -35.802  34.875  14.298  1.00  0.81           C  
ATOM   4007  CD  LYS A1132     -36.263  36.289  13.838  1.00  0.81           C  
ATOM   4008  CE  LYS A1132     -37.809  36.293  13.698  1.00  0.81           C  
ATOM   4009  NZ  LYS A1132     -38.272  37.546  13.220  1.00  0.81           N1+
ATOM   4010  H   LYS A1132     -34.963  33.420  17.288  1.00  0.00           H  
ATOM   4011  HA  LYS A1132     -34.184  32.979  14.512  1.00  0.00           H  
ATOM   4012  HB2 LYS A1132     -34.873  35.436  16.189  1.00  0.00           H  
ATOM   4013  HB3 LYS A1132     -33.786  35.539  14.748  1.00  0.00           H  
ATOM   4014  HG2 LYS A1132     -35.503  34.249  13.457  1.00  0.00           H  
ATOM   4015  HG3 LYS A1132     -36.585  34.290  14.780  1.00  0.00           H  
ATOM   4016  HD2 LYS A1132     -35.970  37.025  14.587  1.00  0.00           H  
ATOM   4017  HD3 LYS A1132     -35.763  36.552  12.906  1.00  0.00           H  
ATOM   4018  HE2 LYS A1132     -38.039  35.604  12.885  1.00  0.00           H  
ATOM   4019  HE3 LYS A1132     -38.263  35.836  14.578  1.00  0.00           H  
ATOM   4020  HZ1 LYS A1132     -38.204  38.248  13.943  1.00  0.00           H  
ATOM   4021  HZ2 LYS A1132     -37.662  37.869  12.483  1.00  0.00           H  
ATOM   4022  HZ3 LYS A1132     -39.206  37.461  12.845  1.00  0.00           H  
ATOM   4023  N   ALA A1133     -32.379  33.767  17.131  1.00  0.86           N  
ATOM   4024  CA  ALA A1133     -31.074  33.675  17.810  1.00  0.86           C  
ATOM   4025  C   ALA A1133     -30.430  32.213  17.758  1.00  0.86           C  
ATOM   4026  O   ALA A1133     -29.335  32.140  17.253  1.00  0.86           O  
ATOM   4027  CB  ALA A1133     -31.023  34.298  19.231  1.00  0.86           C  
ATOM   4028  H   ALA A1133     -33.215  33.894  17.683  1.00  0.00           H  
ATOM   4029  HA  ALA A1133     -30.496  34.337  17.165  1.00  0.00           H  
ATOM   4030  HB1 ALA A1133     -30.124  33.885  19.689  1.00  0.00           H  
ATOM   4031  HB2 ALA A1133     -30.909  35.374  19.362  1.00  0.00           H  
ATOM   4032  HB3 ALA A1133     -31.851  33.946  19.846  1.00  0.00           H  
ATOM   4033  N   LEU A1134     -31.125  31.130  18.091  1.00  0.85           N  
ATOM   4034  CA  LEU A1134     -30.670  29.740  18.025  1.00  0.85           C  
ATOM   4035  C   LEU A1134     -30.245  29.211  16.616  1.00  0.85           C  
ATOM   4036  O   LEU A1134     -29.164  28.687  16.394  1.00  0.85           O  
ATOM   4037  CB  LEU A1134     -31.634  28.768  18.796  1.00  0.85           C  
ATOM   4038  CG  LEU A1134     -31.296  27.185  18.837  1.00  0.85           C  
ATOM   4039  CD1 LEU A1134     -29.920  26.944  19.459  1.00  0.85           C  
ATOM   4040  CD2 LEU A1134     -32.371  26.449  19.619  1.00  0.85           C  
ATOM   4041  H   LEU A1134     -32.024  31.406  18.460  1.00  0.00           H  
ATOM   4042  HA  LEU A1134     -29.750  29.767  18.608  1.00  0.00           H  
ATOM   4043  HB2 LEU A1134     -31.807  29.164  19.796  1.00  0.00           H  
ATOM   4044  HB3 LEU A1134     -32.643  28.924  18.415  1.00  0.00           H  
ATOM   4045  HG  LEU A1134     -31.252  26.781  17.826  1.00  0.00           H  
ATOM   4046 HD11 LEU A1134     -29.465  27.831  19.900  1.00  0.00           H  
ATOM   4047 HD12 LEU A1134     -29.995  26.215  20.266  1.00  0.00           H  
ATOM   4048 HD13 LEU A1134     -29.314  26.516  18.660  1.00  0.00           H  
ATOM   4049 HD21 LEU A1134     -32.069  26.117  20.613  1.00  0.00           H  
ATOM   4050 HD22 LEU A1134     -33.275  27.023  19.822  1.00  0.00           H  
ATOM   4051 HD23 LEU A1134     -32.758  25.602  19.052  1.00  0.00           H  
ATOM   4052  N   ASP A1135     -31.157  29.545  15.656  1.00  0.82           N  
ATOM   4053  CA  ASP A1135     -31.032  29.276  14.180  1.00  0.82           C  
ATOM   4054  C   ASP A1135     -29.696  29.862  13.652  1.00  0.82           C  
ATOM   4055  O   ASP A1135     -28.786  29.150  13.222  1.00  0.82           O  
ATOM   4056  CB  ASP A1135     -32.236  29.834  13.388  1.00  0.82           C  
ATOM   4057  CG  ASP A1135     -32.060  29.665  11.931  1.00  0.82           C  
ATOM   4058  OD1 ASP A1135     -31.839  28.528  11.486  1.00  0.82           O  
ATOM   4059  OD2 ASP A1135     -32.464  30.613  11.179  1.00  0.82           O1-
ATOM   4060  H   ASP A1135     -31.982  30.080  15.884  1.00  0.00           H  
ATOM   4061  HA  ASP A1135     -30.831  28.205  14.155  1.00  0.00           H  
ATOM   4062  HB2 ASP A1135     -33.035  29.184  13.745  1.00  0.00           H  
ATOM   4063  HB3 ASP A1135     -32.369  30.870  13.702  1.00  0.00           H  
ATOM   4064  N   SER A1136     -29.592  31.179  13.842  1.00  0.86           N  
ATOM   4065  CA  SER A1136     -28.334  31.913  13.782  1.00  0.86           C  
ATOM   4066  C   SER A1136     -27.086  31.312  14.482  1.00  0.86           C  
ATOM   4067  O   SER A1136     -26.028  31.253  13.795  1.00  0.86           O  
ATOM   4068  CB  SER A1136     -28.726  33.370  14.145  1.00  0.86           C  
ATOM   4069  OG  SER A1136     -27.661  34.296  13.994  1.00  0.86           O  
ATOM   4070  H   SER A1136     -30.387  31.721  14.152  1.00  0.00           H  
ATOM   4071  HA  SER A1136     -28.081  31.888  12.722  1.00  0.00           H  
ATOM   4072  HB2 SER A1136     -29.550  33.707  13.516  1.00  0.00           H  
ATOM   4073  HB3 SER A1136     -29.146  33.479  15.145  1.00  0.00           H  
ATOM   4074  HG  SER A1136     -27.814  34.749  13.161  1.00  0.00           H  
ATOM   4075  N   ALA A1137     -27.153  30.905  15.804  1.00  0.86           N  
ATOM   4076  CA  ALA A1137     -26.110  30.318  16.619  1.00  0.86           C  
ATOM   4077  C   ALA A1137     -25.571  29.040  15.962  1.00  0.86           C  
ATOM   4078  O   ALA A1137     -24.383  28.771  15.983  1.00  0.86           O  
ATOM   4079  CB  ALA A1137     -26.518  30.096  18.038  1.00  0.86           C  
ATOM   4080  H   ALA A1137     -27.997  31.072  16.333  1.00  0.00           H  
ATOM   4081  HA  ALA A1137     -25.393  31.136  16.692  1.00  0.00           H  
ATOM   4082  HB1 ALA A1137     -27.343  29.384  18.071  1.00  0.00           H  
ATOM   4083  HB2 ALA A1137     -25.715  29.725  18.674  1.00  0.00           H  
ATOM   4084  HB3 ALA A1137     -26.785  31.037  18.519  1.00  0.00           H  
ATOM   4085  N   ILE A1138     -26.417  28.217  15.347  1.00  0.84           N  
ATOM   4086  CA  ILE A1138     -26.095  27.030  14.603  1.00  0.84           C  
ATOM   4087  C   ILE A1138     -25.282  27.352  13.389  1.00  0.84           C  
ATOM   4088  O   ILE A1138     -24.150  26.869  13.279  1.00  0.84           O  
ATOM   4089  CB  ILE A1138     -27.409  26.209  14.283  1.00  0.84           C  
ATOM   4090  CG1 ILE A1138     -27.884  25.583  15.675  1.00  0.84           C  
ATOM   4091  CG2 ILE A1138     -27.202  25.095  13.249  1.00  0.84           C  
ATOM   4092  CD1 ILE A1138     -29.262  24.928  15.544  1.00  0.84           C  
ATOM   4093  H   ILE A1138     -27.390  28.486  15.309  1.00  0.00           H  
ATOM   4094  HA  ILE A1138     -25.442  26.514  15.307  1.00  0.00           H  
ATOM   4095  HB  ILE A1138     -28.254  26.863  14.068  1.00  0.00           H  
ATOM   4096 HG12 ILE A1138     -27.140  24.810  15.866  1.00  0.00           H  
ATOM   4097 HG13 ILE A1138     -27.840  26.233  16.548  1.00  0.00           H  
ATOM   4098 HG21 ILE A1138     -26.275  24.547  13.417  1.00  0.00           H  
ATOM   4099 HG22 ILE A1138     -28.093  24.483  13.109  1.00  0.00           H  
ATOM   4100 HG23 ILE A1138     -27.180  25.504  12.239  1.00  0.00           H  
ATOM   4101 HD11 ILE A1138     -29.694  24.747  16.528  1.00  0.00           H  
ATOM   4102 HD12 ILE A1138     -29.930  25.603  15.009  1.00  0.00           H  
ATOM   4103 HD13 ILE A1138     -29.178  23.959  15.054  1.00  0.00           H  
ATOM   4104  N   MET A1139     -25.704  28.261  12.519  1.00  0.81           N  
ATOM   4105  CA  MET A1139     -25.027  28.681  11.273  1.00  0.81           C  
ATOM   4106  C   MET A1139     -23.604  29.384  11.543  1.00  0.81           C  
ATOM   4107  O   MET A1139     -22.719  29.238  10.740  1.00  0.81           O  
ATOM   4108  CB  MET A1139     -25.857  29.591  10.334  1.00  0.81           C  
ATOM   4109  CG  MET A1139     -27.205  28.946   9.971  1.00  0.81           C  
ATOM   4110  SD  MET A1139     -28.105  29.817   8.768  1.00  0.81           S  
ATOM   4111  CE  MET A1139     -28.912  31.041   9.815  1.00  0.81           C  
ATOM   4112  H   MET A1139     -26.682  28.505  12.596  1.00  0.00           H  
ATOM   4113  HA  MET A1139     -24.837  27.745  10.747  1.00  0.00           H  
ATOM   4114  HB2 MET A1139     -25.837  30.629  10.666  1.00  0.00           H  
ATOM   4115  HB3 MET A1139     -25.336  29.678   9.381  1.00  0.00           H  
ATOM   4116  HG2 MET A1139     -27.109  27.902   9.671  1.00  0.00           H  
ATOM   4117  HG3 MET A1139     -27.917  28.969  10.796  1.00  0.00           H  
ATOM   4118  HE1 MET A1139     -28.149  31.750  10.137  1.00  0.00           H  
ATOM   4119  HE2 MET A1139     -29.670  31.551   9.221  1.00  0.00           H  
ATOM   4120  HE3 MET A1139     -29.297  30.654  10.759  1.00  0.00           H  
ATOM   4121  N   LYS A1140     -23.513  29.985  12.706  1.00  0.81           N  
ATOM   4122  CA  LYS A1140     -22.297  30.532  13.176  1.00  0.81           C  
ATOM   4123  C   LYS A1140     -21.355  29.419  13.607  1.00  0.81           C  
ATOM   4124  O   LYS A1140     -20.232  29.380  13.018  1.00  0.81           O  
ATOM   4125  CB  LYS A1140     -22.652  31.423  14.450  1.00  0.00           C  
ATOM   4126  CG  LYS A1140     -23.071  32.931  14.036  1.00  0.00           C  
ATOM   4127  CD  LYS A1140     -23.592  33.792  15.161  1.00  0.00           C  
ATOM   4128  CE  LYS A1140     -24.141  35.166  14.661  1.00  0.00           C  
ATOM   4129  NZ  LYS A1140     -23.088  35.802  13.772  1.00  0.00           N1+
ATOM   4130  H   LYS A1140     -24.290  30.024  13.349  1.00  0.00           H  
ATOM   4131  HA  LYS A1140     -21.772  30.922  12.305  1.00  0.00           H  
ATOM   4132  HB2 LYS A1140     -23.403  31.070  15.157  1.00  0.00           H  
ATOM   4133  HB3 LYS A1140     -21.811  31.666  15.100  1.00  0.00           H  
ATOM   4134  HG2 LYS A1140     -22.130  33.346  13.675  1.00  0.00           H  
ATOM   4135  HG3 LYS A1140     -23.711  32.818  13.161  1.00  0.00           H  
ATOM   4136  HD2 LYS A1140     -24.392  33.343  15.749  1.00  0.00           H  
ATOM   4137  HD3 LYS A1140     -22.741  33.913  15.831  1.00  0.00           H  
ATOM   4138  HE2 LYS A1140     -25.027  35.007  14.048  1.00  0.00           H  
ATOM   4139  HE3 LYS A1140     -24.274  35.933  15.424  1.00  0.00           H  
ATOM   4140  HZ1 LYS A1140     -22.991  35.311  12.894  1.00  0.00           H  
ATOM   4141  HZ2 LYS A1140     -23.299  36.789  13.740  1.00  0.00           H  
ATOM   4142  HZ3 LYS A1140     -22.145  35.927  14.111  1.00  0.00           H  
ATOM   4143  N   TYR A1141     -21.736  28.591  14.596  1.00  0.80           N  
ATOM   4144  CA  TYR A1141     -20.927  27.332  14.907  1.00  0.80           C  
ATOM   4145  C   TYR A1141     -20.437  26.471  13.691  1.00  0.80           C  
ATOM   4146  O   TYR A1141     -19.232  26.203  13.581  1.00  0.80           O  
ATOM   4147  CB  TYR A1141     -21.826  26.621  15.930  1.00  0.80           C  
ATOM   4148  CG  TYR A1141     -21.168  25.337  16.323  1.00  0.80           C  
ATOM   4149  CD1 TYR A1141     -20.246  25.229  17.379  1.00  0.80           C  
ATOM   4150  CD2 TYR A1141     -21.532  24.115  15.662  1.00  0.80           C  
ATOM   4151  CE1 TYR A1141     -19.798  23.975  17.780  1.00  0.80           C  
ATOM   4152  CE2 TYR A1141     -21.092  22.846  16.027  1.00  0.80           C  
ATOM   4153  CZ  TYR A1141     -20.278  22.749  17.156  1.00  0.80           C  
ATOM   4154  OH  TYR A1141     -19.747  21.554  17.609  1.00  0.80           O  
ATOM   4155  H   TYR A1141     -22.608  28.719  15.089  1.00  0.00           H  
ATOM   4156  HA  TYR A1141     -20.008  27.614  15.421  1.00  0.00           H  
ATOM   4157  HB2 TYR A1141     -21.883  27.182  16.863  1.00  0.00           H  
ATOM   4158  HB3 TYR A1141     -22.826  26.436  15.539  1.00  0.00           H  
ATOM   4159  HD1 TYR A1141     -19.895  26.118  17.882  1.00  0.00           H  
ATOM   4160  HD2 TYR A1141     -22.239  24.198  14.850  1.00  0.00           H  
ATOM   4161  HE1 TYR A1141     -19.053  23.828  18.549  1.00  0.00           H  
ATOM   4162  HE2 TYR A1141     -21.338  21.990  15.416  1.00  0.00           H  
ATOM   4163  HH  TYR A1141     -19.147  21.593  18.357  1.00  0.00           H  
ATOM   4164  N   HIS A1142     -21.370  26.122  12.801  1.00  0.77           N  
ATOM   4165  CA  HIS A1142     -21.261  25.487  11.460  1.00  0.77           C  
ATOM   4166  C   HIS A1142     -20.168  26.169  10.559  1.00  0.77           C  
ATOM   4167  O   HIS A1142     -19.448  25.505   9.806  1.00  0.77           O  
ATOM   4168  CB  HIS A1142     -22.650  25.368  10.761  1.00  0.77           C  
ATOM   4169  CG  HIS A1142     -22.721  24.397   9.550  1.00  0.77           C  
ATOM   4170  CD2 HIS A1142     -22.172  23.180   9.281  1.00  0.77           C  
ATOM   4171  ND1 HIS A1142     -23.380  24.779   8.434  1.00  0.77           N  
ATOM   4172  CE1 HIS A1142     -23.207  23.767   7.529  1.00  0.77           C  
ATOM   4173  NE2 HIS A1142     -22.589  22.689   8.047  1.00  0.77           N  
ATOM   4174  H   HIS A1142     -22.357  26.310  12.911  1.00  0.00           H  
ATOM   4175  HA  HIS A1142     -20.848  24.490  11.615  1.00  0.00           H  
ATOM   4176  HB2 HIS A1142     -23.442  24.989  11.407  1.00  0.00           H  
ATOM   4177  HB3 HIS A1142     -22.894  26.393  10.482  1.00  0.00           H  
ATOM   4178  HD1 HIS A1142     -23.937  25.600   8.243  1.00  0.00           H  
ATOM   4179  HD2 HIS A1142     -21.459  22.629   9.876  1.00  0.00           H  
ATOM   4180  HE1 HIS A1142     -23.684  23.635   6.570  1.00  0.00           H  
ATOM   4181  N   GLY A1143     -20.064  27.501  10.617  1.00  0.83           N  
ATOM   4182  CA  GLY A1143     -19.021  28.242   9.831  1.00  0.83           C  
ATOM   4183  C   GLY A1143     -17.725  28.344  10.702  1.00  0.83           C  
ATOM   4184  O   GLY A1143     -16.632  28.065  10.191  1.00  0.83           O  
ATOM   4185  H   GLY A1143     -20.663  28.034  11.231  1.00  0.00           H  
ATOM   4186  HA2 GLY A1143     -18.793  27.668   8.933  1.00  0.00           H  
ATOM   4187  HA3 GLY A1143     -19.454  29.172   9.462  1.00  0.00           H  
ATOM   4188  N   LEU A1144     -17.791  28.689  11.955  1.00  0.79           N  
ATOM   4189  CA  LEU A1144     -16.623  28.884  12.782  1.00  0.79           C  
ATOM   4190  C   LEU A1144     -15.729  27.685  12.935  1.00  0.79           C  
ATOM   4191  O   LEU A1144     -14.493  27.746  12.705  1.00  0.79           O  
ATOM   4192  CB  LEU A1144     -17.176  29.369  14.140  1.00  0.79           C  
ATOM   4193  CG  LEU A1144     -17.644  30.876  14.180  1.00  0.79           C  
ATOM   4194  CD1 LEU A1144     -18.344  31.143  15.529  1.00  0.79           C  
ATOM   4195  CD2 LEU A1144     -16.372  31.764  13.989  1.00  0.79           C  
ATOM   4196  H   LEU A1144     -18.722  28.882  12.296  1.00  0.00           H  
ATOM   4197  HA  LEU A1144     -15.979  29.648  12.347  1.00  0.00           H  
ATOM   4198  HB2 LEU A1144     -17.841  28.650  14.618  1.00  0.00           H  
ATOM   4199  HB3 LEU A1144     -16.316  29.286  14.804  1.00  0.00           H  
ATOM   4200  HG  LEU A1144     -18.320  31.049  13.343  1.00  0.00           H  
ATOM   4201 HD11 LEU A1144     -18.333  30.327  16.252  1.00  0.00           H  
ATOM   4202 HD12 LEU A1144     -17.860  31.997  16.003  1.00  0.00           H  
ATOM   4203 HD13 LEU A1144     -19.389  31.423  15.402  1.00  0.00           H  
ATOM   4204 HD21 LEU A1144     -16.147  32.345  14.884  1.00  0.00           H  
ATOM   4205 HD22 LEU A1144     -15.470  31.344  13.546  1.00  0.00           H  
ATOM   4206 HD23 LEU A1144     -16.554  32.500  13.206  1.00  0.00           H  
ATOM   4207  N   LYS A1145     -16.378  26.481  13.073  1.00  0.79           N  
ATOM   4208  CA  LYS A1145     -15.792  25.141  13.021  1.00  0.79           C  
ATOM   4209  C   LYS A1145     -15.257  24.737  11.648  1.00  0.79           C  
ATOM   4210  O   LYS A1145     -14.186  24.161  11.542  1.00  0.79           O  
ATOM   4211  CB  LYS A1145     -16.755  24.009  13.442  1.00  0.79           C  
ATOM   4212  CG  LYS A1145     -15.967  22.921  14.146  1.00  0.79           C  
ATOM   4213  CD  LYS A1145     -15.617  23.368  15.592  1.00  0.79           C  
ATOM   4214  CE  LYS A1145     -16.176  22.328  16.617  1.00  0.79           C  
ATOM   4215  NZ  LYS A1145     -15.569  22.486  18.005  1.00  0.79           N1+
ATOM   4216  H   LYS A1145     -17.387  26.518  13.064  1.00  0.00           H  
ATOM   4217  HA  LYS A1145     -14.940  25.237  13.694  1.00  0.00           H  
ATOM   4218  HB2 LYS A1145     -17.576  24.186  14.137  1.00  0.00           H  
ATOM   4219  HB3 LYS A1145     -17.346  23.690  12.584  1.00  0.00           H  
ATOM   4220  HG2 LYS A1145     -16.639  22.064  14.103  1.00  0.00           H  
ATOM   4221  HG3 LYS A1145     -15.080  22.583  13.610  1.00  0.00           H  
ATOM   4222  HD2 LYS A1145     -14.528  23.335  15.575  1.00  0.00           H  
ATOM   4223  HD3 LYS A1145     -15.892  24.405  15.780  1.00  0.00           H  
ATOM   4224  HE2 LYS A1145     -17.251  22.504  16.562  1.00  0.00           H  
ATOM   4225  HE3 LYS A1145     -15.972  21.310  16.287  1.00  0.00           H  
ATOM   4226  HZ1 LYS A1145     -15.493  23.430  18.357  1.00  0.00           H  
ATOM   4227  HZ2 LYS A1145     -16.148  22.010  18.681  1.00  0.00           H  
ATOM   4228  HZ3 LYS A1145     -14.616  22.157  18.061  1.00  0.00           H  
ATOM   4229  N   MET A1146     -15.975  25.044  10.627  1.00  0.82           N  
ATOM   4230  CA  MET A1146     -15.596  24.611   9.269  1.00  0.82           C  
ATOM   4231  C   MET A1146     -14.375  25.428   8.770  1.00  0.82           C  
ATOM   4232  O   MET A1146     -13.592  24.929   7.948  1.00  0.82           O  
ATOM   4233  CB  MET A1146     -16.779  24.821   8.313  1.00  0.82           C  
ATOM   4234  CG  MET A1146     -17.738  23.609   8.283  1.00  0.82           C  
ATOM   4235  SD  MET A1146     -17.371  22.215   7.250  1.00  0.82           S  
ATOM   4236  CE  MET A1146     -17.831  22.991   5.652  1.00  0.82           C  
ATOM   4237  H   MET A1146     -16.775  25.647  10.755  1.00  0.00           H  
ATOM   4238  HA  MET A1146     -15.339  23.552   9.288  1.00  0.00           H  
ATOM   4239  HB2 MET A1146     -17.214  25.781   8.591  1.00  0.00           H  
ATOM   4240  HB3 MET A1146     -16.455  24.888   7.274  1.00  0.00           H  
ATOM   4241  HG2 MET A1146     -17.993  23.246   9.279  1.00  0.00           H  
ATOM   4242  HG3 MET A1146     -18.712  23.946   7.926  1.00  0.00           H  
ATOM   4243  HE1 MET A1146     -16.965  23.097   4.999  1.00  0.00           H  
ATOM   4244  HE2 MET A1146     -18.540  22.440   5.034  1.00  0.00           H  
ATOM   4245  HE3 MET A1146     -18.288  23.978   5.720  1.00  0.00           H  
ATOM   4246  N   GLN A1147     -14.180  26.694   9.187  1.00  0.82           N  
ATOM   4247  CA  GLN A1147     -13.064  27.556   8.900  1.00  0.82           C  
ATOM   4248  C   GLN A1147     -11.822  27.119   9.553  1.00  0.82           C  
ATOM   4249  O   GLN A1147     -10.724  27.193   8.900  1.00  0.82           O  
ATOM   4250  CB  GLN A1147     -13.435  28.988   9.398  1.00  0.82           C  
ATOM   4251  CG  GLN A1147     -14.386  29.800   8.416  1.00  0.82           C  
ATOM   4252  CD  GLN A1147     -15.068  31.083   8.985  1.00  0.82           C  
ATOM   4253  NE2 GLN A1147     -16.251  31.356   8.365  1.00  0.82           N  
ATOM   4254  OE1 GLN A1147     -14.651  31.648   9.982  1.00  0.82           O  
ATOM   4255  H   GLN A1147     -14.846  27.026   9.869  1.00  0.00           H  
ATOM   4256  HA  GLN A1147     -12.840  27.514   7.834  1.00  0.00           H  
ATOM   4257  HB2 GLN A1147     -13.735  28.886  10.440  1.00  0.00           H  
ATOM   4258  HB3 GLN A1147     -12.525  29.588   9.417  1.00  0.00           H  
ATOM   4259  HG2 GLN A1147     -13.840  30.073   7.513  1.00  0.00           H  
ATOM   4260  HG3 GLN A1147     -15.159  29.163   7.987  1.00  0.00           H  
ATOM   4261 HE21 GLN A1147     -16.546  30.797   7.578  1.00  0.00           H  
ATOM   4262 HE22 GLN A1147     -17.020  31.882   8.756  1.00  0.00           H  
ATOM   4263  N   ASP A1148     -11.967  26.549  10.742  1.00  0.85           N  
ATOM   4264  CA  ASP A1148     -10.903  25.756  11.471  1.00  0.85           C  
ATOM   4265  C   ASP A1148     -10.414  24.588  10.665  1.00  0.85           C  
ATOM   4266  O   ASP A1148      -9.240  24.420  10.480  1.00  0.85           O  
ATOM   4267  CB  ASP A1148     -11.078  25.437  12.942  1.00  0.85           C  
ATOM   4268  CG  ASP A1148     -10.940  26.715  13.808  1.00  0.85           C  
ATOM   4269  OD1 ASP A1148     -10.802  27.899  13.398  1.00  0.85           O  
ATOM   4270  OD2 ASP A1148     -10.858  26.525  15.029  1.00  0.85           O1-
ATOM   4271  H   ASP A1148     -12.887  26.695  11.132  1.00  0.00           H  
ATOM   4272  HA  ASP A1148     -10.127  26.519  11.411  1.00  0.00           H  
ATOM   4273  HB2 ASP A1148     -12.078  25.020  13.064  1.00  0.00           H  
ATOM   4274  HB3 ASP A1148     -10.248  24.836  13.312  1.00  0.00           H  
ATOM   4275  N   ILE A1149     -11.415  23.820  10.154  1.00  0.85           N  
ATOM   4276  CA  ILE A1149     -11.372  22.460   9.503  1.00  0.85           C  
ATOM   4277  C   ILE A1149     -10.538  22.476   8.244  1.00  0.85           C  
ATOM   4278  O   ILE A1149      -9.451  21.937   8.180  1.00  0.85           O  
ATOM   4279  CB  ILE A1149     -12.702  21.788   9.378  1.00  0.85           C  
ATOM   4280  CG1 ILE A1149     -13.196  21.277  10.733  1.00  0.85           C  
ATOM   4281  CG2 ILE A1149     -12.713  20.569   8.427  1.00  0.85           C  
ATOM   4282  CD1 ILE A1149     -14.634  20.690  10.642  1.00  0.85           C  
ATOM   4283  H   ILE A1149     -12.320  24.162  10.445  1.00  0.00           H  
ATOM   4284  HA  ILE A1149     -10.684  21.939  10.169  1.00  0.00           H  
ATOM   4285  HB  ILE A1149     -13.420  22.447   8.890  1.00  0.00           H  
ATOM   4286 HG12 ILE A1149     -12.566  20.409  10.923  1.00  0.00           H  
ATOM   4287 HG13 ILE A1149     -12.998  21.992  11.531  1.00  0.00           H  
ATOM   4288 HG21 ILE A1149     -11.869  19.882   8.360  1.00  0.00           H  
ATOM   4289 HG22 ILE A1149     -13.636  19.993   8.497  1.00  0.00           H  
ATOM   4290 HG23 ILE A1149     -12.711  20.938   7.402  1.00  0.00           H  
ATOM   4291 HD11 ILE A1149     -15.133  21.205   9.821  1.00  0.00           H  
ATOM   4292 HD12 ILE A1149     -14.667  19.639  10.356  1.00  0.00           H  
ATOM   4293 HD13 ILE A1149     -15.074  20.723  11.638  1.00  0.00           H  
ATOM   4294  N   ASN A1150     -10.967  23.458   7.408  1.00  0.86           N  
ATOM   4295  CA  ASN A1150     -10.339  23.982   6.211  1.00  0.86           C  
ATOM   4296  C   ASN A1150      -8.880  24.434   6.222  1.00  0.86           C  
ATOM   4297  O   ASN A1150      -8.126  24.278   5.320  1.00  0.86           O  
ATOM   4298  CB  ASN A1150     -11.193  25.110   5.519  1.00  0.86           C  
ATOM   4299  CG  ASN A1150     -12.327  24.559   4.684  1.00  0.86           C  
ATOM   4300  ND2 ASN A1150     -13.621  24.479   5.112  1.00  0.86           N  
ATOM   4301  OD1 ASN A1150     -12.068  24.340   3.506  1.00  0.86           O  
ATOM   4302  H   ASN A1150     -11.667  24.095   7.761  1.00  0.00           H  
ATOM   4303  HA  ASN A1150     -10.312  23.080   5.599  1.00  0.00           H  
ATOM   4304  HB2 ASN A1150     -11.528  25.964   6.108  1.00  0.00           H  
ATOM   4305  HB3 ASN A1150     -10.571  25.709   4.853  1.00  0.00           H  
ATOM   4306 HD21 ASN A1150     -13.755  24.517   6.112  1.00  0.00           H  
ATOM   4307 HD22 ASN A1150     -14.364  24.361   4.439  1.00  0.00           H  
ATOM   4308  N   ARG A1151      -8.497  25.110   7.292  1.00  0.86           N  
ATOM   4309  CA  ARG A1151      -7.128  25.617   7.613  1.00  0.86           C  
ATOM   4310  C   ARG A1151      -6.272  24.377   7.934  1.00  0.86           C  
ATOM   4311  O   ARG A1151      -5.272  24.165   7.289  1.00  0.86           O  
ATOM   4312  CB  ARG A1151      -7.155  26.657   8.696  1.00  0.86           C  
ATOM   4313  CG  ARG A1151      -5.776  27.173   9.184  1.00  0.86           C  
ATOM   4314  CD  ARG A1151      -5.822  28.582   9.878  1.00  0.86           C  
ATOM   4315  NE  ARG A1151      -6.479  28.370  11.176  1.00  0.86           N  
ATOM   4316  CZ  ARG A1151      -7.766  28.550  11.493  1.00  0.86           C  
ATOM   4317  NH1 ARG A1151      -8.712  29.121  10.697  1.00  0.86           N1+
ATOM   4318  NH2 ARG A1151      -8.131  28.142  12.771  1.00  0.86           N1+
ATOM   4319  H   ARG A1151      -9.165  25.162   8.048  1.00  0.00           H  
ATOM   4320  HA  ARG A1151      -6.729  25.969   6.662  1.00  0.00           H  
ATOM   4321  HB2 ARG A1151      -7.778  27.454   8.292  1.00  0.00           H  
ATOM   4322  HB3 ARG A1151      -7.702  26.317   9.576  1.00  0.00           H  
ATOM   4323  HG2 ARG A1151      -5.441  26.520   9.990  1.00  0.00           H  
ATOM   4324  HG3 ARG A1151      -4.942  27.081   8.488  1.00  0.00           H  
ATOM   4325  HD2 ARG A1151      -4.986  29.279   9.943  1.00  0.00           H  
ATOM   4326  HD3 ARG A1151      -6.593  29.150   9.358  1.00  0.00           H  
ATOM   4327  HE  ARG A1151      -5.903  27.766  11.745  1.00  0.00           H  
ATOM   4328 HH11 ARG A1151      -8.593  29.002   9.701  1.00  0.00           H  
ATOM   4329 HH12 ARG A1151      -9.623  29.359  11.064  1.00  0.00           H  
ATOM   4330 HH21 ARG A1151      -7.408  27.629  13.256  1.00  0.00           H  
ATOM   4331 HH22 ARG A1151      -9.105  28.118  13.037  1.00  0.00           H  
ATOM   4332  N   ILE A1152      -6.652  23.572   8.963  1.00  0.86           N  
ATOM   4333  CA  ILE A1152      -5.826  22.386   9.460  1.00  0.86           C  
ATOM   4334  C   ILE A1152      -5.549  21.465   8.276  1.00  0.86           C  
ATOM   4335  O   ILE A1152      -4.391  21.153   7.951  1.00  0.86           O  
ATOM   4336  CB  ILE A1152      -6.495  21.597  10.696  1.00  0.86           C  
ATOM   4337  CG1 ILE A1152      -6.793  22.400  12.001  1.00  0.86           C  
ATOM   4338  CG2 ILE A1152      -5.659  20.442  11.191  1.00  0.86           C  
ATOM   4339  CD1 ILE A1152      -7.895  21.781  12.893  1.00  0.86           C  
ATOM   4340  H   ILE A1152      -7.423  23.798   9.576  1.00  0.00           H  
ATOM   4341  HA  ILE A1152      -4.852  22.734   9.805  1.00  0.00           H  
ATOM   4342  HB  ILE A1152      -7.406  21.217  10.235  1.00  0.00           H  
ATOM   4343 HG12 ILE A1152      -5.834  22.504  12.508  1.00  0.00           H  
ATOM   4344 HG13 ILE A1152      -7.104  23.433  11.844  1.00  0.00           H  
ATOM   4345 HG21 ILE A1152      -6.030  19.991  12.111  1.00  0.00           H  
ATOM   4346 HG22 ILE A1152      -5.546  19.613  10.493  1.00  0.00           H  
ATOM   4347 HG23 ILE A1152      -4.658  20.762  11.481  1.00  0.00           H  
ATOM   4348 HD11 ILE A1152      -8.444  20.952  12.448  1.00  0.00           H  
ATOM   4349 HD12 ILE A1152      -7.517  21.516  13.880  1.00  0.00           H  
ATOM   4350 HD13 ILE A1152      -8.608  22.600  12.988  1.00  0.00           H  
ATOM   4351  N   ILE A1153      -6.629  21.132   7.529  1.00  0.86           N  
ATOM   4352  CA  ILE A1153      -6.578  20.382   6.291  1.00  0.86           C  
ATOM   4353  C   ILE A1153      -5.782  21.112   5.151  1.00  0.86           C  
ATOM   4354  O   ILE A1153      -5.292  20.418   4.226  1.00  0.86           O  
ATOM   4355  CB  ILE A1153      -8.045  19.999   5.863  1.00  0.86           C  
ATOM   4356  CG1 ILE A1153      -8.828  18.984   6.770  1.00  0.86           C  
ATOM   4357  CG2 ILE A1153      -8.176  19.391   4.476  1.00  0.86           C  
ATOM   4358  CD1 ILE A1153     -10.235  18.640   6.443  1.00  0.86           C  
ATOM   4359  H   ILE A1153      -7.487  21.620   7.743  1.00  0.00           H  
ATOM   4360  HA  ILE A1153      -6.073  19.458   6.571  1.00  0.00           H  
ATOM   4361  HB  ILE A1153      -8.582  20.932   5.690  1.00  0.00           H  
ATOM   4362 HG12 ILE A1153      -8.285  18.045   6.870  1.00  0.00           H  
ATOM   4363 HG13 ILE A1153      -8.894  19.443   7.757  1.00  0.00           H  
ATOM   4364 HG21 ILE A1153      -7.513  18.526   4.451  1.00  0.00           H  
ATOM   4365 HG22 ILE A1153      -9.233  19.226   4.264  1.00  0.00           H  
ATOM   4366 HG23 ILE A1153      -7.887  20.189   3.792  1.00  0.00           H  
ATOM   4367 HD11 ILE A1153     -10.797  18.198   7.265  1.00  0.00           H  
ATOM   4368 HD12 ILE A1153     -10.815  19.532   6.204  1.00  0.00           H  
ATOM   4369 HD13 ILE A1153     -10.303  17.983   5.576  1.00  0.00           H  
ATOM   4370  N   ASP A1154      -5.626  22.429   5.092  1.00  0.86           N  
ATOM   4371  CA  ASP A1154      -4.755  23.264   4.221  1.00  0.86           C  
ATOM   4372  C   ASP A1154      -3.275  23.037   4.568  1.00  0.86           C  
ATOM   4373  O   ASP A1154      -2.565  22.597   3.736  1.00  0.86           O  
ATOM   4374  CB  ASP A1154      -5.094  24.828   4.258  1.00  0.86           C  
ATOM   4375  CG  ASP A1154      -4.490  25.563   3.081  1.00  0.86           C  
ATOM   4376  OD1 ASP A1154      -5.136  25.683   2.032  1.00  0.86           O  
ATOM   4377  OD2 ASP A1154      -3.378  26.107   3.154  1.00  0.86           O1-
ATOM   4378  H   ASP A1154      -5.842  22.899   5.959  1.00  0.00           H  
ATOM   4379  HA  ASP A1154      -4.930  22.824   3.239  1.00  0.00           H  
ATOM   4380  HB2 ASP A1154      -6.165  25.022   4.308  1.00  0.00           H  
ATOM   4381  HB3 ASP A1154      -4.690  25.372   5.111  1.00  0.00           H  
ATOM   4382  N   GLU A1155      -2.961  23.449   5.805  1.00  0.85           N  
ATOM   4383  CA  GLU A1155      -1.626  23.262   6.365  1.00  0.85           C  
ATOM   4384  C   GLU A1155      -1.115  21.821   6.296  1.00  0.85           C  
ATOM   4385  O   GLU A1155      -0.033  21.685   5.699  1.00  0.85           O  
ATOM   4386  CB  GLU A1155      -1.510  23.818   7.829  1.00  0.85           C  
ATOM   4387  CG  GLU A1155      -1.066  25.201   7.758  1.00  0.85           C  
ATOM   4388  CD  GLU A1155      -0.830  25.686   9.217  1.00  0.85           C  
ATOM   4389  OE1 GLU A1155       0.192  25.266   9.784  1.00  0.85           O  
ATOM   4390  OE2 GLU A1155      -1.638  26.504   9.701  1.00  0.85           O1-
ATOM   4391  H   GLU A1155      -3.604  23.939   6.410  1.00  0.00           H  
ATOM   4392  HA  GLU A1155      -1.026  23.830   5.654  1.00  0.00           H  
ATOM   4393  HB2 GLU A1155      -2.498  23.800   8.290  1.00  0.00           H  
ATOM   4394  HB3 GLU A1155      -0.740  23.225   8.321  1.00  0.00           H  
ATOM   4395  HG2 GLU A1155      -0.177  25.351   7.145  1.00  0.00           H  
ATOM   4396  HG3 GLU A1155      -1.874  25.797   7.334  1.00  0.00           H  
ATOM   4397  N   LEU A1156      -1.926  20.878   6.808  1.00  0.86           N  
ATOM   4398  CA  LEU A1156      -1.654  19.439   6.806  1.00  0.86           C  
ATOM   4399  C   LEU A1156      -1.244  18.834   5.398  1.00  0.86           C  
ATOM   4400  O   LEU A1156      -0.130  18.296   5.270  1.00  0.86           O  
ATOM   4401  CB  LEU A1156      -2.801  18.601   7.404  1.00  0.86           C  
ATOM   4402  CG  LEU A1156      -2.910  18.607   8.975  1.00  0.86           C  
ATOM   4403  CD1 LEU A1156      -4.125  17.740   9.441  1.00  0.86           C  
ATOM   4404  CD2 LEU A1156      -1.662  17.919   9.548  1.00  0.86           C  
ATOM   4405  H   LEU A1156      -2.861  21.153   7.073  1.00  0.00           H  
ATOM   4406  HA  LEU A1156      -0.716  19.291   7.340  1.00  0.00           H  
ATOM   4407  HB2 LEU A1156      -3.744  18.756   6.879  1.00  0.00           H  
ATOM   4408  HB3 LEU A1156      -2.622  17.530   7.305  1.00  0.00           H  
ATOM   4409  HG  LEU A1156      -3.027  19.558   9.495  1.00  0.00           H  
ATOM   4410 HD11 LEU A1156      -4.997  18.130   8.916  1.00  0.00           H  
ATOM   4411 HD12 LEU A1156      -3.991  16.683   9.212  1.00  0.00           H  
ATOM   4412 HD13 LEU A1156      -4.227  17.940  10.508  1.00  0.00           H  
ATOM   4413 HD21 LEU A1156      -1.825  17.094  10.241  1.00  0.00           H  
ATOM   4414 HD22 LEU A1156      -0.840  17.672   8.877  1.00  0.00           H  
ATOM   4415 HD23 LEU A1156      -1.087  18.707  10.033  1.00  0.00           H  
ATOM   4416  N   TRP A1157      -2.152  19.106   4.428  1.00  0.86           N  
ATOM   4417  CA  TRP A1157      -1.862  18.536   3.117  1.00  0.86           C  
ATOM   4418  C   TRP A1157      -0.583  19.097   2.527  1.00  0.86           C  
ATOM   4419  O   TRP A1157       0.255  18.379   2.046  1.00  0.86           O  
ATOM   4420  CB  TRP A1157      -3.113  18.725   2.253  1.00  0.86           C  
ATOM   4421  CG  TRP A1157      -3.249  18.249   0.841  1.00  0.86           C  
ATOM   4422  CD1 TRP A1157      -2.588  18.826  -0.238  1.00  0.86           C  
ATOM   4423  CD2 TRP A1157      -4.015  17.114   0.298  1.00  0.86           C  
ATOM   4424  CE2 TRP A1157      -3.884  17.174  -1.174  1.00  0.86           C  
ATOM   4425  CE3 TRP A1157      -4.815  16.060   0.825  1.00  0.86           C  
ATOM   4426  NE1 TRP A1157      -3.021  18.171  -1.350  1.00  0.86           N  
ATOM   4427  CZ2 TRP A1157      -4.604  16.242  -2.036  1.00  0.86           C  
ATOM   4428  CZ3 TRP A1157      -5.460  15.124   0.061  1.00  0.86           C  
ATOM   4429  CH2 TRP A1157      -5.397  15.273  -1.381  1.00  0.86           C  
ATOM   4430  H   TRP A1157      -2.981  19.673   4.530  1.00  0.00           H  
ATOM   4431  HA  TRP A1157      -1.779  17.453   3.213  1.00  0.00           H  
ATOM   4432  HB2 TRP A1157      -4.001  18.415   2.804  1.00  0.00           H  
ATOM   4433  HB3 TRP A1157      -3.301  19.796   2.174  1.00  0.00           H  
ATOM   4434  HD1 TRP A1157      -1.948  19.696  -0.233  1.00  0.00           H  
ATOM   4435  HE1 TRP A1157      -2.789  18.489  -2.280  1.00  0.00           H  
ATOM   4436  HE3 TRP A1157      -4.968  15.997   1.893  1.00  0.00           H  
ATOM   4437  HZ2 TRP A1157      -4.564  16.414  -3.101  1.00  0.00           H  
ATOM   4438  HZ3 TRP A1157      -6.118  14.425   0.555  1.00  0.00           H  
ATOM   4439  HH2 TRP A1157      -6.037  14.600  -1.932  1.00  0.00           H  
ATOM   4440  N   LYS A1158      -0.403  20.365   2.758  1.00  0.84           N  
ATOM   4441  CA  LYS A1158       0.805  21.140   2.370  1.00  0.84           C  
ATOM   4442  C   LYS A1158       2.146  20.858   3.105  1.00  0.84           C  
ATOM   4443  O   LYS A1158       3.181  21.491   2.842  1.00  0.84           O  
ATOM   4444  CB  LYS A1158       0.298  22.692   2.291  1.00  0.84           C  
ATOM   4445  CG  LYS A1158      -0.805  22.744   1.236  1.00  0.84           C  
ATOM   4446  CD  LYS A1158      -1.507  24.217   1.258  1.00  0.84           C  
ATOM   4447  CE  LYS A1158      -2.788  24.388   0.355  1.00  0.84           C  
ATOM   4448  NZ  LYS A1158      -3.124  25.850   0.234  1.00  0.84           N1+
ATOM   4449  H   LYS A1158      -1.135  20.752   3.336  1.00  0.00           H  
ATOM   4450  HA  LYS A1158       0.943  20.970   1.302  1.00  0.00           H  
ATOM   4451  HB2 LYS A1158      -0.045  22.996   3.279  1.00  0.00           H  
ATOM   4452  HB3 LYS A1158       1.104  23.408   2.131  1.00  0.00           H  
ATOM   4453  HG2 LYS A1158      -0.346  22.544   0.268  1.00  0.00           H  
ATOM   4454  HG3 LYS A1158      -1.581  22.029   1.508  1.00  0.00           H  
ATOM   4455  HD2 LYS A1158      -1.677  24.560   2.279  1.00  0.00           H  
ATOM   4456  HD3 LYS A1158      -0.731  24.939   1.002  1.00  0.00           H  
ATOM   4457  HE2 LYS A1158      -2.678  23.799  -0.556  1.00  0.00           H  
ATOM   4458  HE3 LYS A1158      -3.689  24.028   0.850  1.00  0.00           H  
ATOM   4459  HZ1 LYS A1158      -3.540  26.176   1.095  1.00  0.00           H  
ATOM   4460  HZ2 LYS A1158      -2.330  26.390  -0.078  1.00  0.00           H  
ATOM   4461  HZ3 LYS A1158      -3.799  26.027  -0.496  1.00  0.00           H  
ATOM   4462  N   ARG A1159       2.163  19.824   3.974  1.00  0.84           N  
ATOM   4463  CA  ARG A1159       3.306  19.176   4.566  1.00  0.84           C  
ATOM   4464  C   ARG A1159       3.431  17.639   4.423  1.00  0.84           C  
ATOM   4465  O   ARG A1159       4.248  17.101   5.163  1.00  0.84           O  
ATOM   4466  CB  ARG A1159       3.424  19.592   6.100  1.00  0.84           C  
ATOM   4467  CG  ARG A1159       3.517  21.128   6.347  1.00  0.84           C  
ATOM   4468  CD  ARG A1159       3.853  21.553   7.845  1.00  0.84           C  
ATOM   4469  NE  ARG A1159       2.730  21.325   8.763  1.00  0.84           N  
ATOM   4470  CZ  ARG A1159       1.863  22.176   9.299  1.00  0.84           C  
ATOM   4471  NH1 ARG A1159       0.923  21.646  10.115  1.00  0.84           N1+
ATOM   4472  NH2 ARG A1159       1.979  23.447   9.012  1.00  0.84           N1+
ATOM   4473  H   ARG A1159       1.347  19.238   4.075  1.00  0.00           H  
ATOM   4474  HA  ARG A1159       4.158  19.552   3.999  1.00  0.00           H  
ATOM   4475  HB2 ARG A1159       2.671  19.107   6.720  1.00  0.00           H  
ATOM   4476  HB3 ARG A1159       4.375  19.222   6.484  1.00  0.00           H  
ATOM   4477  HG2 ARG A1159       4.244  21.642   5.719  1.00  0.00           H  
ATOM   4478  HG3 ARG A1159       2.574  21.518   5.964  1.00  0.00           H  
ATOM   4479  HD2 ARG A1159       4.644  20.871   8.156  1.00  0.00           H  
ATOM   4480  HD3 ARG A1159       4.320  22.537   7.895  1.00  0.00           H  
ATOM   4481  HE  ARG A1159       2.567  20.349   8.967  1.00  0.00           H  
ATOM   4482 HH11 ARG A1159       1.174  20.764  10.539  1.00  0.00           H  
ATOM   4483 HH12 ARG A1159       0.184  22.183  10.544  1.00  0.00           H  
ATOM   4484 HH21 ARG A1159       2.489  23.685   8.174  1.00  0.00           H  
ATOM   4485 HH22 ARG A1159       1.283  24.047   9.431  1.00  0.00           H  
ATOM   4486  N   THR A1160       2.768  17.069   3.462  1.00  0.85           N  
ATOM   4487  CA  THR A1160       2.506  15.602   3.362  1.00  0.85           C  
ATOM   4488  C   THR A1160       2.437  15.203   1.868  1.00  0.85           C  
ATOM   4489  O   THR A1160       3.164  14.252   1.645  1.00  0.85           O  
ATOM   4490  CB  THR A1160       1.211  15.129   4.091  1.00  0.85           C  
ATOM   4491  CG2 THR A1160       1.183  15.367   5.567  1.00  0.85           C  
ATOM   4492  OG1 THR A1160       0.057  15.595   3.604  1.00  0.85           O  
ATOM   4493  H   THR A1160       2.163  17.630   2.880  1.00  0.00           H  
ATOM   4494  HA  THR A1160       3.295  14.991   3.800  1.00  0.00           H  
ATOM   4495  HB  THR A1160       1.217  14.043   3.994  1.00  0.00           H  
ATOM   4496  HG1 THR A1160       0.057  16.544   3.750  1.00  0.00           H  
ATOM   4497 HG21 THR A1160       0.436  14.790   6.112  1.00  0.00           H  
ATOM   4498 HG22 THR A1160       2.134  15.130   6.044  1.00  0.00           H  
ATOM   4499 HG23 THR A1160       0.831  16.386   5.728  1.00  0.00           H  
ATOM   4500  N   TYR A1161       1.699  15.930   1.022  1.00  0.84           N  
ATOM   4501  CA  TYR A1161       1.400  15.435  -0.304  1.00  0.84           C  
ATOM   4502  C   TYR A1161       2.700  15.556  -1.221  1.00  0.84           C  
ATOM   4503  O   TYR A1161       3.554  16.423  -1.001  1.00  0.84           O  
ATOM   4504  CB  TYR A1161       0.227  16.225  -0.885  1.00  0.84           C  
ATOM   4505  CG  TYR A1161      -0.353  15.722  -2.212  1.00  0.84           C  
ATOM   4506  CD1 TYR A1161      -0.622  14.304  -2.461  1.00  0.84           C  
ATOM   4507  CD2 TYR A1161      -0.706  16.624  -3.216  1.00  0.84           C  
ATOM   4508  CE1 TYR A1161      -1.373  13.917  -3.546  1.00  0.84           C  
ATOM   4509  CE2 TYR A1161      -1.406  16.223  -4.325  1.00  0.84           C  
ATOM   4510  CZ  TYR A1161      -1.825  14.880  -4.454  1.00  0.84           C  
ATOM   4511  OH  TYR A1161      -2.388  14.467  -5.641  1.00  0.84           O  
ATOM   4512  H   TYR A1161       1.200  16.772   1.273  1.00  0.00           H  
ATOM   4513  HA  TYR A1161       1.241  14.357  -0.252  1.00  0.00           H  
ATOM   4514  HB2 TYR A1161      -0.544  16.060  -0.132  1.00  0.00           H  
ATOM   4515  HB3 TYR A1161       0.518  17.271  -0.982  1.00  0.00           H  
ATOM   4516  HD1 TYR A1161      -0.427  13.596  -1.669  1.00  0.00           H  
ATOM   4517  HD2 TYR A1161      -0.634  17.680  -3.001  1.00  0.00           H  
ATOM   4518  HE1 TYR A1161      -1.581  12.866  -3.681  1.00  0.00           H  
ATOM   4519  HE2 TYR A1161      -1.626  17.044  -4.992  1.00  0.00           H  
ATOM   4520  HH  TYR A1161      -2.469  15.073  -6.381  1.00  0.00           H  
ATOM   4521  N   SER A1162       2.776  14.652  -2.208  1.00  0.85           N  
ATOM   4522  CA  SER A1162       3.887  14.528  -3.127  1.00  0.85           C  
ATOM   4523  C   SER A1162       3.579  15.271  -4.458  1.00  0.85           C  
ATOM   4524  O   SER A1162       4.585  15.652  -5.115  1.00  0.85           O  
ATOM   4525  CB  SER A1162       4.180  13.029  -3.257  1.00  0.85           C  
ATOM   4526  OG  SER A1162       3.136  12.316  -3.898  1.00  0.85           O  
ATOM   4527  H   SER A1162       2.191  13.829  -2.229  1.00  0.00           H  
ATOM   4528  HA  SER A1162       4.805  14.967  -2.736  1.00  0.00           H  
ATOM   4529  HB2 SER A1162       5.062  12.917  -3.888  1.00  0.00           H  
ATOM   4530  HB3 SER A1162       4.344  12.611  -2.263  1.00  0.00           H  
ATOM   4531  HG  SER A1162       3.314  11.392  -3.710  1.00  0.00           H  
ATOM   4532  N   GLY A1163       2.326  15.448  -4.919  1.00  0.82           N  
ATOM   4533  CA  GLY A1163       2.049  16.242  -6.047  1.00  0.82           C  
ATOM   4534  C   GLY A1163       1.827  17.724  -5.711  1.00  0.82           C  
ATOM   4535  O   GLY A1163       1.948  18.078  -4.542  1.00  0.82           O  
ATOM   4536  H   GLY A1163       1.553  15.063  -4.396  1.00  0.00           H  
ATOM   4537  HA2 GLY A1163       2.809  16.111  -6.818  1.00  0.00           H  
ATOM   4538  HA3 GLY A1163       1.047  15.946  -6.357  1.00  0.00           H  
ATOM   4539  N   THR A1164       1.327  18.540  -6.718  1.00  0.82           N  
ATOM   4540  CA  THR A1164       0.792  19.884  -6.520  1.00  0.82           C  
ATOM   4541  C   THR A1164      -0.406  20.130  -7.437  1.00  0.82           C  
ATOM   4542  O   THR A1164      -0.704  21.266  -7.822  1.00  0.82           O  
ATOM   4543  CB  THR A1164       1.886  20.965  -6.636  1.00  0.82           C  
ATOM   4544  CG2 THR A1164       2.947  20.961  -5.540  1.00  0.82           C  
ATOM   4545  OG1 THR A1164       2.717  20.782  -7.801  1.00  0.82           O  
ATOM   4546  H   THR A1164       1.272  18.111  -7.630  1.00  0.00           H  
ATOM   4547  HA  THR A1164       0.373  20.093  -5.536  1.00  0.00           H  
ATOM   4548  HB  THR A1164       1.463  21.970  -6.620  1.00  0.00           H  
ATOM   4549  HG1 THR A1164       2.171  20.250  -8.383  1.00  0.00           H  
ATOM   4550 HG21 THR A1164       3.747  21.683  -5.700  1.00  0.00           H  
ATOM   4551 HG22 THR A1164       2.483  21.170  -4.576  1.00  0.00           H  
ATOM   4552 HG23 THR A1164       3.503  20.036  -5.391  1.00  0.00           H  
ATOM   4553  N   ASP A1165      -1.086  19.032  -7.899  1.00  0.78           N  
ATOM   4554  CA  ASP A1165      -2.293  19.033  -8.651  1.00  0.78           C  
ATOM   4555  C   ASP A1165      -3.471  19.782  -7.979  1.00  0.78           C  
ATOM   4556  O   ASP A1165      -4.146  20.658  -8.570  1.00  0.78           O  
ATOM   4557  CB  ASP A1165      -2.691  17.658  -9.253  1.00  0.78           C  
ATOM   4558  CG  ASP A1165      -3.141  16.581  -8.212  1.00  0.78           C  
ATOM   4559  OD1 ASP A1165      -2.471  16.619  -7.134  1.00  0.78           O  
ATOM   4560  OD2 ASP A1165      -4.016  15.784  -8.560  1.00  0.78           O1-
ATOM   4561  H   ASP A1165      -0.922  18.074  -7.621  1.00  0.00           H  
ATOM   4562  HA  ASP A1165      -2.132  19.699  -9.499  1.00  0.00           H  
ATOM   4563  HB2 ASP A1165      -3.575  17.826  -9.868  1.00  0.00           H  
ATOM   4564  HB3 ASP A1165      -1.898  17.203  -9.846  1.00  0.00           H  
ATOM   4565  N   ILE A1166      -3.768  19.496  -6.697  1.00  0.78           N  
ATOM   4566  CA  ILE A1166      -4.919  19.949  -5.845  1.00  0.78           C  
ATOM   4567  C   ILE A1166      -4.386  20.743  -4.615  1.00  0.78           C  
ATOM   4568  O   ILE A1166      -3.293  20.410  -4.190  1.00  0.78           O  
ATOM   4569  CB  ILE A1166      -5.575  18.617  -5.411  1.00  0.78           C  
ATOM   4570  CG1 ILE A1166      -6.295  17.917  -6.622  1.00  0.78           C  
ATOM   4571  CG2 ILE A1166      -6.306  18.657  -4.011  1.00  0.78           C  
ATOM   4572  CD1 ILE A1166      -6.366  16.419  -6.500  1.00  0.78           C  
ATOM   4573  H   ILE A1166      -3.036  18.876  -6.382  1.00  0.00           H  
ATOM   4574  HA  ILE A1166      -5.635  20.568  -6.386  1.00  0.00           H  
ATOM   4575  HB  ILE A1166      -4.758  17.958  -5.121  1.00  0.00           H  
ATOM   4576 HG12 ILE A1166      -7.273  18.359  -6.809  1.00  0.00           H  
ATOM   4577 HG13 ILE A1166      -5.878  18.220  -7.583  1.00  0.00           H  
ATOM   4578 HG21 ILE A1166      -6.874  17.741  -3.850  1.00  0.00           H  
ATOM   4579 HG22 ILE A1166      -5.586  18.803  -3.205  1.00  0.00           H  
ATOM   4580 HG23 ILE A1166      -6.987  19.507  -3.972  1.00  0.00           H  
ATOM   4581 HD11 ILE A1166      -7.120  16.240  -5.734  1.00  0.00           H  
ATOM   4582 HD12 ILE A1166      -6.622  15.908  -7.428  1.00  0.00           H  
ATOM   4583 HD13 ILE A1166      -5.462  16.003  -6.057  1.00  0.00           H  
ATOM   4584  N   ASP A1167      -5.149  21.700  -4.048  1.00  0.78           N  
ATOM   4585  CA  ASP A1167      -4.851  22.495  -2.817  1.00  0.78           C  
ATOM   4586  C   ASP A1167      -4.955  21.660  -1.583  1.00  0.78           C  
ATOM   4587  O   ASP A1167      -4.054  21.636  -0.821  1.00  0.78           O  
ATOM   4588  CB  ASP A1167      -5.720  23.799  -2.626  1.00  0.78           C  
ATOM   4589  CG  ASP A1167      -7.216  23.736  -2.918  1.00  0.78           C  
ATOM   4590  OD1 ASP A1167      -7.681  22.740  -3.552  1.00  0.78           O  
ATOM   4591  OD2 ASP A1167      -7.828  24.779  -2.623  1.00  0.78           O1-
ATOM   4592  H   ASP A1167      -6.034  22.052  -4.385  1.00  0.00           H  
ATOM   4593  HA  ASP A1167      -3.834  22.815  -3.048  1.00  0.00           H  
ATOM   4594  HB2 ASP A1167      -5.711  24.155  -1.595  1.00  0.00           H  
ATOM   4595  HB3 ASP A1167      -5.354  24.563  -3.312  1.00  0.00           H  
ATOM   4596  N   THR A1168      -6.075  20.969  -1.372  1.00  0.84           N  
ATOM   4597  CA  THR A1168      -6.284  19.972  -0.435  1.00  0.84           C  
ATOM   4598  C   THR A1168      -7.762  19.536  -0.595  1.00  0.84           C  
ATOM   4599  O   THR A1168      -8.376  20.001  -1.599  1.00  0.84           O  
ATOM   4600  CB  THR A1168      -5.956  20.417   1.046  1.00  0.84           C  
ATOM   4601  CG2 THR A1168      -6.710  21.658   1.495  1.00  0.84           C  
ATOM   4602  OG1 THR A1168      -6.302  19.413   2.044  1.00  0.84           O  
ATOM   4603  H   THR A1168      -6.895  21.033  -1.958  1.00  0.00           H  
ATOM   4604  HA  THR A1168      -5.634  19.129  -0.670  1.00  0.00           H  
ATOM   4605  HB  THR A1168      -4.866  20.440   1.064  1.00  0.00           H  
ATOM   4606  HG1 THR A1168      -6.154  19.816   2.902  1.00  0.00           H  
ATOM   4607 HG21 THR A1168      -7.751  21.824   1.219  1.00  0.00           H  
ATOM   4608 HG22 THR A1168      -6.853  21.672   2.575  1.00  0.00           H  
ATOM   4609 HG23 THR A1168      -6.017  22.463   1.249  1.00  0.00           H  
ATOM   4610  N   ILE A1169      -8.252  18.624   0.282  1.00  0.83           N  
ATOM   4611  CA  ILE A1169      -9.642  18.283   0.408  1.00  0.83           C  
ATOM   4612  C   ILE A1169     -10.372  19.511   1.110  1.00  0.83           C  
ATOM   4613  O   ILE A1169     -10.514  19.606   2.315  1.00  0.83           O  
ATOM   4614  CB  ILE A1169      -9.944  16.873   1.201  1.00  0.83           C  
ATOM   4615  CG1 ILE A1169      -8.894  16.508   2.236  1.00  0.83           C  
ATOM   4616  CG2 ILE A1169     -10.144  15.756   0.206  1.00  0.83           C  
ATOM   4617  CD1 ILE A1169      -9.388  15.987   3.601  1.00  0.83           C  
ATOM   4618  H   ILE A1169      -7.609  18.552   1.058  1.00  0.00           H  
ATOM   4619  HA  ILE A1169      -9.946  18.191  -0.635  1.00  0.00           H  
ATOM   4620  HB  ILE A1169     -10.791  16.993   1.876  1.00  0.00           H  
ATOM   4621 HG12 ILE A1169      -8.175  15.811   1.803  1.00  0.00           H  
ATOM   4622 HG13 ILE A1169      -8.234  17.316   2.553  1.00  0.00           H  
ATOM   4623 HG21 ILE A1169      -9.342  15.464  -0.472  1.00  0.00           H  
ATOM   4624 HG22 ILE A1169     -10.794  15.006   0.656  1.00  0.00           H  
ATOM   4625 HG23 ILE A1169     -10.734  16.317  -0.519  1.00  0.00           H  
ATOM   4626 HD11 ILE A1169      -8.591  15.731   4.299  1.00  0.00           H  
ATOM   4627 HD12 ILE A1169     -10.212  16.565   4.020  1.00  0.00           H  
ATOM   4628 HD13 ILE A1169      -9.920  15.039   3.514  1.00  0.00           H  
ATOM   4629  N   LYS A1170     -10.977  20.382   0.255  1.00  0.84           N  
ATOM   4630  CA  LYS A1170     -11.697  21.555   0.736  1.00  0.84           C  
ATOM   4631  C   LYS A1170     -13.157  21.257   0.892  1.00  0.84           C  
ATOM   4632  O   LYS A1170     -13.888  20.909  -0.068  1.00  0.84           O  
ATOM   4633  CB  LYS A1170     -11.619  22.746  -0.228  1.00  0.84           C  
ATOM   4634  CG  LYS A1170     -10.160  23.218  -0.555  1.00  0.84           C  
ATOM   4635  CD  LYS A1170      -9.659  23.973   0.679  1.00  0.84           C  
ATOM   4636  CE  LYS A1170      -8.305  24.642   0.427  1.00  0.84           C  
ATOM   4637  NZ  LYS A1170      -7.693  25.326   1.611  1.00  0.84           N1+
ATOM   4638  H   LYS A1170     -11.057  20.179  -0.731  1.00  0.00           H  
ATOM   4639  HA  LYS A1170     -11.294  21.986   1.652  1.00  0.00           H  
ATOM   4640  HB2 LYS A1170     -12.091  22.488  -1.176  1.00  0.00           H  
ATOM   4641  HB3 LYS A1170     -12.169  23.631   0.093  1.00  0.00           H  
ATOM   4642  HG2 LYS A1170      -9.407  22.469  -0.802  1.00  0.00           H  
ATOM   4643  HG3 LYS A1170     -10.030  23.935  -1.366  1.00  0.00           H  
ATOM   4644  HD2 LYS A1170     -10.296  24.742   1.115  1.00  0.00           H  
ATOM   4645  HD3 LYS A1170      -9.394  23.334   1.522  1.00  0.00           H  
ATOM   4646  HE2 LYS A1170      -7.540  23.936   0.102  1.00  0.00           H  
ATOM   4647  HE3 LYS A1170      -8.385  25.379  -0.372  1.00  0.00           H  
ATOM   4648  HZ1 LYS A1170      -7.700  24.635   2.348  1.00  0.00           H  
ATOM   4649  HZ2 LYS A1170      -6.741  25.583   1.394  1.00  0.00           H  
ATOM   4650  HZ3 LYS A1170      -8.186  26.185   1.810  1.00  0.00           H  
ATOM   4651  N   ILE A1171     -13.694  21.238   2.127  1.00  0.84           N  
ATOM   4652  CA  ILE A1171     -15.090  20.889   2.319  1.00  0.84           C  
ATOM   4653  C   ILE A1171     -15.920  22.168   2.222  1.00  0.84           C  
ATOM   4654  O   ILE A1171     -15.675  23.190   2.871  1.00  0.84           O  
ATOM   4655  CB  ILE A1171     -15.194  20.101   3.651  1.00  0.84           C  
ATOM   4656  CG1 ILE A1171     -14.230  18.879   3.655  1.00  0.84           C  
ATOM   4657  CG2 ILE A1171     -16.632  19.642   4.017  1.00  0.84           C  
ATOM   4658  CD1 ILE A1171     -13.863  18.256   5.026  1.00  0.84           C  
ATOM   4659  H   ILE A1171     -12.971  21.344   2.825  1.00  0.00           H  
ATOM   4660  HA  ILE A1171     -15.386  20.125   1.600  1.00  0.00           H  
ATOM   4661  HB  ILE A1171     -14.824  20.748   4.446  1.00  0.00           H  
ATOM   4662 HG12 ILE A1171     -14.733  18.102   3.080  1.00  0.00           H  
ATOM   4663 HG13 ILE A1171     -13.286  19.035   3.133  1.00  0.00           H  
ATOM   4664 HG21 ILE A1171     -17.090  18.887   3.378  1.00  0.00           H  
ATOM   4665 HG22 ILE A1171     -16.728  19.165   4.992  1.00  0.00           H  
ATOM   4666 HG23 ILE A1171     -17.246  20.542   3.987  1.00  0.00           H  
ATOM   4667 HD11 ILE A1171     -14.775  18.019   5.572  1.00  0.00           H  
ATOM   4668 HD12 ILE A1171     -13.251  17.361   4.913  1.00  0.00           H  
ATOM   4669 HD13 ILE A1171     -13.348  18.968   5.672  1.00  0.00           H  
ATOM   4670  N   ARG A1172     -16.818  22.087   1.225  1.00  0.79           N  
ATOM   4671  CA  ARG A1172     -18.053  22.929   1.199  1.00  0.79           C  
ATOM   4672  C   ARG A1172     -19.270  22.194   1.824  1.00  0.79           C  
ATOM   4673  O   ARG A1172     -19.539  21.008   1.625  1.00  0.79           O  
ATOM   4674  CB  ARG A1172     -18.347  23.311  -0.288  1.00  0.79           C  
ATOM   4675  CG  ARG A1172     -17.233  24.304  -0.847  1.00  0.79           C  
ATOM   4676  CD  ARG A1172     -17.625  24.900  -2.191  1.00  0.79           C  
ATOM   4677  NE  ARG A1172     -18.878  25.624  -2.116  1.00  0.79           N  
ATOM   4678  CZ  ARG A1172     -19.434  26.496  -2.968  1.00  0.79           C  
ATOM   4679  NH1 ARG A1172     -18.733  26.951  -4.016  1.00  0.79           N1+
ATOM   4680  NH2 ARG A1172     -20.688  26.799  -2.716  1.00  0.79           N1+
ATOM   4681  H   ARG A1172     -16.858  21.224   0.701  1.00  0.00           H  
ATOM   4682  HA  ARG A1172     -18.029  23.903   1.687  1.00  0.00           H  
ATOM   4683  HB2 ARG A1172     -18.341  22.418  -0.913  1.00  0.00           H  
ATOM   4684  HB3 ARG A1172     -19.364  23.701  -0.337  1.00  0.00           H  
ATOM   4685  HG2 ARG A1172     -17.009  25.021  -0.057  1.00  0.00           H  
ATOM   4686  HG3 ARG A1172     -16.288  23.788  -1.014  1.00  0.00           H  
ATOM   4687  HD2 ARG A1172     -16.903  25.601  -2.611  1.00  0.00           H  
ATOM   4688  HD3 ARG A1172     -17.572  24.171  -2.999  1.00  0.00           H  
ATOM   4689  HE  ARG A1172     -19.091  25.982  -1.196  1.00  0.00           H  
ATOM   4690 HH11 ARG A1172     -17.853  26.569  -4.334  1.00  0.00           H  
ATOM   4691 HH12 ARG A1172     -19.209  27.521  -4.701  1.00  0.00           H  
ATOM   4692 HH21 ARG A1172     -21.184  26.181  -2.089  1.00  0.00           H  
ATOM   4693 HH22 ARG A1172     -21.203  27.436  -3.307  1.00  0.00           H  
ATOM   4694  N   SER A1173     -20.176  23.034   2.358  1.00  0.81           N  
ATOM   4695  CA  SER A1173     -21.517  22.689   2.836  1.00  0.81           C  
ATOM   4696  C   SER A1173     -22.513  23.260   1.772  1.00  0.81           C  
ATOM   4697  O   SER A1173     -22.570  24.495   1.527  1.00  0.81           O  
ATOM   4698  CB  SER A1173     -21.731  23.192   4.334  1.00  0.81           C  
ATOM   4699  OG  SER A1173     -21.563  24.640   4.459  1.00  0.81           O  
ATOM   4700  H   SER A1173     -20.008  24.023   2.472  1.00  0.00           H  
ATOM   4701  HA  SER A1173     -21.753  21.625   2.866  1.00  0.00           H  
ATOM   4702  HB2 SER A1173     -22.731  22.956   4.697  1.00  0.00           H  
ATOM   4703  HB3 SER A1173     -21.074  22.764   5.091  1.00  0.00           H  
ATOM   4704  HG  SER A1173     -22.340  25.060   4.083  1.00  0.00           H  
ATOM   4705  N   ASP A1174     -23.348  22.367   1.228  1.00  0.74           N  
ATOM   4706  CA  ASP A1174     -24.576  22.759   0.501  1.00  0.74           C  
ATOM   4707  C   ASP A1174     -25.794  22.757   1.422  1.00  0.74           C  
ATOM   4708  O   ASP A1174     -26.073  21.714   2.056  1.00  0.74           O  
ATOM   4709  CB  ASP A1174     -24.996  21.915  -0.733  1.00  0.74           C  
ATOM   4710  CG  ASP A1174     -23.887  21.840  -1.755  1.00  0.74           C  
ATOM   4711  OD1 ASP A1174     -23.134  22.834  -1.988  1.00  0.74           O  
ATOM   4712  OD2 ASP A1174     -23.902  20.793  -2.400  1.00  0.74           O1-
ATOM   4713  H   ASP A1174     -23.300  21.388   1.472  1.00  0.00           H  
ATOM   4714  HA  ASP A1174     -24.434  23.750   0.069  1.00  0.00           H  
ATOM   4715  HB2 ASP A1174     -25.441  20.947  -0.503  1.00  0.00           H  
ATOM   4716  HB3 ASP A1174     -25.765  22.388  -1.344  1.00  0.00           H  
ATOM   4717  N   GLU A1175     -26.462  23.920   1.466  1.00  0.71           N  
ATOM   4718  CA  GLU A1175     -27.562  24.208   2.358  1.00  0.71           C  
ATOM   4719  C   GLU A1175     -28.845  23.835   1.569  1.00  0.71           C  
ATOM   4720  O   GLU A1175     -29.100  24.481   0.554  1.00  0.71           O  
ATOM   4721  CB  GLU A1175     -27.474  25.718   2.737  1.00  0.71           C  
ATOM   4722  CG  GLU A1175     -28.500  26.196   3.715  1.00  0.71           C  
ATOM   4723  CD  GLU A1175     -28.149  27.504   4.313  1.00  0.71           C  
ATOM   4724  OE1 GLU A1175     -27.904  28.451   3.551  1.00  0.71           O  
ATOM   4725  OE2 GLU A1175     -28.081  27.601   5.550  1.00  0.71           O1-
ATOM   4726  H   GLU A1175     -26.147  24.643   0.834  1.00  0.00           H  
ATOM   4727  HA  GLU A1175     -27.596  23.544   3.222  1.00  0.00           H  
ATOM   4728  HB2 GLU A1175     -26.517  25.929   3.213  1.00  0.00           H  
ATOM   4729  HB3 GLU A1175     -27.455  26.325   1.832  1.00  0.00           H  
ATOM   4730  HG2 GLU A1175     -29.491  26.362   3.293  1.00  0.00           H  
ATOM   4731  HG3 GLU A1175     -28.597  25.376   4.427  1.00  0.00           H  
ATOM   4732  N   VAL A1176     -29.638  22.820   2.046  1.00  0.60           N  
ATOM   4733  CA  VAL A1176     -31.039  22.627   1.610  1.00  0.60           C  
ATOM   4734  C   VAL A1176     -31.968  23.293   2.629  1.00  0.60           C  
ATOM   4735  O   VAL A1176     -31.499  23.524   3.777  1.00  0.60           O  
ATOM   4736  CB  VAL A1176     -31.424  21.154   1.572  1.00  0.60           C  
ATOM   4737  CG1 VAL A1176     -32.873  20.682   1.780  1.00  0.60           C  
ATOM   4738  CG2 VAL A1176     -30.938  20.503   0.239  1.00  0.60           C  
ATOM   4739  H   VAL A1176     -29.379  22.443   2.946  1.00  0.00           H  
ATOM   4740  HA  VAL A1176     -31.228  22.942   0.584  1.00  0.00           H  
ATOM   4741  HB  VAL A1176     -31.013  20.737   2.492  1.00  0.00           H  
ATOM   4742 HG11 VAL A1176     -33.074  19.613   1.848  1.00  0.00           H  
ATOM   4743 HG12 VAL A1176     -33.175  20.975   2.786  1.00  0.00           H  
ATOM   4744 HG13 VAL A1176     -33.597  21.099   1.081  1.00  0.00           H  
ATOM   4745 HG21 VAL A1176     -30.936  19.418   0.344  1.00  0.00           H  
ATOM   4746 HG22 VAL A1176     -31.603  20.821  -0.563  1.00  0.00           H  
ATOM   4747 HG23 VAL A1176     -29.913  20.766  -0.023  1.00  0.00           H  
ATOM   4748  N   SER A1177     -33.156  23.772   2.204  1.00  0.43           N  
ATOM   4749  CA  SER A1177     -34.085  24.460   3.110  1.00  0.43           C  
ATOM   4750  C   SER A1177     -35.540  24.040   2.803  1.00  0.43           C  
ATOM   4751  O   SER A1177     -35.837  23.757   1.641  1.00  0.43           O  
ATOM   4752  CB  SER A1177     -33.759  26.000   3.048  1.00  0.43           C  
ATOM   4753  OG  SER A1177     -32.597  26.459   3.824  1.00  0.43           O  
ATOM   4754  H   SER A1177     -33.493  23.636   1.262  1.00  0.00           H  
ATOM   4755  HA  SER A1177     -33.884  24.135   4.131  1.00  0.00           H  
ATOM   4756  HB2 SER A1177     -33.604  26.234   1.995  1.00  0.00           H  
ATOM   4757  HB3 SER A1177     -34.646  26.508   3.424  1.00  0.00           H  
ATOM   4758  HG  SER A1177     -31.978  25.733   3.717  1.00  0.00           H  
ATOM   4759  N   SER A1178     -36.470  23.963   3.732  1.00  0.38           N  
ATOM   4760  CA  SER A1178     -37.894  23.783   3.420  1.00  0.38           C  
ATOM   4761  C   SER A1178     -38.595  24.147   4.749  1.00  0.38           C  
ATOM   4762  O   SER A1178     -38.027  23.743   5.819  1.00  0.38           O  
ATOM   4763  CB  SER A1178     -38.244  22.409   2.831  1.00  0.38           C  
ATOM   4764  OG  SER A1178     -37.643  21.482   3.778  1.00  0.38           O  
ATOM   4765  H   SER A1178     -36.395  24.347   4.663  1.00  0.00           H  
ATOM   4766  HA  SER A1178     -38.128  24.546   2.677  1.00  0.00           H  
ATOM   4767  HB2 SER A1178     -39.318  22.228   2.793  1.00  0.00           H  
ATOM   4768  HB3 SER A1178     -37.806  22.300   1.839  1.00  0.00           H  
ATOM   4769  HG  SER A1178     -36.833  21.928   4.034  1.00  0.00           H  
ATOM   4770  N   THR A1179     -39.617  24.972   4.716  1.00  0.41           N  
ATOM   4771  CA  THR A1179     -40.453  25.474   5.772  1.00  0.41           C  
ATOM   4772  C   THR A1179     -40.894  24.465   6.856  1.00  0.41           C  
ATOM   4773  O   THR A1179     -40.897  24.841   8.011  1.00  0.41           O  
ATOM   4774  CB  THR A1179     -41.710  26.190   5.089  1.00  0.41           C  
ATOM   4775  CG2 THR A1179     -42.806  26.781   6.066  1.00  0.41           C  
ATOM   4776  OG1 THR A1179     -41.170  27.177   4.329  1.00  0.41           O  
ATOM   4777  H   THR A1179     -39.947  25.372   3.849  1.00  0.00           H  
ATOM   4778  HA  THR A1179     -39.825  26.200   6.288  1.00  0.00           H  
ATOM   4779  HB  THR A1179     -42.226  25.643   4.301  1.00  0.00           H  
ATOM   4780  HG1 THR A1179     -40.724  27.774   4.935  1.00  0.00           H  
ATOM   4781 HG21 THR A1179     -43.568  27.478   5.717  1.00  0.00           H  
ATOM   4782 HG22 THR A1179     -43.411  25.991   6.513  1.00  0.00           H  
ATOM   4783 HG23 THR A1179     -42.334  27.288   6.907  1.00  0.00           H  
ATOM   4784  N   VAL A1180     -41.259  23.229   6.445  1.00  0.41           N  
ATOM   4785  CA  VAL A1180     -41.704  22.095   7.358  1.00  0.41           C  
ATOM   4786  C   VAL A1180     -40.448  21.597   8.186  1.00  0.41           C  
ATOM   4787  O   VAL A1180     -40.623  20.945   9.191  1.00  0.41           O  
ATOM   4788  CB  VAL A1180     -42.313  20.878   6.521  1.00  0.41           C  
ATOM   4789  CG1 VAL A1180     -43.299  21.389   5.498  1.00  0.41           C  
ATOM   4790  CG2 VAL A1180     -41.276  19.997   5.914  1.00  0.41           C  
ATOM   4791  H   VAL A1180     -41.255  22.921   5.483  1.00  0.00           H  
ATOM   4792  HA  VAL A1180     -42.367  22.476   8.135  1.00  0.00           H  
ATOM   4793  HB  VAL A1180     -42.903  20.238   7.178  1.00  0.00           H  
ATOM   4794 HG11 VAL A1180     -42.762  21.887   4.691  1.00  0.00           H  
ATOM   4795 HG12 VAL A1180     -43.769  20.527   5.023  1.00  0.00           H  
ATOM   4796 HG13 VAL A1180     -44.065  22.097   5.816  1.00  0.00           H  
ATOM   4797 HG21 VAL A1180     -41.633  19.168   5.302  1.00  0.00           H  
ATOM   4798 HG22 VAL A1180     -40.790  20.548   5.108  1.00  0.00           H  
ATOM   4799 HG23 VAL A1180     -40.533  19.544   6.570  1.00  0.00           H  
ATOM   4800  N   LYS A1181     -39.228  22.006   7.839  1.00  0.42           N  
ATOM   4801  CA  LYS A1181     -37.985  21.648   8.524  1.00  0.42           C  
ATOM   4802  C   LYS A1181     -37.266  22.805   9.267  1.00  0.42           C  
ATOM   4803  O   LYS A1181     -36.787  22.560  10.358  1.00  0.42           O  
ATOM   4804  CB  LYS A1181     -36.977  20.846   7.638  1.00  0.42           C  
ATOM   4805  CG  LYS A1181     -37.701  19.654   6.942  1.00  0.42           C  
ATOM   4806  CD  LYS A1181     -36.861  18.613   6.278  1.00  0.42           C  
ATOM   4807  CE  LYS A1181     -37.732  17.374   5.840  1.00  0.42           C  
ATOM   4808  NZ  LYS A1181     -37.235  16.795   4.599  1.00  0.42           N1+
ATOM   4809  H   LYS A1181     -39.099  22.429   6.931  1.00  0.00           H  
ATOM   4810  HA  LYS A1181     -38.117  21.002   9.392  1.00  0.00           H  
ATOM   4811  HB2 LYS A1181     -36.513  21.517   6.915  1.00  0.00           H  
ATOM   4812  HB3 LYS A1181     -36.157  20.482   8.257  1.00  0.00           H  
ATOM   4813  HG2 LYS A1181     -38.361  19.170   7.661  1.00  0.00           H  
ATOM   4814  HG3 LYS A1181     -38.425  20.063   6.236  1.00  0.00           H  
ATOM   4815  HD2 LYS A1181     -36.344  19.068   5.433  1.00  0.00           H  
ATOM   4816  HD3 LYS A1181     -36.102  18.267   6.980  1.00  0.00           H  
ATOM   4817  HE2 LYS A1181     -37.742  16.637   6.643  1.00  0.00           H  
ATOM   4818  HE3 LYS A1181     -38.723  17.766   5.612  1.00  0.00           H  
ATOM   4819  HZ1 LYS A1181     -36.275  16.491   4.511  1.00  0.00           H  
ATOM   4820  HZ2 LYS A1181     -37.784  15.981   4.362  1.00  0.00           H  
ATOM   4821  HZ3 LYS A1181     -37.294  17.458   3.839  1.00  0.00           H  
ATOM   4822  N   GLY A1182     -37.051  23.941   8.616  1.00  0.65           N  
ATOM   4823  CA  GLY A1182     -35.790  24.692   8.813  1.00  0.65           C  
ATOM   4824  C   GLY A1182     -34.742  24.134   7.785  1.00  0.65           C  
ATOM   4825  O   GLY A1182     -34.947  24.000   6.608  1.00  0.65           O  
ATOM   4826  H   GLY A1182     -37.370  24.033   7.662  1.00  0.00           H  
ATOM   4827  HA2 GLY A1182     -35.983  25.765   8.794  1.00  0.00           H  
ATOM   4828  HA3 GLY A1182     -35.486  24.590   9.855  1.00  0.00           H  
ATOM   4829  N   LYS A1183     -33.522  23.912   8.305  1.00  0.69           N  
ATOM   4830  CA  LYS A1183     -32.248  23.532   7.509  1.00  0.69           C  
ATOM   4831  C   LYS A1183     -32.170  22.074   7.226  1.00  0.69           C  
ATOM   4832  O   LYS A1183     -32.954  21.297   7.737  1.00  0.69           O  
ATOM   4833  CB  LYS A1183     -31.000  23.971   8.383  1.00  0.69           C  
ATOM   4834  CG  LYS A1183     -30.849  25.476   8.613  1.00  0.69           C  
ATOM   4835  CD  LYS A1183     -30.944  26.386   7.385  1.00  0.69           C  
ATOM   4836  CE  LYS A1183     -30.755  27.841   7.811  1.00  0.69           C  
ATOM   4837  NZ  LYS A1183     -30.329  28.706   6.736  1.00  0.69           N1+
ATOM   4838  H   LYS A1183     -33.413  23.923   9.309  1.00  0.00           H  
ATOM   4839  HA  LYS A1183     -32.322  24.002   6.528  1.00  0.00           H  
ATOM   4840  HB2 LYS A1183     -30.953  23.529   9.378  1.00  0.00           H  
ATOM   4841  HB3 LYS A1183     -30.149  23.518   7.875  1.00  0.00           H  
ATOM   4842  HG2 LYS A1183     -31.475  25.913   9.391  1.00  0.00           H  
ATOM   4843  HG3 LYS A1183     -29.827  25.506   8.991  1.00  0.00           H  
ATOM   4844  HD2 LYS A1183     -30.344  26.104   6.520  1.00  0.00           H  
ATOM   4845  HD3 LYS A1183     -31.953  26.326   6.978  1.00  0.00           H  
ATOM   4846  HE2 LYS A1183     -31.736  28.075   8.225  1.00  0.00           H  
ATOM   4847  HE3 LYS A1183     -29.973  27.994   8.555  1.00  0.00           H  
ATOM   4848  HZ1 LYS A1183     -29.413  28.442   6.403  1.00  0.00           H  
ATOM   4849  HZ2 LYS A1183     -31.059  28.805   6.044  1.00  0.00           H  
ATOM   4850  HZ3 LYS A1183     -30.373  29.671   7.033  1.00  0.00           H  
ATOM   4851  N   SER A1184     -31.164  21.741   6.462  1.00  0.68           N  
ATOM   4852  CA  SER A1184     -30.646  20.357   6.235  1.00  0.68           C  
ATOM   4853  C   SER A1184     -29.337  20.645   5.555  1.00  0.68           C  
ATOM   4854  O   SER A1184     -29.260  21.569   4.726  1.00  0.68           O  
ATOM   4855  CB  SER A1184     -31.633  19.470   5.377  1.00  0.68           C  
ATOM   4856  OG  SER A1184     -31.238  18.120   5.243  1.00  0.68           O  
ATOM   4857  H   SER A1184     -30.534  22.475   6.170  1.00  0.00           H  
ATOM   4858  HA  SER A1184     -30.487  19.855   7.189  1.00  0.00           H  
ATOM   4859  HB2 SER A1184     -32.603  19.534   5.871  1.00  0.00           H  
ATOM   4860  HB3 SER A1184     -31.748  19.726   4.324  1.00  0.00           H  
ATOM   4861  HG  SER A1184     -31.738  17.790   4.493  1.00  0.00           H  
ATOM   4862  N   TYR A1185     -28.275  19.847   5.840  1.00  0.74           N  
ATOM   4863  CA  TYR A1185     -26.995  19.992   5.136  1.00  0.74           C  
ATOM   4864  C   TYR A1185     -26.582  18.703   4.379  1.00  0.74           C  
ATOM   4865  O   TYR A1185     -26.869  17.569   4.826  1.00  0.74           O  
ATOM   4866  CB  TYR A1185     -25.938  20.461   6.174  1.00  0.74           C  
ATOM   4867  CG  TYR A1185     -26.093  21.849   6.633  1.00  0.74           C  
ATOM   4868  CD1 TYR A1185     -25.899  22.951   5.754  1.00  0.74           C  
ATOM   4869  CD2 TYR A1185     -26.664  22.157   7.933  1.00  0.74           C  
ATOM   4870  CE1 TYR A1185     -26.268  24.262   6.039  1.00  0.74           C  
ATOM   4871  CE2 TYR A1185     -26.928  23.487   8.280  1.00  0.74           C  
ATOM   4872  CZ  TYR A1185     -26.787  24.498   7.323  1.00  0.74           C  
ATOM   4873  OH  TYR A1185     -27.309  25.740   7.527  1.00  0.74           O  
ATOM   4874  H   TYR A1185     -28.243  19.247   6.651  1.00  0.00           H  
ATOM   4875  HA  TYR A1185     -27.042  20.861   4.479  1.00  0.00           H  
ATOM   4876  HB2 TYR A1185     -25.867  19.862   7.082  1.00  0.00           H  
ATOM   4877  HB3 TYR A1185     -24.940  20.387   5.744  1.00  0.00           H  
ATOM   4878  HD1 TYR A1185     -25.399  22.791   4.811  1.00  0.00           H  
ATOM   4879  HD2 TYR A1185     -26.852  21.302   8.566  1.00  0.00           H  
ATOM   4880  HE1 TYR A1185     -26.228  25.067   5.320  1.00  0.00           H  
ATOM   4881  HE2 TYR A1185     -27.181  23.806   9.280  1.00  0.00           H  
ATOM   4882  HH  TYR A1185     -27.537  26.075   6.656  1.00  0.00           H  
ATOM   4883  N   ASN A1186     -25.922  18.908   3.207  1.00  0.74           N  
ATOM   4884  CA  ASN A1186     -25.292  18.085   2.223  1.00  0.74           C  
ATOM   4885  C   ASN A1186     -23.858  18.587   2.207  1.00  0.74           C  
ATOM   4886  O   ASN A1186     -23.615  19.745   2.363  1.00  0.74           O  
ATOM   4887  CB  ASN A1186     -26.003  18.400   0.833  1.00  0.74           C  
ATOM   4888  CG  ASN A1186     -27.163  17.454   0.473  1.00  0.74           C  
ATOM   4889  ND2 ASN A1186     -27.825  17.707  -0.601  1.00  0.74           N  
ATOM   4890  OD1 ASN A1186     -27.356  16.510   1.197  1.00  0.74           O  
ATOM   4891  H   ASN A1186     -25.604  19.837   2.973  1.00  0.00           H  
ATOM   4892  HA  ASN A1186     -25.363  17.063   2.596  1.00  0.00           H  
ATOM   4893  HB2 ASN A1186     -26.322  19.424   0.637  1.00  0.00           H  
ATOM   4894  HB3 ASN A1186     -25.223  18.230   0.090  1.00  0.00           H  
ATOM   4895 HD21 ASN A1186     -27.571  18.541  -1.111  1.00  0.00           H  
ATOM   4896 HD22 ASN A1186     -28.489  17.064  -1.010  1.00  0.00           H  
ATOM   4897  N   TYR A1187     -22.863  17.785   1.860  1.00  0.85           N  
ATOM   4898  CA  TYR A1187     -21.477  18.259   1.894  1.00  0.85           C  
ATOM   4899  C   TYR A1187     -20.767  17.896   0.599  1.00  0.85           C  
ATOM   4900  O   TYR A1187     -21.043  16.758   0.093  1.00  0.85           O  
ATOM   4901  CB  TYR A1187     -20.730  17.691   3.128  1.00  0.85           C  
ATOM   4902  CG  TYR A1187     -21.310  18.203   4.430  1.00  0.85           C  
ATOM   4903  CD1 TYR A1187     -22.339  17.518   5.097  1.00  0.85           C  
ATOM   4904  CD2 TYR A1187     -20.699  19.335   5.077  1.00  0.85           C  
ATOM   4905  CE1 TYR A1187     -22.840  18.005   6.332  1.00  0.85           C  
ATOM   4906  CE2 TYR A1187     -21.257  19.784   6.303  1.00  0.85           C  
ATOM   4907  CZ  TYR A1187     -22.332  19.128   6.878  1.00  0.85           C  
ATOM   4908  OH  TYR A1187     -22.619  19.649   8.128  1.00  0.85           O  
ATOM   4909  H   TYR A1187     -22.874  16.794   1.665  1.00  0.00           H  
ATOM   4910  HA  TYR A1187     -21.334  19.326   2.064  1.00  0.00           H  
ATOM   4911  HB2 TYR A1187     -20.923  16.618   3.091  1.00  0.00           H  
ATOM   4912  HB3 TYR A1187     -19.670  17.936   3.052  1.00  0.00           H  
ATOM   4913  HD1 TYR A1187     -22.866  16.678   4.668  1.00  0.00           H  
ATOM   4914  HD2 TYR A1187     -19.925  19.959   4.657  1.00  0.00           H  
ATOM   4915  HE1 TYR A1187     -23.637  17.496   6.855  1.00  0.00           H  
ATOM   4916  HE2 TYR A1187     -20.803  20.646   6.770  1.00  0.00           H  
ATOM   4917  HH  TYR A1187     -22.270  20.531   8.271  1.00  0.00           H  
ATOM   4918  N   ARG A1188     -19.984  18.803  -0.002  1.00  0.79           N  
ATOM   4919  CA  ARG A1188     -19.190  18.519  -1.147  1.00  0.79           C  
ATOM   4920  C   ARG A1188     -17.782  18.847  -0.652  1.00  0.79           C  
ATOM   4921  O   ARG A1188     -17.435  19.996  -0.490  1.00  0.79           O  
ATOM   4922  CB  ARG A1188     -19.679  19.310  -2.415  1.00  0.79           C  
ATOM   4923  CG  ARG A1188     -20.931  18.709  -3.053  1.00  0.79           C  
ATOM   4924  CD  ARG A1188     -21.347  19.441  -4.344  1.00  0.79           C  
ATOM   4925  NE  ARG A1188     -21.730  20.847  -4.010  1.00  0.79           N  
ATOM   4926  CZ  ARG A1188     -21.292  21.917  -4.706  1.00  0.79           C  
ATOM   4927  NH1 ARG A1188     -20.730  21.881  -5.936  1.00  0.79           N1+
ATOM   4928  NH2 ARG A1188     -21.524  23.091  -4.131  1.00  0.79           N1+
ATOM   4929  H   ARG A1188     -19.975  19.745   0.363  1.00  0.00           H  
ATOM   4930  HA  ARG A1188     -19.218  17.438  -1.287  1.00  0.00           H
[truncated: 2,757,508 more chars]
