# Supplementary material for: Modeling cancer genomic data in yeast reveals selection against ATM function during tumorigenesis
Source: PLoS Genet. 2020 Mar 18;16(3):e1008422. doi: 10.1371/journal.pgen.1008422 (PMC7105138; doi:10.1371/journal.pgen.1008422)
Supplement: S1 File — PDB files show the molecular model of the S. cerevisiae Mre11-Rad50 WT (Rad50-D67) and mutant (Rad50-D67N and Rad50-D67Y) complex. (ZIP) [file pgen.1008422.s012.zip › scMR_D67N.pdb]

HEADER    SCMR HOMOLOGY MODEL D67N MUTANT         05-SEP-19  
SOURCE    SACCHAROMYCES CEREVISIAE
REMARK    FIRST FRAME OF THE PRODUCTIVE MD RUN
JRNL        AUTH    M.HOHL,A.MOJUMDAR,S.HAILEMARIAM,V.KURYAVYI,F.GHISAYS
JRNL        AUTH 2  K.SORENSON,M.CHANG,B.S.TAYLOR,D.J.PATEL,P.BURGERS, 
JRNL        AUTH 3  J.A.COBB,J.H.J.PETRINI                                    
JRNL        TITL    MODELING CANCER GENOMIC DATA IN YEAST REVEALS SELECTION      
JRNL        TITL 2  AGAINST ATM FUNCTION DURING TUMORIGENESIS                    
JRNL        REF     PLOS GENETICS                  SUBMITTED
ATOM      1  C   ACE A   1      -7.182  13.262  29.186  1.00  0.00           C  
ATOM      2  O   ACE A   1      -6.618  13.615  28.142  1.00  0.00           O  
ATOM      3  CH3 ACE A   1      -6.720  13.863  30.524  1.00  0.00           C  
ATOM      4 1H   ACE A   1      -5.725  14.274  30.357  1.00  0.00           H  
ATOM      5 2H   ACE A   1      -7.314  14.709  30.870  1.00  0.00           H  
ATOM      6 3H   ACE A   1      -6.729  13.086  31.289  1.00  0.00           H  
ATOM      7  N   SER A   2      -8.091  12.252  29.331  1.00  0.79           N  
ATOM      8  CA  SER A   2      -8.598  11.376  28.224  1.00  0.79           C  
ATOM      9  C   SER A   2      -7.527  10.608  27.427  1.00  0.79           C  
ATOM     10  O   SER A   2      -7.146  11.115  26.379  1.00  0.79           O  
ATOM     11  CB  SER A   2      -9.548  12.138  27.333  1.00  0.79           C  
ATOM     12  OG  SER A   2     -10.742  12.533  27.940  1.00  0.79           O  
ATOM     13  HA  SER A   2      -9.227  10.712  28.818  1.00  0.00           H  
ATOM     14  HB2 SER A   2      -9.104  13.065  26.970  1.00  0.00           H  
ATOM     15  HB3 SER A   2      -9.780  11.561  26.438  1.00  0.00           H  
ATOM     16  HG  SER A   2     -10.805  13.465  27.720  1.00  0.00           H  
ATOM     17  H2  SER A   2      -8.202  11.897  30.270  1.00  0.00           H  
ATOM     18  N   ALA A   3      -6.981   9.575  28.031  1.00  0.81           N  
ATOM     19  CA  ALA A   3      -5.868   8.823  27.482  1.00  0.81           C  
ATOM     20  C   ALA A   3      -6.217   7.302  27.599  1.00  0.81           C  
ATOM     21  O   ALA A   3      -6.895   6.868  28.569  1.00  0.81           O  
ATOM     22  CB  ALA A   3      -4.591   9.088  28.310  1.00  0.81           C  
ATOM     23  H   ALA A   3      -7.391   9.266  28.901  1.00  0.00           H  
ATOM     24  HA  ALA A   3      -5.579   9.199  26.501  1.00  0.00           H  
ATOM     25  HB1 ALA A   3      -3.744   8.472  28.011  1.00  0.00           H  
ATOM     26  HB2 ALA A   3      -4.179  10.076  28.104  1.00  0.00           H  
ATOM     27  HB3 ALA A   3      -4.653   9.014  29.396  1.00  0.00           H  
ATOM     28  N   ILE A   4      -5.796   6.568  26.593  1.00  0.80           N  
ATOM     29  CA  ILE A   4      -5.778   5.102  26.632  1.00  0.80           C  
ATOM     30  C   ILE A   4      -4.430   4.653  27.200  1.00  0.80           C  
ATOM     31  O   ILE A   4      -3.398   5.127  26.775  1.00  0.80           O  
ATOM     32  CB  ILE A   4      -6.083   4.388  25.328  1.00  0.80           C  
ATOM     33  CG1 ILE A   4      -5.314   4.975  24.083  1.00  0.80           C  
ATOM     34  CG2 ILE A   4      -7.548   4.413  25.088  1.00  0.80           C  
ATOM     35  CD1 ILE A   4      -5.499   4.212  22.776  1.00  0.80           C  
ATOM     36  H   ILE A   4      -5.050   6.943  26.025  1.00  0.00           H  
ATOM     37  HA  ILE A   4      -6.535   4.858  27.378  1.00  0.00           H  
ATOM     38  HB  ILE A   4      -5.745   3.354  25.393  1.00  0.00           H  
ATOM     39 HG12 ILE A   4      -5.764   5.942  23.859  1.00  0.00           H  
ATOM     40 HG13 ILE A   4      -4.268   4.877  24.375  1.00  0.00           H  
ATOM     41 HG21 ILE A   4      -7.846   3.796  24.240  1.00  0.00           H  
ATOM     42 HG22 ILE A   4      -8.041   4.071  25.998  1.00  0.00           H  
ATOM     43 HG23 ILE A   4      -7.919   5.403  24.821  1.00  0.00           H  
ATOM     44 HD11 ILE A   4      -5.167   3.242  23.146  1.00  0.00           H  
ATOM     45 HD12 ILE A   4      -6.560   4.291  22.538  1.00  0.00           H  
ATOM     46 HD13 ILE A   4      -4.881   4.669  22.003  1.00  0.00           H  
ATOM     47  N   TYR A   5      -4.456   3.610  28.083  1.00  0.84           N  
ATOM     48  CA  TYR A   5      -3.308   3.100  28.771  1.00  0.84           C  
ATOM     49  C   TYR A   5      -3.092   1.621  28.361  1.00  0.84           C  
ATOM     50  O   TYR A   5      -2.197   1.330  27.565  1.00  0.84           O  
ATOM     51  CB  TYR A   5      -3.291   3.382  30.260  1.00  0.84           C  
ATOM     52  CG  TYR A   5      -2.434   2.438  31.091  1.00  0.84           C  
ATOM     53  CD1 TYR A   5      -1.072   2.193  30.720  1.00  0.84           C  
ATOM     54  CD2 TYR A   5      -2.970   1.664  32.126  1.00  0.84           C  
ATOM     55  CE1 TYR A   5      -0.318   1.208  31.366  1.00  0.84           C  
ATOM     56  CE2 TYR A   5      -2.256   0.675  32.840  1.00  0.84           C  
ATOM     57  CZ  TYR A   5      -0.896   0.415  32.407  1.00  0.84           C  
ATOM     58  OH  TYR A   5      -0.231  -0.590  33.009  1.00  0.84           O  
ATOM     59  H   TYR A   5      -5.312   3.073  28.105  1.00  0.00           H  
ATOM     60  HA  TYR A   5      -2.431   3.617  28.380  1.00  0.00           H  
ATOM     61  HB2 TYR A   5      -3.296   4.455  30.453  1.00  0.00           H  
ATOM     62  HB3 TYR A   5      -4.321   3.130  30.513  1.00  0.00           H  
ATOM     63  HD1 TYR A   5      -0.620   2.688  29.873  1.00  0.00           H  
ATOM     64  HD2 TYR A   5      -4.005   1.762  32.419  1.00  0.00           H  
ATOM     65  HE1 TYR A   5       0.670   1.000  30.984  1.00  0.00           H  
ATOM     66  HE2 TYR A   5      -2.667   0.148  33.689  1.00  0.00           H  
ATOM     67  HH  TYR A   5       0.673  -0.685  32.699  1.00  0.00           H  
ATOM     68  N   LYS A   6      -3.959   0.674  28.772  1.00  0.86           N  
ATOM     69  CA  LYS A   6      -3.617  -0.724  28.633  1.00  0.86           C  
ATOM     70  C   LYS A   6      -4.846  -1.473  28.132  1.00  0.86           C  
ATOM     71  O   LYS A   6      -5.935  -1.157  28.650  1.00  0.86           O  
ATOM     72  CB  LYS A   6      -3.048  -1.339  29.914  1.00  0.86           C  
ATOM     73  CG  LYS A   6      -2.724  -2.836  29.800  1.00  0.86           C  
ATOM     74  CD  LYS A   6      -1.842  -3.309  30.977  1.00  0.86           C  
ATOM     75  CE  LYS A   6      -0.843  -4.448  30.591  1.00  0.86           C  
ATOM     76  NZ  LYS A   6       0.399  -4.427  31.458  1.00  0.86           N1+
ATOM     77  H   LYS A   6      -4.828   0.784  29.274  1.00  0.00           H  
ATOM     78  HA  LYS A   6      -2.899  -0.789  27.816  1.00  0.00           H  
ATOM     79  HB2 LYS A   6      -2.165  -0.814  30.279  1.00  0.00           H  
ATOM     80  HB3 LYS A   6      -3.777  -1.223  30.716  1.00  0.00           H  
ATOM     81  HG2 LYS A   6      -3.654  -3.402  29.743  1.00  0.00           H  
ATOM     82  HG3 LYS A   6      -2.186  -3.006  28.867  1.00  0.00           H  
ATOM     83  HD2 LYS A   6      -1.296  -2.467  31.404  1.00  0.00           H  
ATOM     84  HD3 LYS A   6      -2.504  -3.604  31.791  1.00  0.00           H  
ATOM     85  HE2 LYS A   6      -1.255  -5.457  30.605  1.00  0.00           H  
ATOM     86  HE3 LYS A   6      -0.449  -4.199  29.606  1.00  0.00           H  
ATOM     87  HZ1 LYS A   6       0.897  -3.558  31.324  1.00  0.00           H  
ATOM     88  HZ2 LYS A   6       0.316  -4.577  32.454  1.00  0.00           H  
ATOM     89  HZ3 LYS A   6       1.020  -5.078  30.999  1.00  0.00           H  
ATOM     90  N   LEU A   7      -4.735  -2.314  27.088  1.00  0.87           N  
ATOM     91  CA  LEU A   7      -5.806  -3.071  26.427  1.00  0.87           C  
ATOM     92  C   LEU A   7      -5.399  -4.564  26.635  1.00  0.87           C  
ATOM     93  O   LEU A   7      -4.188  -4.768  26.679  1.00  0.87           O  
ATOM     94  CB  LEU A   7      -5.856  -2.708  24.920  1.00  0.87           C  
ATOM     95  CG  LEU A   7      -6.777  -3.608  24.026  1.00  0.87           C  
ATOM     96  CD1 LEU A   7      -8.271  -3.363  24.420  1.00  0.87           C  
ATOM     97  CD2 LEU A   7      -6.679  -3.203  22.508  1.00  0.87           C  
ATOM     98  H   LEU A   7      -3.819  -2.451  26.686  1.00  0.00           H  
ATOM     99  HA  LEU A   7      -6.816  -2.880  26.790  1.00  0.00           H  
ATOM    100  HB2 LEU A   7      -6.167  -1.686  24.706  1.00  0.00           H  
ATOM    101  HB3 LEU A   7      -4.836  -2.860  24.564  1.00  0.00           H  
ATOM    102  HG  LEU A   7      -6.515  -4.656  24.167  1.00  0.00           H  
ATOM    103 HD11 LEU A   7      -8.379  -2.576  25.165  1.00  0.00           H  
ATOM    104 HD12 LEU A   7      -8.973  -3.098  23.629  1.00  0.00           H  
ATOM    105 HD13 LEU A   7      -8.710  -4.246  24.885  1.00  0.00           H  
ATOM    106 HD21 LEU A   7      -6.728  -2.121  22.385  1.00  0.00           H  
ATOM    107 HD22 LEU A   7      -5.754  -3.612  22.102  1.00  0.00           H  
ATOM    108 HD23 LEU A   7      -7.584  -3.537  22.002  1.00  0.00           H  
ATOM    109  N   SER A   8      -6.282  -5.491  26.815  1.00  0.87           N  
ATOM    110  CA  SER A   8      -6.027  -6.922  27.146  1.00  0.87           C  
ATOM    111  C   SER A   8      -7.036  -7.642  26.369  1.00  0.87           C  
ATOM    112  O   SER A   8      -8.199  -7.260  26.530  1.00  0.87           O  
ATOM    113  CB  SER A   8      -6.276  -7.138  28.719  1.00  0.87           C  
ATOM    114  OG  SER A   8      -5.902  -8.390  29.230  1.00  0.87           O  
ATOM    115  H   SER A   8      -7.269  -5.277  26.847  1.00  0.00           H  
ATOM    116  HA  SER A   8      -5.014  -7.167  26.827  1.00  0.00           H  
ATOM    117  HB2 SER A   8      -5.637  -6.418  29.231  1.00  0.00           H  
ATOM    118  HB3 SER A   8      -7.285  -6.898  29.054  1.00  0.00           H  
ATOM    119  HG  SER A   8      -5.509  -8.207  30.086  1.00  0.00           H  
ATOM    120  N   ILE A   9      -6.621  -8.575  25.506  1.00  0.86           N  
ATOM    121  CA  ILE A   9      -7.473  -9.152  24.443  1.00  0.86           C  
ATOM    122  C   ILE A   9      -7.372 -10.569  24.641  1.00  0.86           C  
ATOM    123  O   ILE A   9      -6.279 -11.129  24.657  1.00  0.86           O  
ATOM    124  CB  ILE A   9      -6.999  -8.866  22.982  1.00  0.86           C  
ATOM    125  CG1 ILE A   9      -6.871  -7.369  22.542  1.00  0.86           C  
ATOM    126  CG2 ILE A   9      -7.739  -9.687  21.810  1.00  0.86           C  
ATOM    127  CD1 ILE A   9      -6.205  -7.100  21.191  1.00  0.86           C  
ATOM    128  H   ILE A   9      -5.627  -8.698  25.377  1.00  0.00           H  
ATOM    129  HA  ILE A   9      -8.510  -8.827  24.529  1.00  0.00           H  
ATOM    130  HB  ILE A   9      -5.975  -9.201  22.817  1.00  0.00           H  
ATOM    131 HG12 ILE A   9      -7.837  -6.868  22.605  1.00  0.00           H  
ATOM    132 HG13 ILE A   9      -6.441  -6.843  23.394  1.00  0.00           H  
ATOM    133 HG21 ILE A   9      -7.909  -9.220  20.840  1.00  0.00           H  
ATOM    134 HG22 ILE A   9      -7.381 -10.714  21.739  1.00  0.00           H  
ATOM    135 HG23 ILE A   9      -8.759  -9.788  22.180  1.00  0.00           H  
ATOM    136 HD11 ILE A   9      -5.343  -7.746  21.021  1.00  0.00           H  
ATOM    137 HD12 ILE A   9      -6.843  -7.400  20.361  1.00  0.00           H  
ATOM    138 HD13 ILE A   9      -5.898  -6.060  21.083  1.00  0.00           H  
ATOM    139  N   GLN A  10      -8.549 -11.217  24.834  1.00  0.85           N  
ATOM    140  CA  GLN A  10      -8.626 -12.720  24.709  1.00  0.85           C  
ATOM    141  C   GLN A  10      -9.809 -13.104  23.813  1.00  0.85           C  
ATOM    142  O   GLN A  10     -10.873 -12.641  23.935  1.00  0.85           O  
ATOM    143  CB  GLN A  10      -8.860 -13.163  26.204  1.00  0.85           C  
ATOM    144  CG  GLN A  10      -9.122 -14.599  26.461  1.00  0.85           C  
ATOM    145  CD  GLN A  10      -9.486 -14.962  27.919  1.00  0.85           C  
ATOM    146  NE2 GLN A  10      -9.283 -16.215  28.431  1.00  0.85           N  
ATOM    147  OE1 GLN A  10      -9.871 -14.067  28.668  1.00  0.85           O  
ATOM    148  H   GLN A  10      -9.396 -10.696  25.011  1.00  0.00           H  
ATOM    149  HA  GLN A  10      -7.779 -13.239  24.259  1.00  0.00           H  
ATOM    150  HB2 GLN A  10      -7.979 -12.915  26.795  1.00  0.00           H  
ATOM    151  HB3 GLN A  10      -9.616 -12.516  26.651  1.00  0.00           H  
ATOM    152  HG2 GLN A  10     -10.026 -14.815  25.892  1.00  0.00           H  
ATOM    153  HG3 GLN A  10      -8.383 -15.294  26.062  1.00  0.00           H  
ATOM    154 HE21 GLN A  10      -8.969 -16.918  27.777  1.00  0.00           H  
ATOM    155 HE22 GLN A  10      -9.412 -16.464  29.401  1.00  0.00           H  
ATOM    156  N   GLY A  11      -9.568 -13.988  22.835  1.00  0.86           N  
ATOM    157  CA  GLY A  11     -10.545 -14.677  21.989  1.00  0.86           C  
ATOM    158  C   GLY A  11     -11.129 -13.902  20.795  1.00  0.86           C  
ATOM    159  O   GLY A  11     -12.232 -14.291  20.414  1.00  0.86           O  
ATOM    160  H   GLY A  11      -8.631 -14.362  22.884  1.00  0.00           H  
ATOM    161  HA2 GLY A  11     -10.045 -15.565  21.603  1.00  0.00           H  
ATOM    162  HA3 GLY A  11     -11.351 -15.010  22.644  1.00  0.00           H  
ATOM    163  N   ILE A  12     -10.441 -12.893  20.320  1.00  0.83           N  
ATOM    164  CA  ILE A  12     -10.874 -12.095  19.214  1.00  0.83           C  
ATOM    165  C   ILE A  12      -9.920 -12.456  18.070  1.00  0.83           C  
ATOM    166  O   ILE A  12      -8.740 -12.087  18.081  1.00  0.83           O  
ATOM    167  CB  ILE A  12     -10.904 -10.573  19.517  1.00  0.83           C  
ATOM    168  CG1 ILE A  12     -11.366 -10.227  20.948  1.00  0.83           C  
ATOM    169  CG2 ILE A  12     -11.682  -9.766  18.501  1.00  0.83           C  
ATOM    170  CD1 ILE A  12     -12.894 -10.558  21.127  1.00  0.83           C  
ATOM    171  H   ILE A  12      -9.492 -12.723  20.622  1.00  0.00           H  
ATOM    172  HA  ILE A  12     -11.874 -12.269  18.818  1.00  0.00           H  
ATOM    173  HB  ILE A  12      -9.854 -10.281  19.502  1.00  0.00           H  
ATOM    174 HG12 ILE A  12     -10.839 -10.773  21.730  1.00  0.00           H  
ATOM    175 HG13 ILE A  12     -11.224  -9.165  21.150  1.00  0.00           H  
ATOM    176 HG21 ILE A  12     -11.824  -8.705  18.706  1.00  0.00           H  
ATOM    177 HG22 ILE A  12     -11.328  -9.826  17.472  1.00  0.00           H  
ATOM    178 HG23 ILE A  12     -12.710 -10.115  18.406  1.00  0.00           H  
ATOM    179 HD11 ILE A  12     -13.121 -10.343  22.171  1.00  0.00           H  
ATOM    180 HD12 ILE A  12     -13.656 -10.128  20.477  1.00  0.00           H  
ATOM    181 HD13 ILE A  12     -13.132 -11.609  20.961  1.00  0.00           H  
ATOM    182  N   ARG A  13     -10.465 -13.159  17.068  1.00  0.78           N  
ATOM    183  CA  ARG A  13      -9.701 -13.688  15.860  1.00  0.78           C  
ATOM    184  C   ARG A  13      -8.525 -14.654  16.231  1.00  0.78           C  
ATOM    185  O   ARG A  13      -8.695 -15.564  16.999  1.00  0.78           O  
ATOM    186  CB  ARG A  13      -9.375 -12.551  14.953  1.00  0.78           C  
ATOM    187  CG  ARG A  13     -10.445 -11.574  14.667  1.00  0.78           C  
ATOM    188  CD  ARG A  13     -10.096 -10.513  13.599  1.00  0.78           C  
ATOM    189  NE  ARG A  13     -11.277  -9.613  13.384  1.00  0.78           N  
ATOM    190  CZ  ARG A  13     -12.266  -9.870  12.515  1.00  0.78           C  
ATOM    191  NH1 ARG A  13     -12.334 -11.079  11.905  1.00  0.78           N1+
ATOM    192  NH2 ARG A  13     -13.067  -8.853  12.263  1.00  0.78           N1+
ATOM    193  H   ARG A  13     -11.475 -13.154  17.047  1.00  0.00           H  
ATOM    194  HA  ARG A  13     -10.319 -14.425  15.347  1.00  0.00           H  
ATOM    195  HB2 ARG A  13      -8.591 -11.982  15.453  1.00  0.00           H  
ATOM    196  HB3 ARG A  13      -8.816 -12.951  14.107  1.00  0.00           H  
ATOM    197  HG2 ARG A  13     -11.430 -12.014  14.515  1.00  0.00           H  
ATOM    198  HG3 ARG A  13     -10.662 -10.973  15.551  1.00  0.00           H  
ATOM    199  HD2 ARG A  13      -9.434  -9.732  13.973  1.00  0.00           H  
ATOM    200  HD3 ARG A  13      -9.708 -10.818  12.627  1.00  0.00           H  
ATOM    201  HE  ARG A  13     -11.258  -8.713  13.843  1.00  0.00           H  
ATOM    202 HH11 ARG A  13     -11.742 -11.873  12.104  1.00  0.00           H  
ATOM    203 HH12 ARG A  13     -12.882 -11.215  11.068  1.00  0.00           H  
ATOM    204 HH21 ARG A  13     -12.666  -7.938  12.414  1.00  0.00           H  
ATOM    205 HH22 ARG A  13     -13.996  -8.868  11.868  1.00  0.00           H  
ATOM    206  N   SER A  14      -7.357 -14.305  15.685  1.00  0.79           N  
ATOM    207  CA  SER A  14      -6.116 -14.866  15.894  1.00  0.79           C  
ATOM    208  C   SER A  14      -5.490 -14.662  17.311  1.00  0.79           C  
ATOM    209  O   SER A  14      -4.362 -15.175  17.568  1.00  0.79           O  
ATOM    210  CB  SER A  14      -5.204 -14.602  14.754  1.00  0.79           C  
ATOM    211  OG  SER A  14      -5.118 -13.208  14.485  1.00  0.79           O  
ATOM    212  H   SER A  14      -7.404 -13.508  15.066  1.00  0.00           H  
ATOM    213  HA  SER A  14      -6.221 -15.935  16.078  1.00  0.00           H  
ATOM    214  HB2 SER A  14      -4.215 -15.019  14.940  1.00  0.00           H  
ATOM    215  HB3 SER A  14      -5.557 -15.221  13.929  1.00  0.00           H  
ATOM    216  HG  SER A  14      -4.366 -12.858  14.970  1.00  0.00           H  
ATOM    217  N   PHE A  15      -6.106 -13.979  18.193  1.00  0.79           N  
ATOM    218  CA  PHE A  15      -5.763 -14.044  19.623  1.00  0.79           C  
ATOM    219  C   PHE A  15      -6.685 -15.143  20.204  1.00  0.79           C  
ATOM    220  O   PHE A  15      -7.896 -15.034  20.018  1.00  0.79           O  
ATOM    221  CB  PHE A  15      -6.076 -12.675  20.322  1.00  0.79           C  
ATOM    222  CG  PHE A  15      -5.245 -11.477  19.879  1.00  0.79           C  
ATOM    223  CD1 PHE A  15      -5.837 -10.546  18.969  1.00  0.79           C  
ATOM    224  CD2 PHE A  15      -3.908 -11.387  20.184  1.00  0.79           C  
ATOM    225  CE1 PHE A  15      -5.143  -9.414  18.551  1.00  0.79           C  
ATOM    226  CE2 PHE A  15      -3.230 -10.240  19.778  1.00  0.79           C  
ATOM    227  CZ  PHE A  15      -3.817  -9.236  18.960  1.00  0.79           C  
ATOM    228  H   PHE A  15      -6.950 -13.508  17.900  1.00  0.00           H  
ATOM    229  HA  PHE A  15      -4.726 -14.345  19.777  1.00  0.00           H  
ATOM    230  HB2 PHE A  15      -7.145 -12.473  20.253  1.00  0.00           H  
ATOM    231  HB3 PHE A  15      -5.853 -12.929  21.359  1.00  0.00           H  
ATOM    232  HD1 PHE A  15      -6.828 -10.651  18.554  1.00  0.00           H  
ATOM    233  HD2 PHE A  15      -3.435 -12.207  20.704  1.00  0.00           H  
ATOM    234  HE1 PHE A  15      -5.623  -8.748  17.848  1.00  0.00           H  
ATOM    235  HE2 PHE A  15      -2.158 -10.174  19.895  1.00  0.00           H  
ATOM    236  HZ  PHE A  15      -3.279  -8.322  18.756  1.00  0.00           H  
ATOM    237  N   ASP A  16      -6.078 -16.155  20.840  1.00  0.79           N  
ATOM    238  CA  ASP A  16      -6.622 -17.345  21.394  1.00  0.79           C  
ATOM    239  C   ASP A  16      -7.577 -17.087  22.555  1.00  0.79           C  
ATOM    240  O   ASP A  16      -7.372 -16.263  23.423  1.00  0.79           O  
ATOM    241  CB  ASP A  16      -5.537 -18.328  21.875  1.00  0.79           C  
ATOM    242  CG  ASP A  16      -5.992 -19.697  22.358  1.00  0.79           C  
ATOM    243  OD1 ASP A  16      -7.200 -20.032  22.241  1.00  0.79           O1-
ATOM    244  OD2 ASP A  16      -5.131 -20.429  22.934  1.00  0.79           O1-
ATOM    245  H   ASP A  16      -5.079 -16.144  20.689  1.00  0.00           H  
ATOM    246  HA  ASP A  16      -7.058 -17.866  20.542  1.00  0.00           H  
ATOM    247  HB2 ASP A  16      -4.975 -18.560  20.971  1.00  0.00           H  
ATOM    248  HB3 ASP A  16      -4.893 -17.813  22.589  1.00  0.00           H  
ATOM    249  N   SER A  17      -8.649 -17.856  22.536  1.00  0.83           N  
ATOM    250  CA  SER A  17      -9.598 -18.108  23.639  1.00  0.83           C  
ATOM    251  C   SER A  17      -9.001 -18.210  25.044  1.00  0.83           C  
ATOM    252  O   SER A  17      -9.610 -17.768  25.993  1.00  0.83           O  
ATOM    253  CB  SER A  17     -10.507 -19.302  23.192  1.00  0.83           C  
ATOM    254  OG  SER A  17      -9.761 -20.502  23.120  1.00  0.83           O  
ATOM    255  H   SER A  17      -8.564 -18.637  21.901  1.00  0.00           H  
ATOM    256  HA  SER A  17     -10.223 -17.237  23.441  1.00  0.00           H  
ATOM    257  HB2 SER A  17     -11.223 -19.303  24.013  1.00  0.00           H  
ATOM    258  HB3 SER A  17     -10.976 -19.061  22.238  1.00  0.00           H  
ATOM    259  HG  SER A  17      -8.865 -20.385  22.798  1.00  0.00           H  
ATOM    260  N   ASN A  18      -7.935 -18.971  25.181  1.00  0.78           N  
ATOM    261  CA  ASN A  18      -7.277 -19.259  26.452  1.00  0.78           C  
ATOM    262  C   ASN A  18      -6.355 -18.076  26.925  1.00  0.78           C  
ATOM    263  O   ASN A  18      -6.041 -18.033  28.119  1.00  0.78           O  
ATOM    264  CB  ASN A  18      -6.395 -20.529  26.379  1.00  0.78           C  
ATOM    265  CG  ASN A  18      -7.087 -21.845  25.976  1.00  0.78           C  
ATOM    266  ND2 ASN A  18      -7.018 -22.196  24.707  1.00  0.78           N  
ATOM    267  OD1 ASN A  18      -7.731 -22.442  26.768  1.00  0.78           O  
ATOM    268  H   ASN A  18      -7.531 -19.380  24.351  1.00  0.00           H  
ATOM    269  HA  ASN A  18      -8.073 -19.499  27.157  1.00  0.00           H  
ATOM    270  HB2 ASN A  18      -5.676 -20.458  25.562  1.00  0.00           H  
ATOM    271  HB3 ASN A  18      -6.040 -20.712  27.393  1.00  0.00           H  
ATOM    272 HD21 ASN A  18      -6.531 -21.635  24.022  1.00  0.00           H  
ATOM    273 HD22 ASN A  18      -7.497 -23.029  24.399  1.00  0.00           H  
ATOM    274  N   ASP A  19      -5.771 -17.261  25.976  1.00  0.79           N  
ATOM    275  CA  ASP A  19      -4.594 -16.502  26.286  1.00  0.79           C  
ATOM    276  C   ASP A  19      -4.739 -14.999  25.871  1.00  0.79           C  
ATOM    277  O   ASP A  19      -4.993 -14.722  24.696  1.00  0.79           O  
ATOM    278  CB  ASP A  19      -3.430 -17.230  25.583  1.00  0.79           C  
ATOM    279  CG  ASP A  19      -2.070 -16.698  25.940  1.00  0.79           C  
ATOM    280  OD1 ASP A  19      -1.863 -16.369  27.158  1.00  0.79           O1-
ATOM    281  OD2 ASP A  19      -1.107 -16.762  25.114  1.00  0.79           O1-
ATOM    282  H   ASP A  19      -6.285 -16.931  25.171  1.00  0.00           H  
ATOM    283  HA  ASP A  19      -4.460 -16.432  27.365  1.00  0.00           H  
ATOM    284  HB2 ASP A  19      -3.396 -18.298  25.800  1.00  0.00           H  
ATOM    285  HB3 ASP A  19      -3.543 -17.258  24.499  1.00  0.00           H  
ATOM    286  N   ARG A  20      -4.510 -14.169  26.870  1.00  0.80           N  
ATOM    287  CA  ARG A  20      -4.266 -12.754  26.743  1.00  0.80           C  
ATOM    288  C   ARG A  20      -2.893 -12.424  26.058  1.00  0.80           C  
ATOM    289  O   ARG A  20      -1.847 -12.835  26.557  1.00  0.80           O  
ATOM    290  CB  ARG A  20      -4.525 -11.991  28.049  1.00  0.80           C  
ATOM    291  CG  ARG A  20      -6.038 -12.034  28.427  1.00  0.80           C  
ATOM    292  CD  ARG A  20      -6.307 -11.543  29.872  1.00  0.80           C  
ATOM    293  NE  ARG A  20      -5.903 -12.515  30.885  1.00  0.80           N  
ATOM    294  CZ  ARG A  20      -6.621 -13.421  31.511  1.00  0.80           C  
ATOM    295  NH1 ARG A  20      -5.871 -14.191  32.313  1.00  0.80           N1+
ATOM    296  NH2 ARG A  20      -7.889 -13.655  31.191  1.00  0.80           N1+
ATOM    297  H   ARG A  20      -4.121 -14.508  27.739  1.00  0.00           H  
ATOM    298  HA  ARG A  20      -5.133 -12.491  26.136  1.00  0.00           H  
ATOM    299  HB2 ARG A  20      -3.894 -12.355  28.860  1.00  0.00           H  
ATOM    300  HB3 ARG A  20      -4.243 -10.957  27.852  1.00  0.00           H  
ATOM    301  HG2 ARG A  20      -6.700 -11.480  27.761  1.00  0.00           H  
ATOM    302  HG3 ARG A  20      -6.359 -13.075  28.420  1.00  0.00           H  
ATOM    303  HD2 ARG A  20      -5.576 -10.753  30.043  1.00  0.00           H  
ATOM    304  HD3 ARG A  20      -7.343 -11.210  29.936  1.00  0.00           H  
ATOM    305  HE  ARG A  20      -4.924 -12.372  31.087  1.00  0.00           H  
ATOM    306 HH11 ARG A  20      -5.019 -13.787  32.675  1.00  0.00           H  
ATOM    307 HH12 ARG A  20      -6.123 -15.070  32.742  1.00  0.00           H  
ATOM    308 HH21 ARG A  20      -8.378 -13.134  30.477  1.00  0.00           H  
ATOM    309 HH22 ARG A  20      -8.359 -14.473  31.551  1.00  0.00           H  
ATOM    310  N   GLU A  21      -2.995 -11.527  25.098  1.00  0.86           N  
ATOM    311  CA  GLU A  21      -2.017 -10.559  24.772  1.00  0.86           C  
ATOM    312  C   GLU A  21      -2.482  -9.191  25.367  1.00  0.86           C  
ATOM    313  O   GLU A  21      -3.699  -9.057  25.613  1.00  0.86           O  
ATOM    314  CB  GLU A  21      -1.777 -10.455  23.288  1.00  0.86           C  
ATOM    315  CG  GLU A  21      -1.201 -11.782  22.704  1.00  0.86           C  
ATOM    316  CD  GLU A  21       0.242 -12.156  23.046  1.00  0.86           C  
ATOM    317  OE1 GLU A  21       1.122 -11.246  22.893  1.00  0.86           O1-
ATOM    318  OE2 GLU A  21       0.626 -13.332  23.350  1.00  0.86           O1-
ATOM    319  H   GLU A  21      -3.896 -11.128  24.876  1.00  0.00           H  
ATOM    320  HA  GLU A  21      -1.088 -10.837  25.271  1.00  0.00           H  
ATOM    321  HB2 GLU A  21      -2.703 -10.260  22.748  1.00  0.00           H  
ATOM    322  HB3 GLU A  21      -1.047  -9.655  23.165  1.00  0.00           H  
ATOM    323  HG2 GLU A  21      -1.835 -12.591  23.065  1.00  0.00           H  
ATOM    324  HG3 GLU A  21      -1.425 -11.801  21.637  1.00  0.00           H  
ATOM    325  N   THR A  22      -1.536  -8.315  25.737  1.00  0.87           N  
ATOM    326  CA  THR A  22      -1.823  -6.963  26.148  1.00  0.87           C  
ATOM    327  C   THR A  22      -0.903  -6.076  25.307  1.00  0.87           C  
ATOM    328  O   THR A  22       0.139  -6.496  24.855  1.00  0.87           O  
ATOM    329  CB  THR A  22      -1.602  -6.716  27.671  1.00  0.87           C  
ATOM    330  CG2 THR A  22      -2.361  -7.804  28.512  1.00  0.87           C  
ATOM    331  OG1 THR A  22      -0.269  -6.748  28.062  1.00  0.87           O  
ATOM    332  H   THR A  22      -0.595  -8.504  25.423  1.00  0.00           H  
ATOM    333  HA  THR A  22      -2.786  -6.618  25.772  1.00  0.00           H  
ATOM    334  HB  THR A  22      -1.946  -5.713  27.924  1.00  0.00           H  
ATOM    335  HG1 THR A  22       0.065  -7.634  27.908  1.00  0.00           H  
ATOM    336 HG21 THR A  22      -2.196  -7.838  29.589  1.00  0.00           H  
ATOM    337 HG22 THR A  22      -3.424  -7.847  28.275  1.00  0.00           H  
ATOM    338 HG23 THR A  22      -1.982  -8.765  28.166  1.00  0.00           H  
ATOM    339  N   ILE A  23      -1.316  -4.817  25.302  1.00  0.86           N  
ATOM    340  CA  ILE A  23      -0.489  -3.694  24.781  1.00  0.86           C  
ATOM    341  C   ILE A  23      -0.833  -2.537  25.729  1.00  0.86           C  
ATOM    342  O   ILE A  23      -1.948  -2.439  26.228  1.00  0.86           O  
ATOM    343  CB  ILE A  23      -0.886  -3.407  23.287  1.00  0.86           C  
ATOM    344  CG1 ILE A  23      -0.212  -2.254  22.541  1.00  0.86           C  
ATOM    345  CG2 ILE A  23      -2.387  -3.291  23.152  1.00  0.86           C  
ATOM    346  CD1 ILE A  23      -0.295  -2.325  20.967  1.00  0.86           C  
ATOM    347  H   ILE A  23      -2.234  -4.524  25.605  1.00  0.00           H  
ATOM    348  HA  ILE A  23       0.582  -3.853  24.907  1.00  0.00           H  
ATOM    349  HB  ILE A  23      -0.581  -4.356  22.848  1.00  0.00           H  
ATOM    350 HG12 ILE A  23      -0.736  -1.329  22.782  1.00  0.00           H  
ATOM    351 HG13 ILE A  23       0.796  -2.057  22.908  1.00  0.00           H  
ATOM    352 HG21 ILE A  23      -2.734  -3.140  22.129  1.00  0.00           H  
ATOM    353 HG22 ILE A  23      -2.936  -4.176  23.471  1.00  0.00           H  
ATOM    354 HG23 ILE A  23      -2.887  -2.508  23.723  1.00  0.00           H  
ATOM    355 HD11 ILE A  23      -1.007  -3.062  20.597  1.00  0.00           H  
ATOM    356 HD12 ILE A  23      -0.661  -1.338  20.683  1.00  0.00           H  
ATOM    357 HD13 ILE A  23       0.628  -2.556  20.436  1.00  0.00           H  
ATOM    358  N   GLU A  24       0.321  -1.736  26.002  1.00  0.85           N  
ATOM    359  CA  GLU A  24       0.282  -0.408  26.585  1.00  0.85           C  
ATOM    360  C   GLU A  24       0.574   0.664  25.545  1.00  0.85           C  
ATOM    361  O   GLU A  24       1.618   0.632  24.832  1.00  0.85           O  
ATOM    362  CB  GLU A  24       1.382  -0.340  27.656  1.00  0.85           C  
ATOM    363  CG  GLU A  24       0.877  -1.132  28.881  1.00  0.85           C  
ATOM    364  CD  GLU A  24       1.819  -1.334  30.084  1.00  0.85           C  
ATOM    365  OE1 GLU A  24       2.856  -0.589  30.133  1.00  0.85           O1-
ATOM    366  OE2 GLU A  24       1.581  -2.139  31.028  1.00  0.85           O1-
ATOM    367  H   GLU A  24       1.223  -1.999  25.630  1.00  0.00           H  
ATOM    368  HA  GLU A  24      -0.729  -0.319  26.984  1.00  0.00           H  
ATOM    369  HB2 GLU A  24       2.297  -0.739  27.219  1.00  0.00           H  
ATOM    370  HB3 GLU A  24       1.590   0.680  27.978  1.00  0.00           H  
ATOM    371  HG2 GLU A  24       0.003  -0.588  29.240  1.00  0.00           H  
ATOM    372  HG3 GLU A  24       0.615  -2.180  28.738  1.00  0.00           H  
ATOM    373  N   PHE A  25      -0.384   1.576  25.498  1.00  0.77           N  
ATOM    374  CA  PHE A  25      -0.281   2.694  24.556  1.00  0.77           C  
ATOM    375  C   PHE A  25       0.579   3.827  25.239  1.00  0.77           C  
ATOM    376  O   PHE A  25       0.155   4.395  26.217  1.00  0.77           O  
ATOM    377  CB  PHE A  25      -1.679   3.236  24.125  1.00  0.77           C  
ATOM    378  CG  PHE A  25      -2.613   2.167  23.615  1.00  0.77           C  
ATOM    379  CD1 PHE A  25      -2.483   1.634  22.314  1.00  0.77           C  
ATOM    380  CD2 PHE A  25      -3.346   1.353  24.512  1.00  0.77           C  
ATOM    381  CE1 PHE A  25      -3.224   0.506  21.904  1.00  0.77           C  
ATOM    382  CE2 PHE A  25      -3.927   0.157  24.215  1.00  0.77           C  
ATOM    383  CZ  PHE A  25      -3.928  -0.313  22.884  1.00  0.77           C  
ATOM    384  H   PHE A  25      -1.149   1.560  26.157  1.00  0.00           H  
ATOM    385  HA  PHE A  25       0.280   2.442  23.656  1.00  0.00           H  
ATOM    386  HB2 PHE A  25      -2.184   3.586  25.026  1.00  0.00           H  
ATOM    387  HB3 PHE A  25      -1.735   4.056  23.410  1.00  0.00           H  
ATOM    388  HD1 PHE A  25      -1.710   2.066  21.696  1.00  0.00           H  
ATOM    389  HD2 PHE A  25      -3.372   1.680  25.541  1.00  0.00           H  
ATOM    390  HE1 PHE A  25      -3.227   0.155  20.882  1.00  0.00           H  
ATOM    391  HE2 PHE A  25      -4.440  -0.377  25.001  1.00  0.00           H  
ATOM    392  HZ  PHE A  25      -4.461  -1.211  22.608  1.00  0.00           H  
ATOM    393  N   GLY A  26       1.735   4.256  24.649  1.00  0.76           N  
ATOM    394  CA  GLY A  26       2.529   5.409  25.226  1.00  0.76           C  
ATOM    395  C   GLY A  26       2.103   6.786  24.708  1.00  0.76           C  
ATOM    396  O   GLY A  26       0.940   7.013  24.305  1.00  0.76           O  
ATOM    397  H   GLY A  26       2.077   3.724  23.861  1.00  0.00           H  
ATOM    398  HA2 GLY A  26       2.488   5.476  26.313  1.00  0.00           H  
ATOM    399  HA3 GLY A  26       3.558   5.200  24.932  1.00  0.00           H  
ATOM    400  N   LYS A  27       2.991   7.696  24.936  1.00  0.71           N  
ATOM    401  CA  LYS A  27       2.700   9.119  24.896  1.00  0.71           C  
ATOM    402  C   LYS A  27       3.983   9.801  24.357  1.00  0.71           C  
ATOM    403  O   LYS A  27       5.071   9.641  24.921  1.00  0.71           O  
ATOM    404  CB  LYS A  27       2.166   9.539  26.327  1.00  0.71           C  
ATOM    405  CG  LYS A  27       1.907  11.005  26.534  1.00  0.71           C  
ATOM    406  CD  LYS A  27       0.615  11.269  27.391  1.00  0.71           C  
ATOM    407  CE  LYS A  27      -0.650  11.252  26.525  1.00  0.71           C  
ATOM    408  NZ  LYS A  27      -1.911  11.606  27.227  1.00  0.71           N1+
ATOM    409  H   LYS A  27       3.914   7.372  25.189  1.00  0.00           H  
ATOM    410  HA  LYS A  27       1.890   9.424  24.233  1.00  0.00           H  
ATOM    411  HB2 LYS A  27       1.246   8.973  26.471  1.00  0.00           H  
ATOM    412  HB3 LYS A  27       2.777   9.293  27.196  1.00  0.00           H  
ATOM    413  HG2 LYS A  27       2.728  11.506  27.047  1.00  0.00           H  
ATOM    414  HG3 LYS A  27       1.708  11.493  25.579  1.00  0.00           H  
ATOM    415  HD2 LYS A  27       0.420  10.474  28.110  1.00  0.00           H  
ATOM    416  HD3 LYS A  27       0.664  12.210  27.940  1.00  0.00           H  
ATOM    417  HE2 LYS A  27      -0.500  11.914  25.672  1.00  0.00           H  
ATOM    418  HE3 LYS A  27      -0.867  10.330  25.987  1.00  0.00           H  
ATOM    419  HZ1 LYS A  27      -1.869  12.506  27.684  1.00  0.00           H  
ATOM    420  HZ2 LYS A  27      -2.711  11.576  26.612  1.00  0.00           H  
ATOM    421  HZ3 LYS A  27      -1.980  11.035  28.057  1.00  0.00           H  
ATOM    422  N   PRO A  28       3.885  10.631  23.305  1.00  0.71           N  
ATOM    423  CA  PRO A  28       2.729  11.050  22.497  1.00  0.71           C  
ATOM    424  C   PRO A  28       2.341  10.139  21.270  1.00  0.71           C  
ATOM    425  O   PRO A  28       1.454  10.477  20.481  1.00  0.71           O  
ATOM    426  CB  PRO A  28       3.172  12.496  21.943  1.00  0.71           C  
ATOM    427  CG  PRO A  28       4.667  12.321  21.732  1.00  0.71           C  
ATOM    428  CD  PRO A  28       5.083  11.400  22.951  1.00  0.71           C  
ATOM    429  HA  PRO A  28       1.853  11.189  23.130  1.00  0.00           H  
ATOM    430  HB2 PRO A  28       2.661  12.840  21.044  1.00  0.00           H  
ATOM    431  HB3 PRO A  28       3.093  13.228  22.746  1.00  0.00           H  
ATOM    432  HG2 PRO A  28       4.676  11.694  20.840  1.00  0.00           H  
ATOM    433  HG3 PRO A  28       5.292  13.206  21.617  1.00  0.00           H  
ATOM    434  HD2 PRO A  28       5.906  10.752  22.648  1.00  0.00           H  
ATOM    435  HD3 PRO A  28       5.520  11.932  23.797  1.00  0.00           H  
ATOM    436  N   LEU A  29       3.032   8.957  21.135  1.00  0.71           N  
ATOM    437  CA  LEU A  29       2.948   8.105  19.989  1.00  0.71           C  
ATOM    438  C   LEU A  29       2.958   6.645  20.525  1.00  0.71           C  
ATOM    439  O   LEU A  29       3.361   6.446  21.732  1.00  0.71           O  
ATOM    440  CB  LEU A  29       4.158   8.328  19.006  1.00  0.71           C  
ATOM    441  CG  LEU A  29       4.008   7.868  17.537  1.00  0.71           C  
ATOM    442  CD1 LEU A  29       3.121   8.770  16.706  1.00  0.71           C  
ATOM    443  CD2 LEU A  29       5.385   7.910  16.838  1.00  0.71           C  
ATOM    444  H   LEU A  29       3.713   8.704  21.837  1.00  0.00           H  
ATOM    445  HA  LEU A  29       2.043   8.282  19.408  1.00  0.00           H  
ATOM    446  HB2 LEU A  29       4.335   9.403  18.998  1.00  0.00           H  
ATOM    447  HB3 LEU A  29       5.047   7.846  19.412  1.00  0.00           H  
ATOM    448  HG  LEU A  29       3.610   6.856  17.479  1.00  0.00           H  
ATOM    449 HD11 LEU A  29       2.718   9.563  17.336  1.00  0.00           H  
ATOM    450 HD12 LEU A  29       3.642   9.317  15.921  1.00  0.00           H  
ATOM    451 HD13 LEU A  29       2.222   8.304  16.301  1.00  0.00           H  
ATOM    452 HD21 LEU A  29       6.096   7.444  17.519  1.00  0.00           H  
ATOM    453 HD22 LEU A  29       5.332   7.433  15.859  1.00  0.00           H  
ATOM    454 HD23 LEU A  29       5.816   8.902  16.698  1.00  0.00           H  
ATOM    455  N   THR A  30       2.390   5.769  19.682  1.00  0.75           N  
ATOM    456  CA  THR A  30       2.564   4.312  19.864  1.00  0.75           C  
ATOM    457  C   THR A  30       2.729   3.773  18.409  1.00  0.75           C  
ATOM    458  O   THR A  30       1.809   3.770  17.652  1.00  0.75           O  
ATOM    459  CB  THR A  30       1.252   3.539  20.447  1.00  0.75           C  
ATOM    460  CG2 THR A  30       1.427   2.095  20.768  1.00  0.75           C  
ATOM    461  OG1 THR A  30       0.936   4.222  21.595  1.00  0.75           O  
ATOM    462  H   THR A  30       2.041   5.945  18.750  1.00  0.00           H  
ATOM    463  HA  THR A  30       3.504   4.248  20.413  1.00  0.00           H  
ATOM    464  HB  THR A  30       0.385   3.619  19.790  1.00  0.00           H  
ATOM    465  HG1 THR A  30       0.946   5.180  21.534  1.00  0.00           H  
ATOM    466 HG21 THR A  30       2.145   1.934  21.572  1.00  0.00           H  
ATOM    467 HG22 THR A  30       0.407   1.821  21.037  1.00  0.00           H  
ATOM    468 HG23 THR A  30       1.735   1.597  19.848  1.00  0.00           H  
ATOM    469  N   LEU A  31       3.903   3.277  18.096  1.00  0.73           N  
ATOM    470  CA  LEU A  31       4.287   2.636  16.867  1.00  0.73           C  
ATOM    471  C   LEU A  31       4.140   1.102  16.969  1.00  0.73           C  
ATOM    472  O   LEU A  31       4.806   0.455  17.748  1.00  0.73           O  
ATOM    473  CB  LEU A  31       5.803   3.058  16.664  1.00  0.73           C  
ATOM    474  CG  LEU A  31       6.393   2.608  15.333  1.00  0.73           C  
ATOM    475  CD1 LEU A  31       5.692   3.412  14.166  1.00  0.73           C  
ATOM    476  CD2 LEU A  31       7.962   2.696  15.265  1.00  0.73           C  
ATOM    477  H   LEU A  31       4.679   3.187  18.737  1.00  0.00           H  
ATOM    478  HA  LEU A  31       3.786   2.961  15.954  1.00  0.00           H  
ATOM    479  HB2 LEU A  31       5.882   4.144  16.703  1.00  0.00           H  
ATOM    480  HB3 LEU A  31       6.451   2.601  17.412  1.00  0.00           H  
ATOM    481  HG  LEU A  31       6.107   1.566  15.189  1.00  0.00           H  
ATOM    482 HD11 LEU A  31       4.939   2.781  13.695  1.00  0.00           H  
ATOM    483 HD12 LEU A  31       5.165   4.270  14.585  1.00  0.00           H  
ATOM    484 HD13 LEU A  31       6.388   3.904  13.486  1.00  0.00           H  
ATOM    485 HD21 LEU A  31       8.418   1.715  15.396  1.00  0.00           H  
ATOM    486 HD22 LEU A  31       8.329   3.008  14.287  1.00  0.00           H  
ATOM    487 HD23 LEU A  31       8.324   3.444  15.970  1.00  0.00           H  
ATOM    488  N   ILE A  32       3.343   0.547  16.066  1.00  0.72           N  
ATOM    489  CA  ILE A  32       3.199  -0.897  15.793  1.00  0.72           C  
ATOM    490  C   ILE A  32       3.715  -1.010  14.357  1.00  0.72           C  
ATOM    491  O   ILE A  32       3.274  -0.207  13.504  1.00  0.72           O  
ATOM    492  CB  ILE A  32       1.709  -1.317  15.926  1.00  0.72           C  
ATOM    493  CG1 ILE A  32       1.041  -0.986  17.284  1.00  0.72           C  
ATOM    494  CG2 ILE A  32       1.408  -2.779  15.553  1.00  0.72           C  
ATOM    495  CD1 ILE A  32      -0.480  -1.048  17.308  1.00  0.72           C  
ATOM    496  H   ILE A  32       2.818   1.151  15.451  1.00  0.00           H  
ATOM    497  HA  ILE A  32       3.902  -1.473  16.394  1.00  0.00           H  
ATOM    498  HB  ILE A  32       1.105  -0.829  15.162  1.00  0.00           H  
ATOM    499 HG12 ILE A  32       1.462  -1.696  17.996  1.00  0.00           H  
ATOM    500 HG13 ILE A  32       1.506  -0.033  17.533  1.00  0.00           H  
ATOM    501 HG21 ILE A  32       0.361  -3.065  15.646  1.00  0.00           H  
ATOM    502 HG22 ILE A  32       1.830  -2.999  14.572  1.00  0.00           H  
ATOM    503 HG23 ILE A  32       1.991  -3.308  16.307  1.00  0.00           H  
ATOM    504 HD11 ILE A  32      -0.953  -0.174  17.756  1.00  0.00           H  
ATOM    505 HD12 ILE A  32      -0.855  -1.110  16.286  1.00  0.00           H  
ATOM    506 HD13 ILE A  32      -0.756  -1.955  17.846  1.00  0.00           H  
ATOM    507  N   VAL A  33       4.504  -2.021  14.195  1.00  0.75           N  
ATOM    508  CA  VAL A  33       4.587  -2.616  12.906  1.00  0.75           C  
ATOM    509  C   VAL A  33       4.198  -4.055  12.938  1.00  0.75           C  
ATOM    510  O   VAL A  33       4.258  -4.753  13.957  1.00  0.75           O  
ATOM    511  CB  VAL A  33       6.131  -2.398  12.451  1.00  0.75           C  
ATOM    512  CG1 VAL A  33       6.480  -0.970  12.157  1.00  0.75           C  
ATOM    513  CG2 VAL A  33       7.110  -3.009  13.478  1.00  0.75           C  
ATOM    514  H   VAL A  33       4.749  -2.587  14.995  1.00  0.00           H  
ATOM    515  HA  VAL A  33       3.940  -2.054  12.234  1.00  0.00           H  
ATOM    516  HB  VAL A  33       6.356  -2.913  11.517  1.00  0.00           H  
ATOM    517 HG11 VAL A  33       6.566  -0.342  13.044  1.00  0.00           H  
ATOM    518 HG12 VAL A  33       7.482  -1.092  11.746  1.00  0.00           H  
ATOM    519 HG13 VAL A  33       5.879  -0.507  11.375  1.00  0.00           H  
ATOM    520 HG21 VAL A  33       8.088  -3.078  13.002  1.00  0.00           H  
ATOM    521 HG22 VAL A  33       7.313  -2.368  14.336  1.00  0.00           H  
ATOM    522 HG23 VAL A  33       6.689  -3.922  13.898  1.00  0.00           H  
ATOM    523  N   GLY A  34       3.956  -4.564  11.800  1.00  0.80           N  
ATOM    524  CA  GLY A  34       3.635  -6.032  11.613  1.00  0.80           C  
ATOM    525  C   GLY A  34       3.673  -6.355  10.145  1.00  0.80           C  
ATOM    526  O   GLY A  34       4.210  -5.598   9.276  1.00  0.80           O  
ATOM    527  H   GLY A  34       4.022  -4.132  10.889  1.00  0.00           H  
ATOM    528  HA2 GLY A  34       4.456  -6.550  12.108  1.00  0.00           H  
ATOM    529  HA3 GLY A  34       2.741  -6.307  12.172  1.00  0.00           H  
ATOM    530  N   MET A  35       2.959  -7.377   9.842  1.00  0.79           N  
ATOM    531  CA  MET A  35       2.787  -7.956   8.439  1.00  0.79           C  
ATOM    532  C   MET A  35       1.346  -7.910   8.032  1.00  0.79           C  
ATOM    533  O   MET A  35       0.594  -7.253   8.722  1.00  0.79           O  
ATOM    534  CB  MET A  35       3.385  -9.452   8.384  1.00  0.79           C  
ATOM    535  CG  MET A  35       4.890  -9.593   8.498  1.00  0.79           C  
ATOM    536  SD  MET A  35       5.474 -11.287   8.716  1.00  0.79           S  
ATOM    537  CE  MET A  35       5.132 -11.839   6.971  1.00  0.79           C  
ATOM    538  H   MET A  35       2.410  -7.852  10.544  1.00  0.00           H  
ATOM    539  HA  MET A  35       3.374  -7.279   7.819  1.00  0.00           H  
ATOM    540  HB2 MET A  35       2.930 -10.076   9.155  1.00  0.00           H  
ATOM    541  HB3 MET A  35       3.124  -9.824   7.393  1.00  0.00           H  
ATOM    542  HG2 MET A  35       5.400  -9.106   7.667  1.00  0.00           H  
ATOM    543  HG3 MET A  35       5.275  -8.968   9.304  1.00  0.00           H  
ATOM    544  HE1 MET A  35       5.784 -11.259   6.317  1.00  0.00           H  
ATOM    545  HE2 MET A  35       5.257 -12.921   6.940  1.00  0.00           H  
ATOM    546  HE3 MET A  35       4.098 -11.698   6.658  1.00  0.00           H  
ATOM    547  N   ASN A  36       1.069  -8.479   6.821  1.00  0.76           N  
ATOM    548  CA  ASN A  36      -0.219  -9.165   6.497  1.00  0.76           C  
ATOM    549  C   ASN A  36      -0.677 -10.279   7.386  1.00  0.76           C  
ATOM    550  O   ASN A  36      -0.153 -11.411   7.375  1.00  0.76           O  
ATOM    551  CB  ASN A  36      -0.027  -9.784   5.086  1.00  0.76           C  
ATOM    552  CG  ASN A  36       0.037  -8.722   3.976  1.00  0.76           C  
ATOM    553  ND2 ASN A  36       1.102  -7.989   3.833  1.00  0.76           N  
ATOM    554  OD1 ASN A  36      -0.949  -8.545   3.266  1.00  0.76           O  
ATOM    555  H   ASN A  36       1.751  -8.485   6.076  1.00  0.00           H  
ATOM    556  HA  ASN A  36      -0.875  -8.295   6.475  1.00  0.00           H  
ATOM    557  HB2 ASN A  36       0.909 -10.323   4.940  1.00  0.00           H  
ATOM    558  HB3 ASN A  36      -0.837 -10.452   4.796  1.00  0.00           H  
ATOM    559 HD21 ASN A  36       1.957  -8.143   4.348  1.00  0.00           H  
ATOM    560 HD22 ASN A  36       0.934  -7.164   3.275  1.00  0.00           H  
ATOM    561  N   GLY A  37      -1.769 -10.024   8.093  1.00  0.80           N  
ATOM    562  CA  GLY A  37      -2.570 -11.026   8.921  1.00  0.80           C  
ATOM    563  C   GLY A  37      -1.765 -11.311  10.176  1.00  0.80           C  
ATOM    564  O   GLY A  37      -1.665 -12.468  10.536  1.00  0.80           O  
ATOM    565  H   GLY A  37      -2.069  -9.066   7.982  1.00  0.00           H  
ATOM    566  HA2 GLY A  37      -3.617 -10.844   9.161  1.00  0.00           H  
ATOM    567  HA3 GLY A  37      -2.569 -12.004   8.440  1.00  0.00           H  
ATOM    568  N   SER A  38      -1.207 -10.307  10.792  1.00  0.80           N  
ATOM    569  CA  SER A  38      -0.550 -10.469  12.089  1.00  0.80           C  
ATOM    570  C   SER A  38      -1.475 -10.201  13.257  1.00  0.80           C  
ATOM    571  O   SER A  38      -1.219 -10.853  14.296  1.00  0.80           O  
ATOM    572  CB  SER A  38       0.744  -9.674  12.075  1.00  0.80           C  
ATOM    573  OG  SER A  38       0.565  -8.375  11.577  1.00  0.80           O  
ATOM    574  H   SER A  38      -1.468  -9.423  10.379  1.00  0.00           H  
ATOM    575  HA  SER A  38      -0.180 -11.483  12.239  1.00  0.00           H  
ATOM    576  HB2 SER A  38       1.222  -9.549  13.047  1.00  0.00           H  
ATOM    577  HB3 SER A  38       1.494 -10.184  11.470  1.00  0.00           H  
ATOM    578  HG  SER A  38      -0.019  -8.337  10.816  1.00  0.00           H  
ATOM    579  N   GLY A  39      -2.438  -9.364  13.063  1.00  0.83           N  
ATOM    580  CA  GLY A  39      -3.485  -9.029  14.001  1.00  0.83           C  
ATOM    581  C   GLY A  39      -3.343  -7.478  14.326  1.00  0.83           C  
ATOM    582  O   GLY A  39      -3.887  -7.072  15.350  1.00  0.83           O  
ATOM    583  H   GLY A  39      -2.309  -8.797  12.237  1.00  0.00           H  
ATOM    584  HA2 GLY A  39      -4.399  -9.306  13.477  1.00  0.00           H  
ATOM    585  HA3 GLY A  39      -3.272  -9.621  14.891  1.00  0.00           H  
ATOM    586  N   LYS A  40      -2.548  -6.729  13.520  1.00  0.80           N  
ATOM    587  CA  LYS A  40      -2.329  -5.314  13.807  1.00  0.80           C  
ATOM    588  C   LYS A  40      -3.627  -4.393  13.750  1.00  0.80           C  
ATOM    589  O   LYS A  40      -3.695  -3.424  14.527  1.00  0.80           O  
ATOM    590  CB  LYS A  40      -0.992  -4.867  13.165  1.00  0.80           C  
ATOM    591  CG  LYS A  40      -0.990  -4.824  11.621  1.00  0.80           C  
ATOM    592  CD  LYS A  40       0.421  -4.546  11.029  1.00  0.80           C  
ATOM    593  CE  LYS A  40       0.557  -3.768   9.726  1.00  0.80           C  
ATOM    594  NZ  LYS A  40      -0.056  -4.434   8.612  1.00  0.80           N1+
ATOM    595  H   LYS A  40      -2.340  -7.146  12.624  1.00  0.00           H  
ATOM    596  HA  LYS A  40      -2.142  -5.376  14.879  1.00  0.00           H  
ATOM    597  HB2 LYS A  40      -0.630  -3.911  13.545  1.00  0.00           H  
ATOM    598  HB3 LYS A  40      -0.177  -5.521  13.477  1.00  0.00           H  
ATOM    599  HG2 LYS A  40      -1.381  -5.816  11.395  1.00  0.00           H  
ATOM    600  HG3 LYS A  40      -1.778  -4.221  11.171  1.00  0.00           H  
ATOM    601  HD2 LYS A  40       1.021  -3.878  11.647  1.00  0.00           H  
ATOM    602  HD3 LYS A  40       0.945  -5.502  10.996  1.00  0.00           H  
ATOM    603  HE2 LYS A  40       0.138  -2.775   9.893  1.00  0.00           H  
ATOM    604  HE3 LYS A  40       1.611  -3.672   9.466  1.00  0.00           H  
ATOM    605  HZ1 LYS A  40       0.155  -3.915   7.772  1.00  0.00           H  
ATOM    606  HZ2 LYS A  40       0.179  -5.416   8.636  1.00  0.00           H  
ATOM    607  HZ3 LYS A  40      -1.065  -4.415   8.564  1.00  0.00           H  
ATOM    608  N   THR A  41      -4.634  -4.740  12.928  1.00  0.81           N  
ATOM    609  CA  THR A  41      -5.952  -4.085  12.905  1.00  0.81           C  
ATOM    610  C   THR A  41      -6.966  -4.676  13.995  1.00  0.81           C  
ATOM    611  O   THR A  41      -7.876  -3.964  14.338  1.00  0.81           O  
ATOM    612  CB  THR A  41      -6.664  -4.094  11.482  1.00  0.81           C  
ATOM    613  CG2 THR A  41      -8.059  -3.413  11.357  1.00  0.81           C  
ATOM    614  OG1 THR A  41      -5.931  -3.347  10.535  1.00  0.81           O  
ATOM    615  H   THR A  41      -4.499  -5.429  12.201  1.00  0.00           H  
ATOM    616  HA  THR A  41      -5.858  -3.011  13.065  1.00  0.00           H  
ATOM    617  HB  THR A  41      -6.743  -5.148  11.219  1.00  0.00           H  
ATOM    618  HG1 THR A  41      -6.520  -3.061   9.833  1.00  0.00           H  
ATOM    619 HG21 THR A  41      -8.706  -4.234  11.667  1.00  0.00           H  
ATOM    620 HG22 THR A  41      -8.142  -2.591  12.068  1.00  0.00           H  
ATOM    621 HG23 THR A  41      -8.466  -3.150  10.381  1.00  0.00           H  
ATOM    622  N   THR A  42      -6.837  -5.947  14.401  1.00  0.82           N  
ATOM    623  CA  THR A  42      -7.573  -6.608  15.468  1.00  0.82           C  
ATOM    624  C   THR A  42      -7.465  -5.882  16.869  1.00  0.82           C  
ATOM    625  O   THR A  42      -8.416  -5.912  17.632  1.00  0.82           O  
ATOM    626  CB  THR A  42      -7.126  -8.111  15.433  1.00  0.82           C  
ATOM    627  CG2 THR A  42      -7.967  -9.030  16.348  1.00  0.82           C  
ATOM    628  OG1 THR A  42      -7.234  -8.728  14.211  1.00  0.82           O  
ATOM    629  H   THR A  42      -6.171  -6.532  13.918  1.00  0.00           H  
ATOM    630  HA  THR A  42      -8.622  -6.454  15.213  1.00  0.00           H  
ATOM    631  HB  THR A  42      -6.067  -8.280  15.630  1.00  0.00           H  
ATOM    632  HG1 THR A  42      -6.620  -8.314  13.600  1.00  0.00           H  
ATOM    633 HG21 THR A  42      -7.669 -10.038  16.060  1.00  0.00           H  
ATOM    634 HG22 THR A  42      -7.700  -8.872  17.393  1.00  0.00           H  
ATOM    635 HG23 THR A  42      -9.040  -8.858  16.254  1.00  0.00           H  
ATOM    636  N   ILE A  43      -6.390  -5.084  17.018  1.00  0.83           N  
ATOM    637  CA  ILE A  43      -6.063  -4.287  18.195  1.00  0.83           C  
ATOM    638  C   ILE A  43      -6.852  -2.968  18.119  1.00  0.83           C  
ATOM    639  O   ILE A  43      -7.489  -2.505  19.049  1.00  0.83           O  
ATOM    640  CB  ILE A  43      -4.495  -3.966  18.176  1.00  0.83           C  
ATOM    641  CG1 ILE A  43      -3.837  -5.350  18.337  1.00  0.83           C  
ATOM    642  CG2 ILE A  43      -4.077  -3.017  19.307  1.00  0.83           C  
ATOM    643  CD1 ILE A  43      -2.285  -5.309  18.121  1.00  0.83           C  
ATOM    644  H   ILE A  43      -5.611  -5.246  16.395  1.00  0.00           H  
ATOM    645  HA  ILE A  43      -6.401  -4.775  19.109  1.00  0.00           H  
ATOM    646  HB  ILE A  43      -4.267  -3.590  17.179  1.00  0.00           H  
ATOM    647 HG12 ILE A  43      -3.832  -5.768  19.344  1.00  0.00           H  
ATOM    648 HG13 ILE A  43      -4.305  -6.145  17.757  1.00  0.00           H  
ATOM    649 HG21 ILE A  43      -3.004  -2.949  19.491  1.00  0.00           H  
ATOM    650 HG22 ILE A  43      -4.479  -2.006  19.229  1.00  0.00           H  
ATOM    651 HG23 ILE A  43      -4.419  -3.397  20.269  1.00  0.00           H  
ATOM    652 HD11 ILE A  43      -1.753  -4.565  18.714  1.00  0.00           H  
ATOM    653 HD12 ILE A  43      -1.823  -6.256  18.399  1.00  0.00           H  
ATOM    654 HD13 ILE A  43      -2.055  -5.072  17.083  1.00  0.00           H  
ATOM    655  N   ILE A  44      -6.980  -2.406  16.875  1.00  0.83           N  
ATOM    656  CA  ILE A  44      -7.933  -1.317  16.469  1.00  0.83           C  
ATOM    657  C   ILE A  44      -9.399  -1.681  16.616  1.00  0.83           C  
ATOM    658  O   ILE A  44     -10.166  -1.015  17.345  1.00  0.83           O  
ATOM    659  CB  ILE A  44      -7.671  -0.608  15.134  1.00  0.83           C  
ATOM    660  CG1 ILE A  44      -6.127  -0.338  14.877  1.00  0.83           C  
ATOM    661  CG2 ILE A  44      -8.483   0.674  14.863  1.00  0.83           C  
ATOM    662  CD1 ILE A  44      -5.374   0.370  16.058  1.00  0.83           C  
ATOM    663  H   ILE A  44      -6.323  -2.735  16.181  1.00  0.00           H  
ATOM    664  HA  ILE A  44      -7.756  -0.559  17.232  1.00  0.00           H  
ATOM    665  HB  ILE A  44      -7.906  -1.250  14.285  1.00  0.00           H  
ATOM    666 HG12 ILE A  44      -5.673  -1.274  14.554  1.00  0.00           H  
ATOM    667 HG13 ILE A  44      -5.988   0.287  13.995  1.00  0.00           H  
ATOM    668 HG21 ILE A  44      -8.053   1.210  14.017  1.00  0.00           H  
ATOM    669 HG22 ILE A  44      -9.548   0.636  14.634  1.00  0.00           H  
ATOM    670 HG23 ILE A  44      -8.297   1.326  15.716  1.00  0.00           H  
ATOM    671 HD11 ILE A  44      -4.582   0.874  15.504  1.00  0.00           H  
ATOM    672 HD12 ILE A  44      -5.978   1.039  16.671  1.00  0.00           H  
ATOM    673 HD13 ILE A  44      -4.877  -0.333  16.726  1.00  0.00           H  
ATOM    674  N   GLU A  45      -9.772  -2.933  16.278  1.00  0.83           N  
ATOM    675  CA  GLU A  45     -11.060  -3.542  16.515  1.00  0.83           C  
ATOM    676  C   GLU A  45     -11.366  -3.728  18.003  1.00  0.83           C  
ATOM    677  O   GLU A  45     -12.510  -3.598  18.401  1.00  0.83           O  
ATOM    678  CB  GLU A  45     -11.166  -4.903  15.854  1.00  0.83           C  
ATOM    679  CG  GLU A  45     -11.213  -4.973  14.314  1.00  0.83           C  
ATOM    680  CD  GLU A  45     -11.498  -6.363  13.784  1.00  0.83           C  
ATOM    681  OE1 GLU A  45     -11.457  -7.333  14.574  1.00  0.83           O1-
ATOM    682  OE2 GLU A  45     -12.004  -6.421  12.639  1.00  0.83           O1-
ATOM    683  H   GLU A  45      -9.062  -3.595  15.999  1.00  0.00           H  
ATOM    684  HA  GLU A  45     -11.810  -2.922  16.024  1.00  0.00           H  
ATOM    685  HB2 GLU A  45     -10.486  -5.655  16.255  1.00  0.00           H  
ATOM    686  HB3 GLU A  45     -12.045  -5.398  16.267  1.00  0.00           H  
ATOM    687  HG2 GLU A  45     -12.056  -4.404  13.921  1.00  0.00           H  
ATOM    688  HG3 GLU A  45     -10.327  -4.590  13.807  1.00  0.00           H  
ATOM    689  N   CYS A  46     -10.355  -4.146  18.787  1.00  0.88           N  
ATOM    690  CA  CYS A  46     -10.639  -4.336  20.197  1.00  0.88           C  
ATOM    691  C   CYS A  46     -10.757  -2.939  20.896  1.00  0.88           C  
ATOM    692  O   CYS A  46     -11.563  -2.765  21.786  1.00  0.88           O  
ATOM    693  CB  CYS A  46      -9.623  -5.217  20.869  1.00  0.88           C  
ATOM    694  SG  CYS A  46      -9.607  -6.909  20.297  1.00  0.88           S  
ATOM    695  H   CYS A  46      -9.427  -4.268  18.409  1.00  0.00           H  
ATOM    696  HA  CYS A  46     -11.556  -4.888  20.403  1.00  0.00           H  
ATOM    697  HB2 CYS A  46      -8.680  -4.864  20.452  1.00  0.00           H  
ATOM    698  HB3 CYS A  46      -9.684  -5.267  21.956  1.00  0.00           H  
ATOM    699  HG  CYS A  46      -9.051  -6.596  19.123  1.00  0.00           H  
ATOM    700  N   LEU A  47      -9.990  -1.837  20.468  1.00  0.86           N  
ATOM    701  CA  LEU A  47     -10.168  -0.468  20.996  1.00  0.86           C  
ATOM    702  C   LEU A  47     -11.562   0.089  20.626  1.00  0.86           C  
ATOM    703  O   LEU A  47     -12.171   0.849  21.429  1.00  0.86           O  
ATOM    704  CB  LEU A  47      -9.115   0.421  20.312  1.00  0.86           C  
ATOM    705  CG  LEU A  47      -7.728   0.263  20.787  1.00  0.86           C  
ATOM    706  CD1 LEU A  47      -6.761   0.902  19.785  1.00  0.86           C  
ATOM    707  CD2 LEU A  47      -7.373   0.939  22.152  1.00  0.86           C  
ATOM    708  H   LEU A  47      -9.330  -1.876  19.706  1.00  0.00           H  
ATOM    709  HA  LEU A  47      -9.986  -0.533  22.069  1.00  0.00           H  
ATOM    710  HB2 LEU A  47      -9.232   0.190  19.253  1.00  0.00           H  
ATOM    711  HB3 LEU A  47      -9.351   1.437  20.630  1.00  0.00           H  
ATOM    712  HG  LEU A  47      -7.460  -0.792  20.849  1.00  0.00           H  
ATOM    713 HD11 LEU A  47      -7.253   1.228  18.868  1.00  0.00           H  
ATOM    714 HD12 LEU A  47      -6.320   1.827  20.154  1.00  0.00           H  
ATOM    715 HD13 LEU A  47      -5.919   0.296  19.450  1.00  0.00           H  
ATOM    716 HD21 LEU A  47      -7.636   0.317  23.008  1.00  0.00           H  
ATOM    717 HD22 LEU A  47      -6.359   1.304  22.313  1.00  0.00           H  
ATOM    718 HD23 LEU A  47      -7.977   1.824  22.355  1.00  0.00           H  
ATOM    719  N   LYS A  48     -12.042  -0.221  19.401  1.00  0.85           N  
ATOM    720  CA  LYS A  48     -13.456   0.032  18.975  1.00  0.85           C  
ATOM    721  C   LYS A  48     -14.468  -0.683  19.849  1.00  0.85           C  
ATOM    722  O   LYS A  48     -15.214   0.034  20.511  1.00  0.85           O  
ATOM    723  CB  LYS A  48     -13.628  -0.308  17.393  1.00  0.85           C  
ATOM    724  CG  LYS A  48     -15.069  -0.245  16.855  1.00  0.85           C  
ATOM    725  CD  LYS A  48     -15.185  -0.397  15.332  1.00  0.85           C  
ATOM    726  CE  LYS A  48     -15.632   0.877  14.601  1.00  0.85           C  
ATOM    727  NZ  LYS A  48     -17.018   1.291  14.705  1.00  0.85           N1+
ATOM    728  H   LYS A  48     -11.446  -0.693  18.736  1.00  0.00           H  
ATOM    729  HA  LYS A  48     -13.538   1.111  19.109  1.00  0.00           H  
ATOM    730  HB2 LYS A  48     -12.981   0.386  16.856  1.00  0.00           H  
ATOM    731  HB3 LYS A  48     -13.154  -1.249  17.114  1.00  0.00           H  
ATOM    732  HG2 LYS A  48     -15.659  -1.026  17.333  1.00  0.00           H  
ATOM    733  HG3 LYS A  48     -15.373   0.756  17.162  1.00  0.00           H  
ATOM    734  HD2 LYS A  48     -14.188  -0.569  14.925  1.00  0.00           H  
ATOM    735  HD3 LYS A  48     -15.768  -1.270  15.041  1.00  0.00           H  
ATOM    736  HE2 LYS A  48     -14.983   1.671  14.973  1.00  0.00           H  
ATOM    737  HE3 LYS A  48     -15.447   0.642  13.553  1.00  0.00           H  
ATOM    738  HZ1 LYS A  48     -17.500   1.329  15.592  1.00  0.00           H  
ATOM    739  HZ2 LYS A  48     -17.094   2.215  14.303  1.00  0.00           H  
ATOM    740  HZ3 LYS A  48     -17.697   0.691  14.260  1.00  0.00           H  
ATOM    741  N   TYR A  49     -14.321  -2.018  20.013  1.00  0.85           N  
ATOM    742  CA  TYR A  49     -15.223  -2.818  20.938  1.00  0.85           C  
ATOM    743  C   TYR A  49     -15.160  -2.354  22.397  1.00  0.85           C  
ATOM    744  O   TYR A  49     -16.169  -2.169  23.057  1.00  0.85           O  
ATOM    745  CB  TYR A  49     -15.221  -4.284  20.738  1.00  0.85           C  
ATOM    746  CG  TYR A  49     -16.261  -5.104  21.514  1.00  0.85           C  
ATOM    747  CD1 TYR A  49     -17.624  -5.207  21.048  1.00  0.85           C  
ATOM    748  CD2 TYR A  49     -15.893  -5.846  22.652  1.00  0.85           C  
ATOM    749  CE1 TYR A  49     -18.606  -5.819  21.821  1.00  0.85           C  
ATOM    750  CE2 TYR A  49     -16.866  -6.593  23.376  1.00  0.85           C  
ATOM    751  CZ  TYR A  49     -18.244  -6.554  22.995  1.00  0.85           C  
ATOM    752  OH  TYR A  49     -19.240  -7.115  23.791  1.00  0.85           O  
ATOM    753  H   TYR A  49     -13.625  -2.600  19.569  1.00  0.00           H  
ATOM    754  HA  TYR A  49     -16.236  -2.510  20.678  1.00  0.00           H  
ATOM    755  HB2 TYR A  49     -15.336  -4.534  19.683  1.00  0.00           H  
ATOM    756  HB3 TYR A  49     -14.241  -4.637  21.058  1.00  0.00           H  
ATOM    757  HD1 TYR A  49     -17.836  -4.710  20.113  1.00  0.00           H  
ATOM    758  HD2 TYR A  49     -14.902  -6.094  23.002  1.00  0.00           H  
ATOM    759  HE1 TYR A  49     -19.597  -5.744  21.398  1.00  0.00           H  
ATOM    760  HE2 TYR A  49     -16.573  -7.184  24.231  1.00  0.00           H  
ATOM    761  HH  TYR A  49     -20.096  -7.048  23.360  1.00  0.00           H  
ATOM    762  N   ALA A  50     -13.961  -2.034  22.844  1.00  0.87           N  
ATOM    763  CA  ALA A  50     -13.723  -1.504  24.165  1.00  0.87           C  
ATOM    764  C   ALA A  50     -14.446  -0.220  24.421  1.00  0.87           C  
ATOM    765  O   ALA A  50     -15.311  -0.158  25.306  1.00  0.87           O  
ATOM    766  CB  ALA A  50     -12.168  -1.600  24.415  1.00  0.87           C  
ATOM    767  H   ALA A  50     -13.223  -2.162  22.167  1.00  0.00           H  
ATOM    768  HA  ALA A  50     -14.091  -2.285  24.829  1.00  0.00           H  
ATOM    769  HB1 ALA A  50     -11.581  -1.166  23.605  1.00  0.00           H  
ATOM    770  HB2 ALA A  50     -11.945  -1.191  25.400  1.00  0.00           H  
ATOM    771  HB3 ALA A  50     -11.967  -2.666  24.521  1.00  0.00           H  
ATOM    772  N   THR A  51     -14.287   0.727  23.514  1.00  0.85           N  
ATOM    773  CA  THR A  51     -14.749   2.124  23.822  1.00  0.85           C  
ATOM    774  C   THR A  51     -16.211   2.412  23.369  1.00  0.85           C  
ATOM    775  O   THR A  51     -16.914   3.240  24.060  1.00  0.85           O  
ATOM    776  CB  THR A  51     -13.796   3.224  23.245  1.00  0.85           C  
ATOM    777  CG2 THR A  51     -12.362   3.233  23.933  1.00  0.85           C  
ATOM    778  OG1 THR A  51     -13.677   3.212  21.838  1.00  0.85           O  
ATOM    779  H   THR A  51     -13.850   0.475  22.639  1.00  0.00           H  
ATOM    780  HA  THR A  51     -14.907   2.239  24.894  1.00  0.00           H  
ATOM    781  HB  THR A  51     -14.233   4.195  23.477  1.00  0.00           H  
ATOM    782  HG1 THR A  51     -12.891   2.733  21.566  1.00  0.00           H  
ATOM    783 HG21 THR A  51     -11.970   4.221  23.692  1.00  0.00           H  
ATOM    784 HG22 THR A  51     -12.587   3.186  24.998  1.00  0.00           H  
ATOM    785 HG23 THR A  51     -11.657   2.405  23.848  1.00  0.00           H  
ATOM    786  N   THR A  52     -16.579   1.918  22.183  1.00  0.84           N  
ATOM    787  CA  THR A  52     -17.819   2.298  21.609  1.00  0.84           C  
ATOM    788  C   THR A  52     -18.857   1.205  21.807  1.00  0.84           C  
ATOM    789  O   THR A  52     -20.063   1.590  21.877  1.00  0.84           O  
ATOM    790  CB  THR A  52     -17.651   2.634  20.129  1.00  0.84           C  
ATOM    791  CG2 THR A  52     -16.664   3.717  19.803  1.00  0.84           C  
ATOM    792  OG1 THR A  52     -17.069   1.604  19.341  1.00  0.84           O  
ATOM    793  H   THR A  52     -15.969   1.465  21.518  1.00  0.00           H  
ATOM    794  HA  THR A  52     -18.194   3.213  22.068  1.00  0.00           H  
ATOM    795  HB  THR A  52     -18.600   2.780  19.613  1.00  0.00           H  
ATOM    796  HG1 THR A  52     -17.159   1.838  18.415  1.00  0.00           H  
ATOM    797 HG21 THR A  52     -16.898   4.536  20.483  1.00  0.00           H  
ATOM    798 HG22 THR A  52     -15.625   3.432  19.972  1.00  0.00           H  
ATOM    799 HG23 THR A  52     -16.726   4.023  18.759  1.00  0.00           H  
ATOM    800  N   GLY A  53     -18.455  -0.079  22.026  1.00  0.87           N  
ATOM    801  CA  GLY A  53     -19.266  -1.243  22.160  1.00  0.87           C  
ATOM    802  C   GLY A  53     -19.462  -1.971  20.888  1.00  0.87           C  
ATOM    803  O   GLY A  53     -20.069  -3.055  20.865  1.00  0.87           O  
ATOM    804  H   GLY A  53     -17.465  -0.231  22.157  1.00  0.00           H  
ATOM    805  HA2 GLY A  53     -18.807  -1.930  22.871  1.00  0.00           H  
ATOM    806  HA3 GLY A  53     -20.298  -1.145  22.497  1.00  0.00           H  
ATOM    807  N   ASP A  54     -18.923  -1.369  19.776  1.00  0.85           N  
ATOM    808  CA  ASP A  54     -19.295  -1.759  18.453  1.00  0.85           C  
ATOM    809  C   ASP A  54     -18.580  -3.090  18.061  1.00  0.85           C  
ATOM    810  O   ASP A  54     -17.416  -3.227  18.313  1.00  0.85           O  
ATOM    811  CB  ASP A  54     -18.911  -0.815  17.263  1.00  0.85           C  
ATOM    812  CG  ASP A  54     -19.325   0.634  17.473  1.00  0.85           C  
ATOM    813  OD1 ASP A  54     -20.413   0.768  18.065  1.00  0.85           O1-
ATOM    814  OD2 ASP A  54     -18.641   1.545  16.935  1.00  0.85           O1-
ATOM    815  H   ASP A  54     -18.590  -0.418  19.847  1.00  0.00           H  
ATOM    816  HA  ASP A  54     -20.357  -1.965  18.319  1.00  0.00           H  
ATOM    817  HB2 ASP A  54     -17.826  -0.790  17.165  1.00  0.00           H  
ATOM    818  HB3 ASP A  54     -19.176  -1.131  16.254  1.00  0.00           H  
ATOM    819  N   LEU A  55     -19.349  -3.827  17.307  1.00  0.84           N  
ATOM    820  CA  LEU A  55     -18.734  -4.928  16.563  1.00  0.84           C  
ATOM    821  C   LEU A  55     -18.022  -4.320  15.380  1.00  0.84           C  
ATOM    822  O   LEU A  55     -18.532  -3.287  14.783  1.00  0.84           O  
ATOM    823  CB  LEU A  55     -19.862  -5.928  16.143  1.00  0.84           C  
ATOM    824  CG  LEU A  55     -20.710  -6.703  17.198  1.00  0.84           C  
ATOM    825  CD1 LEU A  55     -21.411  -7.934  16.487  1.00  0.84           C  
ATOM    826  CD2 LEU A  55     -20.026  -6.980  18.541  1.00  0.84           C  
ATOM    827  H   LEU A  55     -20.272  -3.470  17.104  1.00  0.00           H  
ATOM    828  HA  LEU A  55     -18.077  -5.458  17.252  1.00  0.00           H  
ATOM    829  HB2 LEU A  55     -20.604  -5.447  15.507  1.00  0.00           H  
ATOM    830  HB3 LEU A  55     -19.390  -6.622  15.446  1.00  0.00           H  
ATOM    831  HG  LEU A  55     -21.493  -6.015  17.517  1.00  0.00           H  
ATOM    832 HD11 LEU A  55     -21.449  -7.797  15.406  1.00  0.00           H  
ATOM    833 HD12 LEU A  55     -20.795  -8.781  16.791  1.00  0.00           H  
ATOM    834 HD13 LEU A  55     -22.423  -8.187  16.804  1.00  0.00           H  
ATOM    835 HD21 LEU A  55     -19.970  -6.049  19.104  1.00  0.00           H  
ATOM    836 HD22 LEU A  55     -20.463  -7.759  19.166  1.00  0.00           H  
ATOM    837 HD23 LEU A  55     -18.972  -7.197  18.367  1.00  0.00           H  
ATOM    838  N   PRO A  56     -16.867  -4.888  14.995  1.00  0.84           N  
ATOM    839  CA  PRO A  56     -16.333  -4.551  13.707  1.00  0.84           C  
ATOM    840  C   PRO A  56     -17.250  -4.796  12.408  1.00  0.84           C  
ATOM    841  O   PRO A  56     -18.092  -5.736  12.505  1.00  0.84           O  
ATOM    842  CB  PRO A  56     -15.088  -5.435  13.678  1.00  0.84           C  
ATOM    843  CG  PRO A  56     -14.551  -5.553  15.084  1.00  0.84           C  
ATOM    844  CD  PRO A  56     -15.899  -5.685  15.819  1.00  0.84           C  
ATOM    845  HA  PRO A  56     -15.974  -3.524  13.787  1.00  0.00           H  
ATOM    846  HB2 PRO A  56     -15.547  -6.383  13.396  1.00  0.00           H  
ATOM    847  HB3 PRO A  56     -14.448  -5.171  12.836  1.00  0.00           H  
ATOM    848  HG2 PRO A  56     -13.948  -6.442  15.272  1.00  0.00           H  
ATOM    849  HG3 PRO A  56     -14.070  -4.629  15.404  1.00  0.00           H  
ATOM    850  HD2 PRO A  56     -16.159  -6.734  15.672  1.00  0.00           H  
ATOM    851  HD3 PRO A  56     -15.865  -5.431  16.879  1.00  0.00           H  
ATOM    852  N   PRO A  57     -17.034  -4.000  11.298  1.00  0.83           N  
ATOM    853  CA  PRO A  57     -17.622  -4.279   9.948  1.00  0.83           C  
ATOM    854  C   PRO A  57     -17.709  -5.766   9.475  1.00  0.83           C  
ATOM    855  O   PRO A  57     -16.703  -6.549   9.509  1.00  0.83           O  
ATOM    856  CB  PRO A  57     -16.652  -3.424   9.036  1.00  0.83           C  
ATOM    857  CG  PRO A  57     -16.305  -2.236   9.941  1.00  0.83           C  
ATOM    858  CD  PRO A  57     -16.109  -2.896  11.241  1.00  0.83           C  
ATOM    859  HA  PRO A  57     -18.604  -3.809   9.894  1.00  0.00           H  
ATOM    860  HB2 PRO A  57     -15.741  -3.993   8.851  1.00  0.00           H  
ATOM    861  HB3 PRO A  57     -17.125  -3.170   8.087  1.00  0.00           H  
ATOM    862  HG2 PRO A  57     -15.461  -1.707   9.498  1.00  0.00           H  
ATOM    863  HG3 PRO A  57     -17.151  -1.548   9.912  1.00  0.00           H  
ATOM    864  HD2 PRO A  57     -15.113  -3.326  11.128  1.00  0.00           H  
ATOM    865  HD3 PRO A  57     -16.080  -2.211  12.088  1.00  0.00           H  
ATOM    866  N   ASN A  58     -18.927  -6.106   8.987  1.00  0.78           N  
ATOM    867  CA  ASN A  58     -19.255  -7.360   8.282  1.00  0.78           C  
ATOM    868  C   ASN A  58     -18.948  -8.644   9.079  1.00  0.78           C  
ATOM    869  O   ASN A  58     -18.974  -9.764   8.486  1.00  0.78           O  
ATOM    870  CB  ASN A  58     -18.486  -7.352   6.944  1.00  0.78           C  
ATOM    871  CG  ASN A  58     -18.821  -6.256   6.030  1.00  0.78           C  
ATOM    872  ND2 ASN A  58     -17.733  -5.638   5.556  1.00  0.78           N  
ATOM    873  OD1 ASN A  58     -19.960  -6.021   5.692  1.00  0.78           O  
ATOM    874  H   ASN A  58     -19.617  -5.372   8.913  1.00  0.00           H  
ATOM    875  HA  ASN A  58     -20.292  -7.385   7.946  1.00  0.00           H  
ATOM    876  HB2 ASN A  58     -17.423  -7.282   7.174  1.00  0.00           H  
ATOM    877  HB3 ASN A  58     -18.592  -8.249   6.334  1.00  0.00           H  
ATOM    878 HD21 ASN A  58     -16.845  -6.000   5.872  1.00  0.00           H  
ATOM    879 HD22 ASN A  58     -17.716  -4.856   4.917  1.00  0.00           H  
ATOM    880  N   SER A  59     -18.909  -8.551  10.404  1.00  0.77           N  
ATOM    881  CA  SER A  59     -18.307  -9.650  11.200  1.00  0.77           C  
ATOM    882  C   SER A  59     -19.445 -10.101  12.171  1.00  0.77           C  
ATOM    883  O   SER A  59     -19.287 -10.211  13.389  1.00  0.77           O  
ATOM    884  CB  SER A  59     -17.065  -9.144  12.014  1.00  0.77           C  
ATOM    885  OG  SER A  59     -16.020  -8.705  11.170  1.00  0.77           O  
ATOM    886  H   SER A  59     -19.267  -7.708  10.829  1.00  0.00           H  
ATOM    887  HA  SER A  59     -17.841 -10.380  10.538  1.00  0.00           H  
ATOM    888  HB2 SER A  59     -17.436  -8.280  12.566  1.00  0.00           H  
ATOM    889  HB3 SER A  59     -16.748  -9.826  12.803  1.00  0.00           H  
ATOM    890  HG  SER A  59     -16.380  -8.077  10.539  1.00  0.00           H  
ATOM    891  N   LYS A  60     -20.597 -10.416  11.616  1.00  0.60           N  
ATOM    892  CA  LYS A  60     -21.778 -10.952  12.311  1.00  0.60           C  
ATOM    893  C   LYS A  60     -21.542 -12.448  12.614  1.00  0.60           C  
ATOM    894  O   LYS A  60     -20.528 -13.012  12.219  1.00  0.60           O  
ATOM    895  CB  LYS A  60     -23.001 -10.587  11.531  1.00  0.60           C  
ATOM    896  CG  LYS A  60     -23.351  -9.126  11.464  1.00  0.60           C  
ATOM    897  CD  LYS A  60     -23.847  -8.495  12.868  1.00  0.60           C  
ATOM    898  CE  LYS A  60     -24.689  -7.183  12.621  1.00  0.60           C  
ATOM    899  NZ  LYS A  60     -25.398  -6.801  13.859  1.00  0.60           N1+
ATOM    900  H   LYS A  60     -20.484 -10.499  10.616  1.00  0.00           H  
ATOM    901  HA  LYS A  60     -21.991 -10.462  13.261  1.00  0.00           H  
ATOM    902  HB2 LYS A  60     -22.946 -10.929  10.498  1.00  0.00           H  
ATOM    903  HB3 LYS A  60     -23.768 -11.179  12.031  1.00  0.00           H  
ATOM    904  HG2 LYS A  60     -22.375  -8.676  11.281  1.00  0.00           H  
ATOM    905  HG3 LYS A  60     -24.017  -8.835  10.651  1.00  0.00           H  
ATOM    906  HD2 LYS A  60     -24.414  -9.258  13.401  1.00  0.00           H  
ATOM    907  HD3 LYS A  60     -23.085  -8.469  13.647  1.00  0.00           H  
ATOM    908  HE2 LYS A  60     -23.894  -6.454  12.460  1.00  0.00           H  
ATOM    909  HE3 LYS A  60     -25.283  -7.169  11.708  1.00  0.00           H  
ATOM    910  HZ1 LYS A  60     -26.022  -6.020  13.711  1.00  0.00           H  
ATOM    911  HZ2 LYS A  60     -25.955  -7.594  14.145  1.00  0.00           H  
ATOM    912  HZ3 LYS A  60     -24.777  -6.525  14.606  1.00  0.00           H  
ATOM    913  N   GLY A  61     -22.428 -13.121  13.341  1.00  0.74           N  
ATOM    914  CA  GLY A  61     -22.318 -14.580  13.564  1.00  0.74           C  
ATOM    915  C   GLY A  61     -21.146 -14.989  14.484  1.00  0.74           C  
ATOM    916  O   GLY A  61     -20.876 -16.177  14.736  1.00  0.74           O  
ATOM    917  H   GLY A  61     -23.377 -12.776  13.362  1.00  0.00           H  
ATOM    918  HA2 GLY A  61     -23.183 -14.771  14.200  1.00  0.00           H  
ATOM    919  HA3 GLY A  61     -22.188 -15.180  12.664  1.00  0.00           H  
ATOM    920  N   GLY A  62     -20.631 -13.984  15.235  1.00  0.81           N  
ATOM    921  CA  GLY A  62     -19.430 -14.252  16.009  1.00  0.81           C  
ATOM    922  C   GLY A  62     -18.166 -14.337  15.118  1.00  0.81           C  
ATOM    923  O   GLY A  62     -17.105 -14.792  15.627  1.00  0.81           O  
ATOM    924  H   GLY A  62     -20.941 -13.026  15.167  1.00  0.00           H  
ATOM    925  HA2 GLY A  62     -19.363 -13.462  16.756  1.00  0.00           H  
ATOM    926  HA3 GLY A  62     -19.500 -15.170  16.593  1.00  0.00           H  
ATOM    927  N   VAL A  63     -18.183 -13.914  13.849  1.00  0.77           N  
ATOM    928  CA  VAL A  63     -16.964 -13.917  13.004  1.00  0.77           C  
ATOM    929  C   VAL A  63     -15.745 -13.159  13.419  1.00  0.77           C  
ATOM    930  O   VAL A  63     -14.637 -13.561  13.065  1.00  0.77           O  
ATOM    931  CB  VAL A  63     -17.389 -13.391  11.511  1.00  0.77           C  
ATOM    932  CG1 VAL A  63     -16.221 -12.992  10.556  1.00  0.77           C  
ATOM    933  CG2 VAL A  63     -18.334 -14.351  10.795  1.00  0.77           C  
ATOM    934  H   VAL A  63     -19.074 -13.548  13.545  1.00  0.00           H  
ATOM    935  HA  VAL A  63     -16.622 -14.945  12.882  1.00  0.00           H  
ATOM    936  HB  VAL A  63     -17.951 -12.473  11.680  1.00  0.00           H  
ATOM    937 HG11 VAL A  63     -16.435 -12.914   9.490  1.00  0.00           H  
ATOM    938 HG12 VAL A  63     -15.734 -12.068  10.866  1.00  0.00           H  
ATOM    939 HG13 VAL A  63     -15.484 -13.795  10.522  1.00  0.00           H  
ATOM    940 HG21 VAL A  63     -18.628 -13.814   9.893  1.00  0.00           H  
ATOM    941 HG22 VAL A  63     -17.696 -15.120  10.361  1.00  0.00           H  
ATOM    942 HG23 VAL A  63     -19.178 -14.703  11.388  1.00  0.00           H  
ATOM    943  N   PHE A  64     -15.890 -12.178  14.334  1.00  0.79           N  
ATOM    944  CA  PHE A  64     -14.664 -11.507  14.880  1.00  0.79           C  
ATOM    945  C   PHE A  64     -14.096 -12.358  16.128  1.00  0.79           C  
ATOM    946  O   PHE A  64     -13.114 -11.989  16.744  1.00  0.79           O  
ATOM    947  CB  PHE A  64     -15.032 -10.036  15.287  1.00  0.79           C  
ATOM    948  CG  PHE A  64     -16.054  -9.816  16.385  1.00  0.79           C  
ATOM    949  CD1 PHE A  64     -15.589  -9.385  17.582  1.00  0.79           C  
ATOM    950  CD2 PHE A  64     -17.434 -10.161  16.302  1.00  0.79           C  
ATOM    951  CE1 PHE A  64     -16.416  -9.136  18.674  1.00  0.79           C  
ATOM    952  CE2 PHE A  64     -18.302 -10.032  17.376  1.00  0.79           C  
ATOM    953  CZ  PHE A  64     -17.788  -9.488  18.557  1.00  0.79           C  
ATOM    954  H   PHE A  64     -16.785 -11.906  14.717  1.00  0.00           H  
ATOM    955  HA  PHE A  64     -13.860 -11.416  14.149  1.00  0.00           H  
ATOM    956  HB2 PHE A  64     -14.144  -9.490  15.606  1.00  0.00           H  
ATOM    957  HB3 PHE A  64     -15.405  -9.483  14.425  1.00  0.00           H  
ATOM    958  HD1 PHE A  64     -14.574  -9.028  17.676  1.00  0.00           H  
ATOM    959  HD2 PHE A  64     -17.759 -10.355  15.290  1.00  0.00           H  
ATOM    960  HE1 PHE A  64     -16.047  -8.760  19.617  1.00  0.00           H  
ATOM    961  HE2 PHE A  64     -19.306 -10.424  17.306  1.00  0.00           H  
ATOM    962  HZ  PHE A  64     -18.402  -9.368  19.438  1.00  0.00           H  
ATOM    963  N   ILE A  65     -14.719 -13.427  16.556  1.00  0.81           N  
ATOM    964  CA  ILE A  65     -14.443 -14.313  17.650  1.00  0.81           C  
ATOM    965  C   ILE A  65     -13.631 -15.547  17.172  1.00  0.81           C  
ATOM    966  O   ILE A  65     -13.800 -16.008  16.023  1.00  0.81           O  
ATOM    967  CB  ILE A  65     -15.727 -14.674  18.433  1.00  0.81           C  
ATOM    968  CG1 ILE A  65     -16.810 -13.452  18.621  1.00  0.81           C  
ATOM    969  CG2 ILE A  65     -15.390 -15.347  19.801  1.00  0.81           C  
ATOM    970  CD1 ILE A  65     -18.097 -13.839  19.296  1.00  0.81           C  
ATOM    971  H   ILE A  65     -15.465 -13.766  15.967  1.00  0.00           H  
ATOM    972  HA  ILE A  65     -13.780 -13.822  18.362  1.00  0.00           H  
ATOM    973  HB  ILE A  65     -16.343 -15.373  17.866  1.00  0.00           H  
ATOM    974 HG12 ILE A  65     -16.377 -12.693  19.273  1.00  0.00           H  
ATOM    975 HG13 ILE A  65     -16.940 -12.845  17.725  1.00  0.00           H  
ATOM    976 HG21 ILE A  65     -16.339 -15.717  20.191  1.00  0.00           H  
ATOM    977 HG22 ILE A  65     -14.580 -16.066  19.926  1.00  0.00           H  
ATOM    978 HG23 ILE A  65     -15.143 -14.558  20.511  1.00  0.00           H  
ATOM    979 HD11 ILE A  65     -18.665 -14.558  18.704  1.00  0.00           H  
ATOM    980 HD12 ILE A  65     -18.029 -14.265  20.297  1.00  0.00           H  
ATOM    981 HD13 ILE A  65     -18.791 -12.998  19.299  1.00  0.00           H  
ATOM    982  N   HIS A  66     -12.706 -16.050  17.998  1.00  0.77           N  
ATOM    983  CA  HIS A  66     -11.862 -17.236  17.813  1.00  0.77           C  
ATOM    984  C   HIS A  66     -12.706 -18.445  17.683  1.00  0.77           C  
ATOM    985  O   HIS A  66     -13.414 -18.731  18.644  1.00  0.77           O  
ATOM    986  CB  HIS A  66     -10.897 -17.257  19.002  1.00  0.77           C  
ATOM    987  CG  HIS A  66      -9.837 -18.380  18.917  1.00  0.77           C  
ATOM    988  CD2 HIS A  66      -9.678 -19.649  19.392  1.00  0.77           C  
ATOM    989  ND1 HIS A  66      -8.712 -18.141  18.139  1.00  0.77           N  
ATOM    990  CE1 HIS A  66      -7.954 -19.224  18.166  1.00  0.77           C  
ATOM    991  NE2 HIS A  66      -8.489 -20.125  19.061  1.00  0.77           N  
ATOM    992  H   HIS A  66     -12.545 -15.540  18.855  1.00  0.00           H  
ATOM    993  HA  HIS A  66     -11.274 -17.071  16.910  1.00  0.00           H  
ATOM    994  HB2 HIS A  66     -10.364 -16.323  19.176  1.00  0.00           H  
ATOM    995  HB3 HIS A  66     -11.536 -17.514  19.847  1.00  0.00           H  
ATOM    996  HD1 HIS A  66      -8.586 -17.221  17.743  1.00  0.00           H  
ATOM    997  HD2 HIS A  66     -10.274 -20.224  20.085  1.00  0.00           H  
ATOM    998  HE1 HIS A  66      -6.905 -19.324  17.928  1.00  0.00           H  
ATOM    999  N   ASN A  67     -12.728 -19.120  16.507  1.00  0.77           N  
ATOM   1000  CA  ASN A  67     -13.797 -19.994  16.172  1.00  0.77           C  
ATOM   1001  C   ASN A  67     -13.637 -21.379  16.939  1.00  0.77           C  
ATOM   1002  O   ASN A  67     -12.478 -21.857  17.051  1.00  0.77           O  
ATOM   1003  CB  ASN A  67     -13.811 -20.079  14.595  1.00  0.00           C  
ATOM   1004  CG  ASN A  67     -15.110 -20.736  14.122  1.00  0.00           C  
ATOM   1005  ND2 ASN A  67     -16.150 -19.964  13.724  1.00  0.00           N  
ATOM   1006  OD1 ASN A  67     -15.191 -21.964  13.937  1.00  0.00           O  
ATOM   1007  H   ASN A  67     -12.177 -18.797  15.725  1.00  0.00           H  
ATOM   1008  HA  ASN A  67     -14.762 -19.525  16.363  1.00  0.00           H  
ATOM   1009  HB2 ASN A  67     -13.905 -19.021  14.348  1.00  0.00           H  
ATOM   1010  HB3 ASN A  67     -12.867 -20.426  14.174  1.00  0.00           H  
ATOM   1011 HD21 ASN A  67     -16.085 -18.982  13.952  1.00  0.00           H  
ATOM   1012 HD22 ASN A  67     -16.932 -20.302  13.181  1.00  0.00           H  
ATOM   1013  N   PRO A  68     -14.729 -21.977  17.447  1.00  0.77           N  
ATOM   1014  CA  PRO A  68     -14.618 -23.206  18.217  1.00  0.77           C  
ATOM   1015  C   PRO A  68     -13.985 -24.368  17.551  1.00  0.77           C  
ATOM   1016  O   PRO A  68     -13.310 -25.183  18.193  1.00  0.77           O  
ATOM   1017  CB  PRO A  68     -16.112 -23.615  18.696  1.00  0.77           C  
ATOM   1018  CG  PRO A  68     -16.864 -22.331  18.480  1.00  0.77           C  
ATOM   1019  CD  PRO A  68     -16.150 -21.531  17.436  1.00  0.77           C  
ATOM   1020  HA  PRO A  68     -13.974 -22.950  19.058  1.00  0.00           H  
ATOM   1021  HB2 PRO A  68     -16.492 -24.323  17.960  1.00  0.00           H  
ATOM   1022  HB3 PRO A  68     -16.109 -24.029  19.704  1.00  0.00           H  
ATOM   1023  HG2 PRO A  68     -17.911 -22.606  18.355  1.00  0.00           H  
ATOM   1024  HG3 PRO A  68     -16.761 -21.707  19.368  1.00  0.00           H  
ATOM   1025  HD2 PRO A  68     -16.494 -21.764  16.428  1.00  0.00           H  
ATOM   1026  HD3 PRO A  68     -16.261 -20.484  17.719  1.00  0.00           H  
ATOM   1027  N   LYS A  69     -14.145 -24.534  16.238  1.00  0.76           N  
ATOM   1028  CA  LYS A  69     -13.495 -25.592  15.514  1.00  0.76           C  
ATOM   1029  C   LYS A  69     -11.950 -25.614  15.662  1.00  0.76           C  
ATOM   1030  O   LYS A  69     -11.323 -26.574  15.323  1.00  0.76           O  
ATOM   1031  CB  LYS A  69     -14.037 -25.524  14.027  1.00  0.76           C  
ATOM   1032  CG  LYS A  69     -15.404 -26.244  13.803  1.00  0.76           C  
ATOM   1033  CD  LYS A  69     -15.890 -25.839  12.416  1.00  0.76           C  
ATOM   1034  CE  LYS A  69     -17.180 -26.469  12.078  1.00  0.76           C  
ATOM   1035  NZ  LYS A  69     -17.811 -25.967  10.890  1.00  0.76           N1+
ATOM   1036  H   LYS A  69     -14.629 -23.831  15.697  1.00  0.00           H  
ATOM   1037  HA  LYS A  69     -13.881 -26.543  15.881  1.00  0.00           H  
ATOM   1038  HB2 LYS A  69     -13.953 -24.443  13.913  1.00  0.00           H  
ATOM   1039  HB3 LYS A  69     -13.307 -26.074  13.433  1.00  0.00           H  
ATOM   1040  HG2 LYS A  69     -15.182 -27.311  13.795  1.00  0.00           H  
ATOM   1041  HG3 LYS A  69     -16.200 -26.057  14.524  1.00  0.00           H  
ATOM   1042  HD2 LYS A  69     -16.030 -24.759  12.371  1.00  0.00           H  
ATOM   1043  HD3 LYS A  69     -15.191 -26.099  11.622  1.00  0.00           H  
ATOM   1044  HE2 LYS A  69     -16.991 -27.521  11.865  1.00  0.00           H  
ATOM   1045  HE3 LYS A  69     -17.930 -26.337  12.858  1.00  0.00           H  
ATOM   1046  HZ1 LYS A  69     -18.211 -25.058  11.071  1.00  0.00           H  
ATOM   1047  HZ2 LYS A  69     -17.224 -25.979  10.069  1.00  0.00           H  
ATOM   1048  HZ3 LYS A  69     -18.567 -26.556  10.570  1.00  0.00           H  
ATOM   1049  N   ILE A  70     -11.383 -24.466  16.050  1.00  0.75           N  
ATOM   1050  CA  ILE A  70      -9.925 -24.295  16.281  1.00  0.75           C  
ATOM   1051  C   ILE A  70      -9.484 -24.922  17.615  1.00  0.75           C  
ATOM   1052  O   ILE A  70      -8.414 -25.547  17.654  1.00  0.75           O  
ATOM   1053  CB  ILE A  70      -9.430 -22.839  16.249  1.00  0.75           C  
ATOM   1054  CG1 ILE A  70      -9.529 -22.238  14.867  1.00  0.75           C  
ATOM   1055  CG2 ILE A  70      -7.962 -22.656  16.804  1.00  0.75           C  
ATOM   1056  CD1 ILE A  70      -9.632 -20.657  14.903  1.00  0.75           C  
ATOM   1057  H   ILE A  70     -11.848 -23.577  16.161  1.00  0.00           H  
ATOM   1058  HA  ILE A  70      -9.572 -24.827  15.397  1.00  0.00           H  
ATOM   1059  HB  ILE A  70     -10.103 -22.239  16.860  1.00  0.00           H  
ATOM   1060 HG12 ILE A  70      -8.632 -22.522  14.318  1.00  0.00           H  
ATOM   1061 HG13 ILE A  70     -10.433 -22.585  14.367  1.00  0.00           H  
ATOM   1062 HG21 ILE A  70      -7.648 -21.628  16.622  1.00  0.00           H  
ATOM   1063 HG22 ILE A  70      -7.932 -22.846  17.877  1.00  0.00           H  
ATOM   1064 HG23 ILE A  70      -7.178 -23.290  16.390  1.00  0.00           H  
ATOM   1065 HD11 ILE A  70      -8.751 -20.214  14.439  1.00  0.00           H  
ATOM   1066 HD12 ILE A  70     -10.535 -20.264  14.435  1.00  0.00           H  
ATOM   1067 HD13 ILE A  70      -9.565 -20.326  15.939  1.00  0.00           H  
ATOM   1068  N   THR A  71     -10.351 -24.901  18.696  1.00  0.78           N  
ATOM   1069  CA  THR A  71     -10.038 -25.393  20.051  1.00  0.78           C  
ATOM   1070  C   THR A  71     -10.474 -26.927  20.207  1.00  0.78           C  
ATOM   1071  O   THR A  71      -9.765 -27.708  20.825  1.00  0.78           O  
ATOM   1072  CB  THR A  71     -10.728 -24.621  21.165  1.00  0.78           C  
ATOM   1073  CG2 THR A  71     -10.157 -23.223  21.399  1.00  0.78           C  
ATOM   1074  OG1 THR A  71     -12.115 -24.526  20.872  1.00  0.78           O  
ATOM   1075  H   THR A  71     -11.258 -24.493  18.520  1.00  0.00           H  
ATOM   1076  HA  THR A  71      -8.965 -25.340  20.235  1.00  0.00           H  
ATOM   1077  HB  THR A  71     -10.574 -25.113  22.126  1.00  0.00           H  
ATOM   1078  HG1 THR A  71     -12.323 -23.628  20.605  1.00  0.00           H  
ATOM   1079 HG21 THR A  71     -10.269 -22.459  20.629  1.00  0.00           H  
ATOM   1080 HG22 THR A  71     -10.702 -22.867  22.273  1.00  0.00           H  
ATOM   1081 HG23 THR A  71      -9.088 -23.256  21.613  1.00  0.00           H  
ATOM   1082  N   GLY A  72     -11.549 -27.244  19.562  1.00  0.81           N  
ATOM   1083  CA  GLY A  72     -12.220 -28.525  19.507  1.00  0.81           C  
ATOM   1084  C   GLY A  72     -13.431 -28.560  20.399  1.00  0.81           C  
ATOM   1085  O   GLY A  72     -14.241 -29.499  20.493  1.00  0.81           O  
ATOM   1086  H   GLY A  72     -12.046 -26.455  19.175  1.00  0.00           H  
ATOM   1087  HA2 GLY A  72     -12.561 -28.803  18.510  1.00  0.00           H  
ATOM   1088  HA3 GLY A  72     -11.556 -29.332  19.817  1.00  0.00           H  
ATOM   1089  N   GLU A  73     -13.601 -27.478  21.132  1.00  0.75           N  
ATOM   1090  CA  GLU A  73     -14.806 -27.237  21.903  1.00  0.75           C  
ATOM   1091  C   GLU A  73     -15.926 -26.766  20.958  1.00  0.75           C  
ATOM   1092  O   GLU A  73     -15.693 -26.590  19.726  1.00  0.75           O  
ATOM   1093  CB  GLU A  73     -14.596 -26.142  23.021  1.00  0.75           C  
ATOM   1094  CG  GLU A  73     -13.515 -26.649  23.952  1.00  0.75           C  
ATOM   1095  CD  GLU A  73     -13.840 -27.903  24.812  1.00  0.75           C  
ATOM   1096  OE1 GLU A  73     -14.961 -27.964  25.369  1.00  0.75           O1-
ATOM   1097  OE2 GLU A  73     -12.999 -28.851  24.947  1.00  0.75           O1-
ATOM   1098  H   GLU A  73     -13.016 -26.663  21.017  1.00  0.00           H  
ATOM   1099  HA  GLU A  73     -15.212 -28.122  22.392  1.00  0.00           H  
ATOM   1100  HB2 GLU A  73     -14.197 -25.192  22.664  1.00  0.00           H  
ATOM   1101  HB3 GLU A  73     -15.514 -25.961  23.580  1.00  0.00           H  
ATOM   1102  HG2 GLU A  73     -12.544 -26.608  23.459  1.00  0.00           H  
ATOM   1103  HG3 GLU A  73     -13.433 -25.774  24.596  1.00  0.00           H  
ATOM   1104  N   LYS A  74     -17.128 -26.622  21.539  1.00  0.75           N  
ATOM   1105  CA  LYS A  74     -18.355 -26.224  20.822  1.00  0.75           C  
ATOM   1106  C   LYS A  74     -18.936 -24.949  21.534  1.00  0.75           C  
ATOM   1107  O   LYS A  74     -20.052 -24.621  21.312  1.00  0.75           O  
ATOM   1108  CB  LYS A  74     -19.415 -27.295  21.008  1.00  0.75           C  
ATOM   1109  CG  LYS A  74     -19.036 -28.776  20.460  1.00  0.75           C  
ATOM   1110  CD  LYS A  74     -18.692 -28.994  19.019  1.00  0.75           C  
ATOM   1111  CE  LYS A  74     -19.537 -28.300  17.879  1.00  0.75           C  
ATOM   1112  NZ  LYS A  74     -19.074 -28.822  16.591  1.00  0.75           N1+
ATOM   1113  H   LYS A  74     -17.212 -26.896  22.508  1.00  0.00           H  
ATOM   1114  HA  LYS A  74     -18.049 -25.971  19.807  1.00  0.00           H  
ATOM   1115  HB2 LYS A  74     -19.571 -27.330  22.086  1.00  0.00           H  
ATOM   1116  HB3 LYS A  74     -20.353 -26.945  20.576  1.00  0.00           H  
ATOM   1117  HG2 LYS A  74     -18.210 -29.083  21.102  1.00  0.00           H  
ATOM   1118  HG3 LYS A  74     -19.941 -29.252  20.837  1.00  0.00           H  
ATOM   1119  HD2 LYS A  74     -17.609 -28.899  18.934  1.00  0.00           H  
ATOM   1120  HD3 LYS A  74     -18.948 -30.022  18.764  1.00  0.00           H  
ATOM   1121  HE2 LYS A  74     -20.582 -28.555  18.055  1.00  0.00           H  
ATOM   1122  HE3 LYS A  74     -19.455 -27.215  17.823  1.00  0.00           H  
ATOM   1123  HZ1 LYS A  74     -19.645 -28.427  15.858  1.00  0.00           H  
ATOM   1124  HZ2 LYS A  74     -18.089 -28.672  16.423  1.00  0.00           H  
ATOM   1125  HZ3 LYS A  74     -19.288 -29.809  16.594  1.00  0.00           H  
ATOM   1126  N   ASP A  75     -18.180 -24.299  22.390  1.00  0.77           N  
ATOM   1127  CA  ASP A  75     -18.550 -23.205  23.234  1.00  0.77           C  
ATOM   1128  C   ASP A  75     -17.255 -22.420  23.393  1.00  0.77           C  
ATOM   1129  O   ASP A  75     -16.320 -22.991  23.952  1.00  0.77           O  
ATOM   1130  CB  ASP A  75     -18.954 -23.793  24.576  1.00  0.77           C  
ATOM   1131  CG  ASP A  75     -19.070 -22.879  25.768  1.00  0.77           C  
ATOM   1132  OD1 ASP A  75     -19.980 -22.017  25.839  1.00  0.77           O1-
ATOM   1133  OD2 ASP A  75     -18.343 -23.166  26.721  1.00  0.77           O1-
ATOM   1134  H   ASP A  75     -17.347 -24.785  22.691  1.00  0.00           H  
ATOM   1135  HA  ASP A  75     -19.353 -22.580  22.843  1.00  0.00           H  
ATOM   1136  HB2 ASP A  75     -19.827 -24.386  24.305  1.00  0.00           H  
ATOM   1137  HB3 ASP A  75     -18.354 -24.656  24.865  1.00  0.00           H  
ATOM   1138  N   ILE A  76     -17.068 -21.185  22.841  1.00  0.78           N  
ATOM   1139  CA  ILE A  76     -16.102 -20.256  23.226  1.00  0.78           C  
ATOM   1140  C   ILE A  76     -16.649 -19.050  23.921  1.00  0.78           C  
ATOM   1141  O   ILE A  76     -17.627 -18.494  23.473  1.00  0.78           O  
ATOM   1142  CB  ILE A  76     -15.371 -19.750  21.940  1.00  0.78           C  
ATOM   1143  CG1 ILE A  76     -14.679 -20.830  21.113  1.00  0.78           C  
ATOM   1144  CG2 ILE A  76     -14.386 -18.529  22.055  1.00  0.78           C  
ATOM   1145  CD1 ILE A  76     -13.383 -21.255  21.878  1.00  0.78           C  
ATOM   1146  H   ILE A  76     -17.927 -20.880  22.405  1.00  0.00           H  
ATOM   1147  HA  ILE A  76     -15.422 -20.727  23.935  1.00  0.00           H  
ATOM   1148  HB  ILE A  76     -16.168 -19.462  21.255  1.00  0.00           H  
ATOM   1149 HG12 ILE A  76     -15.339 -21.685  20.965  1.00  0.00           H  
ATOM   1150 HG13 ILE A  76     -14.453 -20.443  20.120  1.00  0.00           H  
ATOM   1151 HG21 ILE A  76     -14.871 -17.555  21.995  1.00  0.00           H  
ATOM   1152 HG22 ILE A  76     -13.939 -18.533  23.049  1.00  0.00           H  
ATOM   1153 HG23 ILE A  76     -13.664 -18.659  21.248  1.00  0.00           H  
ATOM   1154 HD11 ILE A  76     -13.388 -22.332  22.044  1.00  0.00           H  
ATOM   1155 HD12 ILE A  76     -12.465 -20.983  21.357  1.00  0.00           H  
ATOM   1156 HD13 ILE A  76     -13.310 -20.758  22.845  1.00  0.00           H  
ATOM   1157  N   ARG A  77     -15.892 -18.585  24.917  1.00  0.79           N  
ATOM   1158  CA  ARG A  77     -16.085 -17.276  25.426  1.00  0.79           C  
ATOM   1159  C   ARG A  77     -14.837 -16.417  25.194  1.00  0.79           C  
ATOM   1160  O   ARG A  77     -13.700 -17.009  25.107  1.00  0.79           O  
ATOM   1161  CB  ARG A  77     -16.344 -17.327  26.976  1.00  0.79           C  
ATOM   1162  CG  ARG A  77     -17.804 -17.740  27.274  1.00  0.79           C  
ATOM   1163  CD  ARG A  77     -17.868 -17.977  28.783  1.00  0.79           C  
ATOM   1164  NE  ARG A  77     -19.154 -18.601  29.260  1.00  0.79           N  
ATOM   1165  CZ  ARG A  77     -19.725 -19.735  28.857  1.00  0.79           C  
ATOM   1166  NH1 ARG A  77     -19.180 -20.494  27.886  1.00  0.79           N1+
ATOM   1167  NH2 ARG A  77     -20.835 -20.156  29.408  1.00  0.79           N1+
ATOM   1168  H   ARG A  77     -15.064 -19.038  25.277  1.00  0.00           H  
ATOM   1169  HA  ARG A  77     -16.918 -16.774  24.933  1.00  0.00           H  
ATOM   1170  HB2 ARG A  77     -15.623 -18.054  27.349  1.00  0.00           H  
ATOM   1171  HB3 ARG A  77     -16.154 -16.421  27.552  1.00  0.00           H  
ATOM   1172  HG2 ARG A  77     -18.329 -16.810  27.054  1.00  0.00           H  
ATOM   1173  HG3 ARG A  77     -18.098 -18.522  26.573  1.00  0.00           H  
ATOM   1174  HD2 ARG A  77     -17.007 -18.574  29.085  1.00  0.00           H  
ATOM   1175  HD3 ARG A  77     -17.811 -17.044  29.342  1.00  0.00           H  
ATOM   1176  HE  ARG A  77     -19.628 -18.160  30.035  1.00  0.00           H  
ATOM   1177 HH11 ARG A  77     -18.172 -20.462  27.824  1.00  0.00           H  
ATOM   1178 HH12 ARG A  77     -19.602 -21.286  27.425  1.00  0.00           H  
ATOM   1179 HH21 ARG A  77     -21.390 -19.533  29.977  1.00  0.00           H  
ATOM   1180 HH22 ARG A  77     -21.428 -20.883  29.034  1.00  0.00           H  
ATOM   1181  N   ALA A  78     -14.951 -15.074  24.971  1.00  0.85           N  
ATOM   1182  CA  ALA A  78     -13.887 -14.177  24.715  1.00  0.85           C  
ATOM   1183  C   ALA A  78     -14.140 -12.965  25.642  1.00  0.85           C  
ATOM   1184  O   ALA A  78     -15.149 -12.885  26.313  1.00  0.85           O  
ATOM   1185  CB  ALA A  78     -13.875 -13.858  23.248  1.00  0.85           C  
ATOM   1186  H   ALA A  78     -15.865 -14.643  24.949  1.00  0.00           H  
ATOM   1187  HA  ALA A  78     -12.879 -14.516  24.954  1.00  0.00           H  
ATOM   1188  HB1 ALA A  78     -13.040 -13.210  22.980  1.00  0.00           H  
ATOM   1189  HB2 ALA A  78     -13.717 -14.805  22.731  1.00  0.00           H  
ATOM   1190  HB3 ALA A  78     -14.861 -13.488  22.970  1.00  0.00           H  
ATOM   1191  N   GLN A  79     -13.132 -12.026  25.756  1.00  0.85           N  
ATOM   1192  CA  GLN A  79     -13.095 -10.932  26.691  1.00  0.85           C  
ATOM   1193  C   GLN A  79     -12.101  -9.845  26.175  1.00  0.85           C  
ATOM   1194  O   GLN A  79     -10.953 -10.228  25.841  1.00  0.85           O  
ATOM   1195  CB  GLN A  79     -12.792 -11.416  28.135  1.00  0.85           C  
ATOM   1196  CG  GLN A  79     -12.382 -10.303  29.087  1.00  0.85           C  
ATOM   1197  CD  GLN A  79     -12.262 -10.685  30.540  1.00  0.85           C  
ATOM   1198  NE2 GLN A  79     -13.208 -11.303  31.127  1.00  0.85           N  
ATOM   1199  OE1 GLN A  79     -11.230 -10.579  31.182  1.00  0.85           O  
ATOM   1200  H   GLN A  79     -12.286 -12.126  25.214  1.00  0.00           H  
ATOM   1201  HA  GLN A  79     -14.147 -10.647  26.721  1.00  0.00           H  
ATOM   1202  HB2 GLN A  79     -13.663 -11.996  28.440  1.00  0.00           H  
ATOM   1203  HB3 GLN A  79     -12.027 -12.191  28.123  1.00  0.00           H  
ATOM   1204  HG2 GLN A  79     -11.419  -9.838  28.877  1.00  0.00           H  
ATOM   1205  HG3 GLN A  79     -13.076  -9.463  29.071  1.00  0.00           H  
ATOM   1206 HE21 GLN A  79     -14.131 -11.364  30.722  1.00  0.00           H  
ATOM   1207 HE22 GLN A  79     -13.130 -11.716  32.045  1.00  0.00           H  
ATOM   1208  N   VAL A  80     -12.681  -8.658  26.157  1.00  0.88           N  
ATOM   1209  CA  VAL A  80     -11.941  -7.491  25.882  1.00  0.88           C  
ATOM   1210  C   VAL A  80     -11.939  -6.513  27.089  1.00  0.88           C  
ATOM   1211  O   VAL A  80     -12.916  -6.567  27.875  1.00  0.88           O  
ATOM   1212  CB  VAL A  80     -12.488  -6.807  24.520  1.00  0.88           C  
ATOM   1213  CG1 VAL A  80     -12.035  -5.410  24.232  1.00  0.88           C  
ATOM   1214  CG2 VAL A  80     -12.008  -7.716  23.327  1.00  0.88           C  
ATOM   1215  H   VAL A  80     -13.531  -8.447  26.660  1.00  0.00           H  
ATOM   1216  HA  VAL A  80     -10.882  -7.659  25.682  1.00  0.00           H  
ATOM   1217  HB  VAL A  80     -13.577  -6.842  24.556  1.00  0.00           H  
ATOM   1218 HG11 VAL A  80     -10.950  -5.311  24.230  1.00  0.00           H  
ATOM   1219 HG12 VAL A  80     -12.244  -5.160  23.192  1.00  0.00           H  
ATOM   1220 HG13 VAL A  80     -12.469  -4.671  24.905  1.00  0.00           H  
ATOM   1221 HG21 VAL A  80     -12.301  -7.341  22.346  1.00  0.00           H  
ATOM   1222 HG22 VAL A  80     -10.923  -7.820  23.316  1.00  0.00           H  
ATOM   1223 HG23 VAL A  80     -12.466  -8.701  23.411  1.00  0.00           H  
ATOM   1224  N   LYS A  81     -10.805  -5.846  27.413  1.00  0.87           N  
ATOM   1225  CA  LYS A  81     -10.564  -5.059  28.585  1.00  0.87           C  
ATOM   1226  C   LYS A  81      -9.660  -3.830  28.240  1.00  0.87           C  
ATOM   1227  O   LYS A  81      -8.766  -3.962  27.414  1.00  0.87           O  
ATOM   1228  CB  LYS A  81      -9.931  -5.820  29.740  1.00  0.87           C  
ATOM   1229  CG  LYS A  81     -10.711  -6.957  30.378  1.00  0.87           C  
ATOM   1230  CD  LYS A  81     -10.132  -7.464  31.729  1.00  0.87           C  
ATOM   1231  CE  LYS A  81      -8.802  -8.118  31.648  1.00  0.87           C  
ATOM   1232  NZ  LYS A  81      -8.414  -8.512  32.963  1.00  0.87           N1+
ATOM   1233  H   LYS A  81     -10.000  -5.896  26.805  1.00  0.00           H  
ATOM   1234  HA  LYS A  81     -11.496  -4.587  28.894  1.00  0.00           H  
ATOM   1235  HB2 LYS A  81      -9.057  -6.378  29.404  1.00  0.00           H  
ATOM   1236  HB3 LYS A  81      -9.538  -5.202  30.546  1.00  0.00           H  
ATOM   1237  HG2 LYS A  81     -11.725  -6.579  30.505  1.00  0.00           H  
ATOM   1238  HG3 LYS A  81     -10.849  -7.770  29.664  1.00  0.00           H  
ATOM   1239  HD2 LYS A  81     -10.105  -6.523  32.279  1.00  0.00           H  
ATOM   1240  HD3 LYS A  81     -10.895  -8.124  32.143  1.00  0.00           H  
ATOM   1241  HE2 LYS A  81      -8.817  -8.986  30.988  1.00  0.00           H  
ATOM   1242  HE3 LYS A  81      -8.008  -7.587  31.122  1.00  0.00           H  
ATOM   1243  HZ1 LYS A  81      -9.001  -9.233  33.358  1.00  0.00           H  
ATOM   1244  HZ2 LYS A  81      -7.547  -9.029  32.943  1.00  0.00           H  
ATOM   1245  HZ3 LYS A  81      -8.428  -7.796  33.675  1.00  0.00           H  
ATOM   1246  N   LEU A  82     -10.050  -2.662  28.786  1.00  0.87           N  
ATOM   1247  CA  LEU A  82      -9.304  -1.392  28.419  1.00  0.87           C  
ATOM   1248  C   LEU A  82      -9.291  -0.448  29.660  1.00  0.87           C  
ATOM   1249  O   LEU A  82     -10.346  -0.132  30.201  1.00  0.87           O  
ATOM   1250  CB  LEU A  82      -9.867  -0.719  27.138  1.00  0.87           C  
ATOM   1251  CG  LEU A  82      -9.065   0.543  26.646  1.00  0.87           C  
ATOM   1252  CD1 LEU A  82      -7.537   0.382  26.577  1.00  0.87           C  
ATOM   1253  CD2 LEU A  82      -9.760   1.191  25.474  1.00  0.87           C  
ATOM   1254  H   LEU A  82     -10.807  -2.578  29.450  1.00  0.00           H  
ATOM   1255  HA  LEU A  82      -8.324  -1.717  28.070  1.00  0.00           H  
ATOM   1256  HB2 LEU A  82      -9.855  -1.451  26.330  1.00  0.00           H  
ATOM   1257  HB3 LEU A  82     -10.882  -0.412  27.393  1.00  0.00           H  
ATOM   1258  HG  LEU A  82      -9.249   1.293  27.416  1.00  0.00           H  
ATOM   1259 HD11 LEU A  82      -7.071   0.877  25.725  1.00  0.00           H  
ATOM   1260 HD12 LEU A  82      -7.160   0.933  27.439  1.00  0.00           H  
ATOM   1261 HD13 LEU A  82      -7.078  -0.606  26.581  1.00  0.00           H  
ATOM   1262 HD21 LEU A  82      -9.196   1.014  24.559  1.00  0.00           H  
ATOM   1263 HD22 LEU A  82     -10.801   0.870  25.441  1.00  0.00           H  
ATOM   1264 HD23 LEU A  82      -9.830   2.277  25.537  1.00  0.00           H  
ATOM   1265  N   ALA A  83      -8.053  -0.222  30.209  1.00  0.85           N  
ATOM   1266  CA  ALA A  83      -7.678   0.614  31.313  1.00  0.85           C  
ATOM   1267  C   ALA A  83      -7.385   1.986  30.735  1.00  0.85           C  
ATOM   1268  O   ALA A  83      -6.696   2.109  29.701  1.00  0.85           O  
ATOM   1269  CB  ALA A  83      -6.392   0.085  31.967  1.00  0.85           C  
ATOM   1270  H   ALA A  83      -7.226  -0.541  29.724  1.00  0.00           H  
ATOM   1271  HA  ALA A  83      -8.498   0.586  32.031  1.00  0.00           H  
ATOM   1272  HB1 ALA A  83      -6.071   0.799  32.724  1.00  0.00           H  
ATOM   1273  HB2 ALA A  83      -6.497  -0.914  32.391  1.00  0.00           H  
ATOM   1274  HB3 ALA A  83      -5.627   0.094  31.190  1.00  0.00           H  
ATOM   1275  N   PHE A  84      -7.952   3.038  31.342  1.00  0.83           N  
ATOM   1276  CA  PHE A  84      -7.816   4.426  30.824  1.00  0.83           C  
ATOM   1277  C   PHE A  84      -8.112   5.469  31.885  1.00  0.83           C  
ATOM   1278  O   PHE A  84      -8.487   5.037  32.989  1.00  0.83           O  
ATOM   1279  CB  PHE A  84      -8.738   4.490  29.611  1.00  0.83           C  
ATOM   1280  CG  PHE A  84     -10.228   4.490  29.817  1.00  0.83           C  
ATOM   1281  CD1 PHE A  84     -10.920   3.251  29.763  1.00  0.83           C  
ATOM   1282  CD2 PHE A  84     -10.986   5.628  30.226  1.00  0.83           C  
ATOM   1283  CE1 PHE A  84     -12.286   3.200  29.905  1.00  0.83           C  
ATOM   1284  CE2 PHE A  84     -12.344   5.593  30.471  1.00  0.83           C  
ATOM   1285  CZ  PHE A  84     -12.961   4.366  30.326  1.00  0.83           C  
ATOM   1286  H   PHE A  84      -8.633   3.056  32.087  1.00  0.00           H  
ATOM   1287  HA  PHE A  84      -6.763   4.608  30.606  1.00  0.00           H  
ATOM   1288  HB2 PHE A  84      -8.622   5.451  29.110  1.00  0.00           H  
ATOM   1289  HB3 PHE A  84      -8.512   3.666  28.935  1.00  0.00           H  
ATOM   1290  HD1 PHE A  84     -10.347   2.368  29.524  1.00  0.00           H  
ATOM   1291  HD2 PHE A  84     -10.435   6.552  30.330  1.00  0.00           H  
ATOM   1292  HE1 PHE A  84     -12.834   2.303  29.656  1.00  0.00           H  
ATOM   1293  HE2 PHE A  84     -12.890   6.498  30.696  1.00  0.00           H  
ATOM   1294  HZ  PHE A  84     -14.005   4.300  30.595  1.00  0.00           H  
ATOM   1295  N   THR A  85      -7.874   6.667  31.558  1.00  0.79           N  
ATOM   1296  CA  THR A  85      -8.072   7.748  32.406  1.00  0.79           C  
ATOM   1297  C   THR A  85      -8.987   8.679  31.668  1.00  0.79           C  
ATOM   1298  O   THR A  85      -8.805   9.005  30.501  1.00  0.79           O  
ATOM   1299  CB  THR A  85      -6.763   8.556  32.764  1.00  0.79           C  
ATOM   1300  CG2 THR A  85      -6.878   9.886  33.561  1.00  0.79           C  
ATOM   1301  OG1 THR A  85      -5.825   7.761  33.401  1.00  0.79           O  
ATOM   1302  H   THR A  85      -7.644   6.951  30.616  1.00  0.00           H  
ATOM   1303  HA  THR A  85      -8.568   7.368  33.300  1.00  0.00           H  
ATOM   1304  HB  THR A  85      -6.282   8.725  31.801  1.00  0.00           H  
ATOM   1305  HG1 THR A  85      -6.128   7.605  34.298  1.00  0.00           H  
ATOM   1306 HG21 THR A  85      -5.920  10.406  33.602  1.00  0.00           H  
ATOM   1307 HG22 THR A  85      -7.526  10.630  33.098  1.00  0.00           H  
ATOM   1308 HG23 THR A  85      -7.308   9.776  34.557  1.00  0.00           H  
ATOM   1309  N   SER A  86     -10.076   9.132  32.336  1.00  0.78           N  
ATOM   1310  CA  SER A  86     -11.032  10.186  31.833  1.00  0.78           C  
ATOM   1311  C   SER A  86     -10.453  11.600  31.638  1.00  0.78           C  
ATOM   1312  O   SER A  86      -9.240  11.850  31.766  1.00  0.78           O  
ATOM   1313  CB  SER A  86     -12.355  10.035  32.681  1.00  0.78           C  
ATOM   1314  OG  SER A  86     -12.145  10.217  34.059  1.00  0.78           O  
ATOM   1315  H   SER A  86     -10.208   8.906  33.312  1.00  0.00           H  
ATOM   1316  HA  SER A  86     -11.244   9.880  30.808  1.00  0.00           H  
ATOM   1317  HB2 SER A  86     -13.120  10.774  32.448  1.00  0.00           H  
ATOM   1318  HB3 SER A  86     -12.710   9.007  32.609  1.00  0.00           H  
ATOM   1319  HG  SER A  86     -11.546  10.944  34.241  1.00  0.00           H  
ATOM   1320  N   ALA A  87     -11.299  12.535  31.247  1.00  0.80           N  
ATOM   1321  CA  ALA A  87     -11.042  13.932  30.957  1.00  0.80           C  
ATOM   1322  C   ALA A  87     -10.487  14.753  32.159  1.00  0.80           C  
ATOM   1323  O   ALA A  87     -10.880  15.903  32.214  1.00  0.80           O  
ATOM   1324  CB  ALA A  87     -12.313  14.483  30.224  1.00  0.80           C  
ATOM   1325  H   ALA A  87     -12.221  12.288  30.917  1.00  0.00           H  
ATOM   1326  HA  ALA A  87     -10.258  14.046  30.209  1.00  0.00           H  
ATOM   1327  HB1 ALA A  87     -13.213  14.219  30.778  1.00  0.00           H  
ATOM   1328  HB2 ALA A  87     -12.283  15.551  30.011  1.00  0.00           H  
ATOM   1329  HB3 ALA A  87     -12.543  13.930  29.313  1.00  0.00           H  
ATOM   1330  N   ASN A  88      -9.676  14.242  33.059  1.00  0.77           N  
ATOM   1331  CA  ASN A  88      -9.425  14.518  34.483  1.00  0.77           C  
ATOM   1332  C   ASN A  88      -8.201  13.695  34.881  1.00  0.77           C  
ATOM   1333  O   ASN A  88      -7.242  13.586  34.080  1.00  0.77           O  
ATOM   1334  CB  ASN A  88     -10.686  14.561  35.367  1.00  0.77           C  
ATOM   1335  CG  ASN A  88     -11.495  13.273  35.450  1.00  0.77           C  
ATOM   1336  ND2 ASN A  88     -12.831  13.376  35.325  1.00  0.77           N  
ATOM   1337  OD1 ASN A  88     -10.983  12.175  35.498  1.00  0.77           O  
ATOM   1338  H   ASN A  88      -9.407  13.289  32.859  1.00  0.00           H  
ATOM   1339  HA  ASN A  88      -9.083  15.545  34.359  1.00  0.00           H  
ATOM   1340  HB2 ASN A  88     -10.419  14.882  36.374  1.00  0.00           H  
ATOM   1341  HB3 ASN A  88     -11.362  15.360  35.062  1.00  0.00           H  
ATOM   1342 HD21 ASN A  88     -13.193  14.292  35.549  1.00  0.00           H  
ATOM   1343 HD22 ASN A  88     -13.473  12.602  35.227  1.00  0.00           H  
ATOM   1344  N   GLY A  89      -8.269  13.068  36.011  1.00  0.71           N  
ATOM   1345  CA  GLY A  89      -7.245  12.094  36.529  1.00  0.71           C  
ATOM   1346  C   GLY A  89      -7.847  10.863  37.130  1.00  0.71           C  
ATOM   1347  O   GLY A  89      -7.014  10.093  37.648  1.00  0.71           O  
ATOM   1348  H   GLY A  89      -9.183  13.040  36.440  1.00  0.00           H  
ATOM   1349  HA2 GLY A  89      -6.576  11.764  35.735  1.00  0.00           H  
ATOM   1350  HA3 GLY A  89      -6.688  12.640  37.290  1.00  0.00           H  
ATOM   1351  N   LEU A  90      -9.189  10.750  37.040  1.00  0.73           N  
ATOM   1352  CA  LEU A  90      -9.787   9.569  37.652  1.00  0.73           C  
ATOM   1353  C   LEU A  90      -9.575   8.342  36.722  1.00  0.73           C  
ATOM   1354  O   LEU A  90      -9.640   8.538  35.482  1.00  0.73           O  
ATOM   1355  CB  LEU A  90     -11.273   9.841  37.816  1.00  0.73           C  
ATOM   1356  CG  LEU A  90     -11.598  10.910  38.829  1.00  0.73           C  
ATOM   1357  CD1 LEU A  90     -13.095  11.098  38.986  1.00  0.73           C  
ATOM   1358  CD2 LEU A  90     -10.883  10.759  40.183  1.00  0.73           C  
ATOM   1359  H   LEU A  90      -9.656  11.342  36.367  1.00  0.00           H  
ATOM   1360  HA  LEU A  90      -9.304   9.356  38.606  1.00  0.00           H  
ATOM   1361  HB2 LEU A  90     -11.777  10.044  36.872  1.00  0.00           H  
ATOM   1362  HB3 LEU A  90     -11.656   8.868  38.124  1.00  0.00           H  
ATOM   1363  HG  LEU A  90     -11.291  11.883  38.447  1.00  0.00           H  
ATOM   1364 HD11 LEU A  90     -13.583  11.032  38.013  1.00  0.00           H  
ATOM   1365 HD12 LEU A  90     -13.460  10.229  39.532  1.00  0.00           H  
ATOM   1366 HD13 LEU A  90     -13.457  12.041  39.397  1.00  0.00           H  
ATOM   1367 HD21 LEU A  90     -10.482   9.748  40.256  1.00  0.00           H  
ATOM   1368 HD22 LEU A  90     -10.004  11.402  40.141  1.00  0.00           H  
ATOM   1369 HD23 LEU A  90     -11.224  11.133  41.148  1.00  0.00           H  
ATOM   1370  N   ASN A  91      -9.287   7.195  37.308  1.00  0.76           N  
ATOM   1371  CA  ASN A  91      -8.884   5.997  36.559  1.00  0.76           C  
ATOM   1372  C   ASN A  91     -10.042   4.983  36.444  1.00  0.76           C  
ATOM   1373  O   ASN A  91     -10.691   4.634  37.425  1.00  0.76           O  
ATOM   1374  CB  ASN A  91      -7.711   5.367  37.309  1.00  0.76           C  
ATOM   1375  CG  ASN A  91      -6.362   6.147  37.058  1.00  0.76           C  
ATOM   1376  ND2 ASN A  91      -5.396   5.691  37.863  1.00  0.76           N  
ATOM   1377  OD1 ASN A  91      -6.155   6.919  36.117  1.00  0.76           O  
ATOM   1378  H   ASN A  91      -9.244   7.197  38.317  1.00  0.00           H  
ATOM   1379  HA  ASN A  91      -8.713   6.332  35.537  1.00  0.00           H  
ATOM   1380  HB2 ASN A  91      -7.850   5.231  38.382  1.00  0.00           H  
ATOM   1381  HB3 ASN A  91      -7.486   4.362  36.953  1.00  0.00           H  
ATOM   1382 HD21 ASN A  91      -5.623   4.969  38.533  1.00  0.00           H  
ATOM   1383 HD22 ASN A  91      -4.437   5.968  37.713  1.00  0.00           H  
ATOM   1384  N   MET A  92     -10.409   4.573  35.229  1.00  0.80           N  
ATOM   1385  CA  MET A  92     -11.507   3.711  34.810  1.00  0.80           C  
ATOM   1386  C   MET A  92     -10.882   2.521  34.059  1.00  0.80           C  
ATOM   1387  O   MET A  92      -9.866   2.657  33.437  1.00  0.80           O  
ATOM   1388  CB  MET A  92     -12.456   4.542  33.949  1.00  0.80           C  
ATOM   1389  CG  MET A  92     -13.835   4.843  34.473  1.00  0.80           C  
ATOM   1390  SD  MET A  92     -13.794   6.056  35.857  1.00  0.80           S  
ATOM   1391  CE  MET A  92     -13.388   7.517  34.934  1.00  0.80           C  
ATOM   1392  H   MET A  92      -9.876   4.686  34.378  1.00  0.00           H  
ATOM   1393  HA  MET A  92     -11.980   3.344  35.721  1.00  0.00           H  
ATOM   1394  HB2 MET A  92     -11.925   5.452  33.670  1.00  0.00           H  
ATOM   1395  HB3 MET A  92     -12.602   3.953  33.044  1.00  0.00           H  
ATOM   1396  HG2 MET A  92     -14.571   5.119  33.718  1.00  0.00           H  
ATOM   1397  HG3 MET A  92     -14.262   3.943  34.916  1.00  0.00           H  
ATOM   1398  HE1 MET A  92     -13.458   8.281  35.709  1.00  0.00           H  
ATOM   1399  HE2 MET A  92     -12.354   7.476  34.589  1.00  0.00           H  
ATOM   1400  HE3 MET A  92     -14.182   7.646  34.198  1.00  0.00           H  
ATOM   1401  N   ILE A  93     -11.626   1.421  34.266  1.00  0.82           N  
ATOM   1402  CA  ILE A  93     -11.390   0.276  33.419  1.00  0.82           C  
ATOM   1403  C   ILE A  93     -12.813  -0.157  32.962  1.00  0.82           C  
ATOM   1404  O   ILE A  93     -13.794  -0.081  33.785  1.00  0.82           O  
ATOM   1405  CB  ILE A  93     -10.733  -0.979  34.134  1.00  0.82           C  
ATOM   1406  CG1 ILE A  93      -9.266  -0.749  34.512  1.00  0.82           C  
ATOM   1407  CG2 ILE A  93     -10.942  -2.400  33.499  1.00  0.82           C  
ATOM   1408  CD1 ILE A  93      -8.799  -1.488  35.774  1.00  0.82           C  
ATOM   1409  H   ILE A  93     -12.352   1.305  34.959  1.00  0.00           H  
ATOM   1410  HA  ILE A  93     -10.797   0.527  32.540  1.00  0.00           H  
ATOM   1411  HB  ILE A  93     -11.226  -0.981  35.106  1.00  0.00           H  
ATOM   1412 HG12 ILE A  93      -8.703  -0.990  33.611  1.00  0.00           H  
ATOM   1413 HG13 ILE A  93      -9.020   0.301  34.670  1.00  0.00           H  
ATOM   1414 HG21 ILE A  93     -10.820  -2.469  32.418  1.00  0.00           H  
ATOM   1415 HG22 ILE A  93     -10.181  -3.121  33.797  1.00  0.00           H  
ATOM   1416 HG23 ILE A  93     -11.906  -2.838  33.758  1.00  0.00           H  
ATOM   1417 HD11 ILE A  93      -8.360  -2.476  35.634  1.00  0.00           H  
ATOM   1418 HD12 ILE A  93      -8.078  -0.906  36.348  1.00  0.00           H  
ATOM   1419 HD13 ILE A  93      -9.676  -1.562  36.417  1.00  0.00           H  
ATOM   1420  N   VAL A  94     -12.919  -0.649  31.741  1.00  0.85           N  
ATOM   1421  CA  VAL A  94     -14.107  -1.328  31.292  1.00  0.85           C  
ATOM   1422  C   VAL A  94     -13.651  -2.725  30.871  1.00  0.85           C  
ATOM   1423  O   VAL A  94     -12.575  -2.928  30.333  1.00  0.85           O  
ATOM   1424  CB  VAL A  94     -14.874  -0.712  30.126  1.00  0.85           C  
ATOM   1425  CG1 VAL A  94     -13.970  -0.503  28.859  1.00  0.85           C  
ATOM   1426  CG2 VAL A  94     -16.234  -1.410  29.799  1.00  0.85           C  
ATOM   1427  H   VAL A  94     -12.135  -0.679  31.105  1.00  0.00           H  
ATOM   1428  HA  VAL A  94     -14.845  -1.428  32.088  1.00  0.00           H  
ATOM   1429  HB  VAL A  94     -15.084   0.279  30.528  1.00  0.00           H  
ATOM   1430 HG11 VAL A  94     -14.358   0.190  28.112  1.00  0.00           H  
ATOM   1431 HG12 VAL A  94     -12.942  -0.180  29.022  1.00  0.00           H  
ATOM   1432 HG13 VAL A  94     -13.905  -1.444  28.312  1.00  0.00           H  
ATOM   1433 HG21 VAL A  94     -16.662  -1.018  28.876  1.00  0.00           H  
ATOM   1434 HG22 VAL A  94     -16.157  -2.497  29.799  1.00  0.00           H  
ATOM   1435 HG23 VAL A  94     -17.007  -1.299  30.559  1.00  0.00           H  
ATOM   1436  N   THR A  95     -14.440  -3.716  31.318  1.00  0.85           N  
ATOM   1437  CA  THR A  95     -14.470  -5.110  30.978  1.00  0.85           C  
ATOM   1438  C   THR A  95     -15.657  -5.492  30.153  1.00  0.85           C  
ATOM   1439  O   THR A  95     -16.741  -5.030  30.494  1.00  0.85           O  
ATOM   1440  CB  THR A  95     -14.410  -6.076  32.286  1.00  0.85           C  
ATOM   1441  CG2 THR A  95     -14.436  -7.624  31.958  1.00  0.85           C  
ATOM   1442  OG1 THR A  95     -13.353  -5.751  33.184  1.00  0.85           O  
ATOM   1443  H   THR A  95     -15.248  -3.313  31.771  1.00  0.00           H  
ATOM   1444  HA  THR A  95     -13.580  -5.286  30.374  1.00  0.00           H  
ATOM   1445  HB  THR A  95     -15.329  -5.872  32.835  1.00  0.00           H  
ATOM   1446  HG1 THR A  95     -13.664  -4.928  33.570  1.00  0.00           H  
ATOM   1447 HG21 THR A  95     -15.061  -7.851  31.094  1.00  0.00           H  
ATOM   1448 HG22 THR A  95     -13.443  -7.930  31.626  1.00  0.00           H  
ATOM   1449 HG23 THR A  95     -14.824  -8.145  32.833  1.00  0.00           H  
ATOM   1450  N   ARG A  96     -15.536  -6.263  29.032  1.00  0.83           N  
ATOM   1451  CA  ARG A  96     -16.586  -6.671  28.159  1.00  0.83           C  
ATOM   1452  C   ARG A  96     -16.320  -8.098  27.793  1.00  0.83           C  
ATOM   1453  O   ARG A  96     -15.141  -8.523  27.767  1.00  0.83           O  
ATOM   1454  CB  ARG A  96     -16.743  -5.854  26.873  1.00  0.83           C  
ATOM   1455  CG  ARG A  96     -16.432  -4.271  26.952  1.00  0.83           C  
ATOM   1456  CD  ARG A  96     -16.931  -3.534  25.750  1.00  0.83           C  
ATOM   1457  NE  ARG A  96     -18.381  -3.248  25.816  1.00  0.83           N  
ATOM   1458  CZ  ARG A  96     -18.968  -2.108  25.508  1.00  0.83           C  
ATOM   1459  NH1 ARG A  96     -18.291  -0.916  25.539  1.00  0.83           N1+
ATOM   1460  NH2 ARG A  96     -20.278  -2.240  25.195  1.00  0.83           N1+
ATOM   1461  H   ARG A  96     -14.655  -6.734  28.883  1.00  0.00           H  
ATOM   1462  HA  ARG A  96     -17.558  -6.656  28.652  1.00  0.00           H  
ATOM   1463  HB2 ARG A  96     -16.090  -6.321  26.136  1.00  0.00           H  
ATOM   1464  HB3 ARG A  96     -17.711  -6.034  26.407  1.00  0.00           H  
ATOM   1465  HG2 ARG A  96     -16.828  -3.877  27.888  1.00  0.00           H  
ATOM   1466  HG3 ARG A  96     -15.404  -4.034  27.227  1.00  0.00           H  
ATOM   1467  HD2 ARG A  96     -16.315  -2.671  25.495  1.00  0.00           H  
ATOM   1468  HD3 ARG A  96     -16.892  -4.115  24.828  1.00  0.00           H  
ATOM   1469  HE  ARG A  96     -18.983  -4.045  25.667  1.00  0.00           H  
ATOM   1470 HH11 ARG A  96     -17.303  -0.732  25.440  1.00  0.00           H  
ATOM   1471 HH12 ARG A  96     -19.009  -0.227  25.366  1.00  0.00           H  
ATOM   1472 HH21 ARG A  96     -20.806  -3.063  25.448  1.00  0.00           H  
ATOM   1473 HH22 ARG A  96     -20.742  -1.367  24.988  1.00  0.00           H  
ATOM   1474  N   ASN A  97     -17.421  -8.834  27.681  1.00  0.83           N  
ATOM   1475  CA  ASN A  97     -17.494 -10.312  27.653  1.00  0.83           C  
ATOM   1476  C   ASN A  97     -18.335 -10.757  26.527  1.00  0.83           C  
ATOM   1477  O   ASN A  97     -19.468 -10.316  26.438  1.00  0.83           O  
ATOM   1478  CB  ASN A  97     -18.073 -10.811  29.008  1.00  0.83           C  
ATOM   1479  CG  ASN A  97     -17.157 -10.878  30.212  1.00  0.83           C  
ATOM   1480  ND2 ASN A  97     -17.700 -10.771  31.458  1.00  0.83           N  
ATOM   1481  OD1 ASN A  97     -15.950 -11.144  30.005  1.00  0.83           O  
ATOM   1482  H   ASN A  97     -18.292  -8.335  27.798  1.00  0.00           H  
ATOM   1483  HA  ASN A  97     -16.481 -10.651  27.437  1.00  0.00           H  
ATOM   1484  HB2 ASN A  97     -18.960 -10.214  29.220  1.00  0.00           H  
ATOM   1485  HB3 ASN A  97     -18.331 -11.857  28.842  1.00  0.00           H  
ATOM   1486 HD21 ASN A  97     -18.646 -10.477  31.653  1.00  0.00           H  
ATOM   1487 HD22 ASN A  97     -17.011 -10.869  32.190  1.00  0.00           H  
ATOM   1488  N   ILE A  98     -17.930 -11.670  25.654  1.00  0.80           N  
ATOM   1489  CA  ILE A  98     -18.739 -12.128  24.497  1.00  0.80           C  
ATOM   1490  C   ILE A  98     -18.528 -13.652  24.352  1.00  0.80           C  
ATOM   1491  O   ILE A  98     -17.496 -14.226  24.763  1.00  0.80           O  
ATOM   1492  CB  ILE A  98     -18.344 -11.273  23.249  1.00  0.80           C  
ATOM   1493  CG1 ILE A  98     -19.304 -11.342  22.045  1.00  0.80           C  
ATOM   1494  CG2 ILE A  98     -16.865 -11.488  22.797  1.00  0.80           C  
ATOM   1495  CD1 ILE A  98     -20.413 -10.294  22.124  1.00  0.80           C  
ATOM   1496  H   ILE A  98     -17.026 -12.121  25.675  1.00  0.00           H  
ATOM   1497  HA  ILE A  98     -19.794 -11.979  24.727  1.00  0.00           H  
ATOM   1498  HB  ILE A  98     -18.380 -10.250  23.623  1.00  0.00           H  
ATOM   1499 HG12 ILE A  98     -18.861 -11.362  21.049  1.00  0.00           H  
ATOM   1500 HG13 ILE A  98     -19.809 -12.308  22.039  1.00  0.00           H  
ATOM   1501 HG21 ILE A  98     -16.266 -11.740  23.672  1.00  0.00           H  
ATOM   1502 HG22 ILE A  98     -16.725 -12.339  22.129  1.00  0.00           H  
ATOM   1503 HG23 ILE A  98     -16.604 -10.595  22.228  1.00  0.00           H  
ATOM   1504 HD11 ILE A  98     -20.399  -9.828  23.109  1.00  0.00           H  
ATOM   1505 HD12 ILE A  98     -20.474  -9.549  21.331  1.00  0.00           H  
ATOM   1506 HD13 ILE A  98     -21.347 -10.856  22.101  1.00  0.00           H  
ATOM   1507  N   GLN A  99     -19.575 -14.403  23.989  1.00  0.79           N  
ATOM   1508  CA  GLN A  99     -19.706 -15.794  23.859  1.00  0.79           C  
ATOM   1509  C   GLN A  99     -20.016 -16.134  22.367  1.00  0.79           C  
ATOM   1510  O   GLN A  99     -20.772 -15.396  21.713  1.00  0.79           O  
ATOM   1511  CB  GLN A  99     -20.851 -16.441  24.784  1.00  0.79           C  
ATOM   1512  CG  GLN A  99     -20.749 -17.982  24.970  1.00  0.79           C  
ATOM   1513  CD  GLN A  99     -21.839 -18.567  25.896  1.00  0.79           C  
ATOM   1514  NE2 GLN A  99     -21.680 -19.731  26.447  1.00  0.79           N  
ATOM   1515  OE1 GLN A  99     -22.839 -17.905  26.243  1.00  0.79           O  
ATOM   1516  H   GLN A  99     -20.433 -13.895  23.830  1.00  0.00           H  
ATOM   1517  HA  GLN A  99     -18.787 -16.269  24.203  1.00  0.00           H  
ATOM   1518  HB2 GLN A  99     -20.789 -16.029  25.791  1.00  0.00           H  
ATOM   1519  HB3 GLN A  99     -21.809 -16.031  24.463  1.00  0.00           H  
ATOM   1520  HG2 GLN A  99     -20.788 -18.543  24.037  1.00  0.00           H  
ATOM   1521  HG3 GLN A  99     -19.829 -18.225  25.502  1.00  0.00           H  
ATOM   1522 HE21 GLN A  99     -21.005 -20.443  26.206  1.00  0.00           H  
ATOM   1523 HE22 GLN A  99     -22.233 -19.952  27.263  1.00  0.00           H  
ATOM   1524  N   LEU A 100     -19.432 -17.227  21.816  1.00  0.77           N  
ATOM   1525  CA  LEU A 100     -19.841 -17.934  20.593  1.00  0.77           C  
ATOM   1526  C   LEU A 100     -20.254 -19.274  21.137  1.00  0.77           C  
ATOM   1527  O   LEU A 100     -19.404 -19.952  21.700  1.00  0.77           O  
ATOM   1528  CB  LEU A 100     -18.725 -17.942  19.544  1.00  0.77           C  
ATOM   1529  CG  LEU A 100     -19.041 -18.658  18.246  1.00  0.77           C  
ATOM   1530  CD1 LEU A 100     -20.282 -18.141  17.554  1.00  0.77           C  
ATOM   1531  CD2 LEU A 100     -17.882 -18.390  17.262  1.00  0.77           C  
ATOM   1532  H   LEU A 100     -18.797 -17.742  22.408  1.00  0.00           H  
ATOM   1533  HA  LEU A 100     -20.577 -17.313  20.084  1.00  0.00           H  
ATOM   1534  HB2 LEU A 100     -18.452 -16.901  19.372  1.00  0.00           H  
ATOM   1535  HB3 LEU A 100     -17.848 -18.444  19.953  1.00  0.00           H  
ATOM   1536  HG  LEU A 100     -19.195 -19.721  18.429  1.00  0.00           H  
ATOM   1537 HD11 LEU A 100     -20.345 -18.550  16.546  1.00  0.00           H  
ATOM   1538 HD12 LEU A 100     -21.145 -18.533  18.092  1.00  0.00           H  
ATOM   1539 HD13 LEU A 100     -20.367 -17.059  17.456  1.00  0.00           H  
ATOM   1540 HD21 LEU A 100     -17.749 -19.155  16.497  1.00  0.00           H  
ATOM   1541 HD22 LEU A 100     -17.902 -17.373  16.872  1.00  0.00           H  
ATOM   1542 HD23 LEU A 100     -16.919 -18.337  17.770  1.00  0.00           H  
ATOM   1543  N   LEU A 101     -21.504 -19.611  20.821  1.00  0.75           N  
ATOM   1544  CA  LEU A 101     -21.983 -20.999  20.953  1.00  0.75           C  
ATOM   1545  C   LEU A 101     -22.166 -21.660  19.603  1.00  0.75           C  
ATOM   1546  O   LEU A 101     -22.905 -21.124  18.812  1.00  0.75           O  
ATOM   1547  CB  LEU A 101     -23.342 -21.019  21.592  1.00  0.75           C  
ATOM   1548  CG  LEU A 101     -23.362 -20.413  22.987  1.00  0.75           C  
ATOM   1549  CD1 LEU A 101     -23.776 -18.965  22.926  1.00  0.75           C  
ATOM   1550  CD2 LEU A 101     -24.133 -21.166  24.119  1.00  0.75           C  
ATOM   1551  H   LEU A 101     -22.232 -19.041  20.415  1.00  0.00           H  
ATOM   1552  HA  LEU A 101     -21.329 -21.566  21.617  1.00  0.00           H  
ATOM   1553  HB2 LEU A 101     -24.165 -20.512  21.089  1.00  0.00           H  
ATOM   1554  HB3 LEU A 101     -23.619 -22.054  21.793  1.00  0.00           H  
ATOM   1555  HG  LEU A 101     -22.318 -20.437  23.298  1.00  0.00           H  
ATOM   1556 HD11 LEU A 101     -24.456 -18.678  23.728  1.00  0.00           H  
ATOM   1557 HD12 LEU A 101     -22.912 -18.326  23.107  1.00  0.00           H  
ATOM   1558 HD13 LEU A 101     -24.206 -18.576  22.003  1.00  0.00           H  
ATOM   1559 HD21 LEU A 101     -23.578 -21.051  25.050  1.00  0.00           H  
ATOM   1560 HD22 LEU A 101     -25.158 -20.823  24.259  1.00  0.00           H  
ATOM   1561 HD23 LEU A 101     -24.239 -22.245  24.003  1.00  0.00           H  
ATOM   1562  N   MET A 102     -21.550 -22.831  19.409  1.00  0.76           N  
ATOM   1563  CA  MET A 102     -21.588 -23.559  18.145  1.00  0.76           C  
ATOM   1564  C   MET A 102     -22.469 -24.910  18.342  1.00  0.76           C  
ATOM   1565  O   MET A 102     -21.947 -25.891  18.883  1.00  0.76           O  
ATOM   1566  CB  MET A 102     -20.162 -23.755  17.463  1.00  0.76           C  
ATOM   1567  CG  MET A 102     -20.209 -24.532  16.155  1.00  0.76           C  
ATOM   1568  SD  MET A 102     -18.675 -24.747  15.225  1.00  0.76           S  
ATOM   1569  CE  MET A 102     -18.273 -23.184  14.572  1.00  0.76           C  
ATOM   1570  H   MET A 102     -21.065 -23.358  20.122  1.00  0.00           H  
ATOM   1571  HA  MET A 102     -22.153 -22.989  17.408  1.00  0.00           H  
ATOM   1572  HB2 MET A 102     -19.633 -22.802  17.439  1.00  0.00           H  
ATOM   1573  HB3 MET A 102     -19.624 -24.289  18.246  1.00  0.00           H  
ATOM   1574  HG2 MET A 102     -20.542 -25.511  16.499  1.00  0.00           H  
ATOM   1575  HG3 MET A 102     -20.794 -23.957  15.437  1.00  0.00           H  
ATOM   1576  HE1 MET A 102     -18.202 -22.428  15.354  1.00  0.00           H  
ATOM   1577  HE2 MET A 102     -17.366 -23.283  13.975  1.00  0.00           H  
ATOM   1578  HE3 MET A 102     -19.061 -22.925  13.865  1.00  0.00           H  
ATOM   1579  N   LYS A 103     -23.627 -24.918  17.670  1.00  0.72           N  
ATOM   1580  CA  LYS A 103     -24.651 -26.032  17.556  1.00  0.72           C  
ATOM   1581  C   LYS A 103     -24.151 -26.952  16.432  1.00  0.72           C  
ATOM   1582  O   LYS A 103     -23.135 -26.715  15.772  1.00  0.72           O  
ATOM   1583  CB  LYS A 103     -26.094 -25.425  17.255  1.00  0.72           C  
ATOM   1584  CG  LYS A 103     -26.559 -24.385  18.384  1.00  0.72           C  
ATOM   1585  CD  LYS A 103     -27.560 -23.333  17.910  1.00  0.72           C  
ATOM   1586  CE  LYS A 103     -28.391 -22.772  19.066  1.00  0.72           C  
ATOM   1587  NZ  LYS A 103     -29.293 -21.631  18.660  1.00  0.72           N1+
ATOM   1588  H   LYS A 103     -23.951 -24.051  17.265  1.00  0.00           H  
ATOM   1589  HA  LYS A 103     -24.662 -26.578  18.500  1.00  0.00           H  
ATOM   1590  HB2 LYS A 103     -26.152 -25.003  16.252  1.00  0.00           H  
ATOM   1591  HB3 LYS A 103     -26.846 -26.206  17.146  1.00  0.00           H  
ATOM   1592  HG2 LYS A 103     -27.016 -24.992  19.166  1.00  0.00           H  
ATOM   1593  HG3 LYS A 103     -25.729 -23.817  18.806  1.00  0.00           H  
ATOM   1594  HD2 LYS A 103     -27.027 -22.541  17.383  1.00  0.00           H  
ATOM   1595  HD3 LYS A 103     -28.238 -23.682  17.131  1.00  0.00           H  
ATOM   1596  HE2 LYS A 103     -28.997 -23.549  19.532  1.00  0.00           H  
ATOM   1597  HE3 LYS A 103     -27.714 -22.301  19.779  1.00  0.00           H  
ATOM   1598  HZ1 LYS A 103     -28.715 -20.860  18.358  1.00  0.00           H  
ATOM   1599  HZ2 LYS A 103     -29.895 -21.850  17.879  1.00  0.00           H  
ATOM   1600  HZ3 LYS A 103     -29.805 -21.319  19.472  1.00  0.00           H  
ATOM   1601  N   LYS A 104     -24.915 -27.981  16.198  1.00  0.72           N  
ATOM   1602  CA  LYS A 104     -24.724 -28.848  15.043  1.00  0.72           C  
ATOM   1603  C   LYS A 104     -25.170 -28.133  13.709  1.00  0.72           C  
ATOM   1604  O   LYS A 104     -24.663 -28.420  12.555  1.00  0.72           O  
ATOM   1605  CB  LYS A 104     -25.468 -30.170  15.210  1.00  0.72           C  
ATOM   1606  CG  LYS A 104     -24.863 -31.046  16.332  1.00  0.72           C  
ATOM   1607  CD  LYS A 104     -25.745 -32.187  16.744  1.00  0.72           C  
ATOM   1608  CE  LYS A 104     -25.140 -32.861  18.010  1.00  0.72           C  
ATOM   1609  NZ  LYS A 104     -26.163 -33.581  18.782  1.00  0.72           N1+
ATOM   1610  H   LYS A 104     -25.686 -28.231  16.801  1.00  0.00           H  
ATOM   1611  HA  LYS A 104     -23.689 -29.091  14.803  1.00  0.00           H  
ATOM   1612  HB2 LYS A 104     -26.536 -29.983  15.321  1.00  0.00           H  
ATOM   1613  HB3 LYS A 104     -25.277 -30.684  14.268  1.00  0.00           H  
ATOM   1614  HG2 LYS A 104     -23.907 -31.457  16.008  1.00  0.00           H  
ATOM   1615  HG3 LYS A 104     -24.617 -30.402  17.177  1.00  0.00           H  
ATOM   1616  HD2 LYS A 104     -26.667 -31.735  17.109  1.00  0.00           H  
ATOM   1617  HD3 LYS A 104     -26.102 -32.807  15.922  1.00  0.00           H  
ATOM   1618  HE2 LYS A 104     -24.365 -33.530  17.635  1.00  0.00           H  
ATOM   1619  HE3 LYS A 104     -24.614 -32.202  18.701  1.00  0.00           H  
ATOM   1620  HZ1 LYS A 104     -26.189 -34.528  18.432  1.00  0.00           H  
ATOM   1621  HZ2 LYS A 104     -25.924 -33.627  19.762  1.00  0.00           H  
ATOM   1622  HZ3 LYS A 104     -27.048 -33.096  18.738  1.00  0.00           H  
ATOM   1623  N   THR A 105     -26.102 -27.179  13.797  1.00  0.66           N  
ATOM   1624  CA  THR A 105     -26.703 -26.689  12.567  1.00  0.66           C  
ATOM   1625  C   THR A 105     -26.081 -25.323  12.197  1.00  0.66           C  
ATOM   1626  O   THR A 105     -26.146 -24.879  11.034  1.00  0.66           O  
ATOM   1627  CB  THR A 105     -28.240 -26.522  12.850  1.00  0.66           C  
ATOM   1628  CG2 THR A 105     -29.064 -25.889  11.706  1.00  0.66           C  
ATOM   1629  OG1 THR A 105     -28.752 -27.856  13.150  1.00  0.66           O  
ATOM   1630  H   THR A 105     -26.241 -26.779  14.714  1.00  0.00           H  
ATOM   1631  HA  THR A 105     -26.684 -27.363  11.710  1.00  0.00           H  
ATOM   1632  HB  THR A 105     -28.296 -25.943  13.771  1.00  0.00           H  
ATOM   1633  HG1 THR A 105     -28.457 -28.129  14.022  1.00  0.00           H  
ATOM   1634 HG21 THR A 105     -28.716 -26.453  10.841  1.00  0.00           H  
ATOM   1635 HG22 THR A 105     -30.130 -25.998  11.907  1.00  0.00           H  
ATOM   1636 HG23 THR A 105     -28.840 -24.828  11.595  1.00  0.00           H  
ATOM   1637  N   THR A 106     -25.617 -24.562  13.175  1.00  0.53           N  
ATOM   1638  CA  THR A 106     -25.114 -23.209  12.995  1.00  0.53           C  
ATOM   1639  C   THR A 106     -24.429 -22.827  14.307  1.00  0.53           C  
ATOM   1640  O   THR A 106     -24.534 -23.579  15.310  1.00  0.53           O  
ATOM   1641  CB  THR A 106     -26.374 -22.299  12.576  1.00  0.53           C  
ATOM   1642  CG2 THR A 106     -27.438 -22.118  13.706  1.00  0.53           C  
ATOM   1643  OG1 THR A 106     -25.929 -20.957  12.234  1.00  0.53           O  
ATOM   1644  H   THR A 106     -25.386 -25.037  14.036  1.00  0.00           H  
ATOM   1645  HA  THR A 106     -24.427 -23.191  12.148  1.00  0.00           H  
ATOM   1646  HB  THR A 106     -26.886 -22.737  11.719  1.00  0.00           H  
ATOM   1647  HG1 THR A 106     -25.525 -21.095  11.375  1.00  0.00           H  
ATOM   1648 HG21 THR A 106     -28.314 -21.568  13.364  1.00  0.00           H  
ATOM   1649 HG22 THR A 106     -27.936 -23.065  13.919  1.00  0.00           H  
ATOM   1650 HG23 THR A 106     -26.970 -21.630  14.561  1.00  0.00           H  
ATOM   1651  N   THR A 107     -23.961 -21.578  14.388  1.00  0.67           N  
ATOM   1652  CA  THR A 107     -23.559 -20.936  15.627  1.00  0.67           C  
ATOM   1653  C   THR A 107     -24.696 -20.013  16.050  1.00  0.67           C  
ATOM   1654  O   THR A 107     -25.293 -19.364  15.175  1.00  0.67           O  
ATOM   1655  CB  THR A 107     -22.341 -20.073  15.256  1.00  0.67           C  
ATOM   1656  CG2 THR A 107     -21.048 -20.858  15.050  1.00  0.67           C  
ATOM   1657  OG1 THR A 107     -22.634 -19.379  14.015  1.00  0.67           O  
ATOM   1658  H   THR A 107     -24.074 -21.018  13.556  1.00  0.00           H  
ATOM   1659  HA  THR A 107     -23.296 -21.670  16.389  1.00  0.00           H  
ATOM   1660  HB  THR A 107     -22.121 -19.352  16.043  1.00  0.00           H  
ATOM   1661  HG1 THR A 107     -23.433 -18.852  14.094  1.00  0.00           H  
ATOM   1662 HG21 THR A 107     -21.002 -21.643  14.294  1.00  0.00           H  
ATOM   1663 HG22 THR A 107     -20.300 -20.125  14.748  1.00  0.00           H  
ATOM   1664 HG23 THR A 107     -20.557 -21.199  15.961  1.00  0.00           H  
ATOM   1665  N   THR A 108     -24.795 -19.878  17.380  1.00  0.74           N  
ATOM   1666  CA  THR A 108     -25.462 -18.706  17.936  1.00  0.74           C  
ATOM   1667  C   THR A 108     -24.432 -17.771  18.652  1.00  0.74           C  
ATOM   1668  O   THR A 108     -23.666 -18.239  19.480  1.00  0.74           O  
ATOM   1669  CB  THR A 108     -26.480 -19.091  18.998  1.00  0.74           C  
ATOM   1670  CG2 THR A 108     -27.085 -17.914  19.828  1.00  0.74           C  
ATOM   1671  OG1 THR A 108     -27.606 -19.640  18.281  1.00  0.74           O  
ATOM   1672  H   THR A 108     -24.104 -20.346  17.949  1.00  0.00           H  
ATOM   1673  HA  THR A 108     -25.918 -18.121  17.137  1.00  0.00           H  
ATOM   1674  HB  THR A 108     -26.055 -19.810  19.699  1.00  0.00           H  
ATOM   1675  HG1 THR A 108     -28.141 -18.902  17.981  1.00  0.00           H  
ATOM   1676 HG21 THR A 108     -26.445 -17.408  20.550  1.00  0.00           H  
ATOM   1677 HG22 THR A 108     -27.503 -17.200  19.119  1.00  0.00           H  
ATOM   1678 HG23 THR A 108     -27.959 -18.308  20.346  1.00  0.00           H  
ATOM   1679  N   PHE A 109     -24.418 -16.526  18.192  1.00  0.79           N  
ATOM   1680  CA  PHE A 109     -23.586 -15.497  18.779  1.00  0.79           C  
ATOM   1681  C   PHE A 109     -24.183 -14.938  20.050  1.00  0.79           C  
ATOM   1682  O   PHE A 109     -25.406 -14.920  20.118  1.00  0.79           O  
ATOM   1683  CB  PHE A 109     -23.290 -14.451  17.665  1.00  0.79           C  
ATOM   1684  CG  PHE A 109     -23.085 -12.933  17.885  1.00  0.79           C  
ATOM   1685  CD1 PHE A 109     -21.902 -12.535  18.460  1.00  0.79           C  
ATOM   1686  CD2 PHE A 109     -24.120 -12.012  17.750  1.00  0.79           C  
ATOM   1687  CE1 PHE A 109     -21.781 -11.233  18.846  1.00  0.79           C  
ATOM   1688  CE2 PHE A 109     -23.920 -10.686  18.050  1.00  0.79           C  
ATOM   1689  CZ  PHE A 109     -22.721 -10.293  18.607  1.00  0.79           C  
ATOM   1690  H   PHE A 109     -25.164 -16.128  17.640  1.00  0.00           H  
ATOM   1691  HA  PHE A 109     -22.662 -16.020  19.026  1.00  0.00           H  
ATOM   1692  HB2 PHE A 109     -22.373 -14.759  17.165  1.00  0.00           H  
ATOM   1693  HB3 PHE A 109     -24.128 -14.547  16.974  1.00  0.00           H  
ATOM   1694  HD1 PHE A 109     -21.090 -13.205  18.701  1.00  0.00           H  
ATOM   1695  HD2 PHE A 109     -25.088 -12.313  17.378  1.00  0.00           H  
ATOM   1696  HE1 PHE A 109     -20.953 -10.954  19.480  1.00  0.00           H  
ATOM   1697  HE2 PHE A 109     -24.732 -10.022  17.796  1.00  0.00           H  
ATOM   1698  HZ  PHE A 109     -22.469  -9.300  18.949  1.00  0.00           H  
ATOM   1699  N   LYS A 110     -23.411 -14.419  21.061  1.00  0.78           N  
ATOM   1700  CA  LYS A 110     -24.078 -13.872  22.250  1.00  0.78           C  
ATOM   1701  C   LYS A 110     -23.159 -12.834  22.957  1.00  0.78           C  
ATOM   1702  O   LYS A 110     -22.011 -13.131  23.299  1.00  0.78           O  
ATOM   1703  CB  LYS A 110     -24.637 -14.924  23.198  1.00  0.78           C  
ATOM   1704  CG  LYS A 110     -25.227 -14.425  24.516  1.00  0.78           C  
ATOM   1705  CD  LYS A 110     -26.041 -15.434  25.359  1.00  0.78           C  
ATOM   1706  CE  LYS A 110     -26.640 -14.889  26.659  1.00  0.78           C  
ATOM   1707  NZ  LYS A 110     -27.674 -15.822  27.219  1.00  0.78           N1+
ATOM   1708  H   LYS A 110     -22.405 -14.495  21.114  1.00  0.00           H  
ATOM   1709  HA  LYS A 110     -24.888 -13.245  21.876  1.00  0.00           H  
ATOM   1710  HB2 LYS A 110     -25.313 -15.532  22.597  1.00  0.00           H  
ATOM   1711  HB3 LYS A 110     -23.884 -15.694  23.367  1.00  0.00           H  
ATOM   1712  HG2 LYS A 110     -24.396 -14.154  25.168  1.00  0.00           H  
ATOM   1713  HG3 LYS A 110     -25.891 -13.573  24.370  1.00  0.00           H  
ATOM   1714  HD2 LYS A 110     -26.750 -15.983  24.739  1.00  0.00           H  
ATOM   1715  HD3 LYS A 110     -25.321 -16.229  25.552  1.00  0.00           H  
ATOM   1716  HE2 LYS A 110     -25.903 -14.744  27.448  1.00  0.00           H  
ATOM   1717  HE3 LYS A 110     -27.083 -13.905  26.498  1.00  0.00           H  
ATOM   1718  HZ1 LYS A 110     -27.325 -16.713  27.545  1.00  0.00           H  
ATOM   1719  HZ2 LYS A 110     -28.129 -15.376  28.002  1.00  0.00           H  
ATOM   1720  HZ3 LYS A 110     -28.436 -15.952  26.570  1.00  0.00           H  
ATOM   1721  N   THR A 111     -23.808 -11.708  23.348  1.00  0.76           N  
ATOM   1722  CA  THR A 111     -23.244 -10.731  24.354  1.00  0.76           C  
ATOM   1723  C   THR A 111     -23.591 -11.177  25.807  1.00  0.76           C  
ATOM   1724  O   THR A 111     -24.773 -11.406  26.130  1.00  0.76           O  
ATOM   1725  CB  THR A 111     -23.769  -9.299  24.000  1.00  0.76           C  
ATOM   1726  CG2 THR A 111     -23.536  -8.107  24.966  1.00  0.76           C  
ATOM   1727  OG1 THR A 111     -23.247  -8.886  22.743  1.00  0.76           O  
ATOM   1728  H   THR A 111     -24.646 -11.414  22.867  1.00  0.00           H  
ATOM   1729  HA  THR A 111     -22.155 -10.735  24.408  1.00  0.00           H  
ATOM   1730  HB  THR A 111     -24.842  -9.311  23.805  1.00  0.00           H  
ATOM   1731  HG1 THR A 111     -23.753  -9.279  22.029  1.00  0.00           H  
ATOM   1732 HG21 THR A 111     -22.463  -7.933  25.047  1.00  0.00           H  
ATOM   1733 HG22 THR A 111     -23.951  -7.151  24.649  1.00  0.00           H  
ATOM   1734 HG23 THR A 111     -23.977  -8.388  25.922  1.00  0.00           H  
ATOM   1735  N   LEU A 112     -22.514 -11.204  26.650  1.00  0.66           N  
ATOM   1736  CA  LEU A 112     -22.566 -11.396  28.069  1.00  0.66           C  
ATOM   1737  C   LEU A 112     -22.480 -10.047  28.880  1.00  0.66           C  
ATOM   1738  O   LEU A 112     -22.024  -9.064  28.331  1.00  0.66           O  
ATOM   1739  CB  LEU A 112     -21.408 -12.343  28.492  1.00  0.66           C  
ATOM   1740  CG  LEU A 112     -21.338 -13.626  27.672  1.00  0.66           C  
ATOM   1741  CD1 LEU A 112     -20.078 -14.355  28.150  1.00  0.66           C  
ATOM   1742  CD2 LEU A 112     -22.572 -14.474  27.557  1.00  0.66           C  
ATOM   1743  H   LEU A 112     -21.567 -11.017  26.352  1.00  0.00           H  
ATOM   1744  HA  LEU A 112     -23.518 -11.831  28.373  1.00  0.00           H  
ATOM   1745  HB2 LEU A 112     -20.474 -11.792  28.375  1.00  0.00           H  
ATOM   1746  HB3 LEU A 112     -21.605 -12.521  29.550  1.00  0.00           H  
ATOM   1747  HG  LEU A 112     -21.046 -13.283  26.679  1.00  0.00           H  
ATOM   1748 HD11 LEU A 112     -19.453 -14.608  27.294  1.00  0.00           H  
ATOM   1749 HD12 LEU A 112     -19.481 -13.692  28.776  1.00  0.00           H  
ATOM   1750 HD13 LEU A 112     -20.234 -15.334  28.605  1.00  0.00           H  
ATOM   1751 HD21 LEU A 112     -23.440 -13.861  27.799  1.00  0.00           H  
ATOM   1752 HD22 LEU A 112     -22.704 -14.848  26.541  1.00  0.00           H  
ATOM   1753 HD23 LEU A 112     -22.707 -15.271  28.288  1.00  0.00           H  
ATOM   1754  N   GLU A 113     -22.946 -10.047  30.144  1.00  0.62           N  
ATOM   1755  CA  GLU A 113     -22.877  -8.900  31.048  1.00  0.62           C  
ATOM   1756  C   GLU A 113     -21.365  -8.529  31.225  1.00  0.62           C  
ATOM   1757  O   GLU A 113     -20.611  -9.342  31.756  1.00  0.62           O  
ATOM   1758  CB  GLU A 113     -23.661  -9.317  32.392  1.00  0.62           C  
ATOM   1759  CG  GLU A 113     -23.635  -8.384  33.551  1.00  0.62           C  
ATOM   1760  CD  GLU A 113     -24.564  -8.783  34.679  1.00  0.62           C  
ATOM   1761  OE1 GLU A 113     -25.200  -9.889  34.663  1.00  0.62           O1-
ATOM   1762  OE2 GLU A 113     -24.722  -7.932  35.619  1.00  0.62           O1-
ATOM   1763  H   GLU A 113     -23.317 -10.883  30.572  1.00  0.00           H  
ATOM   1764  HA  GLU A 113     -23.371  -8.085  30.520  1.00  0.00           H  
ATOM   1765  HB2 GLU A 113     -24.711  -9.524  32.188  1.00  0.00           H  
ATOM   1766  HB3 GLU A 113     -23.253 -10.255  32.769  1.00  0.00           H  
ATOM   1767  HG2 GLU A 113     -22.636  -8.303  33.981  1.00  0.00           H  
ATOM   1768  HG3 GLU A 113     -23.979  -7.401  33.231  1.00  0.00           H  
ATOM   1769  N   GLY A 114     -21.018  -7.248  30.850  1.00  0.57           N  
ATOM   1770  CA  GLY A 114     -19.713  -6.676  31.027  1.00  0.57           C  
ATOM   1771  C   GLY A 114     -19.578  -6.035  32.467  1.00  0.57           C  
ATOM   1772  O   GLY A 114     -20.128  -6.537  33.430  1.00  0.57           O  
ATOM   1773  H   GLY A 114     -21.682  -6.632  30.401  1.00  0.00           H  
ATOM   1774  HA2 GLY A 114     -18.879  -7.323  30.755  1.00  0.00           H  
ATOM   1775  HA3 GLY A 114     -19.627  -5.850  30.321  1.00  0.00           H  
ATOM   1776  N   GLN A 115     -18.618  -5.149  32.677  1.00  0.56           N  
ATOM   1777  CA  GLN A 115     -18.392  -4.365  33.900  1.00  0.56           C  
ATOM   1778  C   GLN A 115     -17.630  -3.077  33.484  1.00  0.56           C  
ATOM   1779  O   GLN A 115     -16.617  -3.070  32.785  1.00  0.56           O  
ATOM   1780  CB  GLN A 115     -17.568  -5.251  34.940  1.00  0.56           C  
ATOM   1781  CG  GLN A 115     -17.679  -4.862  36.429  1.00  0.56           C  
ATOM   1782  CD  GLN A 115     -16.846  -5.760  37.338  1.00  0.56           C  
ATOM   1783  NE2 GLN A 115     -17.414  -6.716  37.975  1.00  0.56           N  
ATOM   1784  OE1 GLN A 115     -15.605  -5.666  37.345  1.00  0.56           O  
ATOM   1785  H   GLN A 115     -18.154  -4.783  31.858  1.00  0.00           H  
ATOM   1786  HA  GLN A 115     -19.339  -4.076  34.357  1.00  0.00           H  
ATOM   1787  HB2 GLN A 115     -17.807  -6.314  34.906  1.00  0.00           H  
ATOM   1788  HB3 GLN A 115     -16.486  -5.155  34.848  1.00  0.00           H  
ATOM   1789  HG2 GLN A 115     -17.232  -3.867  36.409  1.00  0.00           H  
ATOM   1790  HG3 GLN A 115     -18.697  -4.704  36.783  1.00  0.00           H  
ATOM   1791 HE21 GLN A 115     -18.421  -6.732  37.897  1.00  0.00           H  
ATOM   1792 HE22 GLN A 115     -16.944  -7.372  38.583  1.00  0.00           H  
ATOM   1793  N   LEU A 116     -18.269  -2.028  33.903  1.00  0.55           N  
ATOM   1794  CA  LEU A 116     -17.613  -0.814  33.993  1.00  0.55           C  
ATOM   1795  C   LEU A 116     -17.118  -0.547  35.420  1.00  0.55           C  
ATOM   1796  O   LEU A 116     -17.964  -0.569  36.261  1.00  0.55           O  
ATOM   1797  CB  LEU A 116     -18.564   0.361  33.479  1.00  0.55           C  
ATOM   1798  CG  LEU A 116     -18.120   1.824  33.742  1.00  0.55           C  
ATOM   1799  CD1 LEU A 116     -16.713   2.162  33.315  1.00  0.55           C  
ATOM   1800  CD2 LEU A 116     -19.071   2.909  33.213  1.00  0.55           C  
ATOM   1801  H   LEU A 116     -19.080  -2.093  34.502  1.00  0.00           H  
ATOM   1802  HA  LEU A 116     -16.723  -0.767  33.364  1.00  0.00           H  
ATOM   1803  HB2 LEU A 116     -18.682   0.212  32.406  1.00  0.00           H  
ATOM   1804  HB3 LEU A 116     -19.466   0.092  34.028  1.00  0.00           H  
ATOM   1805  HG  LEU A 116     -18.081   1.844  34.831  1.00  0.00           H  
ATOM   1806 HD11 LEU A 116     -16.529   1.990  32.254  1.00  0.00           H  
ATOM   1807 HD12 LEU A 116     -16.461   3.213  33.454  1.00  0.00           H  
ATOM   1808 HD13 LEU A 116     -16.017   1.558  33.899  1.00  0.00           H  
ATOM   1809 HD21 LEU A 116     -20.082   2.537  33.046  1.00  0.00           H  
ATOM   1810 HD22 LEU A 116     -19.134   3.820  33.808  1.00  0.00           H  
ATOM   1811 HD23 LEU A 116     -18.702   3.313  32.270  1.00  0.00           H  
ATOM   1812  N   VAL A 117     -15.821  -0.380  35.597  1.00  0.56           N  
ATOM   1813  CA  VAL A 117     -15.131  -0.238  36.855  1.00  0.56           C  
ATOM   1814  C   VAL A 117     -14.814   1.303  36.990  1.00  0.56           C  
ATOM   1815  O   VAL A 117     -14.053   1.889  36.199  1.00  0.56           O  
ATOM   1816  CB  VAL A 117     -13.824  -0.949  36.797  1.00  0.56           C  
ATOM   1817  CG1 VAL A 117     -13.103  -0.975  38.106  1.00  0.56           C  
ATOM   1818  CG2 VAL A 117     -13.889  -2.364  36.304  1.00  0.56           C  
ATOM   1819  H   VAL A 117     -15.248  -0.257  34.775  1.00  0.00           H  
ATOM   1820  HA  VAL A 117     -15.828  -0.601  37.611  1.00  0.00           H  
ATOM   1821  HB  VAL A 117     -13.098  -0.436  36.166  1.00  0.00           H  
ATOM   1822 HG11 VAL A 117     -12.924  -0.009  38.580  1.00  0.00           H  
ATOM   1823 HG12 VAL A 117     -13.621  -1.541  38.880  1.00  0.00           H  
ATOM   1824 HG13 VAL A 117     -12.111  -1.399  37.951  1.00  0.00           H  
ATOM   1825 HG21 VAL A 117     -12.999  -2.900  36.631  1.00  0.00           H  
ATOM   1826 HG22 VAL A 117     -14.716  -2.943  36.716  1.00  0.00           H  
ATOM   1827 HG23 VAL A 117     -13.952  -2.505  35.225  1.00  0.00           H  
ATOM   1828  N   ALA A 118     -15.441   1.899  37.947  1.00  0.56           N  
ATOM   1829  CA  ALA A 118     -15.236   3.312  38.290  1.00  0.56           C  
ATOM   1830  C   ALA A 118     -15.455   3.460  39.747  1.00  0.56           C  
ATOM   1831  O   ALA A 118     -16.424   2.958  40.279  1.00  0.56           O  
ATOM   1832  CB  ALA A 118     -16.151   4.151  37.440  1.00  0.56           C  
ATOM   1833  H   ALA A 118     -15.891   1.340  38.657  1.00  0.00           H  
ATOM   1834  HA  ALA A 118     -14.202   3.514  38.010  1.00  0.00           H  
ATOM   1835  HB1 ALA A 118     -15.813   5.186  37.499  1.00  0.00           H  
ATOM   1836  HB2 ALA A 118     -16.116   3.777  36.417  1.00  0.00           H  
ATOM   1837  HB3 ALA A 118     -17.169   3.980  37.791  1.00  0.00           H  
ATOM   1838  N   ILE A 119     -14.557   4.198  40.438  1.00  0.46           N  
ATOM   1839  CA  ILE A 119     -13.214   4.717  40.091  1.00  0.46           C  
ATOM   1840  C   ILE A 119     -12.242   3.984  41.086  1.00  0.46           C  
ATOM   1841  O   ILE A 119     -12.502   3.614  42.220  1.00  0.46           O  
ATOM   1842  CB  ILE A 119     -13.061   6.332  40.208  1.00  0.46           C  
ATOM   1843  CG1 ILE A 119     -12.784   6.926  41.578  1.00  0.46           C  
ATOM   1844  CG2 ILE A 119     -14.322   7.034  39.662  1.00  0.46           C  
ATOM   1845  CD1 ILE A 119     -13.993   6.732  42.621  1.00  0.46           C  
ATOM   1846  H   ILE A 119     -14.553   4.203  41.448  1.00  0.00           H  
ATOM   1847  HA  ILE A 119     -12.855   4.491  39.087  1.00  0.00           H  
ATOM   1848  HB  ILE A 119     -12.273   6.607  39.506  1.00  0.00           H  
ATOM   1849 HG12 ILE A 119     -11.831   6.562  41.961  1.00  0.00           H  
ATOM   1850 HG13 ILE A 119     -12.749   8.002  41.411  1.00  0.00           H  
ATOM   1851 HG21 ILE A 119     -14.285   8.122  39.722  1.00  0.00           H  
ATOM   1852 HG22 ILE A 119     -14.407   6.746  38.614  1.00  0.00           H  
ATOM   1853 HG23 ILE A 119     -15.204   6.689  40.202  1.00  0.00           H  
ATOM   1854 HD11 ILE A 119     -14.827   7.414  42.458  1.00  0.00           H  
ATOM   1855 HD12 ILE A 119     -14.383   5.726  42.777  1.00  0.00           H  
ATOM   1856 HD13 ILE A 119     -13.680   7.141  43.581  1.00  0.00           H  
ATOM   1857  N   ASN A 120     -11.074   3.755  40.471  1.00  0.50           N  
ATOM   1858  CA  ASN A 120      -9.933   2.921  40.946  1.00  0.50           C  
ATOM   1859  C   ASN A 120      -9.135   3.659  42.073  1.00  0.50           C  
ATOM   1860  O   ASN A 120      -7.890   3.548  42.181  1.00  0.50           O  
ATOM   1861  CB  ASN A 120      -8.999   2.502  39.846  1.00  0.50           C  
ATOM   1862  CG  ASN A 120      -9.603   1.543  38.834  1.00  0.50           C  
ATOM   1863  ND2 ASN A 120      -8.988   1.493  37.683  1.00  0.50           N  
ATOM   1864  OD1 ASN A 120     -10.438   0.716  39.127  1.00  0.50           O  
ATOM   1865  H   ASN A 120     -10.948   4.203  39.574  1.00  0.00           H  
ATOM   1866  HA  ASN A 120     -10.314   2.069  41.510  1.00  0.00           H  
ATOM   1867  HB2 ASN A 120      -8.344   3.204  39.331  1.00  0.00           H  
ATOM   1868  HB3 ASN A 120      -8.243   1.873  40.315  1.00  0.00           H  
ATOM   1869 HD21 ASN A 120      -8.114   1.988  37.573  1.00  0.00           H  
ATOM   1870 HD22 ASN A 120      -9.185   0.786  36.990  1.00  0.00           H  
ATOM   1871  N   ASN A 121      -9.853   4.440  42.887  1.00  0.50           N  
ATOM   1872  CA  ASN A 121      -9.323   5.072  44.091  1.00  0.50           C  
ATOM   1873  C   ASN A 121      -8.431   4.199  45.052  1.00  0.50           C  
ATOM   1874  O   ASN A 121      -8.969   3.199  45.597  1.00  0.50           O  
ATOM   1875  CB  ASN A 121     -10.526   5.784  44.817  1.00  0.50           C  
ATOM   1876  CG  ASN A 121     -10.122   6.740  45.897  1.00  0.50           C  
ATOM   1877  ND2 ASN A 121     -10.771   6.772  47.047  1.00  0.50           N  
ATOM   1878  OD1 ASN A 121      -9.250   7.614  45.732  1.00  0.50           O  
ATOM   1879  H   ASN A 121     -10.840   4.494  42.678  1.00  0.00           H  
ATOM   1880  HA  ASN A 121      -8.725   5.802  43.545  1.00  0.00           H  
ATOM   1881  HB2 ASN A 121     -11.012   6.492  44.146  1.00  0.00           H  
ATOM   1882  HB3 ASN A 121     -11.257   5.083  45.219  1.00  0.00           H  
ATOM   1883 HD21 ASN A 121     -11.599   6.273  47.340  1.00  0.00           H  
ATOM   1884 HD22 ASN A 121     -10.336   7.372  47.733  1.00  0.00           H  
ATOM   1885  N   SER A 122      -7.138   4.490  45.051  1.00  0.51           N  
ATOM   1886  CA  SER A 122      -6.137   3.801  45.809  1.00  0.51           C  
ATOM   1887  C   SER A 122      -5.873   2.323  45.351  1.00  0.51           C  
ATOM   1888  O   SER A 122      -5.393   1.487  46.131  1.00  0.51           O  
ATOM   1889  CB  SER A 122      -6.356   3.980  47.348  1.00  0.51           C  
ATOM   1890  OG  SER A 122      -6.335   5.368  47.773  1.00  0.51           O  
ATOM   1891  H   SER A 122      -6.889   5.289  44.484  1.00  0.00           H  
ATOM   1892  HA  SER A 122      -5.209   4.361  45.697  1.00  0.00           H  
ATOM   1893  HB2 SER A 122      -7.255   3.468  47.690  1.00  0.00           H  
ATOM   1894  HB3 SER A 122      -5.545   3.496  47.893  1.00  0.00           H  
ATOM   1895  HG  SER A 122      -6.861   5.339  48.575  1.00  0.00           H  
ATOM   1896  N   GLY A 123      -6.249   2.015  44.144  1.00  0.68           N  
ATOM   1897  CA  GLY A 123      -6.250   0.649  43.658  1.00  0.68           C  
ATOM   1898  C   GLY A 123      -7.375  -0.250  44.245  1.00  0.68           C  
ATOM   1899  O   GLY A 123      -7.307  -1.468  44.048  1.00  0.68           O  
ATOM   1900  H   GLY A 123      -6.631   2.740  43.553  1.00  0.00           H  
ATOM   1901  HA2 GLY A 123      -6.402   0.543  42.584  1.00  0.00           H  
ATOM   1902  HA3 GLY A 123      -5.290   0.176  43.864  1.00  0.00           H  
ATOM   1903  N   ASP A 124      -8.364   0.327  44.903  1.00  0.68           N  
ATOM   1904  CA  ASP A 124      -9.504  -0.294  45.473  1.00  0.68           C  
ATOM   1905  C   ASP A 124     -10.589  -0.122  44.352  1.00  0.68           C  
ATOM   1906  O   ASP A 124     -11.330   0.855  44.293  1.00  0.68           O  
ATOM   1907  CB  ASP A 124      -9.925   0.317  46.847  1.00  0.68           C  
ATOM   1908  CG  ASP A 124      -8.826   0.288  47.923  1.00  0.68           C  
ATOM   1909  OD1 ASP A 124      -7.916  -0.554  47.845  1.00  0.68           O1-
ATOM   1910  OD2 ASP A 124      -9.054   1.047  48.965  1.00  0.68           O1-
ATOM   1911  H   ASP A 124      -8.292   1.326  45.036  1.00  0.00           H  
ATOM   1912  HA  ASP A 124      -9.222  -1.319  45.709  1.00  0.00           H  
ATOM   1913  HB2 ASP A 124     -10.341   1.306  46.656  1.00  0.00           H  
ATOM   1914  HB3 ASP A 124     -10.774  -0.315  47.108  1.00  0.00           H  
ATOM   1915  N   ARG A 125     -10.594  -1.119  43.457  1.00  0.65           N  
ATOM   1916  CA  ARG A 125     -11.419  -1.065  42.258  1.00  0.65           C  
ATOM   1917  C   ARG A 125     -12.938  -1.139  42.746  1.00  0.65           C  
ATOM   1918  O   ARG A 125     -13.271  -1.557  43.861  1.00  0.65           O  
ATOM   1919  CB  ARG A 125     -11.142  -2.338  41.381  1.00  0.65           C  
ATOM   1920  CG  ARG A 125      -9.712  -2.394  40.704  1.00  0.65           C  
ATOM   1921  CD  ARG A 125      -9.635  -3.507  39.606  1.00  0.65           C  
ATOM   1922  NE  ARG A 125      -8.218  -3.669  39.151  1.00  0.65           N  
ATOM   1923  CZ  ARG A 125      -7.821  -4.327  38.017  1.00  0.65           C  
ATOM   1924  NH1 ARG A 125      -8.677  -5.062  37.305  1.00  0.65           N1+
ATOM   1925  NH2 ARG A 125      -6.560  -4.193  37.651  1.00  0.65           N1+
ATOM   1926  H   ARG A 125     -10.086  -1.989  43.528  1.00  0.00           H  
ATOM   1927  HA  ARG A 125     -11.242  -0.219  41.595  1.00  0.00           H  
ATOM   1928  HB2 ARG A 125     -11.253  -3.200  42.038  1.00  0.00           H  
ATOM   1929  HB3 ARG A 125     -11.942  -2.500  40.660  1.00  0.00           H  
ATOM   1930  HG2 ARG A 125      -9.541  -1.488  40.123  1.00  0.00           H  
ATOM   1931  HG3 ARG A 125      -9.018  -2.441  41.543  1.00  0.00           H  
ATOM   1932  HD2 ARG A 125     -10.078  -4.489  39.776  1.00  0.00           H  
ATOM   1933  HD3 ARG A 125     -10.146  -3.077  38.744  1.00  0.00           H  
ATOM   1934  HE  ARG A 125      -7.527  -3.253  39.760  1.00  0.00           H  
ATOM   1935 HH11 ARG A 125      -9.514  -5.415  37.746  1.00  0.00           H  
ATOM   1936 HH12 ARG A 125      -8.332  -5.458  36.442  1.00  0.00           H  
ATOM   1937 HH21 ARG A 125      -5.892  -3.723  38.244  1.00  0.00           H  
ATOM   1938 HH22 ARG A 125      -6.326  -4.945  37.018  1.00  0.00           H  
ATOM   1939  N   SER A 126     -13.867  -0.744  41.902  1.00  0.68           N  
ATOM   1940  CA  SER A 126     -15.226  -0.777  42.229  1.00  0.68           C  
ATOM   1941  C   SER A 126     -16.027  -0.814  40.876  1.00  0.68           C  
ATOM   1942  O   SER A 126     -15.777  -0.112  39.918  1.00  0.68           O  
ATOM   1943  CB  SER A 126     -15.549   0.467  43.093  1.00  0.68           C  
ATOM   1944  OG  SER A 126     -16.879   0.416  43.498  1.00  0.68           O  
ATOM   1945  H   SER A 126     -13.571  -0.434  40.987  1.00  0.00           H  
ATOM   1946  HA  SER A 126     -15.524  -1.689  42.747  1.00  0.00           H  
ATOM   1947  HB2 SER A 126     -15.014   0.490  44.043  1.00  0.00           H  
ATOM   1948  HB3 SER A 126     -15.196   1.382  42.618  1.00  0.00           H  
ATOM   1949  HG  SER A 126     -16.889   0.568  44.446  1.00  0.00           H  
ATOM   1950  N   THR A 127     -17.027  -1.664  40.796  1.00  0.69           N  
ATOM   1951  CA  THR A 127     -18.068  -1.722  39.737  1.00  0.69           C  
ATOM   1952  C   THR A 127     -18.930  -0.394  39.797  1.00  0.69           C  
ATOM   1953  O   THR A 127     -19.226   0.042  40.920  1.00  0.69           O  
ATOM   1954  CB  THR A 127     -19.001  -2.895  39.945  1.00  0.69           C  
ATOM   1955  CG2 THR A 127     -20.109  -2.983  38.948  1.00  0.69           C  
ATOM   1956  OG1 THR A 127     -18.167  -4.079  39.974  1.00  0.69           O  
ATOM   1957  H   THR A 127     -17.314  -2.221  41.588  1.00  0.00           H  
ATOM   1958  HA  THR A 127     -17.557  -1.902  38.791  1.00  0.00           H  
ATOM   1959  HB  THR A 127     -19.543  -2.925  40.891  1.00  0.00           H  
ATOM   1960  HG1 THR A 127     -17.635  -3.960  40.764  1.00  0.00           H  
ATOM   1961 HG21 THR A 127     -20.728  -3.879  38.891  1.00  0.00           H  
ATOM   1962 HG22 THR A 127     -20.600  -2.017  38.834  1.00  0.00           H  
ATOM   1963 HG23 THR A 127     -19.632  -3.020  37.968  1.00  0.00           H  
ATOM   1964  N   LEU A 128     -19.212   0.240  38.663  1.00  0.72           N  
ATOM   1965  CA  LEU A 128     -20.420   1.146  38.673  1.00  0.72           C  
ATOM   1966  C   LEU A 128     -21.625   0.591  37.804  1.00  0.72           C  
ATOM   1967  O   LEU A 128     -22.773   0.933  37.989  1.00  0.72           O  
ATOM   1968  CB  LEU A 128     -19.932   2.572  38.456  1.00  0.72           C  
ATOM   1969  CG  LEU A 128     -20.953   3.664  38.042  1.00  0.72           C  
ATOM   1970  CD1 LEU A 128     -21.947   3.991  39.155  1.00  0.72           C  
ATOM   1971  CD2 LEU A 128     -20.243   4.918  37.622  1.00  0.72           C  
ATOM   1972  H   LEU A 128     -18.850  -0.103  37.785  1.00  0.00           H  
ATOM   1973  HA  LEU A 128     -20.844   1.180  39.677  1.00  0.00           H  
ATOM   1974  HB2 LEU A 128     -19.302   2.944  39.264  1.00  0.00           H  
ATOM   1975  HB3 LEU A 128     -19.214   2.534  37.636  1.00  0.00           H  
ATOM   1976  HG  LEU A 128     -21.525   3.300  37.189  1.00  0.00           H  
ATOM   1977 HD11 LEU A 128     -22.227   3.121  39.749  1.00  0.00           H  
ATOM   1978 HD12 LEU A 128     -21.545   4.668  39.908  1.00  0.00           H  
ATOM   1979 HD13 LEU A 128     -22.867   4.518  38.904  1.00  0.00           H  
ATOM   1980 HD21 LEU A 128     -19.767   4.795  36.650  1.00  0.00           H  
ATOM   1981 HD22 LEU A 128     -20.796   5.857  37.627  1.00  0.00           H  
ATOM   1982 HD23 LEU A 128     -19.405   5.068  38.303  1.00  0.00           H  
ATOM   1983  N   SER A 129     -21.412  -0.323  36.864  1.00  0.78           N  
ATOM   1984  CA  SER A 129     -22.472  -0.812  35.938  1.00  0.78           C  
ATOM   1985  C   SER A 129     -22.058  -2.075  35.241  1.00  0.78           C  
ATOM   1986  O   SER A 129     -20.854  -2.244  35.067  1.00  0.78           O  
ATOM   1987  CB  SER A 129     -22.685   0.274  34.824  1.00  0.78           C  
ATOM   1988  OG  SER A 129     -23.635   0.037  33.855  1.00  0.78           O  
ATOM   1989  H   SER A 129     -20.461  -0.622  36.703  1.00  0.00           H  
ATOM   1990  HA  SER A 129     -23.384  -1.040  36.490  1.00  0.00           H  
ATOM   1991  HB2 SER A 129     -22.980   1.194  35.328  1.00  0.00           H  
ATOM   1992  HB3 SER A 129     -21.735   0.535  34.357  1.00  0.00           H  
ATOM   1993  HG  SER A 129     -24.348   0.680  33.853  1.00  0.00           H  
ATOM   1994  N   THR A 130     -22.989  -2.827  34.706  1.00  0.73           N  
ATOM   1995  CA  THR A 130     -22.778  -4.001  33.854  1.00  0.73           C  
ATOM   1996  C   THR A 130     -23.679  -4.004  32.609  1.00  0.73           C  
ATOM   1997  O   THR A 130     -23.353  -4.739  31.620  1.00  0.73           O  
ATOM   1998  CB  THR A 130     -23.143  -5.156  34.747  1.00  0.73           C  
ATOM   1999  CG2 THR A 130     -22.329  -5.189  36.106  1.00  0.73           C  
ATOM   2000  OG1 THR A 130     -24.521  -5.245  35.102  1.00  0.73           O  
ATOM   2001  H   THR A 130     -23.947  -2.700  35.000  1.00  0.00           H  
ATOM   2002  HA  THR A 130     -21.746  -4.176  33.549  1.00  0.00           H  
ATOM   2003  HB  THR A 130     -22.918  -6.086  34.225  1.00  0.00           H  
ATOM   2004  HG1 THR A 130     -24.625  -6.195  35.198  1.00  0.00           H  
ATOM   2005 HG21 THR A 130     -21.273  -5.302  35.861  1.00  0.00           H  
ATOM   2006 HG22 THR A 130     -22.432  -4.384  36.832  1.00  0.00           H  
ATOM   2007 HG23 THR A 130     -22.614  -6.090  36.650  1.00  0.00           H  
ATOM   2008  N   ARG A 131     -24.735  -3.161  32.615  1.00  0.72           N  
ATOM   2009  CA  ARG A 131     -25.617  -3.165  31.472  1.00  0.72           C  
ATOM   2010  C   ARG A 131     -24.837  -2.551  30.291  1.00  0.72           C  
ATOM   2011  O   ARG A 131     -24.174  -1.499  30.369  1.00  0.72           O  
ATOM   2012  CB  ARG A 131     -26.872  -2.311  31.836  1.00  0.72           C  
ATOM   2013  CG  ARG A 131     -27.999  -2.297  30.751  1.00  0.72           C  
ATOM   2014  CD  ARG A 131     -29.284  -1.505  31.270  1.00  0.72           C  
ATOM   2015  NE  ARG A 131     -30.094  -1.972  32.336  1.00  0.72           N  
ATOM   2016  CZ  ARG A 131     -30.742  -3.135  32.379  1.00  0.72           C  
ATOM   2017  NH1 ARG A 131     -30.821  -3.946  31.340  1.00  0.72           N1+
ATOM   2018  NH2 ARG A 131     -31.594  -3.361  33.302  1.00  0.72           N1+
ATOM   2019  H   ARG A 131     -24.801  -2.541  33.410  1.00  0.00           H  
ATOM   2020  HA  ARG A 131     -25.900  -4.168  31.151  1.00  0.00           H  
ATOM   2021  HB2 ARG A 131     -27.200  -2.699  32.801  1.00  0.00           H  
ATOM   2022  HB3 ARG A 131     -26.522  -1.290  31.988  1.00  0.00           H  
ATOM   2023  HG2 ARG A 131     -27.642  -1.858  29.819  1.00  0.00           H  
ATOM   2024  HG3 ARG A 131     -28.199  -3.337  30.494  1.00  0.00           H  
ATOM   2025  HD2 ARG A 131     -28.952  -0.564  31.708  1.00  0.00           H  
ATOM   2026  HD3 ARG A 131     -29.992  -1.183  30.506  1.00  0.00           H  
ATOM   2027  HE  ARG A 131     -30.070  -1.435  33.191  1.00  0.00           H  
ATOM   2028 HH11 ARG A 131     -30.353  -3.686  30.483  1.00  0.00           H  
ATOM   2029 HH12 ARG A 131     -31.190  -4.886  31.323  1.00  0.00           H  
ATOM   2030 HH21 ARG A 131     -31.780  -2.914  34.188  1.00  0.00           H  
ATOM   2031 HH22 ARG A 131     -32.030  -4.270  33.242  1.00  0.00           H  
ATOM   2032  N   SER A 132     -24.915  -3.225  29.111  1.00  0.75           N  
ATOM   2033  CA  SER A 132     -24.293  -2.779  27.869  1.00  0.75           C  
ATOM   2034  C   SER A 132     -24.672  -1.337  27.366  1.00  0.75           C  
ATOM   2035  O   SER A 132     -23.770  -0.730  26.852  1.00  0.75           O  
ATOM   2036  CB  SER A 132     -24.688  -3.772  26.728  1.00  0.75           C  
ATOM   2037  OG  SER A 132     -26.073  -4.032  26.653  1.00  0.75           O  
ATOM   2038  H   SER A 132     -25.438  -4.089  29.081  1.00  0.00           H  
ATOM   2039  HA  SER A 132     -23.212  -2.865  27.974  1.00  0.00           H  
ATOM   2040  HB2 SER A 132     -24.387  -3.328  25.780  1.00  0.00           H  
ATOM   2041  HB3 SER A 132     -24.241  -4.761  26.832  1.00  0.00           H  
ATOM   2042  HG  SER A 132     -26.327  -4.362  27.518  1.00  0.00           H  
ATOM   2043  N   LEU A 133     -25.883  -0.906  27.733  1.00  0.73           N  
ATOM   2044  CA  LEU A 133     -26.513   0.321  27.395  1.00  0.73           C  
ATOM   2045  C   LEU A 133     -26.055   1.505  28.279  1.00  0.73           C  
ATOM   2046  O   LEU A 133     -26.071   2.639  27.789  1.00  0.73           O  
ATOM   2047  CB  LEU A 133     -28.005   0.234  27.609  1.00  0.73           C  
ATOM   2048  CG  LEU A 133     -28.875  -0.708  26.658  1.00  0.73           C  
ATOM   2049  CD1 LEU A 133     -30.299  -0.626  27.154  1.00  0.73           C  
ATOM   2050  CD2 LEU A 133     -28.765  -0.493  25.156  1.00  0.73           C  
ATOM   2051  H   LEU A 133     -26.477  -1.465  28.328  1.00  0.00           H  
ATOM   2052  HA  LEU A 133     -26.485   0.647  26.355  1.00  0.00           H  
ATOM   2053  HB2 LEU A 133     -28.189  -0.015  28.654  1.00  0.00           H  
ATOM   2054  HB3 LEU A 133     -28.534   1.180  27.491  1.00  0.00           H  
ATOM   2055  HG  LEU A 133     -28.495  -1.697  26.913  1.00  0.00           H  
ATOM   2056 HD11 LEU A 133     -30.769   0.327  26.909  1.00  0.00           H  
ATOM   2057 HD12 LEU A 133     -30.745  -1.427  26.566  1.00  0.00           H  
ATOM   2058 HD13 LEU A 133     -30.505  -0.829  28.205  1.00  0.00           H  
ATOM   2059 HD21 LEU A 133     -29.678  -0.874  24.699  1.00  0.00           H  
ATOM   2060 HD22 LEU A 133     -28.596   0.531  24.823  1.00  0.00           H  
ATOM   2061 HD23 LEU A 133     -27.996  -1.102  24.681  1.00  0.00           H  
ATOM   2062  N   GLU A 134     -25.528   1.178  29.452  1.00  0.73           N  
ATOM   2063  CA  GLU A 134     -24.868   2.226  30.296  1.00  0.73           C  
ATOM   2064  C   GLU A 134     -23.315   2.369  30.089  1.00  0.73           C  
ATOM   2065  O   GLU A 134     -22.822   3.483  30.042  1.00  0.73           O  
ATOM   2066  CB  GLU A 134     -25.226   2.089  31.709  1.00  0.73           C  
ATOM   2067  CG  GLU A 134     -26.773   2.026  32.030  1.00  0.73           C  
ATOM   2068  CD  GLU A 134     -27.068   1.893  33.500  1.00  0.73           C  
ATOM   2069  OE1 GLU A 134     -26.102   1.571  34.260  1.00  0.73           O1-
ATOM   2070  OE2 GLU A 134     -28.267   2.031  33.878  1.00  0.73           O1-
ATOM   2071  H   GLU A 134     -25.524   0.225  29.785  1.00  0.00           H  
ATOM   2072  HA  GLU A 134     -25.161   3.179  29.854  1.00  0.00           H  
ATOM   2073  HB2 GLU A 134     -24.788   1.160  32.075  1.00  0.00           H  
ATOM   2074  HB3 GLU A 134     -24.782   2.931  32.240  1.00  0.00           H  
ATOM   2075  HG2 GLU A 134     -27.267   2.960  31.762  1.00  0.00           H  
ATOM   2076  HG3 GLU A 134     -27.212   1.226  31.434  1.00  0.00           H  
ATOM   2077  N   LEU A 135     -22.690   1.188  29.799  1.00  0.77           N  
ATOM   2078  CA  LEU A 135     -21.244   1.111  29.437  1.00  0.77           C  
ATOM   2079  C   LEU A 135     -20.875   2.098  28.318  1.00  0.77           C  
ATOM   2080  O   LEU A 135     -19.961   2.898  28.507  1.00  0.77           O  
ATOM   2081  CB  LEU A 135     -20.776  -0.321  29.034  1.00  0.77           C  
ATOM   2082  CG  LEU A 135     -20.445  -1.277  30.251  1.00  0.77           C  
ATOM   2083  CD1 LEU A 135     -21.291  -1.240  31.572  1.00  0.77           C  
ATOM   2084  CD2 LEU A 135     -20.165  -2.620  29.637  1.00  0.77           C  
ATOM   2085  H   LEU A 135     -23.148   0.320  30.039  1.00  0.00           H  
ATOM   2086  HA  LEU A 135     -20.690   1.356  30.344  1.00  0.00           H  
ATOM   2087  HB2 LEU A 135     -21.512  -0.694  28.321  1.00  0.00           H  
ATOM   2088  HB3 LEU A 135     -19.888  -0.230  28.409  1.00  0.00           H  
ATOM   2089  HG  LEU A 135     -19.463  -0.948  30.589  1.00  0.00           H  
ATOM   2090 HD11 LEU A 135     -21.933  -2.116  31.666  1.00  0.00           H  
ATOM   2091 HD12 LEU A 135     -20.568  -1.159  32.383  1.00  0.00           H  
ATOM   2092 HD13 LEU A 135     -22.012  -0.423  31.584  1.00  0.00           H  
ATOM   2093 HD21 LEU A 135     -20.876  -3.388  29.945  1.00  0.00           H  
ATOM   2094 HD22 LEU A 135     -20.109  -2.627  28.549  1.00  0.00           H  
ATOM   2095 HD23 LEU A 135     -19.217  -3.097  29.888  1.00  0.00           H  
ATOM   2096  N   ASP A 136     -21.712   2.143  27.326  1.00  0.80           N  
ATOM   2097  CA  ASP A 136     -21.642   2.864  26.011  1.00  0.80           C  
ATOM   2098  C   ASP A 136     -22.187   4.277  26.176  1.00  0.80           C  
ATOM   2099  O   ASP A 136     -22.228   4.895  25.144  1.00  0.80           O  
ATOM   2100  CB  ASP A 136     -22.263   2.020  24.891  1.00  0.80           C  
ATOM   2101  CG  ASP A 136     -21.723   0.585  24.733  1.00  0.80           C  
ATOM   2102  OD1 ASP A 136     -20.551   0.303  25.108  1.00  0.80           O1-
ATOM   2103  OD2 ASP A 136     -22.366  -0.269  24.117  1.00  0.80           O1-
ATOM   2104  H   ASP A 136     -22.422   1.440  27.475  1.00  0.00           H  
ATOM   2105  HA  ASP A 136     -20.576   2.943  25.796  1.00  0.00           H  
ATOM   2106  HB2 ASP A 136     -23.348   2.022  24.995  1.00  0.00           H  
ATOM   2107  HB3 ASP A 136     -22.020   2.574  23.985  1.00  0.00           H  
ATOM   2108  N   ALA A 137     -22.604   4.786  27.392  1.00  0.80           N  
ATOM   2109  CA  ALA A 137     -23.084   6.087  27.769  1.00  0.80           C  
ATOM   2110  C   ALA A 137     -22.055   6.833  28.591  1.00  0.80           C  
ATOM   2111  O   ALA A 137     -21.898   8.034  28.382  1.00  0.80           O  
ATOM   2112  CB  ALA A 137     -24.453   6.048  28.511  1.00  0.80           C  
ATOM   2113  H   ALA A 137     -22.514   4.049  28.077  1.00  0.00           H  
ATOM   2114  HA  ALA A 137     -23.168   6.701  26.872  1.00  0.00           H  
ATOM   2115  HB1 ALA A 137     -24.759   7.087  28.639  1.00  0.00           H  
ATOM   2116  HB2 ALA A 137     -25.242   5.481  28.017  1.00  0.00           H  
ATOM   2117  HB3 ALA A 137     -24.183   5.592  29.464  1.00  0.00           H  
ATOM   2118  N   GLN A 138     -21.363   6.218  29.571  1.00  0.77           N  
ATOM   2119  CA  GLN A 138     -20.402   6.769  30.547  1.00  0.77           C  
ATOM   2120  C   GLN A 138     -18.946   6.834  30.033  1.00  0.77           C  
ATOM   2121  O   GLN A 138     -18.241   7.822  30.220  1.00  0.77           O  
ATOM   2122  CB  GLN A 138     -20.431   6.109  31.873  1.00  0.77           C  
ATOM   2123  CG  GLN A 138     -21.796   6.005  32.434  1.00  0.77           C  
ATOM   2124  CD  GLN A 138     -21.908   5.237  33.726  1.00  0.77           C  
ATOM   2125  NE2 GLN A 138     -21.223   5.747  34.709  1.00  0.77           N  
ATOM   2126  OE1 GLN A 138     -22.573   4.247  33.748  1.00  0.77           O  
ATOM   2127  H   GLN A 138     -21.525   5.228  29.686  1.00  0.00           H  
ATOM   2128  HA  GLN A 138     -20.554   7.834  30.721  1.00  0.00           H  
ATOM   2129  HB2 GLN A 138     -19.976   5.121  31.944  1.00  0.00           H  
ATOM   2130  HB3 GLN A 138     -19.932   6.812  32.541  1.00  0.00           H  
ATOM   2131  HG2 GLN A 138     -22.203   7.012  32.514  1.00  0.00           H  
ATOM   2132  HG3 GLN A 138     -22.410   5.420  31.749  1.00  0.00           H  
ATOM   2133 HE21 GLN A 138     -20.605   6.542  34.635  1.00  0.00           H  
ATOM   2134 HE22 GLN A 138     -21.051   5.294  35.596  1.00  0.00           H  
ATOM   2135  N   VAL A 139     -18.526   5.714  29.531  1.00  0.81           N  
ATOM   2136  CA  VAL A 139     -17.198   5.550  28.994  1.00  0.81           C  
ATOM   2137  C   VAL A 139     -16.788   6.531  27.824  1.00  0.81           C  
ATOM   2138  O   VAL A 139     -15.612   6.943  27.825  1.00  0.81           O  
ATOM   2139  CB  VAL A 139     -16.897   4.043  28.611  1.00  0.81           C  
ATOM   2140  CG1 VAL A 139     -15.728   3.790  27.620  1.00  0.81           C  
ATOM   2141  CG2 VAL A 139     -16.714   3.120  29.889  1.00  0.81           C  
ATOM   2142  H   VAL A 139     -19.094   4.880  29.482  1.00  0.00           H  
ATOM   2143  HA  VAL A 139     -16.546   5.806  29.829  1.00  0.00           H  
ATOM   2144  HB  VAL A 139     -17.759   3.635  28.085  1.00  0.00           H  
ATOM   2145 HG11 VAL A 139     -15.739   2.700  27.624  1.00  0.00           H  
ATOM   2146 HG12 VAL A 139     -15.889   4.317  26.680  1.00  0.00           H  
ATOM   2147 HG13 VAL A 139     -14.773   4.201  27.949  1.00  0.00           H  
ATOM   2148 HG21 VAL A 139     -15.675   3.064  30.215  1.00  0.00           H  
ATOM   2149 HG22 VAL A 139     -17.298   3.416  30.760  1.00  0.00           H  
ATOM   2150 HG23 VAL A 139     -17.073   2.112  29.686  1.00  0.00           H  
ATOM   2151  N   PRO A 140     -17.668   6.858  26.857  1.00  0.82           N  
ATOM   2152  CA  PRO A 140     -17.318   7.822  25.747  1.00  0.82           C  
ATOM   2153  C   PRO A 140     -17.244   9.261  26.358  1.00  0.82           C  
ATOM   2154  O   PRO A 140     -16.417  10.102  26.037  1.00  0.82           O  
ATOM   2155  CB  PRO A 140     -18.517   7.616  24.720  1.00  0.82           C  
ATOM   2156  CG  PRO A 140     -19.102   6.236  25.049  1.00  0.82           C  
ATOM   2157  CD  PRO A 140     -18.997   6.224  26.579  1.00  0.82           C  
ATOM   2158  HA  PRO A 140     -16.354   7.559  25.312  1.00  0.00           H  
ATOM   2159  HB2 PRO A 140     -19.242   8.421  24.839  1.00  0.00           H  
ATOM   2160  HB3 PRO A 140     -18.227   7.821  23.689  1.00  0.00           H  
ATOM   2161  HG2 PRO A 140     -20.102   6.017  24.674  1.00  0.00           H  
ATOM   2162  HG3 PRO A 140     -18.363   5.577  24.594  1.00  0.00           H  
ATOM   2163  HD2 PRO A 140     -19.700   6.948  26.992  1.00  0.00           H  
ATOM   2164  HD3 PRO A 140     -19.201   5.261  27.046  1.00  0.00           H  
ATOM   2165  N   LEU A 141     -18.333   9.497  27.071  1.00  0.78           N  
ATOM   2166  CA  LEU A 141     -18.490  10.750  27.914  1.00  0.78           C  
ATOM   2167  C   LEU A 141     -17.222  10.998  28.825  1.00  0.78           C  
ATOM   2168  O   LEU A 141     -16.620  12.083  28.808  1.00  0.78           O  
ATOM   2169  CB  LEU A 141     -19.778  10.768  28.736  1.00  0.78           C  
ATOM   2170  CG  LEU A 141     -20.467  12.129  28.621  1.00  0.78           C  
ATOM   2171  CD1 LEU A 141     -21.586  11.995  27.585  1.00  0.78           C  
ATOM   2172  CD2 LEU A 141     -21.181  12.435  29.965  1.00  0.78           C  
ATOM   2173  H   LEU A 141     -19.049   8.792  27.172  1.00  0.00           H  
ATOM   2174  HA  LEU A 141     -18.491  11.631  27.272  1.00  0.00           H  
ATOM   2175  HB2 LEU A 141     -20.437   9.982  28.369  1.00  0.00           H  
ATOM   2176  HB3 LEU A 141     -19.584  10.626  29.799  1.00  0.00           H  
ATOM   2177  HG  LEU A 141     -19.811  12.979  28.430  1.00  0.00           H  
ATOM   2178 HD11 LEU A 141     -21.181  11.722  26.610  1.00  0.00           H  
ATOM   2179 HD12 LEU A 141     -22.377  11.341  27.953  1.00  0.00           H  
ATOM   2180 HD13 LEU A 141     -22.064  12.951  27.373  1.00  0.00           H  
ATOM   2181 HD21 LEU A 141     -21.558  11.538  30.456  1.00  0.00           H  
ATOM   2182 HD22 LEU A 141     -20.486  12.915  30.654  1.00  0.00           H  
ATOM   2183 HD23 LEU A 141     -22.064  13.059  29.827  1.00  0.00           H  
ATOM   2184  N   TYR A 142     -16.825  10.036  29.680  1.00  0.76           N  
ATOM   2185  CA  TYR A 142     -15.582  10.058  30.472  1.00  0.76           C  
ATOM   2186  C   TYR A 142     -14.275  10.415  29.621  1.00  0.76           C  
ATOM   2187  O   TYR A 142     -13.431  11.201  30.037  1.00  0.76           O  
ATOM   2188  CB  TYR A 142     -15.492   8.714  31.177  1.00  0.76           C  
ATOM   2189  CG  TYR A 142     -16.351   8.382  32.379  1.00  0.76           C  
ATOM   2190  CD1 TYR A 142     -16.906   9.295  33.252  1.00  0.76           C  
ATOM   2191  CD2 TYR A 142     -16.509   7.041  32.692  1.00  0.76           C  
ATOM   2192  CE1 TYR A 142     -17.621   8.949  34.363  1.00  0.76           C  
ATOM   2193  CE2 TYR A 142     -17.459   6.623  33.709  1.00  0.76           C  
ATOM   2194  CZ  TYR A 142     -18.035   7.621  34.489  1.00  0.76           C  
ATOM   2195  OH  TYR A 142     -18.825   7.277  35.586  1.00  0.76           O  
ATOM   2196  H   TYR A 142     -17.256   9.123  29.712  1.00  0.00           H  
ATOM   2197  HA  TYR A 142     -15.695  10.785  31.276  1.00  0.00           H  
ATOM   2198  HB2 TYR A 142     -15.349   7.793  30.613  1.00  0.00           H  
ATOM   2199  HB3 TYR A 142     -14.569   8.874  31.734  1.00  0.00           H  
ATOM   2200  HD1 TYR A 142     -16.699  10.340  33.074  1.00  0.00           H  
ATOM   2201  HD2 TYR A 142     -16.087   6.289  32.042  1.00  0.00           H  
ATOM   2202  HE1 TYR A 142     -18.058   9.670  35.038  1.00  0.00           H  
ATOM   2203  HE2 TYR A 142     -17.722   5.582  33.826  1.00  0.00           H  
ATOM   2204  HH  TYR A 142     -19.407   7.870  36.068  1.00  0.00           H  
ATOM   2205  N   LEU A 143     -14.120   9.689  28.542  1.00  0.79           N  
ATOM   2206  CA  LEU A 143     -13.021   9.868  27.566  1.00  0.79           C  
ATOM   2207  C   LEU A 143     -13.401  11.095  26.698  1.00  0.79           C  
ATOM   2208  O   LEU A 143     -13.421  11.035  25.501  1.00  0.79           O  
ATOM   2209  CB  LEU A 143     -12.862   8.564  26.714  1.00  0.79           C  
ATOM   2210  CG  LEU A 143     -12.077   7.398  27.366  1.00  0.79           C  
ATOM   2211  CD1 LEU A 143     -12.496   6.042  26.809  1.00  0.79           C  
ATOM   2212  CD2 LEU A 143     -10.548   7.610  27.084  1.00  0.79           C  
ATOM   2213  H   LEU A 143     -14.933   9.134  28.317  1.00  0.00           H  
ATOM   2214  HA  LEU A 143     -12.103  10.084  28.112  1.00  0.00           H  
ATOM   2215  HB2 LEU A 143     -13.872   8.207  26.511  1.00  0.00           H  
ATOM   2216  HB3 LEU A 143     -12.560   8.788  25.691  1.00  0.00           H  
ATOM   2217  HG  LEU A 143     -12.254   7.424  28.441  1.00  0.00           H  
ATOM   2218 HD11 LEU A 143     -13.066   5.569  27.609  1.00  0.00           H  
ATOM   2219 HD12 LEU A 143     -13.120   6.062  25.916  1.00  0.00           H  
ATOM   2220 HD13 LEU A 143     -11.654   5.381  26.602  1.00  0.00           H  
ATOM   2221 HD21 LEU A 143     -10.018   6.892  26.457  1.00  0.00           H  
ATOM   2222 HD22 LEU A 143     -10.203   8.565  26.687  1.00  0.00           H  
ATOM   2223 HD23 LEU A 143      -9.922   7.428  27.957  1.00  0.00           H  
ATOM   2224  N   GLY A 144     -13.806  12.229  27.311  1.00  0.85           N  
ATOM   2225  CA  GLY A 144     -14.109  13.479  26.624  1.00  0.85           C  
ATOM   2226  C   GLY A 144     -15.474  13.473  25.934  1.00  0.85           C  
ATOM   2227  O   GLY A 144     -16.325  14.321  26.171  1.00  0.85           O  
ATOM   2228  H   GLY A 144     -13.625  12.228  28.305  1.00  0.00           H  
ATOM   2229  HA2 GLY A 144     -14.158  14.392  27.218  1.00  0.00           H  
ATOM   2230  HA3 GLY A 144     -13.322  13.671  25.894  1.00  0.00           H  
ATOM   2231  N   VAL A 145     -15.654  12.387  24.801  1.00  0.85           N1+
ATOM   2232  CA  VAL A 145     -16.004  13.051  23.483  1.00  0.85           C  
ATOM   2233  C   VAL A 145     -17.340  12.317  22.978  1.00  0.85           C  
ATOM   2234  O   VAL A 145     -17.563  11.249  23.589  1.00  0.85           O  
ATOM   2235  CB  VAL A 145     -14.922  12.871  22.408  1.00  0.00           C  
ATOM   2236  CG1 VAL A 145     -13.657  13.701  22.798  1.00  0.00           C  
ATOM   2237  CG2 VAL A 145     -14.537  11.435  21.946  1.00  0.00           C  
ATOM   2238  H   VAL A 145     -16.494  11.898  25.077  1.00  0.00           H  
ATOM   2239  H   VAL A 145     -14.850  11.780  24.716  1.00  0.00           H  
ATOM   2240  HA  VAL A 145     -16.207  14.120  23.543  1.00  0.00           H  
ATOM   2241  HB  VAL A 145     -15.339  13.297  21.495  1.00  0.00           H  
ATOM   2242 HG11 VAL A 145     -12.949  13.744  21.970  1.00  0.00           H  
ATOM   2243 HG12 VAL A 145     -13.959  14.732  22.982  1.00  0.00           H  
ATOM   2244 HG13 VAL A 145     -13.170  13.369  23.715  1.00  0.00           H  
ATOM   2245 HG21 VAL A 145     -13.907  10.882  22.643  1.00  0.00           H  
ATOM   2246 HG22 VAL A 145     -15.389  10.757  21.892  1.00  0.00           H  
ATOM   2247 HG23 VAL A 145     -14.062  11.401  20.966  1.00  0.00           H  
ATOM   2248  N   PRO A 146     -18.216  12.827  22.064  1.00  0.86           N  
ATOM   2249  CA  PRO A 146     -19.358  12.077  21.494  1.00  0.86           C  
ATOM   2250  C   PRO A 146     -18.886  10.832  20.669  1.00  0.86           C  
ATOM   2251  O   PRO A 146     -17.836  10.903  20.057  1.00  0.86           O  
ATOM   2252  CB  PRO A 146     -20.013  13.102  20.537  1.00  0.86           C  
ATOM   2253  CG  PRO A 146     -18.863  13.978  20.191  1.00  0.86           C  
ATOM   2254  CD  PRO A 146     -18.190  14.099  21.477  1.00  0.86           C  
ATOM   2255  HA  PRO A 146     -19.966  11.802  22.356  1.00  0.00           H  
ATOM   2256  HB2 PRO A 146     -20.588  12.741  19.684  1.00  0.00           H  
ATOM   2257  HB3 PRO A 146     -20.743  13.680  21.104  1.00  0.00           H  
ATOM   2258  HG2 PRO A 146     -18.098  13.565  19.534  1.00  0.00           H  
ATOM   2259  HG3 PRO A 146     -19.134  14.969  19.825  1.00  0.00           H  
ATOM   2260  HD2 PRO A 146     -17.191  14.425  21.187  1.00  0.00           H  
ATOM   2261  HD3 PRO A 146     -18.589  14.805  22.206  1.00  0.00           H  
ATOM   2262  N   LYS A 147     -19.524   9.667  20.765  1.00  0.84           N  
ATOM   2263  CA  LYS A 147     -19.243   8.318  20.240  1.00  0.84           C  
ATOM   2264  C   LYS A 147     -18.861   8.278  18.797  1.00  0.84           C  
ATOM   2265  O   LYS A 147     -18.018   7.504  18.363  1.00  0.84           O  
ATOM   2266  CB  LYS A 147     -20.480   7.413  20.588  1.00  0.84           C  
ATOM   2267  CG  LYS A 147     -20.314   5.969  20.033  1.00  0.84           C  
ATOM   2268  CD  LYS A 147     -21.359   4.907  20.482  1.00  0.84           C  
ATOM   2269  CE  LYS A 147     -21.465   3.775  19.459  1.00  0.84           C  
ATOM   2270  NZ  LYS A 147     -21.872   2.440  19.954  1.00  0.84           N1+
ATOM   2271  H   LYS A 147     -20.421   9.642  21.229  1.00  0.00           H  
ATOM   2272  HA  LYS A 147     -18.441   7.913  20.858  1.00  0.00           H  
ATOM   2273  HB2 LYS A 147     -20.660   7.541  21.655  1.00  0.00           H  
ATOM   2274  HB3 LYS A 147     -21.304   7.882  20.050  1.00  0.00           H  
ATOM   2275  HG2 LYS A 147     -20.480   6.014  18.956  1.00  0.00           H  
ATOM   2276  HG3 LYS A 147     -19.339   5.570  20.311  1.00  0.00           H  
ATOM   2277  HD2 LYS A 147     -20.953   4.432  21.375  1.00  0.00           H  
ATOM   2278  HD3 LYS A 147     -22.372   5.279  20.630  1.00  0.00           H  
ATOM   2279  HE2 LYS A 147     -22.187   4.132  18.723  1.00  0.00           H  
ATOM   2280  HE3 LYS A 147     -20.508   3.646  18.954  1.00  0.00           H  
ATOM   2281  HZ1 LYS A 147     -21.181   2.049  20.578  1.00  0.00           H  
ATOM   2282  HZ2 LYS A 147     -22.762   2.648  20.385  1.00  0.00           H  
ATOM   2283  HZ3 LYS A 147     -22.022   1.754  19.228  1.00  0.00           H  
ATOM   2284  N   ALA A 148     -19.422   9.163  17.952  1.00  0.86           N  
ATOM   2285  CA  ALA A 148     -19.057   9.455  16.534  1.00  0.86           C  
ATOM   2286  C   ALA A 148     -17.577   9.884  16.235  1.00  0.86           C  
ATOM   2287  O   ALA A 148     -17.080   9.562  15.154  1.00  0.86           O  
ATOM   2288  CB  ALA A 148     -19.922  10.491  15.885  1.00  0.86           C  
ATOM   2289  H   ALA A 148     -20.171   9.745  18.300  1.00  0.00           H  
ATOM   2290  HA  ALA A 148     -19.214   8.508  16.018  1.00  0.00           H  
ATOM   2291  HB1 ALA A 148     -19.797  11.472  16.345  1.00  0.00           H  
ATOM   2292  HB2 ALA A 148     -19.793  10.601  14.808  1.00  0.00           H  
ATOM   2293  HB3 ALA A 148     -20.970  10.197  15.947  1.00  0.00           H  
ATOM   2294  N   ILE A 149     -17.015  10.536  17.248  1.00  0.84           N  
ATOM   2295  CA  ILE A 149     -15.605  10.870  17.108  1.00  0.84           C  
ATOM   2296  C   ILE A 149     -14.691   9.645  17.342  1.00  0.84           C  
ATOM   2297  O   ILE A 149     -13.827   9.374  16.527  1.00  0.84           O  
ATOM   2298  CB  ILE A 149     -15.234  12.062  18.175  1.00  0.84           C  
ATOM   2299  CG1 ILE A 149     -15.924  13.413  17.761  1.00  0.84           C  
ATOM   2300  CG2 ILE A 149     -13.802  12.374  18.415  1.00  0.84           C  
ATOM   2301  CD1 ILE A 149     -15.518  14.213  16.475  1.00  0.84           C  
ATOM   2302  H   ILE A 149     -17.475  10.453  18.143  1.00  0.00           H  
ATOM   2303  HA  ILE A 149     -15.343  11.303  16.143  1.00  0.00           H  
ATOM   2304  HB  ILE A 149     -15.685  11.879  19.150  1.00  0.00           H  
ATOM   2305 HG12 ILE A 149     -16.978  13.175  17.617  1.00  0.00           H  
ATOM   2306 HG13 ILE A 149     -15.950  14.102  18.605  1.00  0.00           H  
ATOM   2307 HG21 ILE A 149     -13.240  11.592  18.927  1.00  0.00           H  
ATOM   2308 HG22 ILE A 149     -13.152  12.570  17.562  1.00  0.00           H  
ATOM   2309 HG23 ILE A 149     -13.784  13.224  19.098  1.00  0.00           H  
ATOM   2310 HD11 ILE A 149     -16.202  15.057  16.376  1.00  0.00           H  
ATOM   2311 HD12 ILE A 149     -14.492  14.561  16.594  1.00  0.00           H  
ATOM   2312 HD13 ILE A 149     -15.474  13.671  15.531  1.00  0.00           H  
ATOM   2313  N   LEU A 150     -15.041   8.778  18.311  1.00  0.83           N  
ATOM   2314  CA  LEU A 150     -14.379   7.545  18.668  1.00  0.83           C  
ATOM   2315  C   LEU A 150     -14.484   6.576  17.487  1.00  0.83           C  
ATOM   2316  O   LEU A 150     -13.485   6.017  17.019  1.00  0.83           O  
ATOM   2317  CB  LEU A 150     -15.033   6.967  19.956  1.00  0.83           C  
ATOM   2318  CG  LEU A 150     -14.810   7.798  21.177  1.00  0.83           C  
ATOM   2319  CD1 LEU A 150     -15.865   7.550  22.189  1.00  0.83           C  
ATOM   2320  CD2 LEU A 150     -13.401   7.601  21.797  1.00  0.83           C  
ATOM   2321  H   LEU A 150     -15.928   8.901  18.778  1.00  0.00           H  
ATOM   2322  HA  LEU A 150     -13.329   7.756  18.869  1.00  0.00           H  
ATOM   2323  HB2 LEU A 150     -16.089   6.783  19.757  1.00  0.00           H  
ATOM   2324  HB3 LEU A 150     -14.783   5.917  20.104  1.00  0.00           H  
ATOM   2325  HG  LEU A 150     -14.929   8.869  21.009  1.00  0.00           H  
ATOM   2326 HD11 LEU A 150     -16.179   6.528  22.397  1.00  0.00           H  
ATOM   2327 HD12 LEU A 150     -15.432   7.833  23.149  1.00  0.00           H  
ATOM   2328 HD13 LEU A 150     -16.687   8.239  21.995  1.00  0.00           H  
ATOM   2329 HD21 LEU A 150     -13.279   6.835  22.563  1.00  0.00           H  
ATOM   2330 HD22 LEU A 150     -12.685   7.248  21.055  1.00  0.00           H  
ATOM   2331 HD23 LEU A 150     -13.068   8.525  22.270  1.00  0.00           H  
ATOM   2332  N   GLU A 151     -15.695   6.415  16.961  1.00  0.82           N  
ATOM   2333  CA  GLU A 151     -15.931   5.721  15.653  1.00  0.82           C  
ATOM   2334  C   GLU A 151     -15.228   6.262  14.393  1.00  0.82           C  
ATOM   2335  O   GLU A 151     -14.494   5.556  13.728  1.00  0.82           O  
ATOM   2336  CB  GLU A 151     -17.406   5.582  15.493  1.00  0.82           C  
ATOM   2337  CG  GLU A 151     -18.297   4.834  16.512  1.00  0.82           C  
ATOM   2338  CD  GLU A 151     -19.663   4.618  15.962  1.00  0.82           C  
ATOM   2339  OE1 GLU A 151     -20.629   5.281  16.433  1.00  0.82           O1-
ATOM   2340  OE2 GLU A 151     -19.757   3.791  14.985  1.00  0.82           O1-
ATOM   2341  H   GLU A 151     -16.459   6.883  17.427  1.00  0.00           H  
ATOM   2342  HA  GLU A 151     -15.442   4.759  15.806  1.00  0.00           H  
ATOM   2343  HB2 GLU A 151     -17.941   6.522  15.356  1.00  0.00           H  
ATOM   2344  HB3 GLU A 151     -17.549   5.069  14.542  1.00  0.00           H  
ATOM   2345  HG2 GLU A 151     -17.815   3.897  16.791  1.00  0.00           H  
ATOM   2346  HG3 GLU A 151     -18.399   5.374  17.453  1.00  0.00           H  
ATOM   2347  N   TYR A 152     -15.669   7.475  13.896  1.00  0.81           N  
ATOM   2348  CA  TYR A 152     -15.391   7.936  12.455  1.00  0.81           C  
ATOM   2349  C   TYR A 152     -13.996   8.568  12.367  1.00  0.81           C  
ATOM   2350  O   TYR A 152     -13.361   8.426  11.325  1.00  0.81           O  
ATOM   2351  CB  TYR A 152     -16.385   9.000  12.050  1.00  0.81           C  
ATOM   2352  CG  TYR A 152     -17.866   8.556  12.077  1.00  0.81           C  
ATOM   2353  CD1 TYR A 152     -18.192   7.247  11.885  1.00  0.81           C  
ATOM   2354  CD2 TYR A 152     -18.872   9.473  12.310  1.00  0.81           C  
ATOM   2355  CE1 TYR A 152     -19.516   6.780  12.062  1.00  0.81           C  
ATOM   2356  CE2 TYR A 152     -20.211   9.054  12.581  1.00  0.81           C  
ATOM   2357  CZ  TYR A 152     -20.524   7.647  12.512  1.00  0.81           C  
ATOM   2358  OH  TYR A 152     -21.824   7.283  12.740  1.00  0.81           O  
ATOM   2359  H   TYR A 152     -16.284   8.002  14.499  1.00  0.00           H  
ATOM   2360  HA  TYR A 152     -15.338   7.097  11.762  1.00  0.00           H  
ATOM   2361  HB2 TYR A 152     -16.278   9.788  12.795  1.00  0.00           H  
ATOM   2362  HB3 TYR A 152     -16.128   9.485  11.108  1.00  0.00           H  
ATOM   2363  HD1 TYR A 152     -17.474   6.550  11.477  1.00  0.00           H  
ATOM   2364  HD2 TYR A 152     -18.621  10.517  12.430  1.00  0.00           H  
ATOM   2365  HE1 TYR A 152     -19.777   5.748  11.882  1.00  0.00           H  
ATOM   2366  HE2 TYR A 152     -21.111   9.606  12.810  1.00  0.00           H  
ATOM   2367  HH  TYR A 152     -22.524   7.864  13.047  1.00  0.00           H  
ATOM   2368  N   VAL A 153     -13.491   9.180  13.409  1.00  0.82           N  
ATOM   2369  CA  VAL A 153     -12.177   9.867  13.450  1.00  0.82           C  
ATOM   2370  C   VAL A 153     -11.149   8.944  14.036  1.00  0.82           C  
ATOM   2371  O   VAL A 153     -10.212   8.496  13.335  1.00  0.82           O  
ATOM   2372  CB  VAL A 153     -12.394  11.193  14.182  1.00  0.82           C  
ATOM   2373  CG1 VAL A 153     -11.182  12.160  14.086  1.00  0.82           C  
ATOM   2374  CG2 VAL A 153     -13.659  12.035  13.680  1.00  0.82           C  
ATOM   2375  H   VAL A 153     -14.071   9.119  14.233  1.00  0.00           H  
ATOM   2376  HA  VAL A 153     -11.849  10.118  12.441  1.00  0.00           H  
ATOM   2377  HB  VAL A 153     -12.465  11.048  15.260  1.00  0.00           H  
ATOM   2378 HG11 VAL A 153     -11.382  13.219  14.248  1.00  0.00           H  
ATOM   2379 HG12 VAL A 153     -10.457  11.897  14.856  1.00  0.00           H  
ATOM   2380 HG13 VAL A 153     -10.740  11.931  13.116  1.00  0.00           H  
ATOM   2381 HG21 VAL A 153     -13.833  13.045  14.052  1.00  0.00           H  
ATOM   2382 HG22 VAL A 153     -13.780  12.182  12.606  1.00  0.00           H  
ATOM   2383 HG23 VAL A 153     -14.534  11.458  13.980  1.00  0.00           H  
ATOM   2384  N   ILE A 154     -11.337   8.518  15.291  1.00  0.78           N  
ATOM   2385  CA  ILE A 154     -10.373   7.861  16.151  1.00  0.78           C  
ATOM   2386  C   ILE A 154     -10.052   6.406  15.726  1.00  0.78           C  
ATOM   2387  O   ILE A 154      -9.090   6.211  14.979  1.00  0.78           O  
ATOM   2388  CB  ILE A 154     -10.632   8.106  17.633  1.00  0.78           C  
ATOM   2389  CG1 ILE A 154     -10.681   9.664  17.962  1.00  0.78           C  
ATOM   2390  CG2 ILE A 154      -9.533   7.392  18.486  1.00  0.78           C  
ATOM   2391  CD1 ILE A 154     -10.810   9.899  19.447  1.00  0.78           C  
ATOM   2392  H   ILE A 154     -12.106   8.865  15.847  1.00  0.00           H  
ATOM   2393  HA  ILE A 154      -9.446   8.417  16.011  1.00  0.00           H  
ATOM   2394  HB  ILE A 154     -11.527   7.563  17.937  1.00  0.00           H  
ATOM   2395 HG12 ILE A 154      -9.728  10.135  17.720  1.00  0.00           H  
ATOM   2396 HG13 ILE A 154     -11.368  10.304  17.408  1.00  0.00           H  
ATOM   2397 HG21 ILE A 154      -8.635   8.009  18.462  1.00  0.00           H  
ATOM   2398 HG22 ILE A 154     -10.031   7.204  19.438  1.00  0.00           H  
ATOM   2399 HG23 ILE A 154      -9.267   6.366  18.235  1.00  0.00           H  
ATOM   2400 HD11 ILE A 154     -11.174  10.871  19.778  1.00  0.00           H  
ATOM   2401 HD12 ILE A 154     -11.461   9.122  19.850  1.00  0.00           H  
ATOM   2402 HD13 ILE A 154      -9.827   9.793  19.906  1.00  0.00           H  
ATOM   2403  N   PHE A 155     -10.859   5.396  16.159  1.00  0.80           N  
ATOM   2404  CA  PHE A 155     -10.670   3.980  16.047  1.00  0.80           C  
ATOM   2405  C   PHE A 155     -11.429   3.425  14.841  1.00  0.80           C  
ATOM   2406  O   PHE A 155     -12.019   2.337  15.005  1.00  0.80           O  
ATOM   2407  CB  PHE A 155     -11.098   3.220  17.362  1.00  0.80           C  
ATOM   2408  CG  PHE A 155     -10.369   3.806  18.547  1.00  0.80           C  
ATOM   2409  CD1 PHE A 155      -8.902   3.863  18.634  1.00  0.80           C  
ATOM   2410  CD2 PHE A 155     -11.085   4.224  19.646  1.00  0.80           C  
ATOM   2411  CE1 PHE A 155      -8.344   4.287  19.850  1.00  0.80           C  
ATOM   2412  CE2 PHE A 155     -10.504   4.805  20.765  1.00  0.80           C  
ATOM   2413  CZ  PHE A 155      -9.127   4.755  20.925  1.00  0.80           C  
ATOM   2414  H   PHE A 155     -11.718   5.693  16.601  1.00  0.00           H  
ATOM   2415  HA  PHE A 155      -9.623   3.907  15.754  1.00  0.00           H  
ATOM   2416  HB2 PHE A 155     -12.163   3.360  17.546  1.00  0.00           H  
ATOM   2417  HB3 PHE A 155     -11.000   2.137  17.301  1.00  0.00           H  
ATOM   2418  HD1 PHE A 155      -8.287   3.428  17.860  1.00  0.00           H  
ATOM   2419  HD2 PHE A 155     -12.164   4.190  19.669  1.00  0.00           H  
ATOM   2420  HE1 PHE A 155      -7.280   4.302  20.034  1.00  0.00           H  
ATOM   2421  HE2 PHE A 155     -11.235   5.173  21.470  1.00  0.00           H  
ATOM   2422  HZ  PHE A 155      -8.721   5.135  21.850  1.00  0.00           H  
ATOM   2423  N   CYS A 156     -11.561   4.258  13.752  1.00  0.83           N  
ATOM   2424  CA  CYS A 156     -12.063   3.729  12.472  1.00  0.83           C  
ATOM   2425  C   CYS A 156     -11.446   2.382  12.030  1.00  0.83           C  
ATOM   2426  O   CYS A 156     -10.357   2.055  12.446  1.00  0.83           O  
ATOM   2427  CB  CYS A 156     -11.932   4.823  11.433  1.00  0.83           C  
ATOM   2428  SG  CYS A 156     -13.195   4.713  10.103  1.00  0.83           S  
ATOM   2429  H   CYS A 156     -11.166   5.181  13.860  1.00  0.00           H  
ATOM   2430  HA  CYS A 156     -13.103   3.503  12.707  1.00  0.00           H  
ATOM   2431  HB2 CYS A 156     -12.013   5.825  11.854  1.00  0.00           H  
ATOM   2432  HB3 CYS A 156     -10.999   4.812  10.870  1.00  0.00           H  
ATOM   2433  HG  CYS A 156     -14.231   4.777  10.944  1.00  0.00           H  
ATOM   2434  N   HIS A 157     -12.184   1.581  11.282  1.00  0.80           N  
ATOM   2435  CA  HIS A 157     -11.758   0.279  10.757  1.00  0.80           C  
ATOM   2436  C   HIS A 157     -11.168   0.427   9.302  1.00  0.80           C  
ATOM   2437  O   HIS A 157     -11.721   1.277   8.595  1.00  0.80           O  
ATOM   2438  CB  HIS A 157     -12.914  -0.728  10.702  1.00  0.80           C  
ATOM   2439  CG  HIS A 157     -12.512  -2.200  10.673  1.00  0.80           C  
ATOM   2440  CD2 HIS A 157     -12.707  -3.198  11.608  1.00  0.80           C  
ATOM   2441  ND1 HIS A 157     -12.047  -2.795   9.464  1.00  0.80           N  
ATOM   2442  CE1 HIS A 157     -11.790  -4.046   9.762  1.00  0.80           C  
ATOM   2443  NE2 HIS A 157     -12.189  -4.367  10.971  1.00  0.80           N  
ATOM   2444  H   HIS A 157     -13.167   1.787  11.169  1.00  0.00           H  
ATOM   2445  HA  HIS A 157     -10.944  -0.198  11.302  1.00  0.00           H  
ATOM   2446  HB2 HIS A 157     -13.449  -0.678  11.651  1.00  0.00           H  
ATOM   2447  HB3 HIS A 157     -13.643  -0.381   9.969  1.00  0.00           H  
ATOM   2448  HD2 HIS A 157     -13.180  -3.202  12.580  1.00  0.00           H  
ATOM   2449  HE1 HIS A 157     -11.376  -4.683   8.995  1.00  0.00           H  
ATOM   2450  HE2 HIS A 157     -12.031  -5.240  11.453  1.00  0.00           H  
ATOM   2451  N   GLN A 158     -10.221  -0.435   8.887  1.00  0.78           N  
ATOM   2452  CA  GLN A 158      -9.410  -0.220   7.670  1.00  0.78           C  
ATOM   2453  C   GLN A 158     -10.222  -0.508   6.342  1.00  0.78           C  
ATOM   2454  O   GLN A 158      -9.610  -0.410   5.245  1.00  0.78           O  
ATOM   2455  CB  GLN A 158      -8.159  -1.157   7.834  1.00  0.78           C  
ATOM   2456  CG  GLN A 158      -7.108  -1.046   6.696  1.00  0.78           C  
ATOM   2457  CD  GLN A 158      -5.687  -1.661   7.006  1.00  0.78           C  
ATOM   2458  NE2 GLN A 158      -4.641  -1.123   6.349  1.00  0.78           N  
ATOM   2459  OE1 GLN A 158      -5.633  -2.502   7.866  1.00  0.78           O  
ATOM   2460  H   GLN A 158      -9.839  -1.151   9.489  1.00  0.00           H  
ATOM   2461  HA  GLN A 158      -9.049   0.808   7.653  1.00  0.00           H  
ATOM   2462  HB2 GLN A 158      -7.633  -0.789   8.716  1.00  0.00           H  
ATOM   2463  HB3 GLN A 158      -8.362  -2.218   7.977  1.00  0.00           H  
ATOM   2464  HG2 GLN A 158      -7.397  -1.736   5.903  1.00  0.00           H  
ATOM   2465  HG3 GLN A 158      -6.956  -0.009   6.397  1.00  0.00           H  
ATOM   2466 HE21 GLN A 158      -4.731  -0.396   5.655  1.00  0.00           H  
ATOM   2467 HE22 GLN A 158      -3.697  -1.419   6.553  1.00  0.00           H  
ATOM   2468  N   GLU A 159     -11.517  -0.724   6.428  1.00  0.79           N  
ATOM   2469  CA  GLU A 159     -12.292  -0.664   5.244  1.00  0.79           C  
ATOM   2470  C   GLU A 159     -13.242   0.510   5.265  1.00  0.79           C  
ATOM   2471  O   GLU A 159     -13.623   1.018   4.201  1.00  0.79           O  
ATOM   2472  CB  GLU A 159     -13.178  -1.970   5.041  1.00  0.79           C  
ATOM   2473  CG  GLU A 159     -12.517  -3.335   5.195  1.00  0.79           C  
ATOM   2474  CD  GLU A 159     -13.370  -4.494   4.671  1.00  0.79           C  
ATOM   2475  OE1 GLU A 159     -12.850  -5.466   4.103  1.00  0.79           O1-
ATOM   2476  OE2 GLU A 159     -14.635  -4.458   4.843  1.00  0.79           O1-
ATOM   2477  H   GLU A 159     -12.004  -0.824   7.307  1.00  0.00           H  
ATOM   2478  HA  GLU A 159     -11.671  -0.477   4.368  1.00  0.00           H  
ATOM   2479  HB2 GLU A 159     -13.998  -1.972   5.759  1.00  0.00           H  
ATOM   2480  HB3 GLU A 159     -13.791  -1.921   4.141  1.00  0.00           H  
ATOM   2481  HG2 GLU A 159     -11.559  -3.367   4.678  1.00  0.00           H  
ATOM   2482  HG3 GLU A 159     -12.229  -3.560   6.222  1.00  0.00           H  
ATOM   2483  N   ASP A 160     -13.593   1.078   6.469  1.00  0.81           N  
ATOM   2484  CA  ASP A 160     -14.496   2.276   6.543  1.00  0.81           C  
ATOM   2485  C   ASP A 160     -13.723   3.516   6.418  1.00  0.81           C  
ATOM   2486  O   ASP A 160     -14.354   4.510   5.953  1.00  0.81           O  
ATOM   2487  CB  ASP A 160     -15.330   2.299   7.833  1.00  0.81           C  
ATOM   2488  CG  ASP A 160     -16.831   2.404   7.555  1.00  0.81           C  
ATOM   2489  OD1 ASP A 160     -17.328   2.245   6.421  1.00  0.81           O1-
ATOM   2490  OD2 ASP A 160     -17.560   2.785   8.454  1.00  0.81           O1-
ATOM   2491  H   ASP A 160     -12.998   0.912   7.268  1.00  0.00           H  
ATOM   2492  HA  ASP A 160     -15.111   2.296   5.644  1.00  0.00           H  
ATOM   2493  HB2 ASP A 160     -15.319   1.372   8.408  1.00  0.00           H  
ATOM   2494  HB3 ASP A 160     -14.916   3.063   8.492  1.00  0.00           H  
ATOM   2495  N   SER A 161     -12.480   3.543   6.947  1.00  0.79           N  
ATOM   2496  CA  SER A 161     -11.574   4.608   7.083  1.00  0.79           C  
ATOM   2497  C   SER A 161     -11.410   5.540   5.887  1.00  0.79           C  
ATOM   2498  O   SER A 161     -11.043   6.669   6.123  1.00  0.79           O  
ATOM   2499  CB  SER A 161     -10.196   4.066   7.533  1.00  0.79           C  
ATOM   2500  OG  SER A 161      -9.873   2.974   6.683  1.00  0.79           O  
ATOM   2501  H   SER A 161     -12.017   2.687   7.219  1.00  0.00           H  
ATOM   2502  HA  SER A 161     -11.853   5.312   7.868  1.00  0.00           H  
ATOM   2503  HB2 SER A 161      -9.429   4.832   7.424  1.00  0.00           H  
ATOM   2504  HB3 SER A 161     -10.232   3.870   8.604  1.00  0.00           H  
ATOM   2505  HG  SER A 161      -9.071   2.581   7.034  1.00  0.00           H  
ATOM   2506  N   LEU A 162     -11.755   5.035   4.663  1.00  0.76           N  
ATOM   2507  CA  LEU A 162     -11.825   5.783   3.443  1.00  0.76           C  
ATOM   2508  C   LEU A 162     -13.167   6.662   3.267  1.00  0.76           C  
ATOM   2509  O   LEU A 162     -13.499   7.077   2.166  1.00  0.76           O  
ATOM   2510  CB  LEU A 162     -11.592   4.780   2.256  1.00  0.76           C  
ATOM   2511  CG  LEU A 162     -10.364   3.788   2.257  1.00  0.76           C  
ATOM   2512  CD1 LEU A 162     -10.431   3.038   0.918  1.00  0.76           C  
ATOM   2513  CD2 LEU A 162      -8.944   4.362   2.481  1.00  0.76           C  
ATOM   2514  H   LEU A 162     -12.336   4.210   4.631  1.00  0.00           H  
ATOM   2515  HA  LEU A 162     -10.984   6.469   3.344  1.00  0.00           H  
ATOM   2516  HB2 LEU A 162     -12.477   4.163   2.103  1.00  0.00           H  
ATOM   2517  HB3 LEU A 162     -11.522   5.389   1.354  1.00  0.00           H  
ATOM   2518  HG  LEU A 162     -10.505   3.065   3.060  1.00  0.00           H  
ATOM   2519 HD11 LEU A 162     -10.366   3.758   0.102  1.00  0.00           H  
ATOM   2520 HD12 LEU A 162      -9.546   2.407   0.841  1.00  0.00           H  
ATOM   2521 HD13 LEU A 162     -11.372   2.527   0.715  1.00  0.00           H  
ATOM   2522 HD21 LEU A 162      -8.554   4.089   3.462  1.00  0.00           H  
ATOM   2523 HD22 LEU A 162      -8.204   4.135   1.714  1.00  0.00           H  
ATOM   2524 HD23 LEU A 162      -8.940   5.449   2.401  1.00  0.00           H  
ATOM   2525  N   TRP A 163     -13.929   6.815   4.360  1.00  0.76           N  
ATOM   2526  CA  TRP A 163     -15.225   7.541   4.440  1.00  0.76           C  
ATOM   2527  C   TRP A 163     -15.312   8.943   3.931  1.00  0.76           C  
ATOM   2528  O   TRP A 163     -16.304   9.265   3.265  1.00  0.76           O  
ATOM   2529  CB  TRP A 163     -15.917   7.323   5.844  1.00  0.76           C  
ATOM   2530  CG  TRP A 163     -15.446   8.182   6.980  1.00  0.76           C  
ATOM   2531  CD1 TRP A 163     -14.587   7.862   7.932  1.00  0.76           C  
ATOM   2532  CD2 TRP A 163     -15.941   9.527   7.356  1.00  0.76           C  
ATOM   2533  CE2 TRP A 163     -15.263   9.956   8.560  1.00  0.76           C  
ATOM   2534  CE3 TRP A 163     -16.882  10.406   6.775  1.00  0.76           C  
ATOM   2535  NE1 TRP A 163     -14.470   8.844   8.874  1.00  0.76           N  
ATOM   2536  CZ2 TRP A 163     -15.672  11.083   9.244  1.00  0.76           C  
ATOM   2537  CZ3 TRP A 163     -17.171  11.642   7.383  1.00  0.76           C  
ATOM   2538  CH2 TRP A 163     -16.551  12.029   8.599  1.00  0.76           C  
ATOM   2539  H   TRP A 163     -13.632   6.349   5.205  1.00  0.00           H  
ATOM   2540  HA  TRP A 163     -15.707   6.818   3.782  1.00  0.00           H  
ATOM   2541  HB2 TRP A 163     -16.971   7.599   5.815  1.00  0.00           H  
ATOM   2542  HB3 TRP A 163     -15.913   6.257   6.072  1.00  0.00           H  
ATOM   2543  HD1 TRP A 163     -14.024   6.945   7.850  1.00  0.00           H  
ATOM   2544  HE1 TRP A 163     -14.007   8.703   9.761  1.00  0.00           H  
ATOM   2545  HE3 TRP A 163     -17.461  10.172   5.893  1.00  0.00           H  
ATOM   2546  HZ2 TRP A 163     -15.208  11.221  10.209  1.00  0.00           H  
ATOM   2547  HZ3 TRP A 163     -17.783  12.391   6.902  1.00  0.00           H  
ATOM   2548  HH2 TRP A 163     -16.933  12.931   9.053  1.00  0.00           H  
ATOM   2549  N   PRO A 164     -14.317   9.840   4.148  1.00  0.81           N  
ATOM   2550  CA  PRO A 164     -14.450  11.269   3.674  1.00  0.81           C  
ATOM   2551  C   PRO A 164     -14.647  11.577   2.161  1.00  0.81           C  
ATOM   2552  O   PRO A 164     -15.068  12.676   1.810  1.00  0.81           O  
ATOM   2553  CB  PRO A 164     -13.186  11.996   4.239  1.00  0.81           C  
ATOM   2554  CG  PRO A 164     -12.881  11.153   5.503  1.00  0.81           C  
ATOM   2555  CD  PRO A 164     -13.215   9.737   5.073  1.00  0.81           C  
ATOM   2556  HA  PRO A 164     -15.260  11.730   4.239  1.00  0.00           H  
ATOM   2557  HB2 PRO A 164     -12.397  11.907   3.492  1.00  0.00           H  
ATOM   2558  HB3 PRO A 164     -13.416  13.043   4.436  1.00  0.00           H  
ATOM   2559  HG2 PRO A 164     -11.816  11.234   5.718  1.00  0.00           H  
ATOM   2560  HG3 PRO A 164     -13.560  11.406   6.317  1.00  0.00           H  
ATOM   2561  HD2 PRO A 164     -12.381   9.285   4.535  1.00  0.00           H  
ATOM   2562  HD3 PRO A 164     -13.493   9.027   5.851  1.00  0.00           H  
ATOM   2563  N   LEU A 165     -14.397  10.639   1.292  1.00  0.77           N  
ATOM   2564  CA  LEU A 165     -14.751  10.610  -0.159  1.00  0.77           C  
ATOM   2565  C   LEU A 165     -15.679   9.438  -0.584  1.00  0.77           C  
ATOM   2566  O   LEU A 165     -15.588   8.970  -1.741  1.00  0.77           O  
ATOM   2567  CB  LEU A 165     -13.375  10.556  -0.955  1.00  0.77           C  
ATOM   2568  CG  LEU A 165     -12.246  11.491  -0.526  1.00  0.77           C  
ATOM   2569  CD1 LEU A 165     -10.965  11.142  -1.307  1.00  0.77           C  
ATOM   2570  CD2 LEU A 165     -12.649  12.920  -0.695  1.00  0.77           C  
ATOM   2571  H   LEU A 165     -13.924   9.799   1.592  1.00  0.00           H  
ATOM   2572  HA  LEU A 165     -15.268  11.541  -0.388  1.00  0.00           H  
ATOM   2573  HB2 LEU A 165     -12.973   9.548  -0.845  1.00  0.00           H  
ATOM   2574  HB3 LEU A 165     -13.727  10.744  -1.969  1.00  0.00           H  
ATOM   2575  HG  LEU A 165     -12.057  11.244   0.519  1.00  0.00           H  
ATOM   2576 HD11 LEU A 165     -11.170  10.115  -1.612  1.00  0.00           H  
ATOM   2577 HD12 LEU A 165     -11.036  11.876  -2.110  1.00  0.00           H  
ATOM   2578 HD13 LEU A 165     -10.020  11.116  -0.766  1.00  0.00           H  
ATOM   2579 HD21 LEU A 165     -11.980  13.671  -1.114  1.00  0.00           H  
ATOM   2580 HD22 LEU A 165     -13.557  13.000  -1.293  1.00  0.00           H  
ATOM   2581 HD23 LEU A 165     -12.873  13.321   0.294  1.00  0.00           H  
ATOM   2582  N   SER A 166     -16.408   8.841   0.383  1.00  0.81           N  
ATOM   2583  CA  SER A 166     -17.484   7.911   0.139  1.00  0.81           C  
ATOM   2584  C   SER A 166     -18.662   8.611  -0.710  1.00  0.81           C  
ATOM   2585  O   SER A 166     -18.663   9.857  -0.840  1.00  0.81           O  
ATOM   2586  CB  SER A 166     -17.968   7.184   1.345  1.00  0.81           C  
ATOM   2587  OG  SER A 166     -18.668   8.093   2.280  1.00  0.81           O  
ATOM   2588  H   SER A 166     -16.504   9.171   1.332  1.00  0.00           H  
ATOM   2589  HA  SER A 166     -17.042   7.145  -0.499  1.00  0.00           H  
ATOM   2590  HB2 SER A 166     -18.658   6.400   1.035  1.00  0.00           H  
ATOM   2591  HB3 SER A 166     -17.112   6.778   1.885  1.00  0.00           H  
ATOM   2592  HG  SER A 166     -18.029   8.722   2.622  1.00  0.00           H  
ATOM   2593  N   GLU A 167     -19.631   7.807  -1.171  1.00  0.80           N  
ATOM   2594  CA  GLU A 167     -20.819   8.166  -1.876  1.00  0.80           C  
ATOM   2595  C   GLU A 167     -21.694   9.149  -0.960  1.00  0.80           C  
ATOM   2596  O   GLU A 167     -21.771   8.935   0.241  1.00  0.80           O  
ATOM   2597  CB  GLU A 167     -21.577   6.851  -2.233  1.00  0.80           C  
ATOM   2598  CG  GLU A 167     -22.040   5.893  -1.158  1.00  0.80           C  
ATOM   2599  CD  GLU A 167     -21.005   5.028  -0.523  1.00  0.80           C  
ATOM   2600  OE1 GLU A 167     -19.852   5.112  -0.942  1.00  0.80           O1-
ATOM   2601  OE2 GLU A 167     -21.265   4.082   0.215  1.00  0.80           O1-
ATOM   2602  H   GLU A 167     -19.460   6.824  -1.018  1.00  0.00           H  
ATOM   2603  HA  GLU A 167     -20.479   8.609  -2.812  1.00  0.00           H  
ATOM   2604  HB2 GLU A 167     -22.463   7.171  -2.781  1.00  0.00           H  
ATOM   2605  HB3 GLU A 167     -21.097   6.182  -2.947  1.00  0.00           H  
ATOM   2606  HG2 GLU A 167     -22.524   6.410  -0.329  1.00  0.00           H  
ATOM   2607  HG3 GLU A 167     -22.787   5.229  -1.592  1.00  0.00           H  
ATOM   2608  N   PRO A 168     -22.218  10.245  -1.591  1.00  0.84           N  
ATOM   2609  CA  PRO A 168     -22.790  11.452  -0.936  1.00  0.84           C  
ATOM   2610  C   PRO A 168     -23.748  11.319   0.262  1.00  0.84           C  
ATOM   2611  O   PRO A 168     -23.756  12.118   1.215  1.00  0.84           O  
ATOM   2612  CB  PRO A 168     -23.417  12.347  -2.054  1.00  0.84           C  
ATOM   2613  CG  PRO A 168     -22.685  11.973  -3.300  1.00  0.84           C  
ATOM   2614  CD  PRO A 168     -22.289  10.512  -3.060  1.00  0.84           C  
ATOM   2615  HA  PRO A 168     -21.941  11.954  -0.472  1.00  0.00           H  
ATOM   2616  HB2 PRO A 168     -24.470  12.076  -2.134  1.00  0.00           H  
ATOM   2617  HB3 PRO A 168     -23.208  13.402  -1.874  1.00  0.00           H  
ATOM   2618  HG2 PRO A 168     -23.158  12.211  -4.253  1.00  0.00           H  
ATOM   2619  HG3 PRO A 168     -21.787  12.584  -3.211  1.00  0.00           H  
ATOM   2620  HD2 PRO A 168     -23.008   9.744  -3.344  1.00  0.00           H  
ATOM   2621  HD3 PRO A 168     -21.414  10.283  -3.668  1.00  0.00           H  
ATOM   2622  N   SER A 169     -24.581  10.253   0.299  1.00  0.84           N  
ATOM   2623  CA  SER A 169     -25.593  10.042   1.309  1.00  0.84           C  
ATOM   2624  C   SER A 169     -24.941   9.358   2.546  1.00  0.84           C  
ATOM   2625  O   SER A 169     -25.174   9.681   3.705  1.00  0.84           O  
ATOM   2626  CB  SER A 169     -26.800   9.264   0.698  1.00  0.84           C  
ATOM   2627  OG  SER A 169     -27.092   9.852  -0.561  1.00  0.84           O  
ATOM   2628  H   SER A 169     -24.474   9.555  -0.424  1.00  0.00           H  
ATOM   2629  HA  SER A 169     -26.020  11.000   1.605  1.00  0.00           H  
ATOM   2630  HB2 SER A 169     -26.653   8.184   0.694  1.00  0.00           H  
ATOM   2631  HB3 SER A 169     -27.645   9.399   1.374  1.00  0.00           H  
ATOM   2632  HG  SER A 169     -26.944  10.792  -0.431  1.00  0.00           H  
ATOM   2633  N   ASN A 170     -23.964   8.498   2.226  1.00  0.84           N  
ATOM   2634  CA  ASN A 170     -23.105   7.862   3.248  1.00  0.84           C  
ATOM   2635  C   ASN A 170     -22.086   8.844   3.869  1.00  0.84           C  
ATOM   2636  O   ASN A 170     -21.803   8.861   5.066  1.00  0.84           O  
ATOM   2637  CB  ASN A 170     -22.372   6.648   2.632  1.00  0.84           C  
ATOM   2638  CG  ASN A 170     -21.478   5.816   3.485  1.00  0.84           C  
ATOM   2639  ND2 ASN A 170     -20.880   4.736   2.927  1.00  0.84           N  
ATOM   2640  OD1 ASN A 170     -21.249   6.098   4.665  1.00  0.84           O  
ATOM   2641  H   ASN A 170     -23.767   8.308   1.254  1.00  0.00           H  
ATOM   2642  HA  ASN A 170     -23.743   7.472   4.040  1.00  0.00           H  
ATOM   2643  HB2 ASN A 170     -23.120   5.939   2.277  1.00  0.00           H  
ATOM   2644  HB3 ASN A 170     -21.789   6.902   1.747  1.00  0.00           H  
ATOM   2645 HD21 ASN A 170     -20.917   4.480   1.951  1.00  0.00           H  
ATOM   2646 HD22 ASN A 170     -20.273   4.190   3.521  1.00  0.00           H  
ATOM   2647  N   LEU A 171     -21.566   9.671   2.974  1.00  0.83           N  
ATOM   2648  CA  LEU A 171     -20.723  10.801   3.440  1.00  0.83           C  
ATOM   2649  C   LEU A 171     -21.551  11.753   4.360  1.00  0.83           C  
ATOM   2650  O   LEU A 171     -20.984  12.147   5.388  1.00  0.83           O  
ATOM   2651  CB  LEU A 171     -20.098  11.513   2.181  1.00  0.83           C  
ATOM   2652  CG  LEU A 171     -19.230  12.726   2.531  1.00  0.83           C  
ATOM   2653  CD1 LEU A 171     -17.971  12.294   3.276  1.00  0.83           C  
ATOM   2654  CD2 LEU A 171     -18.747  13.609   1.419  1.00  0.83           C  
ATOM   2655  H   LEU A 171     -21.581   9.387   2.005  1.00  0.00           H  
ATOM   2656  HA  LEU A 171     -19.945  10.355   4.059  1.00  0.00           H  
ATOM   2657  HB2 LEU A 171     -19.479  10.760   1.695  1.00  0.00           H  
ATOM   2658  HB3 LEU A 171     -20.859  11.834   1.470  1.00  0.00           H  
ATOM   2659  HG  LEU A 171     -19.806  13.356   3.209  1.00  0.00           H  
ATOM   2660 HD11 LEU A 171     -17.610  11.412   2.746  1.00  0.00           H  
ATOM   2661 HD12 LEU A 171     -17.203  13.055   3.412  1.00  0.00           H  
ATOM   2662 HD13 LEU A 171     -18.236  12.067   4.309  1.00  0.00           H  
ATOM   2663 HD21 LEU A 171     -17.803  13.281   0.984  1.00  0.00           H  
ATOM   2664 HD22 LEU A 171     -19.488  13.640   0.621  1.00  0.00           H  
ATOM   2665 HD23 LEU A 171     -18.547  14.601   1.824  1.00  0.00           H  
ATOM   2666  N   LYS A 172     -22.832  12.032   4.062  1.00  0.82           N  
ATOM   2667  CA  LYS A 172     -23.659  12.813   4.945  1.00  0.82           C  
ATOM   2668  C   LYS A 172     -23.963  12.120   6.314  1.00  0.82           C  
ATOM   2669  O   LYS A 172     -23.913  12.789   7.342  1.00  0.82           O  
ATOM   2670  CB  LYS A 172     -24.922  13.211   4.168  1.00  0.82           C  
ATOM   2671  CG  LYS A 172     -26.005  13.811   5.062  1.00  0.82           C  
ATOM   2672  CD  LYS A 172     -27.294  14.264   4.370  1.00  0.82           C  
ATOM   2673  CE  LYS A 172     -28.427  14.767   5.241  1.00  0.82           C  
ATOM   2674  NZ  LYS A 172     -28.030  15.660   6.309  1.00  0.82           N1+
ATOM   2675  H   LYS A 172     -23.201  11.890   3.133  1.00  0.00           H  
ATOM   2676  HA  LYS A 172     -23.140  13.748   5.156  1.00  0.00           H  
ATOM   2677  HB2 LYS A 172     -24.704  13.919   3.369  1.00  0.00           H  
ATOM   2678  HB3 LYS A 172     -25.302  12.334   3.643  1.00  0.00           H  
ATOM   2679  HG2 LYS A 172     -26.329  13.155   5.871  1.00  0.00           H  
ATOM   2680  HG3 LYS A 172     -25.465  14.626   5.546  1.00  0.00           H  
ATOM   2681  HD2 LYS A 172     -26.959  14.959   3.600  1.00  0.00           H  
ATOM   2682  HD3 LYS A 172     -27.646  13.372   3.853  1.00  0.00           H  
ATOM   2683  HE2 LYS A 172     -29.302  15.181   4.741  1.00  0.00           H  
ATOM   2684  HE3 LYS A 172     -28.968  13.931   5.684  1.00  0.00           H  
ATOM   2685  HZ1 LYS A 172     -27.522  15.149   7.016  1.00  0.00           H  
ATOM   2686  HZ2 LYS A 172     -27.567  16.530   6.088  1.00  0.00           H  
ATOM   2687  HZ3 LYS A 172     -28.898  16.004   6.697  1.00  0.00           H  
ATOM   2688  N   LYS A 173     -24.306  10.821   6.238  1.00  0.84           N  
ATOM   2689  CA  LYS A 173     -24.792  10.089   7.404  1.00  0.84           C  
ATOM   2690  C   LYS A 173     -23.901  10.037   8.647  1.00  0.84           C  
ATOM   2691  O   LYS A 173     -24.321  10.029   9.773  1.00  0.84           O  
ATOM   2692  CB  LYS A 173     -25.040   8.664   6.808  1.00  0.84           C  
ATOM   2693  CG  LYS A 173     -25.601   7.590   7.801  1.00  0.84           C  
ATOM   2694  CD  LYS A 173     -25.747   6.132   7.155  1.00  0.84           C  
ATOM   2695  CE  LYS A 173     -26.078   5.054   8.148  1.00  0.84           C  
ATOM   2696  NZ  LYS A 173     -26.114   3.696   7.511  1.00  0.84           N1+
ATOM   2697  H   LYS A 173     -24.146  10.261   5.413  1.00  0.00           H  
ATOM   2698  HA  LYS A 173     -25.776  10.462   7.684  1.00  0.00           H  
ATOM   2699  HB2 LYS A 173     -25.774   8.686   6.003  1.00  0.00           H  
ATOM   2700  HB3 LYS A 173     -24.037   8.334   6.538  1.00  0.00           H  
ATOM   2701  HG2 LYS A 173     -24.867   7.497   8.602  1.00  0.00           H  
ATOM   2702  HG3 LYS A 173     -26.446   8.042   8.320  1.00  0.00           H  
ATOM   2703  HD2 LYS A 173     -26.554   6.236   6.430  1.00  0.00           H  
ATOM   2704  HD3 LYS A 173     -24.856   5.930   6.560  1.00  0.00           H  
ATOM   2705  HE2 LYS A 173     -25.293   5.060   8.904  1.00  0.00           H  
ATOM   2706  HE3 LYS A 173     -27.060   5.231   8.586  1.00  0.00           H  
ATOM   2707  HZ1 LYS A 173     -25.308   3.365   7.000  1.00  0.00           H  
ATOM   2708  HZ2 LYS A 173     -26.383   2.961   8.149  1.00  0.00           H  
ATOM   2709  HZ3 LYS A 173     -26.907   3.689   6.885  1.00  0.00           H  
ATOM   2710  N   LYS A 174     -22.597  10.038   8.376  1.00  0.85           N  
ATOM   2711  CA  LYS A 174     -21.464  10.057   9.280  1.00  0.85           C  
ATOM   2712  C   LYS A 174     -21.242  11.550   9.830  1.00  0.85           C  
ATOM   2713  O   LYS A 174     -21.267  11.772  11.036  1.00  0.85           O  
ATOM   2714  CB  LYS A 174     -20.222   9.396   8.681  1.00  0.85           C  
ATOM   2715  CG  LYS A 174     -20.267   7.858   8.507  1.00  0.85           C  
ATOM   2716  CD  LYS A 174     -18.939   7.169   7.957  1.00  0.85           C  
ATOM   2717  CE  LYS A 174     -18.979   5.613   7.789  1.00  0.85           C  
ATOM   2718  NZ  LYS A 174     -20.036   5.005   7.046  1.00  0.85           N1+
ATOM   2719  H   LYS A 174     -22.497  10.018   7.371  1.00  0.00           H  
ATOM   2720  HA  LYS A 174     -21.671   9.466  10.173  1.00  0.00           H  
ATOM   2721  HB2 LYS A 174     -19.955   9.852   7.728  1.00  0.00           H  
ATOM   2722  HB3 LYS A 174     -19.398   9.658   9.344  1.00  0.00           H  
ATOM   2723  HG2 LYS A 174     -20.347   7.443   9.512  1.00  0.00           H  
ATOM   2724  HG3 LYS A 174     -21.033   7.560   7.791  1.00  0.00           H  
ATOM   2725  HD2 LYS A 174     -18.630   7.697   7.054  1.00  0.00           H  
ATOM   2726  HD3 LYS A 174     -18.260   7.482   8.751  1.00  0.00           H  
ATOM   2727  HE2 LYS A 174     -18.020   5.307   7.371  1.00  0.00           H  
ATOM   2728  HE3 LYS A 174     -19.030   5.213   8.801  1.00  0.00           H  
ATOM   2729  HZ1 LYS A 174     -20.907   4.903   7.549  1.00  0.00           H  
ATOM   2730  HZ2 LYS A 174     -20.173   5.571   6.221  1.00  0.00           H  
ATOM   2731  HZ3 LYS A 174     -19.722   4.054   6.916  1.00  0.00           H  
ATOM   2732  N   PHE A 175     -21.170  12.553   8.941  1.00  0.84           N  
ATOM   2733  CA  PHE A 175     -21.122  14.018   9.338  1.00  0.84           C  
ATOM   2734  C   PHE A 175     -22.254  14.580  10.127  1.00  0.84           C  
ATOM   2735  O   PHE A 175     -22.031  15.482  10.942  1.00  0.84           O  
ATOM   2736  CB  PHE A 175     -20.878  14.809   8.109  1.00  0.84           C  
ATOM   2737  CG  PHE A 175     -19.459  15.065   7.739  1.00  0.84           C  
ATOM   2738  CD1 PHE A 175     -18.531  15.502   8.655  1.00  0.84           C  
ATOM   2739  CD2 PHE A 175     -19.047  14.819   6.466  1.00  0.84           C  
ATOM   2740  CE1 PHE A 175     -17.209  15.713   8.306  1.00  0.84           C  
ATOM   2741  CE2 PHE A 175     -17.773  15.003   6.064  1.00  0.84           C  
ATOM   2742  CZ  PHE A 175     -16.811  15.440   6.985  1.00  0.84           C  
ATOM   2743  H   PHE A 175     -21.168  12.391   7.944  1.00  0.00           H  
ATOM   2744  HA  PHE A 175     -20.251  14.095   9.988  1.00  0.00           H  
ATOM   2745  HB2 PHE A 175     -21.463  14.398   7.287  1.00  0.00           H  
ATOM   2746  HB3 PHE A 175     -21.127  15.850   8.317  1.00  0.00           H  
ATOM   2747  HD1 PHE A 175     -18.897  15.720   9.648  1.00  0.00           H  
ATOM   2748  HD2 PHE A 175     -19.738  14.468   5.715  1.00  0.00           H  
ATOM   2749  HE1 PHE A 175     -16.368  15.895   8.959  1.00  0.00           H  
ATOM   2750  HE2 PHE A 175     -17.570  14.911   5.008  1.00  0.00           H  
ATOM   2751  HZ  PHE A 175     -15.762  15.581   6.771  1.00  0.00           H  
ATOM   2752  N   ASP A 176     -23.529  14.091   9.964  1.00  0.84           N  
ATOM   2753  CA  ASP A 176     -24.689  14.458  10.753  1.00  0.84           C  
ATOM   2754  C   ASP A 176     -24.583  14.344  12.242  1.00  0.84           C  
ATOM   2755  O   ASP A 176     -24.918  15.226  13.004  1.00  0.84           O  
ATOM   2756  CB  ASP A 176     -25.920  13.632  10.464  1.00  0.84           C  
ATOM   2757  CG  ASP A 176     -26.456  13.799   9.077  1.00  0.84           C  
ATOM   2758  OD1 ASP A 176     -26.470  14.893   8.534  1.00  0.84           O1-
ATOM   2759  OD2 ASP A 176     -26.977  12.777   8.526  1.00  0.84           O1-
ATOM   2760  H   ASP A 176     -23.686  13.496   9.164  1.00  0.00           H  
ATOM   2761  HA  ASP A 176     -24.964  15.494  10.556  1.00  0.00           H  
ATOM   2762  HB2 ASP A 176     -25.677  12.572  10.532  1.00  0.00           H  
ATOM   2763  HB3 ASP A 176     -26.677  13.911  11.197  1.00  0.00           H  
ATOM   2764  N   GLU A 177     -23.838  13.269  12.631  1.00  0.83           N  
ATOM   2765  CA  GLU A 177     -23.679  12.792  14.048  1.00  0.83           C  
ATOM   2766  C   GLU A 177     -22.406  13.415  14.566  1.00  0.83           C  
ATOM   2767  O   GLU A 177     -22.236  13.502  15.787  1.00  0.83           O  
ATOM   2768  CB  GLU A 177     -23.561  11.240  14.008  1.00  0.83           C  
ATOM   2769  CG  GLU A 177     -23.926  10.445  15.295  1.00  0.83           C  
ATOM   2770  CD  GLU A 177     -23.943   8.959  15.069  1.00  0.83           C  
ATOM   2771  OE1 GLU A 177     -24.209   8.144  15.990  1.00  0.83           O1-
ATOM   2772  OE2 GLU A 177     -23.701   8.490  13.952  1.00  0.83           O1-
ATOM   2773  H   GLU A 177     -23.429  12.754  11.864  1.00  0.00           H  
ATOM   2774  HA  GLU A 177     -24.490  13.252  14.612  1.00  0.00           H  
ATOM   2775  HB2 GLU A 177     -24.231  10.844  13.245  1.00  0.00           H  
ATOM   2776  HB3 GLU A 177     -22.509  11.028  13.816  1.00  0.00           H  
ATOM   2777  HG2 GLU A 177     -23.268  10.666  16.135  1.00  0.00           H  
ATOM   2778  HG3 GLU A 177     -24.897  10.733  15.699  1.00  0.00           H  
ATOM   2779  N   ILE A 178     -21.525  13.929  13.742  1.00  0.83           N  
ATOM   2780  CA  ILE A 178     -20.436  14.770  14.208  1.00  0.83           C  
ATOM   2781  C   ILE A 178     -20.858  16.162  14.781  1.00  0.83           C  
ATOM   2782  O   ILE A 178     -20.255  16.569  15.756  1.00  0.83           O  
ATOM   2783  CB  ILE A 178     -19.290  14.753  13.150  1.00  0.83           C  
ATOM   2784  CG1 ILE A 178     -18.780  13.345  12.868  1.00  0.83           C  
ATOM   2785  CG2 ILE A 178     -18.225  15.740  13.471  1.00  0.83           C  
ATOM   2786  CD1 ILE A 178     -18.104  13.098  11.527  1.00  0.83           C  
ATOM   2787  H   ILE A 178     -21.762  13.898  12.761  1.00  0.00           H  
ATOM   2788  HA  ILE A 178     -20.045  14.108  14.981  1.00  0.00           H  
ATOM   2789  HB  ILE A 178     -19.817  15.172  12.292  1.00  0.00           H  
ATOM   2790 HG12 ILE A 178     -18.046  13.111  13.638  1.00  0.00           H  
ATOM   2791 HG13 ILE A 178     -19.504  12.549  13.046  1.00  0.00           H  
ATOM   2792 HG21 ILE A 178     -17.484  15.732  12.672  1.00  0.00           H  
ATOM   2793 HG22 ILE A 178     -18.608  16.730  13.720  1.00  0.00           H  
ATOM   2794 HG23 ILE A 178     -17.672  15.408  14.350  1.00  0.00           H  
ATOM   2795 HD11 ILE A 178     -18.961  12.595  11.079  1.00  0.00           H  
ATOM   2796 HD12 ILE A 178     -17.772  13.968  10.959  1.00  0.00           H  
ATOM   2797 HD13 ILE A 178     -17.341  12.328  11.642  1.00  0.00           H  
ATOM   2798  N   PHE A 179     -21.895  16.796  14.149  1.00  0.81           N  
ATOM   2799  CA  PHE A 179     -22.384  18.145  14.532  1.00  0.81           C  
ATOM   2800  C   PHE A 179     -23.646  18.081  15.392  1.00  0.81           C  
ATOM   2801  O   PHE A 179     -24.182  19.138  15.739  1.00  0.81           O  
ATOM   2802  CB  PHE A 179     -22.586  19.029  13.317  1.00  0.81           C  
ATOM   2803  CG  PHE A 179     -21.301  19.642  12.837  1.00  0.81           C  
ATOM   2804  CD1 PHE A 179     -20.900  20.867  13.306  1.00  0.81           C  
ATOM   2805  CD2 PHE A 179     -20.434  18.919  11.977  1.00  0.81           C  
ATOM   2806  CE1 PHE A 179     -19.649  21.410  12.886  1.00  0.81           C  
ATOM   2807  CE2 PHE A 179     -19.205  19.455  11.601  1.00  0.81           C  
ATOM   2808  CZ  PHE A 179     -18.859  20.776  11.982  1.00  0.81           C  
ATOM   2809  H   PHE A 179     -22.418  16.297  13.443  1.00  0.00           H  
ATOM   2810  HA  PHE A 179     -21.663  18.594  15.215  1.00  0.00           H  
ATOM   2811  HB2 PHE A 179     -22.988  18.476  12.468  1.00  0.00           H  
ATOM   2812  HB3 PHE A 179     -23.282  19.867  13.360  1.00  0.00           H  
ATOM   2813  HD1 PHE A 179     -21.559  21.434  13.946  1.00  0.00           H  
ATOM   2814  HD2 PHE A 179     -20.741  18.011  11.479  1.00  0.00           H  
ATOM   2815  HE1 PHE A 179     -19.469  22.406  13.263  1.00  0.00           H  
ATOM   2816  HE2 PHE A 179     -18.651  18.896  10.861  1.00  0.00           H  
ATOM   2817  HZ  PHE A 179     -17.932  21.222  11.653  1.00  0.00           H  
ATOM   2818  N   GLN A 180     -24.142  16.894  15.728  1.00  0.82           N  
ATOM   2819  CA  GLN A 180     -25.466  16.638  16.307  1.00  0.82           C  
ATOM   2820  C   GLN A 180     -26.650  17.496  15.868  1.00  0.82           C  
ATOM   2821  O   GLN A 180     -27.508  17.916  16.703  1.00  0.82           O  
ATOM   2822  CB  GLN A 180     -25.350  16.575  17.904  1.00  0.82           C  
ATOM   2823  CG  GLN A 180     -24.603  15.365  18.432  1.00  0.82           C  
ATOM   2824  CD  GLN A 180     -25.310  14.053  18.021  1.00  0.82           C  
ATOM   2825  NE2 GLN A 180     -24.548  13.072  17.583  1.00  0.82           N  
ATOM   2826  OE1 GLN A 180     -26.553  14.003  18.061  1.00  0.82           O  
ATOM   2827  H   GLN A 180     -23.667  16.068  15.391  1.00  0.00           H  
ATOM   2828  HA  GLN A 180     -25.797  15.662  15.952  1.00  0.00           H  
ATOM   2829  HB2 GLN A 180     -24.959  17.513  18.296  1.00  0.00           H  
ATOM   2830  HB3 GLN A 180     -26.338  16.442  18.346  1.00  0.00           H  
ATOM   2831  HG2 GLN A 180     -23.646  15.254  17.922  1.00  0.00           H  
ATOM   2832  HG3 GLN A 180     -24.552  15.523  19.509  1.00  0.00           H  
ATOM   2833 HE21 GLN A 180     -23.585  13.102  17.278  1.00  0.00           H  
ATOM   2834 HE22 GLN A 180     -25.021  12.195  17.416  1.00  0.00           H  
ATOM   2835  N   ALA A 181     -26.736  17.749  14.552  1.00  0.82           N  
ATOM   2836  CA  ALA A 181     -27.658  18.733  14.058  1.00  0.82           C  
ATOM   2837  C   ALA A 181     -29.114  18.367  14.066  1.00  0.82           C  
ATOM   2838  O   ALA A 181     -29.948  19.177  14.528  1.00  0.82           O  
ATOM   2839  CB  ALA A 181     -27.229  19.019  12.586  1.00  0.82           C  
ATOM   2840  H   ALA A 181     -26.120  17.312  13.882  1.00  0.00           H  
ATOM   2841  HA  ALA A 181     -27.572  19.714  14.526  1.00  0.00           H  
ATOM   2842  HB1 ALA A 181     -27.894  19.681  12.031  1.00  0.00           H  
ATOM   2843  HB2 ALA A 181     -26.195  19.304  12.393  1.00  0.00           H  
ATOM   2844  HB3 ALA A 181     -27.398  18.105  12.017  1.00  0.00           H  
ATOM   2845  N   MET A 182     -29.380  17.084  13.815  1.00  0.76           N  
ATOM   2846  CA  MET A 182     -30.674  16.477  14.001  1.00  0.76           C  
ATOM   2847  C   MET A 182     -31.147  16.614  15.479  1.00  0.76           C  
ATOM   2848  O   MET A 182     -32.313  16.309  15.707  1.00  0.76           O  
ATOM   2849  CB  MET A 182     -30.667  15.027  13.484  1.00  0.76           C  
ATOM   2850  CG  MET A 182     -29.925  14.649  12.148  1.00  0.76           C  
ATOM   2851  SD  MET A 182     -30.743  15.108  10.624  1.00  0.76           S  
ATOM   2852  CE  MET A 182     -29.902  13.966   9.443  1.00  0.76           C  
ATOM   2853  H   MET A 182     -28.617  16.438  13.956  1.00  0.00           H  
ATOM   2854  HA  MET A 182     -31.446  16.865  13.338  1.00  0.00           H  
ATOM   2855  HB2 MET A 182     -30.142  14.425  14.225  1.00  0.00           H  
ATOM   2856  HB3 MET A 182     -31.681  14.629  13.465  1.00  0.00           H  
ATOM   2857  HG2 MET A 182     -28.858  14.870  12.123  1.00  0.00           H  
ATOM   2858  HG3 MET A 182     -29.678  13.591  12.067  1.00  0.00           H  
ATOM   2859  HE1 MET A 182     -29.422  14.380   8.556  1.00  0.00           H  
ATOM   2860  HE2 MET A 182     -29.187  13.308   9.937  1.00  0.00           H  
ATOM   2861  HE3 MET A 182     -30.579  13.196   9.074  1.00  0.00           H  
ATOM   2862  N   LYS A 183     -30.351  16.965  16.510  1.00  0.78           N  
ATOM   2863  CA  LYS A 183     -30.832  17.193  17.878  1.00  0.78           C  
ATOM   2864  C   LYS A 183     -31.271  18.654  18.075  1.00  0.78           C  
ATOM   2865  O   LYS A 183     -32.395  18.887  18.469  1.00  0.78           O  
ATOM   2866  CB  LYS A 183     -29.737  16.687  18.910  1.00  0.78           C  
ATOM   2867  CG  LYS A 183     -30.245  16.186  20.300  1.00  0.78           C  
ATOM   2868  CD  LYS A 183     -29.554  14.993  20.940  1.00  0.78           C  
ATOM   2869  CE  LYS A 183     -28.066  15.298  21.156  1.00  0.78           C  
ATOM   2870  NZ  LYS A 183     -27.400  14.218  21.835  1.00  0.78           N1+
ATOM   2871  H   LYS A 183     -29.480  17.356  16.181  1.00  0.00           H  
ATOM   2872  HA  LYS A 183     -31.731  16.609  18.074  1.00  0.00           H  
ATOM   2873  HB2 LYS A 183     -29.121  15.873  18.526  1.00  0.00           H  
ATOM   2874  HB3 LYS A 183     -28.951  17.441  18.956  1.00  0.00           H  
ATOM   2875  HG2 LYS A 183     -30.285  17.004  21.020  1.00  0.00           H  
ATOM   2876  HG3 LYS A 183     -31.284  15.902  20.136  1.00  0.00           H  
ATOM   2877  HD2 LYS A 183     -30.136  14.794  21.839  1.00  0.00           H  
ATOM   2878  HD3 LYS A 183     -29.680  14.037  20.432  1.00  0.00           H  
ATOM   2879  HE2 LYS A 183     -27.631  15.656  20.222  1.00  0.00           H  
ATOM   2880  HE3 LYS A 183     -28.016  16.180  21.794  1.00  0.00           H  
ATOM   2881  HZ1 LYS A 183     -27.698  14.267  22.799  1.00  0.00           H  
ATOM   2882  HZ2 LYS A 183     -27.507  13.284  21.465  1.00  0.00           H  
ATOM   2883  HZ3 LYS A 183     -26.394  14.275  21.906  1.00  0.00           H  
ATOM   2884  N   PHE A 184     -30.483  19.630  17.577  1.00  0.79           N  
ATOM   2885  CA  PHE A 184     -30.834  21.101  17.610  1.00  0.79           C  
ATOM   2886  C   PHE A 184     -32.040  21.370  16.735  1.00  0.79           C  
ATOM   2887  O   PHE A 184     -32.898  22.176  17.213  1.00  0.79           O  
ATOM   2888  CB  PHE A 184     -29.767  21.987  17.110  1.00  0.79           C  
ATOM   2889  CG  PHE A 184     -28.494  21.875  17.915  1.00  0.79           C  
ATOM   2890  CD1 PHE A 184     -27.407  21.137  17.492  1.00  0.79           C  
ATOM   2891  CD2 PHE A 184     -28.542  22.330  19.283  1.00  0.79           C  
ATOM   2892  CE1 PHE A 184     -26.322  20.982  18.338  1.00  0.79           C  
ATOM   2893  CE2 PHE A 184     -27.407  22.188  20.087  1.00  0.79           C  
ATOM   2894  CZ  PHE A 184     -26.259  21.531  19.607  1.00  0.79           C  
ATOM   2895  H   PHE A 184     -29.664  19.318  17.075  1.00  0.00           H  
ATOM   2896  HA  PHE A 184     -31.087  21.388  18.631  1.00  0.00           H  
ATOM   2897  HB2 PHE A 184     -29.430  21.790  16.093  1.00  0.00           H  
ATOM   2898  HB3 PHE A 184     -29.985  23.054  17.150  1.00  0.00           H  
ATOM   2899  HD1 PHE A 184     -27.357  20.623  16.543  1.00  0.00           H  
ATOM   2900  HD2 PHE A 184     -29.437  22.790  19.674  1.00  0.00           H  
ATOM   2901  HE1 PHE A 184     -25.583  20.279  17.983  1.00  0.00           H  
ATOM   2902  HE2 PHE A 184     -27.474  22.544  21.105  1.00  0.00           H  
ATOM   2903  HZ  PHE A 184     -25.352  21.380  20.173  1.00  0.00           H  
ATOM   2904  N   THR A 185     -32.191  20.863  15.527  1.00  0.84           N  
ATOM   2905  CA  THR A 185     -33.442  21.070  14.781  1.00  0.84           C  
ATOM   2906  C   THR A 185     -34.675  20.384  15.468  1.00  0.84           C  
ATOM   2907  O   THR A 185     -35.687  21.026  15.574  1.00  0.84           O  
ATOM   2908  CB  THR A 185     -33.335  20.582  13.292  1.00  0.84           C  
ATOM   2909  CG2 THR A 185     -32.461  21.537  12.465  1.00  0.84           C  
ATOM   2910  OG1 THR A 185     -32.752  19.289  13.240  1.00  0.84           O  
ATOM   2911  H   THR A 185     -31.512  20.265  15.078  1.00  0.00           H  
ATOM   2912  HA  THR A 185     -33.583  22.150  14.788  1.00  0.00           H  
ATOM   2913  HB  THR A 185     -34.315  20.494  12.822  1.00  0.00           H  
ATOM   2914  HG1 THR A 185     -33.444  18.640  13.091  1.00  0.00           H  
ATOM   2915 HG21 THR A 185     -32.773  22.559  12.253  1.00  0.00           H  
ATOM   2916 HG22 THR A 185     -31.448  21.615  12.861  1.00  0.00           H  
ATOM   2917 HG23 THR A 185     -32.381  21.189  11.435  1.00  0.00           H  
ATOM   2918  N   LYS A 186     -34.548  19.149  15.957  1.00  0.82           N  
ATOM   2919  CA  LYS A 186     -35.709  18.660  16.786  1.00  0.82           C  
ATOM   2920  C   LYS A 186     -36.000  19.491  18.088  1.00  0.82           C  
ATOM   2921  O   LYS A 186     -37.193  19.660  18.445  1.00  0.82           O  
ATOM   2922  CB  LYS A 186     -35.331  17.206  17.198  1.00  0.82           C  
ATOM   2923  CG  LYS A 186     -35.391  16.384  15.943  1.00  0.82           C  
ATOM   2924  CD  LYS A 186     -36.697  16.041  15.356  1.00  0.82           C  
ATOM   2925  CE  LYS A 186     -37.741  15.478  16.317  1.00  0.82           C  
ATOM   2926  NZ  LYS A 186     -39.011  15.091  15.627  1.00  0.82           N1+
ATOM   2927  H   LYS A 186     -33.746  18.541  15.873  1.00  0.00           H  
ATOM   2928  HA  LYS A 186     -36.616  18.649  16.181  1.00  0.00           H  
ATOM   2929  HB2 LYS A 186     -34.323  17.167  17.611  1.00  0.00           H  
ATOM   2930  HB3 LYS A 186     -36.083  16.846  17.900  1.00  0.00           H  
ATOM   2931  HG2 LYS A 186     -34.742  16.828  15.189  1.00  0.00           H  
ATOM   2932  HG3 LYS A 186     -34.900  15.446  16.203  1.00  0.00           H  
ATOM   2933  HD2 LYS A 186     -37.095  16.835  14.723  1.00  0.00           H  
ATOM   2934  HD3 LYS A 186     -36.499  15.200  14.692  1.00  0.00           H  
ATOM   2935  HE2 LYS A 186     -37.320  14.540  16.679  1.00  0.00           H  
ATOM   2936  HE3 LYS A 186     -37.931  16.137  17.164  1.00  0.00           H  
ATOM   2937  HZ1 LYS A 186     -39.514  15.849  15.189  1.00  0.00           H  
ATOM   2938  HZ2 LYS A 186     -38.881  14.372  14.929  1.00  0.00           H  
ATOM   2939  HZ3 LYS A 186     -39.678  14.666  16.255  1.00  0.00           H  
ATOM   2940  N   ALA A 187     -35.009  20.092  18.650  1.00  0.86           N  
ATOM   2941  CA  ALA A 187     -35.158  21.100  19.781  1.00  0.86           C  
ATOM   2942  C   ALA A 187     -35.896  22.357  19.353  1.00  0.86           C  
ATOM   2943  O   ALA A 187     -36.876  22.733  19.970  1.00  0.86           O  
ATOM   2944  CB  ALA A 187     -33.829  21.497  20.442  1.00  0.86           C  
ATOM   2945  H   ALA A 187     -34.021  19.971  18.478  1.00  0.00           H  
ATOM   2946  HA  ALA A 187     -35.738  20.556  20.527  1.00  0.00           H  
ATOM   2947  HB1 ALA A 187     -33.936  22.166  21.296  1.00  0.00           H  
ATOM   2948  HB2 ALA A 187     -33.222  20.688  20.848  1.00  0.00           H  
ATOM   2949  HB3 ALA A 187     -33.338  22.059  19.648  1.00  0.00           H  
ATOM   2950  N   LEU A 188     -35.443  22.926  18.215  1.00  0.85           N  
ATOM   2951  CA  LEU A 188     -36.137  24.059  17.588  1.00  0.85           C  
ATOM   2952  C   LEU A 188     -37.638  23.880  17.294  1.00  0.85           C  
ATOM   2953  O   LEU A 188     -38.426  24.720  17.652  1.00  0.85           O  
ATOM   2954  CB  LEU A 188     -35.438  24.492  16.269  1.00  0.85           C  
ATOM   2955  CG  LEU A 188     -34.147  25.354  16.448  1.00  0.85           C  
ATOM   2956  CD1 LEU A 188     -33.652  25.449  14.984  1.00  0.85           C  
ATOM   2957  CD2 LEU A 188     -34.498  26.791  16.917  1.00  0.85           C  
ATOM   2958  H   LEU A 188     -34.590  22.515  17.863  1.00  0.00           H  
ATOM   2959  HA  LEU A 188     -35.988  24.830  18.345  1.00  0.00           H  
ATOM   2960  HB2 LEU A 188     -35.233  23.610  15.662  1.00  0.00           H  
ATOM   2961  HB3 LEU A 188     -36.157  25.043  15.664  1.00  0.00           H  
ATOM   2962  HG  LEU A 188     -33.398  24.822  17.034  1.00  0.00           H  
ATOM   2963 HD11 LEU A 188     -33.429  24.456  14.593  1.00  0.00           H  
ATOM   2964 HD12 LEU A 188     -34.414  25.836  14.307  1.00  0.00           H  
ATOM   2965 HD13 LEU A 188     -32.765  26.041  14.759  1.00  0.00           H  
ATOM   2966 HD21 LEU A 188     -33.947  27.644  16.520  1.00  0.00           H  
ATOM   2967 HD22 LEU A 188     -35.572  26.898  16.765  1.00  0.00           H  
ATOM   2968 HD23 LEU A 188     -34.515  26.803  18.006  1.00  0.00           H  
ATOM   2969  N   ASP A 189     -37.986  22.765  16.626  1.00  0.86           N  
ATOM   2970  CA  ASP A 189     -39.331  22.201  16.403  1.00  0.86           C  
ATOM   2971  C   ASP A 189     -40.337  22.265  17.589  1.00  0.86           C  
ATOM   2972  O   ASP A 189     -41.452  22.685  17.555  1.00  0.86           O  
ATOM   2973  CB  ASP A 189     -39.316  20.839  15.702  1.00  0.86           C  
ATOM   2974  CG  ASP A 189     -38.921  20.818  14.229  1.00  0.86           C  
ATOM   2975  OD1 ASP A 189     -38.831  21.864  13.553  1.00  0.86           O1-
ATOM   2976  OD2 ASP A 189     -38.650  19.675  13.773  1.00  0.86           O1-
ATOM   2977  H   ASP A 189     -37.271  22.095  16.378  1.00  0.00           H  
ATOM   2978  HA  ASP A 189     -39.714  22.963  15.724  1.00  0.00           H  
ATOM   2979  HB2 ASP A 189     -38.505  20.357  16.248  1.00  0.00           H  
ATOM   2980  HB3 ASP A 189     -40.186  20.224  15.930  1.00  0.00           H  
ATOM   2981  N   ASN A 190     -39.720  21.783  18.643  1.00  0.87           N  
ATOM   2982  CA  ASN A 190     -40.383  21.633  19.960  1.00  0.87           C  
ATOM   2983  C   ASN A 190     -40.703  23.077  20.549  1.00  0.87           C  
ATOM   2984  O   ASN A 190     -41.805  23.337  20.956  1.00  0.87           O  
ATOM   2985  CB  ASN A 190     -39.543  20.840  21.022  1.00  0.87           C  
ATOM   2986  CG  ASN A 190     -39.812  19.337  20.939  1.00  0.87           C  
ATOM   2987  ND2 ASN A 190     -39.457  18.654  19.805  1.00  0.87           N  
ATOM   2988  OD1 ASN A 190     -40.457  18.753  21.854  1.00  0.87           O  
ATOM   2989  H   ASN A 190     -38.813  21.366  18.488  1.00  0.00           H  
ATOM   2990  HA  ASN A 190     -41.287  21.062  19.748  1.00  0.00           H  
ATOM   2991  HB2 ASN A 190     -38.490  21.109  21.108  1.00  0.00           H  
ATOM   2992  HB3 ASN A 190     -40.031  21.187  21.932  1.00  0.00           H  
ATOM   2993 HD21 ASN A 190     -38.896  19.142  19.121  1.00  0.00           H  
ATOM   2994 HD22 ASN A 190     -39.601  17.656  19.742  1.00  0.00           H  
ATOM   2995  N   LEU A 191     -39.709  24.016  20.447  1.00  0.86           N  
ATOM   2996  CA  LEU A 191     -39.901  25.426  20.824  1.00  0.86           C  
ATOM   2997  C   LEU A 191     -41.056  26.019  20.001  1.00  0.86           C  
ATOM   2998  O   LEU A 191     -41.934  26.590  20.628  1.00  0.86           O  
ATOM   2999  CB  LEU A 191     -38.617  26.283  20.657  1.00  0.86           C  
ATOM   3000  CG  LEU A 191     -37.461  25.947  21.631  1.00  0.86           C  
ATOM   3001  CD1 LEU A 191     -36.114  26.328  20.993  1.00  0.86           C  
ATOM   3002  CD2 LEU A 191     -37.641  26.554  23.050  1.00  0.86           C  
ATOM   3003  H   LEU A 191     -38.895  23.802  19.890  1.00  0.00           H  
ATOM   3004  HA  LEU A 191     -40.141  25.450  21.887  1.00  0.00           H  
ATOM   3005  HB2 LEU A 191     -38.296  26.342  19.617  1.00  0.00           H  
ATOM   3006  HB3 LEU A 191     -38.949  27.320  20.701  1.00  0.00           H  
ATOM   3007  HG  LEU A 191     -37.406  24.859  21.654  1.00  0.00           H  
ATOM   3008 HD11 LEU A 191     -35.402  25.503  20.969  1.00  0.00           H  
ATOM   3009 HD12 LEU A 191     -36.236  26.753  19.997  1.00  0.00           H  
ATOM   3010 HD13 LEU A 191     -35.686  27.185  21.514  1.00  0.00           H  
ATOM   3011 HD21 LEU A 191     -37.893  25.761  23.754  1.00  0.00           H  
ATOM   3012 HD22 LEU A 191     -36.748  27.068  23.406  1.00  0.00           H  
ATOM   3013 HD23 LEU A 191     -38.463  27.270  23.061  1.00  0.00           H  
ATOM   3014  N   LYS A 192     -40.973  26.053  18.657  1.00  0.86           N  
ATOM   3015  CA  LYS A 192     -42.064  26.402  17.756  1.00  0.86           C  
ATOM   3016  C   LYS A 192     -43.508  25.864  18.102  1.00  0.86           C  
ATOM   3017  O   LYS A 192     -44.574  26.497  17.920  1.00  0.86           O  
ATOM   3018  CB  LYS A 192     -41.580  26.082  16.299  1.00  0.86           C  
ATOM   3019  CG  LYS A 192     -40.361  26.871  15.845  1.00  0.86           C  
ATOM   3020  CD  LYS A 192     -39.809  26.243  14.510  1.00  0.86           C  
ATOM   3021  CE  LYS A 192     -38.437  26.786  14.028  1.00  0.86           C  
ATOM   3022  NZ  LYS A 192     -38.071  26.213  12.757  1.00  0.86           N1+
ATOM   3023  H   LYS A 192     -40.191  25.604  18.203  1.00  0.00           H  
ATOM   3024  HA  LYS A 192     -42.154  27.480  17.890  1.00  0.00           H  
ATOM   3025  HB2 LYS A 192     -41.455  25.000  16.315  1.00  0.00           H  
ATOM   3026  HB3 LYS A 192     -42.427  26.274  15.640  1.00  0.00           H  
ATOM   3027  HG2 LYS A 192     -40.672  27.905  15.697  1.00  0.00           H  
ATOM   3028  HG3 LYS A 192     -39.617  26.925  16.640  1.00  0.00           H  
ATOM   3029  HD2 LYS A 192     -39.705  25.211  14.847  1.00  0.00           H  
ATOM   3030  HD3 LYS A 192     -40.635  26.331  13.804  1.00  0.00           H  
ATOM   3031  HE2 LYS A 192     -38.533  27.854  13.827  1.00  0.00           H  
ATOM   3032  HE3 LYS A 192     -37.664  26.576  14.767  1.00  0.00           H  
ATOM   3033  HZ1 LYS A 192     -37.824  25.234  12.714  1.00  0.00           H  
ATOM   3034  HZ2 LYS A 192     -38.799  26.456  12.101  1.00  0.00           H  
ATOM   3035  HZ3 LYS A 192     -37.246  26.741  12.510  1.00  0.00           H  
ATOM   3036  N   SER A 193     -43.498  24.575  18.427  1.00  0.86           N  
ATOM   3037  CA  SER A 193     -44.657  23.742  18.804  1.00  0.86           C  
ATOM   3038  C   SER A 193     -45.297  24.194  20.118  1.00  0.86           C  
ATOM   3039  O   SER A 193     -46.548  24.352  20.147  1.00  0.86           O  
ATOM   3040  CB  SER A 193     -44.371  22.211  18.677  1.00  0.86           C  
ATOM   3041  OG  SER A 193     -43.993  21.880  17.355  1.00  0.86           O  
ATOM   3042  H   SER A 193     -42.607  24.124  18.274  1.00  0.00           H  
ATOM   3043  HA  SER A 193     -45.262  23.944  17.920  1.00  0.00           H  
ATOM   3044  HB2 SER A 193     -43.608  21.855  19.370  1.00  0.00           H  
ATOM   3045  HB3 SER A 193     -45.213  21.553  18.892  1.00  0.00           H  
ATOM   3046  HG  SER A 193     -43.040  21.949  17.266  1.00  0.00           H  
ATOM   3047  N   ILE A 194     -44.474  24.615  21.098  1.00  0.85           N  
ATOM   3048  CA  ILE A 194     -44.947  25.225  22.393  1.00  0.85           C  
ATOM   3049  C   ILE A 194     -45.531  26.623  22.175  1.00  0.85           C  
ATOM   3050  O   ILE A 194     -46.539  26.981  22.730  1.00  0.85           O  
ATOM   3051  CB  ILE A 194     -43.775  25.359  23.376  1.00  0.85           C  
ATOM   3052  CG1 ILE A 194     -43.160  23.945  23.696  1.00  0.85           C  
ATOM   3053  CG2 ILE A 194     -43.920  26.108  24.751  1.00  0.85           C  
ATOM   3054  CD1 ILE A 194     -41.670  24.036  24.090  1.00  0.85           C  
ATOM   3055  H   ILE A 194     -43.486  24.407  21.066  1.00  0.00           H  
ATOM   3056  HA  ILE A 194     -45.711  24.627  22.891  1.00  0.00           H  
ATOM   3057  HB  ILE A 194     -43.060  25.939  22.793  1.00  0.00           H  
ATOM   3058 HG12 ILE A 194     -43.625  23.385  24.507  1.00  0.00           H  
ATOM   3059 HG13 ILE A 194     -43.328  23.252  22.872  1.00  0.00           H  
ATOM   3060 HG21 ILE A 194     -43.014  26.672  24.969  1.00  0.00           H  
ATOM   3061 HG22 ILE A 194     -44.747  26.813  24.837  1.00  0.00           H  
ATOM   3062 HG23 ILE A 194     -44.042  25.388  25.560  1.00  0.00           H  
ATOM   3063 HD11 ILE A 194     -40.950  23.488  23.482  1.00  0.00           H  
ATOM   3064 HD12 ILE A 194     -41.512  25.113  24.033  1.00  0.00           H  
ATOM   3065 HD13 ILE A 194     -41.534  23.673  25.108  1.00  0.00           H  
ATOM   3066  N   LYS A 195     -44.847  27.393  21.323  1.00  0.85           N  
ATOM   3067  CA  LYS A 195     -45.321  28.685  20.786  1.00  0.85           C  
ATOM   3068  C   LYS A 195     -46.673  28.670  20.067  1.00  0.85           C  
ATOM   3069  O   LYS A 195     -47.548  29.478  20.431  1.00  0.85           O  
ATOM   3070  CB  LYS A 195     -44.122  29.411  20.088  1.00  0.85           C  
ATOM   3071  CG  LYS A 195     -44.205  30.771  19.450  1.00  0.85           C  
ATOM   3072  CD  LYS A 195     -45.413  31.224  18.612  1.00  0.85           C  
ATOM   3073  CE  LYS A 195     -44.971  32.334  17.649  1.00  0.85           C  
ATOM   3074  NZ  LYS A 195     -45.971  32.864  16.771  1.00  0.85           N1+
ATOM   3075  H   LYS A 195     -43.995  27.022  20.927  1.00  0.00           H  
ATOM   3076  HA  LYS A 195     -45.420  29.101  21.788  1.00  0.00           H  
ATOM   3077  HB2 LYS A 195     -43.163  29.272  20.586  1.00  0.00           H  
ATOM   3078  HB3 LYS A 195     -44.010  28.825  19.176  1.00  0.00           H  
ATOM   3079  HG2 LYS A 195     -44.137  31.563  20.196  1.00  0.00           H  
ATOM   3080  HG3 LYS A 195     -43.244  30.868  18.945  1.00  0.00           H  
ATOM   3081  HD2 LYS A 195     -45.721  30.362  18.021  1.00  0.00           H  
ATOM   3082  HD3 LYS A 195     -46.278  31.595  19.163  1.00  0.00           H  
ATOM   3083  HE2 LYS A 195     -44.494  33.181  18.142  1.00  0.00           H  
ATOM   3084  HE3 LYS A 195     -44.206  31.849  17.043  1.00  0.00           H  
ATOM   3085  HZ1 LYS A 195     -45.673  33.681  16.256  1.00  0.00           H  
ATOM   3086  HZ2 LYS A 195     -46.352  32.235  16.079  1.00  0.00           H  
ATOM   3087  HZ3 LYS A 195     -46.712  33.260  17.333  1.00  0.00           H  
ATOM   3088  N   LYS A 196     -46.925  27.782  19.085  1.00  0.85           N  
ATOM   3089  CA  LYS A 196     -48.295  27.619  18.549  1.00  0.85           C  
ATOM   3090  C   LYS A 196     -49.268  27.278  19.608  1.00  0.85           C  
ATOM   3091  O   LYS A 196     -50.368  27.860  19.677  1.00  0.85           O  
ATOM   3092  CB  LYS A 196     -48.223  26.526  17.498  1.00  0.85           C  
ATOM   3093  CG  LYS A 196     -47.488  26.856  16.221  1.00  0.85           C  
ATOM   3094  CD  LYS A 196     -47.197  25.639  15.273  1.00  0.85           C  
ATOM   3095  CE  LYS A 196     -46.658  25.962  13.865  1.00  0.85           C  
ATOM   3096  NZ  LYS A 196     -45.969  24.824  13.297  1.00  0.85           N1+
ATOM   3097  H   LYS A 196     -46.170  27.210  18.734  1.00  0.00           H  
ATOM   3098  HA  LYS A 196     -48.600  28.510  18.000  1.00  0.00           H  
ATOM   3099  HB2 LYS A 196     -47.814  25.587  17.873  1.00  0.00           H  
ATOM   3100  HB3 LYS A 196     -49.218  26.306  17.112  1.00  0.00           H  
ATOM   3101  HG2 LYS A 196     -48.071  27.520  15.581  1.00  0.00           H  
ATOM   3102  HG3 LYS A 196     -46.671  27.566  16.349  1.00  0.00           H  
ATOM   3103  HD2 LYS A 196     -46.342  25.283  15.847  1.00  0.00           H  
ATOM   3104  HD3 LYS A 196     -47.899  24.805  15.254  1.00  0.00           H  
ATOM   3105  HE2 LYS A 196     -47.417  26.337  13.179  1.00  0.00           H  
ATOM   3106  HE3 LYS A 196     -45.973  26.797  14.010  1.00  0.00           H  
ATOM   3107  HZ1 LYS A 196     -45.322  24.411  13.953  1.00  0.00           H  
ATOM   3108  HZ2 LYS A 196     -46.515  24.154  12.774  1.00  0.00           H  
ATOM   3109  HZ3 LYS A 196     -45.365  25.206  12.583  1.00  0.00           H  
ATOM   3110  N   ASP A 197     -48.917  26.410  20.507  1.00  0.86           N  
ATOM   3111  CA  ASP A 197     -49.732  26.042  21.643  1.00  0.86           C  
ATOM   3112  C   ASP A 197     -50.146  27.140  22.597  1.00  0.86           C  
ATOM   3113  O   ASP A 197     -51.347  27.358  22.799  1.00  0.86           O  
ATOM   3114  CB  ASP A 197     -49.178  24.809  22.320  1.00  0.86           C  
ATOM   3115  CG  ASP A 197     -49.483  23.484  21.706  1.00  0.86           C  
ATOM   3116  OD1 ASP A 197     -50.073  23.341  20.664  1.00  0.86           O1-
ATOM   3117  OD2 ASP A 197     -49.183  22.483  22.355  1.00  0.86           O1-
ATOM   3118  H   ASP A 197     -47.987  26.016  20.508  1.00  0.00           H  
ATOM   3119  HA  ASP A 197     -50.644  25.656  21.187  1.00  0.00           H  
ATOM   3120  HB2 ASP A 197     -48.093  24.896  22.371  1.00  0.00           H  
ATOM   3121  HB3 ASP A 197     -49.393  24.789  23.388  1.00  0.00           H  
ATOM   3122  N   MET A 198     -49.165  27.958  22.981  1.00  0.86           N  
ATOM   3123  CA  MET A 198     -49.378  29.207  23.691  1.00  0.86           C  
ATOM   3124  C   MET A 198     -50.249  30.291  22.916  1.00  0.86           C  
ATOM   3125  O   MET A 198     -50.977  31.020  23.544  1.00  0.86           O  
ATOM   3126  CB  MET A 198     -47.995  29.897  24.050  1.00  0.86           C  
ATOM   3127  CG  MET A 198     -47.053  29.287  25.094  1.00  0.86           C  
ATOM   3128  SD  MET A 198     -47.593  29.390  26.812  1.00  0.86           S  
ATOM   3129  CE  MET A 198     -47.876  31.127  26.911  1.00  0.86           C  
ATOM   3130  H   MET A 198     -48.238  27.583  22.838  1.00  0.00           H  
ATOM   3131  HA  MET A 198     -49.945  28.985  24.596  1.00  0.00           H  
ATOM   3132  HB2 MET A 198     -47.353  30.056  23.183  1.00  0.00           H  
ATOM   3133  HB3 MET A 198     -48.224  30.920  24.348  1.00  0.00           H  
ATOM   3134  HG2 MET A 198     -46.773  28.248  24.923  1.00  0.00           H  
ATOM   3135  HG3 MET A 198     -46.087  29.788  25.025  1.00  0.00           H  
ATOM   3136  HE1 MET A 198     -47.204  31.608  26.200  1.00  0.00           H  
ATOM   3137  HE2 MET A 198     -48.885  31.456  26.662  1.00  0.00           H  
ATOM   3138  HE3 MET A 198     -47.598  31.586  27.860  1.00  0.00           H  
ATOM   3139  N   SER A 199     -50.278  30.266  21.609  1.00  0.87           N  
ATOM   3140  CA  SER A 199     -50.949  31.172  20.670  1.00  0.87           C  
ATOM   3141  C   SER A 199     -52.423  30.845  20.545  1.00  0.87           C  
ATOM   3142  O   SER A 199     -53.242  31.623  20.057  1.00  0.87           O  
ATOM   3143  CB  SER A 199     -50.200  31.180  19.307  1.00  0.87           C  
ATOM   3144  OG  SER A 199     -48.863  31.670  19.373  1.00  0.87           O  
ATOM   3145  H   SER A 199     -49.751  29.487  21.242  1.00  0.00           H  
ATOM   3146  HA  SER A 199     -50.909  32.223  20.957  1.00  0.00           H  
ATOM   3147  HB2 SER A 199     -50.387  30.235  18.797  1.00  0.00           H  
ATOM   3148  HB3 SER A 199     -50.678  31.800  18.549  1.00  0.00           H  
ATOM   3149  HG  SER A 199     -48.357  31.096  19.953  1.00  0.00           H  
ATOM   3150  N   VAL A 200     -52.814  29.680  21.052  1.00  0.85           N  
ATOM   3151  CA  VAL A 200     -54.193  29.309  21.281  1.00  0.85           C  
ATOM   3152  C   VAL A 200     -54.670  29.839  22.695  1.00  0.85           C  
ATOM   3153  O   VAL A 200     -55.702  30.561  22.666  1.00  0.85           O  
ATOM   3154  CB  VAL A 200     -54.368  27.819  21.059  1.00  0.85           C  
ATOM   3155  CG1 VAL A 200     -55.657  27.287  21.686  1.00  0.85           C  
ATOM   3156  CG2 VAL A 200     -54.392  27.412  19.451  1.00  0.85           C  
ATOM   3157  H   VAL A 200     -52.155  28.914  21.048  1.00  0.00           H  
ATOM   3158  HA  VAL A 200     -54.888  29.870  20.656  1.00  0.00           H  
ATOM   3159  HB  VAL A 200     -53.503  27.299  21.470  1.00  0.00           H  
ATOM   3160 HG11 VAL A 200     -55.659  26.212  21.510  1.00  0.00           H  
ATOM   3161 HG12 VAL A 200     -55.683  27.615  22.725  1.00  0.00           H  
ATOM   3162 HG13 VAL A 200     -56.509  27.716  21.158  1.00  0.00           H  
ATOM   3163 HG21 VAL A 200     -53.449  27.500  18.911  1.00  0.00           H  
ATOM   3164 HG22 VAL A 200     -54.843  26.427  19.335  1.00  0.00           H  
ATOM   3165 HG23 VAL A 200     -55.110  27.983  18.863  1.00  0.00           H  
ATOM   3166  N   ASP A 201     -53.881  29.562  23.748  1.00  0.85           N  
ATOM   3167  CA  ASP A 201     -54.029  30.269  25.094  1.00  0.85           C  
ATOM   3168  C   ASP A 201     -54.190  31.746  25.010  1.00  0.85           C  
ATOM   3169  O   ASP A 201     -55.111  32.259  25.607  1.00  0.85           O  
ATOM   3170  CB  ASP A 201     -52.887  30.073  26.236  1.00  0.85           C  
ATOM   3171  CG  ASP A 201     -52.339  28.729  26.524  1.00  0.85           C  
ATOM   3172  OD1 ASP A 201     -52.942  27.711  26.179  1.00  0.85           O1-
ATOM   3173  OD2 ASP A 201     -51.326  28.747  27.220  1.00  0.85           O1-
ATOM   3174  H   ASP A 201     -53.087  28.943  23.668  1.00  0.00           H  
ATOM   3175  HA  ASP A 201     -54.918  29.912  25.614  1.00  0.00           H  
ATOM   3176  HB2 ASP A 201     -52.029  30.722  26.063  1.00  0.00           H  
ATOM   3177  HB3 ASP A 201     -53.391  30.410  27.142  1.00  0.00           H  
ATOM   3178  N   ILE A 202     -53.273  32.470  24.264  1.00  0.84           N  
ATOM   3179  CA  ILE A 202     -53.391  33.979  24.087  1.00  0.84           C  
ATOM   3180  C   ILE A 202     -54.714  34.377  23.503  1.00  0.84           C  
ATOM   3181  O   ILE A 202     -55.425  35.207  24.121  1.00  0.84           O  
ATOM   3182  CB  ILE A 202     -52.179  34.464  23.183  1.00  0.84           C  
ATOM   3183  CG1 ILE A 202     -50.870  34.387  23.970  1.00  0.84           C  
ATOM   3184  CG2 ILE A 202     -52.288  35.877  22.511  1.00  0.84           C  
ATOM   3185  CD1 ILE A 202     -49.654  34.156  22.995  1.00  0.84           C  
ATOM   3186  H   ILE A 202     -52.547  31.983  23.757  1.00  0.00           H  
ATOM   3187  HA  ILE A 202     -53.268  34.423  25.075  1.00  0.00           H  
ATOM   3188  HB  ILE A 202     -52.085  33.822  22.307  1.00  0.00           H  
ATOM   3189 HG12 ILE A 202     -50.804  35.327  24.517  1.00  0.00           H  
ATOM   3190 HG13 ILE A 202     -50.915  33.565  24.685  1.00  0.00           H  
ATOM   3191 HG21 ILE A 202     -52.570  36.705  23.162  1.00  0.00           H  
ATOM   3192 HG22 ILE A 202     -51.377  35.966  21.919  1.00  0.00           H  
ATOM   3193 HG23 ILE A 202     -52.976  35.698  21.685  1.00  0.00           H  
ATOM   3194 HD11 ILE A 202     -48.836  34.839  23.226  1.00  0.00           H  
ATOM   3195 HD12 ILE A 202     -49.329  33.126  23.140  1.00  0.00           H  
ATOM   3196 HD13 ILE A 202     -49.837  34.245  21.924  1.00  0.00           H  
ATOM   3197  N   LYS A 203     -55.028  33.913  22.280  1.00  0.85           N  
ATOM   3198  CA  LYS A 203     -56.266  34.308  21.642  1.00  0.85           C  
ATOM   3199  C   LYS A 203     -57.575  33.796  22.334  1.00  0.85           C  
ATOM   3200  O   LYS A 203     -58.504  34.528  22.322  1.00  0.85           O  
ATOM   3201  CB  LYS A 203     -56.324  33.650  20.221  1.00  0.85           C  
ATOM   3202  CG  LYS A 203     -55.123  34.193  19.312  1.00  0.85           C  
ATOM   3203  CD  LYS A 203     -55.147  33.546  17.831  1.00  0.85           C  
ATOM   3204  CE  LYS A 203     -53.860  33.877  17.118  1.00  0.85           C  
ATOM   3205  NZ  LYS A 203     -53.882  33.639  15.637  1.00  0.85           N1+
ATOM   3206  H   LYS A 203     -54.410  33.182  21.957  1.00  0.00           H  
ATOM   3207  HA  LYS A 203     -56.354  35.380  21.469  1.00  0.00           H  
ATOM   3208  HB2 LYS A 203     -56.359  32.568  20.099  1.00  0.00           H  
ATOM   3209  HB3 LYS A 203     -57.245  34.007  19.760  1.00  0.00           H  
ATOM   3210  HG2 LYS A 203     -55.209  35.275  19.211  1.00  0.00           H  
ATOM   3211  HG3 LYS A 203     -54.178  34.046  19.836  1.00  0.00           H  
ATOM   3212  HD2 LYS A 203     -55.199  32.458  17.805  1.00  0.00           H  
ATOM   3213  HD3 LYS A 203     -55.853  33.940  17.100  1.00  0.00           H  
ATOM   3214  HE2 LYS A 203     -53.557  34.911  17.283  1.00  0.00           H  
ATOM   3215  HE3 LYS A 203     -53.026  33.369  17.601  1.00  0.00           H  
ATOM   3216  HZ1 LYS A 203     -54.192  32.699  15.437  1.00  0.00           H  
ATOM   3217  HZ2 LYS A 203     -54.562  34.192  15.134  1.00  0.00           H  
ATOM   3218  HZ3 LYS A 203     -52.955  33.734  15.248  1.00  0.00           H  
ATOM   3219  N   LEU A 204     -57.597  32.599  23.017  1.00  0.85           N  
ATOM   3220  CA  LEU A 204     -58.768  32.149  23.788  1.00  0.85           C  
ATOM   3221  C   LEU A 204     -58.967  33.121  25.034  1.00  0.85           C  
ATOM   3222  O   LEU A 204     -60.060  33.623  25.240  1.00  0.85           O  
ATOM   3223  CB  LEU A 204     -58.589  30.742  24.296  1.00  0.85           C  
ATOM   3224  CG  LEU A 204     -58.998  29.710  23.228  1.00  0.85           C  
ATOM   3225  CD1 LEU A 204     -58.921  28.285  23.722  1.00  0.85           C  
ATOM   3226  CD2 LEU A 204     -60.524  29.806  22.732  1.00  0.85           C  
ATOM   3227  H   LEU A 204     -56.798  31.981  23.008  1.00  0.00           H  
ATOM   3228  HA  LEU A 204     -59.592  32.310  23.092  1.00  0.00           H  
ATOM   3229  HB2 LEU A 204     -57.556  30.549  24.584  1.00  0.00           H  
ATOM   3230  HB3 LEU A 204     -59.160  30.511  25.196  1.00  0.00           H  
ATOM   3231  HG  LEU A 204     -58.280  29.804  22.414  1.00  0.00           H  
ATOM   3232 HD11 LEU A 204     -59.347  28.238  24.724  1.00  0.00           H  
ATOM   3233 HD12 LEU A 204     -59.602  27.584  23.239  1.00  0.00           H  
ATOM   3234 HD13 LEU A 204     -57.895  27.919  23.696  1.00  0.00           H  
ATOM   3235 HD21 LEU A 204     -61.061  28.861  22.819  1.00  0.00           H  
ATOM   3236 HD22 LEU A 204     -61.133  30.486  23.327  1.00  0.00           H  
ATOM   3237 HD23 LEU A 204     -60.761  30.135  21.720  1.00  0.00           H  
ATOM   3238  N   LEU A 205     -57.874  33.463  25.711  1.00  0.85           N  
ATOM   3239  CA  LEU A 205     -57.873  34.525  26.680  1.00  0.85           C  
ATOM   3240  C   LEU A 205     -58.367  35.863  26.067  1.00  0.85           C  
ATOM   3241  O   LEU A 205     -59.187  36.545  26.701  1.00  0.85           O  
ATOM   3242  CB  LEU A 205     -56.485  34.732  27.378  1.00  0.85           C  
ATOM   3243  CG  LEU A 205     -56.212  33.852  28.576  1.00  0.85           C  
ATOM   3244  CD1 LEU A 205     -54.894  34.262  29.263  1.00  0.85           C  
ATOM   3245  CD2 LEU A 205     -57.231  33.809  29.769  1.00  0.85           C  
ATOM   3246  H   LEU A 205     -57.061  33.031  25.295  1.00  0.00           H  
ATOM   3247  HA  LEU A 205     -58.565  34.163  27.440  1.00  0.00           H  
ATOM   3248  HB2 LEU A 205     -55.669  34.866  26.668  1.00  0.00           H  
ATOM   3249  HB3 LEU A 205     -56.541  35.673  27.925  1.00  0.00           H  
ATOM   3250  HG  LEU A 205     -56.078  32.830  28.221  1.00  0.00           H  
ATOM   3251 HD11 LEU A 205     -54.292  34.900  28.617  1.00  0.00           H  
ATOM   3252 HD12 LEU A 205     -54.953  34.772  30.225  1.00  0.00           H  
ATOM   3253 HD13 LEU A 205     -54.285  33.359  29.304  1.00  0.00           H  
ATOM   3254 HD21 LEU A 205     -57.447  32.781  30.062  1.00  0.00           H  
ATOM   3255 HD22 LEU A 205     -56.960  34.358  30.670  1.00  0.00           H  
ATOM   3256 HD23 LEU A 205     -58.183  34.240  29.458  1.00  0.00           H  
ATOM   3257  N   LYS A 206     -58.078  36.199  24.799  1.00  0.85           N  
ATOM   3258  CA  LYS A 206     -58.533  37.414  24.152  1.00  0.85           C  
ATOM   3259  C   LYS A 206     -60.107  37.387  23.999  1.00  0.85           C  
ATOM   3260  O   LYS A 206     -60.807  38.380  24.020  1.00  0.85           O  
ATOM   3261  CB  LYS A 206     -57.844  37.645  22.773  1.00  0.85           C  
ATOM   3262  CG  LYS A 206     -56.457  38.216  22.820  1.00  0.85           C  
ATOM   3263  CD  LYS A 206     -55.928  38.491  21.388  1.00  0.85           C  
ATOM   3264  CE  LYS A 206     -54.443  38.819  21.410  1.00  0.85           C  
ATOM   3265  NZ  LYS A 206     -53.837  39.132  20.128  1.00  0.85           N1+
ATOM   3266  H   LYS A 206     -57.602  35.505  24.240  1.00  0.00           H  
ATOM   3267  HA  LYS A 206     -58.467  38.219  24.883  1.00  0.00           H  
ATOM   3268  HB2 LYS A 206     -57.876  36.809  22.074  1.00  0.00           H  
ATOM   3269  HB3 LYS A 206     -58.371  38.395  22.182  1.00  0.00           H  
ATOM   3270  HG2 LYS A 206     -56.573  39.108  23.436  1.00  0.00           H  
ATOM   3271  HG3 LYS A 206     -55.790  37.554  23.371  1.00  0.00           H  
ATOM   3272  HD2 LYS A 206     -56.031  37.614  20.748  1.00  0.00           H  
ATOM   3273  HD3 LYS A 206     -56.563  39.265  20.956  1.00  0.00           H  
ATOM   3274  HE2 LYS A 206     -54.283  39.730  21.988  1.00  0.00           H  
ATOM   3275  HE3 LYS A 206     -53.884  38.033  21.918  1.00  0.00           H  
ATOM   3276  HZ1 LYS A 206     -53.767  38.272  19.604  1.00  0.00           H  
ATOM   3277  HZ2 LYS A 206     -54.367  39.782  19.564  1.00  0.00           H  
ATOM   3278  HZ3 LYS A 206     -52.933  39.416  20.475  1.00  0.00           H  
ATOM   3279  N   GLN A 207     -60.671  36.148  23.843  1.00  0.77           N  
ATOM   3280  CA  GLN A 207     -62.110  35.986  23.732  1.00  0.77           C  
ATOM   3281  C   GLN A 207     -62.881  36.192  25.131  1.00  0.77           C  
ATOM   3282  O   GLN A 207     -63.946  36.893  25.202  1.00  0.77           O  
ATOM   3283  CB  GLN A 207     -62.525  34.694  23.128  1.00  0.77           C  
ATOM   3284  CG  GLN A 207     -61.773  34.419  21.856  1.00  0.77           C  
ATOM   3285  CD  GLN A 207     -62.459  33.344  21.075  1.00  0.77           C  
ATOM   3286  NE2 GLN A 207     -62.493  33.328  19.732  1.00  0.77           N  
ATOM   3287  OE1 GLN A 207     -62.954  32.401  21.719  1.00  0.77           O  
ATOM   3288  H   GLN A 207     -60.150  35.283  23.867  1.00  0.00           H  
ATOM   3289  HA  GLN A 207     -62.455  36.812  23.110  1.00  0.00           H  
ATOM   3290  HB2 GLN A 207     -62.416  33.880  23.844  1.00  0.00           H  
ATOM   3291  HB3 GLN A 207     -63.602  34.668  22.965  1.00  0.00           H  
ATOM   3292  HG2 GLN A 207     -61.832  35.295  21.210  1.00  0.00           H  
ATOM   3293  HG3 GLN A 207     -60.743  34.097  22.007  1.00  0.00           H  
ATOM   3294 HE21 GLN A 207     -61.958  33.820  19.031  1.00  0.00           H  
ATOM   3295 HE22 GLN A 207     -63.123  32.691  19.265  1.00  0.00           H  
ATOM   3296  N   SER A 208     -62.237  35.761  26.201  1.00  0.92           N  
ATOM   3297  CA  SER A 208     -62.673  35.914  27.548  1.00  0.92           C  
ATOM   3298  C   SER A 208     -62.480  37.333  28.061  1.00  0.92           C  
ATOM   3299  O   SER A 208     -63.369  37.915  28.724  1.00  0.92           O  
ATOM   3300  CB  SER A 208     -61.902  34.960  28.396  1.00  0.92           C  
ATOM   3301  OG  SER A 208     -62.073  33.640  28.164  1.00  0.92           O  
ATOM   3302  H   SER A 208     -61.345  35.299  26.102  1.00  0.00           H  
ATOM   3303  HA  SER A 208     -63.707  35.616  27.723  1.00  0.00           H  
ATOM   3304  HB2 SER A 208     -60.836  35.180  28.345  1.00  0.00           H  
ATOM   3305  HB3 SER A 208     -62.210  34.959  29.442  1.00  0.00           H  
ATOM   3306  HG  SER A 208     -61.455  33.131  28.695  1.00  0.00           H  
ATOM   3307  N   VAL A 209     -61.302  37.850  27.814  1.00  0.90           N  
ATOM   3308  CA  VAL A 209     -60.915  39.221  28.123  1.00  0.90           C  
ATOM   3309  C   VAL A 209     -61.850  40.280  27.425  1.00  0.90           C  
ATOM   3310  O   VAL A 209     -62.048  41.351  28.023  1.00  0.90           O  
ATOM   3311  CB  VAL A 209     -59.430  39.489  27.982  1.00  0.90           C  
ATOM   3312  CG1 VAL A 209     -58.902  40.982  28.020  1.00  0.90           C  
ATOM   3313  CG2 VAL A 209     -58.753  38.576  29.063  1.00  0.90           C  
ATOM   3314  H   VAL A 209     -60.581  37.251  27.437  1.00  0.00           H  
ATOM   3315  HA  VAL A 209     -61.092  39.290  29.196  1.00  0.00           H  
ATOM   3316  HB  VAL A 209     -59.235  39.076  26.992  1.00  0.00           H  
ATOM   3317 HG11 VAL A 209     -59.096  41.436  27.048  1.00  0.00           H  
ATOM   3318 HG12 VAL A 209     -59.498  41.490  28.778  1.00  0.00           H  
ATOM   3319 HG13 VAL A 209     -57.832  40.986  28.230  1.00  0.00           H  
ATOM   3320 HG21 VAL A 209     -58.811  37.491  28.969  1.00  0.00           H  
ATOM   3321 HG22 VAL A 209     -57.669  38.691  29.041  1.00  0.00           H  
ATOM   3322 HG23 VAL A 209     -59.061  38.874  30.065  1.00  0.00           H  
ATOM   3323  N   GLU A 210     -62.329  40.035  26.208  1.00  0.82           N  
ATOM   3324  CA  GLU A 210     -63.361  40.841  25.499  1.00  0.82           C  
ATOM   3325  C   GLU A 210     -64.780  40.773  26.206  1.00  0.82           C  
ATOM   3326  O   GLU A 210     -65.319  41.814  26.541  1.00  0.82           O  
ATOM   3327  CB  GLU A 210     -63.562  40.523  23.998  1.00  0.82           C  
ATOM   3328  CG  GLU A 210     -62.842  41.515  23.114  1.00  0.82           C  
ATOM   3329  CD  GLU A 210     -63.056  41.213  21.617  1.00  0.82           C  
ATOM   3330  OE1 GLU A 210     -64.119  40.781  21.133  1.00  0.82           O1-
ATOM   3331  OE2 GLU A 210     -62.009  41.394  20.879  1.00  0.82           O1-
ATOM   3332  H   GLU A 210     -61.948  39.259  25.686  1.00  0.00           H  
ATOM   3333  HA  GLU A 210     -62.937  41.835  25.644  1.00  0.00           H  
ATOM   3334  HB2 GLU A 210     -63.222  39.523  23.727  1.00  0.00           H  
ATOM   3335  HB3 GLU A 210     -64.599  40.602  23.673  1.00  0.00           H  
ATOM   3336  HG2 GLU A 210     -63.340  42.457  23.343  1.00  0.00           H  
ATOM   3337  HG3 GLU A 210     -61.790  41.727  23.309  1.00  0.00           H  
ATOM   3338  N   HIS A 211     -65.297  39.542  26.427  1.00  0.85           N  
ATOM   3339  CA  HIS A 211     -66.491  39.302  27.229  1.00  0.85           C  
ATOM   3340  C   HIS A 211     -66.398  39.911  28.633  1.00  0.85           C  
ATOM   3341  O   HIS A 211     -67.448  40.331  29.071  1.00  0.85           O  
ATOM   3342  CB  HIS A 211     -66.625  37.819  27.326  1.00  0.85           C  
ATOM   3343  CG  HIS A 211     -67.478  37.171  28.361  1.00  0.85           C  
ATOM   3344  CD2 HIS A 211     -67.127  36.315  29.343  1.00  0.85           C  
ATOM   3345  ND1 HIS A 211     -68.875  37.157  28.369  1.00  0.85           N  
ATOM   3346  CE1 HIS A 211     -69.248  36.387  29.374  1.00  0.85           C  
ATOM   3347  NE2 HIS A 211     -68.243  35.922  30.077  1.00  0.85           N  
ATOM   3348  H   HIS A 211     -64.815  38.747  26.033  1.00  0.00           H  
ATOM   3349  HA  HIS A 211     -67.428  39.642  26.788  1.00  0.00           H  
ATOM   3350  HB2 HIS A 211     -67.014  37.355  26.419  1.00  0.00           H  
ATOM   3351  HB3 HIS A 211     -65.682  37.283  27.427  1.00  0.00           H  
ATOM   3352  HD2 HIS A 211     -66.161  36.134  29.792  1.00  0.00           H  
ATOM   3353  HE1 HIS A 211     -70.304  36.268  29.567  1.00  0.00           H  
ATOM   3354  HE2 HIS A 211     -68.325  35.419  30.949  1.00  0.00           H  
ATOM   3355  N   LEU A 212     -65.268  39.864  29.311  1.00  0.84           N  
ATOM   3356  CA  LEU A 212     -65.089  40.635  30.539  1.00  0.84           C  
ATOM   3357  C   LEU A 212     -65.279  42.165  30.342  1.00  0.84           C  
ATOM   3358  O   LEU A 212     -66.013  42.729  31.126  1.00  0.84           O  
ATOM   3359  CB  LEU A 212     -63.692  40.317  31.125  1.00  0.84           C  
ATOM   3360  CG  LEU A 212     -63.610  38.934  31.716  1.00  0.84           C  
ATOM   3361  CD1 LEU A 212     -62.161  38.313  31.708  1.00  0.84           C  
ATOM   3362  CD2 LEU A 212     -64.119  38.893  33.153  1.00  0.84           C  
ATOM   3363  H   LEU A 212     -64.424  39.416  28.984  1.00  0.00           H  
ATOM   3364  HA  LEU A 212     -65.776  40.206  31.268  1.00  0.00           H  
ATOM   3365  HB2 LEU A 212     -62.846  40.473  30.456  1.00  0.00           H  
ATOM   3366  HB3 LEU A 212     -63.559  41.038  31.932  1.00  0.00           H  
ATOM   3367  HG  LEU A 212     -64.281  38.289  31.149  1.00  0.00           H  
ATOM   3368 HD11 LEU A 212     -61.405  39.086  31.567  1.00  0.00           H  
ATOM   3369 HD12 LEU A 212     -61.707  37.860  32.588  1.00  0.00           H  
ATOM   3370 HD13 LEU A 212     -62.082  37.553  30.930  1.00  0.00           H  
ATOM   3371 HD21 LEU A 212     -64.337  37.855  33.403  1.00  0.00           H  
ATOM   3372 HD22 LEU A 212     -63.367  39.235  33.864  1.00  0.00           H  
ATOM   3373 HD23 LEU A 212     -64.960  39.572  33.294  1.00  0.00           H  
ATOM   3374  N   LYS A 213     -64.771  42.734  29.270  1.00  0.82           N  
ATOM   3375  CA  LYS A 213     -64.905  44.141  28.927  1.00  0.82           C  
ATOM   3376  C   LYS A 213     -66.304  44.601  28.707  1.00  0.82           C  
ATOM   3377  O   LYS A 213     -66.719  45.689  29.190  1.00  0.82           O  
ATOM   3378  CB  LYS A 213     -63.988  44.606  27.814  1.00  0.82           C  
ATOM   3379  CG  LYS A 213     -63.791  46.174  27.656  1.00  0.82           C  
ATOM   3380  CD  LYS A 213     -62.570  46.616  26.775  1.00  0.82           C  
ATOM   3381  CE  LYS A 213     -61.221  46.354  27.484  1.00  0.82           C  
ATOM   3382  NZ  LYS A 213     -60.128  47.279  27.020  1.00  0.82           N1+
ATOM   3383  H   LYS A 213     -64.152  42.299  28.601  1.00  0.00           H  
ATOM   3384  HA  LYS A 213     -64.544  44.685  29.800  1.00  0.00           H  
ATOM   3385  HB2 LYS A 213     -63.021  44.211  28.125  1.00  0.00           H  
ATOM   3386  HB3 LYS A 213     -64.220  44.068  26.895  1.00  0.00           H  
ATOM   3387  HG2 LYS A 213     -64.771  46.453  27.269  1.00  0.00           H  
ATOM   3388  HG3 LYS A 213     -63.715  46.612  28.651  1.00  0.00           H  
ATOM   3389  HD2 LYS A 213     -62.488  45.980  25.893  1.00  0.00           H  
ATOM   3390  HD3 LYS A 213     -62.573  47.675  26.519  1.00  0.00           H  
ATOM   3391  HE2 LYS A 213     -61.371  46.421  28.562  1.00  0.00           H  
ATOM   3392  HE3 LYS A 213     -60.880  45.332  27.321  1.00  0.00           H  
ATOM   3393  HZ1 LYS A 213     -59.909  46.992  26.076  1.00  0.00           H  
ATOM   3394  HZ2 LYS A 213     -60.312  48.272  26.984  1.00  0.00           H  
ATOM   3395  HZ3 LYS A 213     -59.302  47.237  27.599  1.00  0.00           H  
ATOM   3396  N   LEU A 214     -67.104  43.709  28.070  1.00  0.83           N  
ATOM   3397  CA  LEU A 214     -68.525  43.894  27.840  1.00  0.83           C  
ATOM   3398  C   LEU A 214     -69.299  43.993  29.152  1.00  0.83           C  
ATOM   3399  O   LEU A 214     -70.068  44.948  29.374  1.00  0.83           O  
ATOM   3400  CB  LEU A 214     -69.061  42.736  26.911  1.00  0.83           C  
ATOM   3401  CG  LEU A 214     -68.705  42.873  25.428  1.00  0.83           C  
ATOM   3402  CD1 LEU A 214     -68.686  41.484  24.708  1.00  0.83           C  
ATOM   3403  CD2 LEU A 214     -69.652  43.795  24.652  1.00  0.83           C  
ATOM   3404  H   LEU A 214     -66.584  42.930  27.692  1.00  0.00           H  
ATOM   3405  HA  LEU A 214     -68.681  44.792  27.243  1.00  0.00           H  
ATOM   3406  HB2 LEU A 214     -68.576  41.823  27.259  1.00  0.00           H  
ATOM   3407  HB3 LEU A 214     -70.135  42.553  26.940  1.00  0.00           H  
ATOM   3408  HG  LEU A 214     -67.661  43.183  25.383  1.00  0.00           H  
ATOM   3409 HD11 LEU A 214     -67.686  41.377  24.289  1.00  0.00           H  
ATOM   3410 HD12 LEU A 214     -68.727  40.652  25.410  1.00  0.00           H  
ATOM   3411 HD13 LEU A 214     -69.478  41.299  23.983  1.00  0.00           H  
ATOM   3412 HD21 LEU A 214     -69.164  44.726  24.364  1.00  0.00           H  
ATOM   3413 HD22 LEU A 214     -70.061  43.304  23.769  1.00  0.00           H  
ATOM   3414 HD23 LEU A 214     -70.575  44.030  25.182  1.00  0.00           H  
ATOM   3415  N   ASP A 215     -69.142  42.981  30.022  1.00  0.84           N  
ATOM   3416  CA  ASP A 215     -69.759  42.898  31.348  1.00  0.84           C  
ATOM   3417  C   ASP A 215     -69.274  44.065  32.229  1.00  0.84           C  
ATOM   3418  O   ASP A 215     -70.161  44.619  32.909  1.00  0.84           O  
ATOM   3419  CB  ASP A 215     -69.714  41.616  32.139  1.00  0.84           C  
ATOM   3420  CG  ASP A 215     -70.615  40.462  31.504  1.00  0.84           C  
ATOM   3421  OD1 ASP A 215     -71.681  40.677  30.860  1.00  0.84           O1-
ATOM   3422  OD2 ASP A 215     -70.183  39.329  31.696  1.00  0.84           O1-
ATOM   3423  H   ASP A 215     -68.468  42.255  29.822  1.00  0.00           H  
ATOM   3424  HA  ASP A 215     -70.806  43.191  31.261  1.00  0.00           H  
ATOM   3425  HB2 ASP A 215     -68.687  41.260  32.226  1.00  0.00           H  
ATOM   3426  HB3 ASP A 215     -70.182  41.699  33.120  1.00  0.00           H  
ATOM   3427  N   LYS A 216     -67.960  44.505  32.151  1.00  0.77           N  
ATOM   3428  CA  LYS A 216     -67.506  45.678  32.901  1.00  0.77           C  
ATOM   3429  C   LYS A 216     -68.198  46.992  32.435  1.00  0.77           C  
ATOM   3430  O   LYS A 216     -68.702  47.734  33.261  1.00  0.77           O  
ATOM   3431  CB  LYS A 216     -65.944  45.688  32.636  1.00  0.77           C  
ATOM   3432  CG  LYS A 216     -65.207  47.016  32.967  1.00  0.77           C  
ATOM   3433  CD  LYS A 216     -63.898  47.278  32.187  1.00  0.77           C  
ATOM   3434  CE  LYS A 216     -63.268  48.669  32.634  1.00  0.77           C  
ATOM   3435  NZ  LYS A 216     -62.687  48.657  33.938  1.00  0.77           N1+
ATOM   3436  H   LYS A 216     -67.311  44.016  31.551  1.00  0.00           H  
ATOM   3437  HA  LYS A 216     -67.702  45.688  33.973  1.00  0.00           H  
ATOM   3438  HB2 LYS A 216     -65.480  44.870  33.189  1.00  0.00           H  
ATOM   3439  HB3 LYS A 216     -65.905  45.440  31.576  1.00  0.00           H  
ATOM   3440  HG2 LYS A 216     -65.802  47.927  32.906  1.00  0.00           H  
ATOM   3441  HG3 LYS A 216     -64.915  46.881  34.008  1.00  0.00           H  
ATOM   3442  HD2 LYS A 216     -63.171  46.467  32.233  1.00  0.00           H  
ATOM   3443  HD3 LYS A 216     -64.129  47.304  31.122  1.00  0.00           H  
ATOM   3444  HE2 LYS A 216     -62.537  48.902  31.859  1.00  0.00           H  
ATOM   3445  HE3 LYS A 216     -63.988  49.487  32.604  1.00  0.00           H  
ATOM   3446  HZ1 LYS A 216     -62.160  49.470  34.223  1.00  0.00           H  
ATOM   3447  HZ2 LYS A 216     -63.426  48.482  34.604  1.00  0.00           H  
ATOM   3448  HZ3 LYS A 216     -61.977  47.968  34.141  1.00  0.00           H  
ATOM   3449  N   ASP A 217     -68.396  47.301  31.093  1.00  0.84           N  
ATOM   3450  CA  ASP A 217     -69.039  48.464  30.514  1.00  0.84           C  
ATOM   3451  C   ASP A 217     -70.490  48.596  30.958  1.00  0.84           C  
ATOM   3452  O   ASP A 217     -70.992  49.690  31.102  1.00  0.84           O  
ATOM   3453  CB  ASP A 217     -68.930  48.623  28.908  1.00  0.84           C  
ATOM   3454  CG  ASP A 217     -67.738  49.277  28.237  1.00  0.84           C  
ATOM   3455  OD1 ASP A 217     -66.828  49.713  28.976  1.00  0.84           O1-
ATOM   3456  OD2 ASP A 217     -67.700  49.464  26.975  1.00  0.84           O1-
ATOM   3457  H   ASP A 217     -67.935  46.762  30.375  1.00  0.00           H  
ATOM   3458  HA  ASP A 217     -68.391  49.244  30.915  1.00  0.00           H  
ATOM   3459  HB2 ASP A 217     -68.979  47.630  28.462  1.00  0.00           H  
ATOM   3460  HB3 ASP A 217     -69.840  49.073  28.511  1.00  0.00           H  
ATOM   3461  N   ARG A 218     -71.189  47.482  30.873  1.00  0.77           N  
ATOM   3462  CA  ARG A 218     -72.634  47.355  31.140  1.00  0.77           C  
ATOM   3463  C   ARG A 218     -73.152  47.724  32.507  1.00  0.77           C  
ATOM   3464  O   ARG A 218     -74.269  48.199  32.767  1.00  0.77           O  
ATOM   3465  CB  ARG A 218     -73.124  45.976  30.696  1.00  0.77           C  
ATOM   3466  CG  ARG A 218     -74.686  45.757  30.863  1.00  0.77           C  
ATOM   3467  CD  ARG A 218     -75.132  44.392  30.245  1.00  0.77           C  
ATOM   3468  NE  ARG A 218     -74.525  43.214  30.794  1.00  0.77           N  
ATOM   3469  CZ  ARG A 218     -74.607  42.750  32.008  1.00  0.77           C  
ATOM   3470  NH1 ARG A 218     -75.505  43.286  32.826  1.00  0.77           N1+
ATOM   3471  NH2 ARG A 218     -73.776  41.724  32.332  1.00  0.77           N1+
ATOM   3472  H   ARG A 218     -70.666  46.685  30.541  1.00  0.00           H  
ATOM   3473  HA  ARG A 218     -73.048  48.091  30.451  1.00  0.00           H  
ATOM   3474  HB2 ARG A 218     -72.896  45.929  29.631  1.00  0.00           H  
ATOM   3475  HB3 ARG A 218     -72.564  45.214  31.238  1.00  0.00           H  
ATOM   3476  HG2 ARG A 218     -74.950  45.735  31.920  1.00  0.00           H  
ATOM   3477  HG3 ARG A 218     -75.255  46.611  30.495  1.00  0.00           H  
ATOM   3478  HD2 ARG A 218     -76.216  44.302  30.181  1.00  0.00           H  
ATOM   3479  HD3 ARG A 218     -74.894  44.337  29.183  1.00  0.00           H  
ATOM   3480  HE  ARG A 218     -73.888  42.788  30.136  1.00  0.00           H  
ATOM   3481 HH11 ARG A 218     -76.158  44.016  32.579  1.00  0.00           H  
ATOM   3482 HH12 ARG A 218     -75.669  42.952  33.765  1.00  0.00           H  
ATOM   3483 HH21 ARG A 218     -72.985  41.418  31.785  1.00  0.00           H  
ATOM   3484 HH22 ARG A 218     -73.834  41.218  33.205  1.00  0.00           H  
ATOM   3485  N   NMA A 218A    -72.330  47.563  33.505  1.00  0.00           N  
ATOM   3486  CA  NMA A 218A    -72.582  47.891  34.931  1.00  0.00           C  
ATOM   3487  H   NMA A 218A    -71.433  47.201  33.214  1.00  0.00           H  
ATOM   3488 1HA  NMA A 218A    -71.620  47.664  35.390  1.00  0.00           H  
ATOM   3489 2HA  NMA A 218A    -72.853  48.922  35.158  1.00  0.00           H  
ATOM   3490 3HA  NMA A 218A    -73.327  47.221  35.362  1.00  0.00           H  
ATOM   3491  C   ACE A1101     -70.157  42.495  43.209  1.00  0.00           C  
ATOM   3492  O   ACE A1101     -69.451  43.479  43.252  1.00  0.00           O  
ATOM   3493  CH3 ACE A1101     -69.752  41.365  44.113  1.00  0.00           C  
ATOM   3494 1H   ACE A1101     -70.398  41.255  44.984  1.00  0.00           H  
ATOM   3495 2H   ACE A1101     -69.720  40.381  43.645  1.00  0.00           H  
ATOM   3496 3H   ACE A1101     -68.721  41.539  44.422  1.00  0.00           H  
ATOM   3497  N   ASP A1102     -71.259  42.440  42.372  1.00  0.39           N  
ATOM   3498  CA  ASP A1102     -71.558  43.475  41.406  1.00  0.39           C  
ATOM   3499  C   ASP A1102     -70.574  43.507  40.155  1.00  0.39           C  
ATOM   3500  O   ASP A1102     -69.871  42.528  39.931  1.00  0.39           O  
ATOM   3501  CB  ASP A1102     -71.957  44.925  41.964  1.00  0.39           C  
ATOM   3502  CG  ASP A1102     -72.908  45.014  43.204  1.00  0.39           C  
ATOM   3503  OD1 ASP A1102     -74.069  44.635  43.035  1.00  0.39           O  
ATOM   3504  OD2 ASP A1102     -72.548  45.722  44.112  1.00  0.39           O1-
ATOM   3505  HA  ASP A1102     -72.437  43.028  40.941  1.00  0.00           H  
ATOM   3506  HB2 ASP A1102     -71.088  45.513  42.262  1.00  0.00           H  
ATOM   3507  HB3 ASP A1102     -72.222  45.612  41.161  1.00  0.00           H  
ATOM   3508  H2  ASP A1102     -71.838  41.618  42.281  1.00  0.00           H  
ATOM   3509  N   TYR A1103     -70.557  44.609  39.408  1.00  0.38           N  
ATOM   3510  CA  TYR A1103     -69.465  44.918  38.465  1.00  0.38           C  
ATOM   3511  C   TYR A1103     -68.067  44.972  38.980  1.00  0.38           C  
ATOM   3512  O   TYR A1103     -67.181  44.619  38.204  1.00  0.38           O  
ATOM   3513  CB  TYR A1103     -69.893  46.153  37.581  1.00  0.38           C  
ATOM   3514  CG  TYR A1103     -69.844  47.577  38.085  1.00  0.38           C  
ATOM   3515  CD1 TYR A1103     -68.704  48.356  38.067  1.00  0.38           C  
ATOM   3516  CD2 TYR A1103     -71.040  48.080  38.506  1.00  0.38           C  
ATOM   3517  CE1 TYR A1103     -68.737  49.676  38.541  1.00  0.38           C  
ATOM   3518  CE2 TYR A1103     -71.100  49.395  39.034  1.00  0.38           C  
ATOM   3519  CZ  TYR A1103     -69.966  50.214  38.980  1.00  0.38           C  
ATOM   3520  OH  TYR A1103     -70.065  51.562  39.241  1.00  0.38           O  
ATOM   3521  H   TYR A1103     -71.164  45.331  39.768  1.00  0.00           H  
ATOM   3522  HA  TYR A1103     -69.572  44.012  37.867  1.00  0.00           H  
ATOM   3523  HB2 TYR A1103     -69.338  46.166  36.643  1.00  0.00           H  
ATOM   3524  HB3 TYR A1103     -70.886  45.967  37.173  1.00  0.00           H  
ATOM   3525  HD1 TYR A1103     -67.786  47.925  37.698  1.00  0.00           H  
ATOM   3526  HD2 TYR A1103     -71.878  47.404  38.589  1.00  0.00           H  
ATOM   3527  HE1 TYR A1103     -67.912  50.347  38.356  1.00  0.00           H  
ATOM   3528  HE2 TYR A1103     -72.040  49.789  39.390  1.00  0.00           H  
ATOM   3529  HH  TYR A1103     -70.973  51.870  39.191  1.00  0.00           H  
ATOM   3530  N   LYS A1104     -67.852  45.368  40.207  1.00  0.46           N  
ATOM   3531  CA  LYS A1104     -66.547  45.307  40.898  1.00  0.46           C  
ATOM   3532  C   LYS A1104     -65.806  43.977  40.818  1.00  0.46           C  
ATOM   3533  O   LYS A1104     -64.578  43.794  40.790  1.00  0.46           O  
ATOM   3534  CB  LYS A1104     -66.646  45.750  42.332  1.00  0.46           C  
ATOM   3535  CG  LYS A1104     -65.405  45.834  43.161  1.00  0.46           C  
ATOM   3536  CD  LYS A1104     -65.512  46.643  44.482  1.00  0.46           C  
ATOM   3537  CE  LYS A1104     -64.239  46.682  45.380  1.00  0.46           C  
ATOM   3538  NZ  LYS A1104     -64.222  47.608  46.475  1.00  0.46           N1+
ATOM   3539  H   LYS A1104     -68.606  45.775  40.742  1.00  0.00           H  
ATOM   3540  HA  LYS A1104     -65.901  46.042  40.416  1.00  0.00           H  
ATOM   3541  HB2 LYS A1104     -67.049  46.759  42.418  1.00  0.00           H  
ATOM   3542  HB3 LYS A1104     -67.359  45.135  42.881  1.00  0.00           H  
ATOM   3543  HG2 LYS A1104     -65.132  44.813  43.428  1.00  0.00           H  
ATOM   3544  HG3 LYS A1104     -64.518  46.208  42.650  1.00  0.00           H  
ATOM   3545  HD2 LYS A1104     -65.829  47.652  44.217  1.00  0.00           H  
ATOM   3546  HD3 LYS A1104     -66.290  46.182  45.090  1.00  0.00           H  
ATOM   3547  HE2 LYS A1104     -63.943  45.724  45.809  1.00  0.00           H  
ATOM   3548  HE3 LYS A1104     -63.472  47.115  44.738  1.00  0.00           H  
ATOM   3549  HZ1 LYS A1104     -64.755  47.245  47.252  1.00  0.00           H  
ATOM   3550  HZ2 LYS A1104     -63.284  47.781  46.806  1.00  0.00           H  
ATOM   3551  HZ3 LYS A1104     -64.805  48.351  46.118  1.00  0.00           H  
ATOM   3552  N   ASP A1105     -66.624  42.914  40.841  1.00  0.48           N  
ATOM   3553  CA  ASP A1105     -66.182  41.535  40.725  1.00  0.48           C  
ATOM   3554  C   ASP A1105     -65.867  41.043  39.282  1.00  0.48           C  
ATOM   3555  O   ASP A1105     -64.958  40.238  39.033  1.00  0.48           O  
ATOM   3556  CB  ASP A1105     -67.301  40.675  41.318  1.00  0.48           C  
ATOM   3557  CG  ASP A1105     -67.140  39.169  41.517  1.00  0.48           C  
ATOM   3558  OD1 ASP A1105     -66.418  38.788  42.468  1.00  0.48           O  
ATOM   3559  OD2 ASP A1105     -67.720  38.386  40.791  1.00  0.48           O1-
ATOM   3560  H   ASP A1105     -67.586  43.120  41.068  1.00  0.00           H  
ATOM   3561  HA  ASP A1105     -65.284  41.381  41.322  1.00  0.00           H  
ATOM   3562  HB2 ASP A1105     -67.499  41.141  42.283  1.00  0.00           H  
ATOM   3563  HB3 ASP A1105     -68.278  40.899  40.889  1.00  0.00           H  
ATOM   3564  N   ILE A1106     -66.518  41.700  38.315  1.00  0.40           N  
ATOM   3565  CA  ILE A1106     -66.035  41.715  36.928  1.00  0.40           C  
ATOM   3566  C   ILE A1106     -64.652  42.404  36.834  1.00  0.40           C  
ATOM   3567  O   ILE A1106     -63.835  41.787  36.176  1.00  0.40           O  
ATOM   3568  CB  ILE A1106     -67.046  42.404  35.842  1.00  0.40           C  
ATOM   3569  CG1 ILE A1106     -68.523  42.067  36.048  1.00  0.40           C  
ATOM   3570  CG2 ILE A1106     -66.582  42.233  34.399  1.00  0.40           C  
ATOM   3571  CD1 ILE A1106     -68.889  40.628  35.760  1.00  0.40           C  
ATOM   3572  H   ILE A1106     -67.294  42.322  38.492  1.00  0.00           H  
ATOM   3573  HA  ILE A1106     -65.796  40.705  36.596  1.00  0.00           H  
ATOM   3574  HB  ILE A1106     -67.138  43.486  35.941  1.00  0.00           H  
ATOM   3575 HG12 ILE A1106     -68.814  42.244  37.083  1.00  0.00           H  
ATOM   3576 HG13 ILE A1106     -69.180  42.641  35.394  1.00  0.00           H  
ATOM   3577 HG21 ILE A1106     -67.241  42.841  33.780  1.00  0.00           H  
ATOM   3578 HG22 ILE A1106     -65.567  42.614  34.282  1.00  0.00           H  
ATOM   3579 HG23 ILE A1106     -66.608  41.210  34.023  1.00  0.00           H  
ATOM   3580 HD11 ILE A1106     -69.593  40.515  34.936  1.00  0.00           H  
ATOM   3581 HD12 ILE A1106     -68.005  40.030  35.540  1.00  0.00           H  
ATOM   3582 HD13 ILE A1106     -69.425  40.241  36.626  1.00  0.00           H  
ATOM   3583  N   GLU A1107     -64.370  43.508  37.460  1.00  0.48           N  
ATOM   3584  CA  GLU A1107     -63.031  44.130  37.414  1.00  0.48           C  
ATOM   3585  C   GLU A1107     -61.961  43.154  37.897  1.00  0.48           C  
ATOM   3586  O   GLU A1107     -60.933  42.925  37.238  1.00  0.48           O  
ATOM   3587  CB  GLU A1107     -62.935  45.440  38.250  1.00  0.48           C  
ATOM   3588  CG  GLU A1107     -63.870  46.604  37.830  1.00  0.48           C  
ATOM   3589  CD  GLU A1107     -63.362  47.367  36.652  1.00  0.48           C  
ATOM   3590  OE1 GLU A1107     -64.036  48.310  36.159  1.00  0.48           O  
ATOM   3591  OE2 GLU A1107     -62.320  46.974  36.123  1.00  0.48           O1-
ATOM   3592  H   GLU A1107     -65.039  43.856  38.132  1.00  0.00           H  
ATOM   3593  HA  GLU A1107     -62.885  44.566  36.426  1.00  0.00           H  
ATOM   3594  HB2 GLU A1107     -63.183  45.282  39.300  1.00  0.00           H  
ATOM   3595  HB3 GLU A1107     -61.881  45.716  38.277  1.00  0.00           H  
ATOM   3596  HG2 GLU A1107     -64.843  46.225  37.515  1.00  0.00           H  
ATOM   3597  HG3 GLU A1107     -64.006  47.394  38.569  1.00  0.00           H  
ATOM   3598  N   LYS A1108     -62.190  42.521  39.080  1.00  0.48           N  
ATOM   3599  CA  LYS A1108     -61.332  41.515  39.667  1.00  0.48           C  
ATOM   3600  C   LYS A1108     -61.151  40.299  38.696  1.00  0.48           C  
ATOM   3601  O   LYS A1108     -60.002  39.900  38.486  1.00  0.48           O  
ATOM   3602  CB  LYS A1108     -61.875  40.987  41.038  1.00  0.48           C  
ATOM   3603  CG  LYS A1108     -61.045  39.920  41.726  1.00  0.48           C  
ATOM   3604  CD  LYS A1108     -61.627  39.363  43.041  1.00  0.48           C  
ATOM   3605  CE  LYS A1108     -60.691  38.289  43.687  1.00  0.48           C  
ATOM   3606  NZ  LYS A1108     -61.160  37.858  45.051  1.00  0.48           N1+
ATOM   3607  H   LYS A1108     -63.097  42.686  39.493  1.00  0.00           H  
ATOM   3608  HA  LYS A1108     -60.359  41.981  39.817  1.00  0.00           H  
ATOM   3609  HB2 LYS A1108     -61.991  41.733  41.824  1.00  0.00           H  
ATOM   3610  HB3 LYS A1108     -62.848  40.497  41.006  1.00  0.00           H  
ATOM   3611  HG2 LYS A1108     -60.867  39.082  41.052  1.00  0.00           H  
ATOM   3612  HG3 LYS A1108     -60.104  40.396  42.001  1.00  0.00           H  
ATOM   3613  HD2 LYS A1108     -61.751  40.207  43.720  1.00  0.00           H  
ATOM   3614  HD3 LYS A1108     -62.583  38.926  42.750  1.00  0.00           H  
ATOM   3615  HE2 LYS A1108     -60.776  37.382  43.089  1.00  0.00           H  
ATOM   3616  HE3 LYS A1108     -59.685  38.703  43.742  1.00  0.00           H  
ATOM   3617  HZ1 LYS A1108     -62.083  37.452  45.009  1.00  0.00           H  
ATOM   3618  HZ2 LYS A1108     -60.438  37.309  45.495  1.00  0.00           H  
ATOM   3619  HZ3 LYS A1108     -61.289  38.625  45.695  1.00  0.00           H  
ATOM   3620  N   ASN A1109     -62.165  39.896  37.967  1.00  0.48           N  
ATOM   3621  CA  ASN A1109     -62.011  38.768  37.013  1.00  0.48           C  
ATOM   3622  C   ASN A1109     -61.360  39.217  35.724  1.00  0.48           C  
ATOM   3623  O   ASN A1109     -60.440  38.531  35.132  1.00  0.48           O  
ATOM   3624  CB  ASN A1109     -63.289  38.074  36.750  1.00  0.48           C  
ATOM   3625  CG  ASN A1109     -64.071  37.440  37.824  1.00  0.48           C  
ATOM   3626  ND2 ASN A1109     -65.281  36.985  37.623  1.00  0.48           N  
ATOM   3627  OD1 ASN A1109     -63.527  37.204  38.899  1.00  0.48           O  
ATOM   3628  H   ASN A1109     -63.088  40.297  38.054  1.00  0.00           H  
ATOM   3629  HA  ASN A1109     -61.496  37.958  37.531  1.00  0.00           H  
ATOM   3630  HB2 ASN A1109     -63.887  38.869  36.305  1.00  0.00           H  
ATOM   3631  HB3 ASN A1109     -63.166  37.298  35.995  1.00  0.00           H  
ATOM   3632 HD21 ASN A1109     -65.765  37.116  36.747  1.00  0.00           H  
ATOM   3633 HD22 ASN A1109     -65.595  36.208  38.188  1.00  0.00           H  
ATOM   3634  N   TYR A1110     -61.641  40.504  35.319  1.00  0.47           N  
ATOM   3635  CA  TYR A1110     -60.945  41.183  34.174  1.00  0.47           C  
ATOM   3636  C   TYR A1110     -59.408  41.160  34.327  1.00  0.47           C  
ATOM   3637  O   TYR A1110     -58.676  40.772  33.376  1.00  0.47           O  
ATOM   3638  CB  TYR A1110     -61.528  42.507  33.787  1.00  0.47           C  
ATOM   3639  CG  TYR A1110     -60.923  43.187  32.628  1.00  0.47           C  
ATOM   3640  CD1 TYR A1110     -61.493  43.175  31.362  1.00  0.47           C  
ATOM   3641  CD2 TYR A1110     -59.730  43.929  32.773  1.00  0.47           C  
ATOM   3642  CE1 TYR A1110     -60.834  43.588  30.171  1.00  0.47           C  
ATOM   3643  CE2 TYR A1110     -59.043  44.404  31.630  1.00  0.47           C  
ATOM   3644  CZ  TYR A1110     -59.584  44.162  30.349  1.00  0.47           C  
ATOM   3645  OH  TYR A1110     -58.885  44.540  29.234  1.00  0.47           O  
ATOM   3646  H   TYR A1110     -62.426  40.955  35.766  1.00  0.00           H  
ATOM   3647  HA  TYR A1110     -61.022  40.573  33.274  1.00  0.00           H  
ATOM   3648  HB2 TYR A1110     -62.617  42.541  33.807  1.00  0.00           H  
ATOM   3649  HB3 TYR A1110     -61.471  43.145  34.669  1.00  0.00           H  
ATOM   3650  HD1 TYR A1110     -62.440  42.662  31.293  1.00  0.00           H  
ATOM   3651  HD2 TYR A1110     -59.286  44.048  33.751  1.00  0.00           H  
ATOM   3652  HE1 TYR A1110     -61.301  43.424  29.211  1.00  0.00           H  
ATOM   3653  HE2 TYR A1110     -58.089  44.903  31.711  1.00  0.00           H  
ATOM   3654  HH  TYR A1110     -58.100  45.019  29.510  1.00  0.00           H  
ATOM   3655  N   HIS A1111     -58.932  41.606  35.517  1.00  0.47           N  
ATOM   3656  CA  HIS A1111     -57.578  41.741  36.033  1.00  0.47           C  
ATOM   3657  C   HIS A1111     -56.972  40.345  35.950  1.00  0.47           C  
ATOM   3658  O   HIS A1111     -55.820  40.166  35.553  1.00  0.47           O  
ATOM   3659  CB  HIS A1111     -57.601  42.339  37.420  1.00  0.47           C  
ATOM   3660  CG  HIS A1111     -57.935  43.773  37.537  1.00  0.47           C  
ATOM   3661  CD2 HIS A1111     -58.414  44.474  38.668  1.00  0.47           C  
ATOM   3662  ND1 HIS A1111     -57.587  44.694  36.551  1.00  0.47           N  
ATOM   3663  CE1 HIS A1111     -58.092  45.835  37.003  1.00  0.47           C  
ATOM   3664  NE2 HIS A1111     -58.622  45.761  38.218  1.00  0.47           N  
ATOM   3665  H   HIS A1111     -59.628  41.926  36.175  1.00  0.00           H  
ATOM   3666  HA  HIS A1111     -56.985  42.329  35.332  1.00  0.00           H  
ATOM   3667  HB2 HIS A1111     -58.251  41.800  38.108  1.00  0.00           H  
ATOM   3668  HB3 HIS A1111     -56.683  42.189  37.988  1.00  0.00           H  
ATOM   3669  HD2 HIS A1111     -58.529  44.215  39.710  1.00  0.00           H  
ATOM   3670  HE1 HIS A1111     -57.806  46.746  36.499  1.00  0.00           H  
ATOM   3671  HE2 HIS A1111     -58.987  46.497  38.806  1.00  0.00           H  
ATOM   3672  N   LYS A1112     -57.706  39.232  36.374  1.00  0.47           N  
ATOM   3673  CA  LYS A1112     -57.299  37.922  36.435  1.00  0.47           C  
ATOM   3674  C   LYS A1112     -56.921  37.327  35.062  1.00  0.47           C  
ATOM   3675  O   LYS A1112     -55.914  36.642  35.003  1.00  0.47           O  
ATOM   3676  CB  LYS A1112     -58.406  37.061  37.074  1.00  0.47           C  
ATOM   3677  CG  LYS A1112     -58.002  35.599  37.305  1.00  0.47           C  
ATOM   3678  CD  LYS A1112     -59.118  34.669  37.816  1.00  0.47           C  
ATOM   3679  CE  LYS A1112     -58.464  33.321  37.942  1.00  0.47           C  
ATOM   3680  NZ  LYS A1112     -59.413  32.378  38.588  1.00  0.47           N1+
ATOM   3681  H   LYS A1112     -58.631  39.450  36.716  1.00  0.00           H  
ATOM   3682  HA  LYS A1112     -56.394  37.935  37.043  1.00  0.00           H  
ATOM   3683  HB2 LYS A1112     -58.608  37.539  38.033  1.00  0.00           H  
ATOM   3684  HB3 LYS A1112     -59.332  37.168  36.510  1.00  0.00           H  
ATOM   3685  HG2 LYS A1112     -57.513  35.115  36.459  1.00  0.00           H  
ATOM   3686  HG3 LYS A1112     -57.221  35.731  38.054  1.00  0.00           H  
ATOM   3687  HD2 LYS A1112     -59.449  35.041  38.785  1.00  0.00           H  
ATOM   3688  HD3 LYS A1112     -59.995  34.623  37.171  1.00  0.00           H  
ATOM   3689  HE2 LYS A1112     -58.063  33.092  36.955  1.00  0.00           H  
ATOM   3690  HE3 LYS A1112     -57.645  33.439  38.653  1.00  0.00           H  
ATOM   3691  HZ1 LYS A1112     -59.754  32.655  39.497  1.00  0.00           H  
ATOM   3692  HZ2 LYS A1112     -60.238  32.100  38.075  1.00  0.00           H  
ATOM   3693  HZ3 LYS A1112     -58.892  31.553  38.848  1.00  0.00           H  
ATOM   3694  N   GLU A1113     -57.729  37.662  34.043  1.00  0.44           N  
ATOM   3695  CA  GLU A1113     -57.428  37.213  32.766  1.00  0.44           C  
ATOM   3696  C   GLU A1113     -56.533  38.168  31.980  1.00  0.44           C  
ATOM   3697  O   GLU A1113     -55.887  37.741  31.026  1.00  0.44           O  
ATOM   3698  CB  GLU A1113     -58.663  36.697  32.132  1.00  0.44           C  
ATOM   3699  CG  GLU A1113     -59.340  35.634  33.079  1.00  0.44           C  
ATOM   3700  CD  GLU A1113     -60.291  34.742  32.326  1.00  0.44           C  
ATOM   3701  OE1 GLU A1113     -60.067  33.503  32.189  1.00  0.44           O  
ATOM   3702  OE2 GLU A1113     -61.298  35.205  31.852  1.00  0.44           O1-
ATOM   3703  H   GLU A1113     -58.529  38.172  34.389  1.00  0.00           H  
ATOM   3704  HA  GLU A1113     -56.852  36.288  32.735  1.00  0.00           H  
ATOM   3705  HB2 GLU A1113     -59.385  37.511  32.062  1.00  0.00           H  
ATOM   3706  HB3 GLU A1113     -58.428  36.386  31.114  1.00  0.00           H  
ATOM   3707  HG2 GLU A1113     -58.544  34.954  33.381  1.00  0.00           H  
ATOM   3708  HG3 GLU A1113     -59.893  36.110  33.890  1.00  0.00           H  
ATOM   3709  N   TRP A1114     -56.538  39.516  32.266  1.00  0.45           N  
ATOM   3710  CA  TRP A1114     -55.668  40.437  31.629  1.00  0.45           C  
ATOM   3711  C   TRP A1114     -54.201  40.331  31.930  1.00  0.45           C  
ATOM   3712  O   TRP A1114     -53.313  40.589  31.123  1.00  0.45           O  
ATOM   3713  CB  TRP A1114     -56.206  41.835  31.991  1.00  0.45           C  
ATOM   3714  CG  TRP A1114     -55.574  43.003  31.264  1.00  0.45           C  
ATOM   3715  CD1 TRP A1114     -55.937  43.434  30.011  1.00  0.45           C  
ATOM   3716  CD2 TRP A1114     -54.309  43.748  31.536  1.00  0.45           C  
ATOM   3717  CE2 TRP A1114     -53.846  44.435  30.386  1.00  0.45           C  
ATOM   3718  CE3 TRP A1114     -53.554  43.967  32.722  1.00  0.45           C  
ATOM   3719  NE1 TRP A1114     -54.928  44.261  29.499  1.00  0.45           N  
ATOM   3720  CZ2 TRP A1114     -52.667  45.225  30.388  1.00  0.45           C  
ATOM   3721  CZ3 TRP A1114     -52.378  44.735  32.729  1.00  0.45           C  
ATOM   3722  CH2 TRP A1114     -51.943  45.398  31.557  1.00  0.45           C  
ATOM   3723  H   TRP A1114     -57.266  39.902  32.850  1.00  0.00           H  
ATOM   3724  HA  TRP A1114     -55.755  40.259  30.557  1.00  0.00           H  
ATOM   3725  HB2 TRP A1114     -57.295  41.874  31.941  1.00  0.00           H  
ATOM   3726  HB3 TRP A1114     -55.918  42.037  33.022  1.00  0.00           H  
ATOM   3727  HD1 TRP A1114     -56.737  43.036  29.405  1.00  0.00           H  
ATOM   3728  HE1 TRP A1114     -54.897  44.701  28.590  1.00  0.00           H  
ATOM   3729  HE3 TRP A1114     -53.967  43.448  33.575  1.00  0.00           H  
ATOM   3730  HZ2 TRP A1114     -52.243  45.658  29.495  1.00  0.00           H  
ATOM   3731  HZ3 TRP A1114     -51.810  44.754  33.647  1.00  0.00           H  
ATOM   3732  HH2 TRP A1114     -51.077  46.038  31.472  1.00  0.00           H  
ATOM   3733  N   VAL A1115     -54.026  40.167  33.221  1.00  0.43           N  
ATOM   3734  CA  VAL A1115     -52.654  39.956  33.703  1.00  0.43           C  
ATOM   3735  C   VAL A1115     -51.955  38.661  33.214  1.00  0.43           C  
ATOM   3736  O   VAL A1115     -50.808  38.738  32.911  1.00  0.43           O  
ATOM   3737  CB  VAL A1115     -52.463  40.081  35.204  1.00  0.43           C  
ATOM   3738  CG1 VAL A1115     -52.801  41.459  35.719  1.00  0.43           C  
ATOM   3739  CG2 VAL A1115     -53.072  38.949  36.173  1.00  0.43           C  
ATOM   3740  H   VAL A1115     -54.788  40.288  33.873  1.00  0.00           H  
ATOM   3741  HA  VAL A1115     -52.075  40.815  33.364  1.00  0.00           H  
ATOM   3742  HB  VAL A1115     -51.405  40.117  35.463  1.00  0.00           H  
ATOM   3743 HG11 VAL A1115     -52.665  41.495  36.800  1.00  0.00           H  
ATOM   3744 HG12 VAL A1115     -52.241  42.267  35.249  1.00  0.00           H  
ATOM   3745 HG13 VAL A1115     -53.857  41.687  35.574  1.00  0.00           H  
ATOM   3746 HG21 VAL A1115     -52.942  39.232  37.218  1.00  0.00           H  
ATOM   3747 HG22 VAL A1115     -54.123  38.690  36.049  1.00  0.00           H  
ATOM   3748 HG23 VAL A1115     -52.566  37.989  36.070  1.00  0.00           H  
ATOM   3749  N   GLU A1116     -52.780  37.620  33.261  1.00  0.43           N  
ATOM   3750  CA  GLU A1116     -52.416  36.321  32.726  1.00  0.43           C  
ATOM   3751  C   GLU A1116     -52.171  36.368  31.224  1.00  0.43           C  
ATOM   3752  O   GLU A1116     -51.175  35.960  30.773  1.00  0.43           O  
ATOM   3753  CB  GLU A1116     -53.383  35.207  33.133  1.00  0.43           C  
ATOM   3754  CG  GLU A1116     -52.901  33.757  32.943  1.00  0.43           C  
ATOM   3755  CD  GLU A1116     -53.958  32.646  33.066  1.00  0.43           C  
ATOM   3756  OE1 GLU A1116     -54.966  32.799  33.768  1.00  0.43           O  
ATOM   3757  OE2 GLU A1116     -53.809  31.505  32.532  1.00  0.43           O1-
ATOM   3758  H   GLU A1116     -53.716  37.760  33.614  1.00  0.00           H  
ATOM   3759  HA  GLU A1116     -51.468  36.109  33.220  1.00  0.00           H  
ATOM   3760  HB2 GLU A1116     -53.684  35.249  34.180  1.00  0.00           H  
ATOM   3761  HB3 GLU A1116     -54.306  35.217  32.553  1.00  0.00           H  
ATOM   3762  HG2 GLU A1116     -52.329  33.736  32.016  1.00  0.00           H  
ATOM   3763  HG3 GLU A1116     -52.114  33.436  33.626  1.00  0.00           H  
ATOM   3764  N   LEU A1117     -53.071  37.145  30.545  1.00  0.43           N  
ATOM   3765  CA  LEU A1117     -52.916  37.414  29.105  1.00  0.43           C  
ATOM   3766  C   LEU A1117     -51.601  38.182  28.748  1.00  0.43           C  
ATOM   3767  O   LEU A1117     -50.944  37.669  27.863  1.00  0.43           O  
ATOM   3768  CB  LEU A1117     -54.190  37.997  28.488  1.00  0.43           C  
ATOM   3769  CG  LEU A1117     -54.170  38.395  27.057  1.00  0.43           C  
ATOM   3770  CD1 LEU A1117     -53.622  37.336  26.031  1.00  0.43           C  
ATOM   3771  CD2 LEU A1117     -55.553  38.733  26.625  1.00  0.43           C  
ATOM   3772  H   LEU A1117     -53.878  37.439  31.076  1.00  0.00           H  
ATOM   3773  HA  LEU A1117     -52.776  36.414  28.696  1.00  0.00           H  
ATOM   3774  HB2 LEU A1117     -55.068  37.353  28.545  1.00  0.00           H  
ATOM   3775  HB3 LEU A1117     -54.440  38.888  29.064  1.00  0.00           H  
ATOM   3776  HG  LEU A1117     -53.570  39.300  27.152  1.00  0.00           H  
ATOM   3777 HD11 LEU A1117     -54.084  37.470  25.053  1.00  0.00           H  
ATOM   3778 HD12 LEU A1117     -52.568  37.592  25.921  1.00  0.00           H  
ATOM   3779 HD13 LEU A1117     -53.737  36.323  26.415  1.00  0.00           H  
ATOM   3780 HD21 LEU A1117     -56.170  39.108  27.441  1.00  0.00           H  
ATOM   3781 HD22 LEU A1117     -55.426  39.543  25.907  1.00  0.00           H  
ATOM   3782 HD23 LEU A1117     -56.063  37.857  26.224  1.00  0.00           H  
ATOM   3783  N   GLN A1118     -51.231  39.163  29.557  1.00  0.46           N  
ATOM   3784  CA  GLN A1118     -49.920  39.788  29.287  1.00  0.46           C  
ATOM   3785  C   GLN A1118     -48.710  38.856  29.532  1.00  0.46           C  
ATOM   3786  O   GLN A1118     -47.701  38.991  28.858  1.00  0.46           O  
ATOM   3787  CB  GLN A1118     -49.602  41.048  30.123  1.00  0.46           C  
ATOM   3788  CG  GLN A1118     -50.569  42.187  29.871  1.00  0.46           C  
ATOM   3789  CD  GLN A1118     -50.554  42.727  28.476  1.00  0.46           C  
ATOM   3790  NE2 GLN A1118     -49.807  43.778  28.299  1.00  0.46           N  
ATOM   3791  OE1 GLN A1118     -51.194  42.235  27.500  1.00  0.46           O  
ATOM   3792  H   GLN A1118     -51.857  39.458  30.293  1.00  0.00           H  
ATOM   3793  HA  GLN A1118     -50.032  40.015  28.227  1.00  0.00           H  
ATOM   3794  HB2 GLN A1118     -49.701  40.662  31.138  1.00  0.00           H  
ATOM   3795  HB3 GLN A1118     -48.548  41.318  30.066  1.00  0.00           H  
ATOM   3796  HG2 GLN A1118     -51.601  41.837  29.903  1.00  0.00           H  
ATOM   3797  HG3 GLN A1118     -50.548  42.994  30.604  1.00  0.00           H  
ATOM   3798 HE21 GLN A1118     -49.477  44.286  29.107  1.00  0.00           H  
ATOM   3799 HE22 GLN A1118     -49.654  44.196  27.392  1.00  0.00           H  
ATOM   3800  N   THR A1119     -48.861  37.879  30.446  1.00  0.45           N  
ATOM   3801  CA  THR A1119     -47.883  36.886  30.747  1.00  0.45           C  
ATOM   3802  C   THR A1119     -47.839  35.746  29.753  1.00  0.45           C  
ATOM   3803  O   THR A1119     -46.762  35.437  29.284  1.00  0.45           O  
ATOM   3804  CB  THR A1119     -48.080  36.391  32.110  1.00  0.45           C  
ATOM   3805  CG2 THR A1119     -46.836  35.630  32.614  1.00  0.45           C  
ATOM   3806  OG1 THR A1119     -48.252  37.497  33.024  1.00  0.45           O  
ATOM   3807  H   THR A1119     -49.720  37.794  30.971  1.00  0.00           H  
ATOM   3808  HA  THR A1119     -46.930  37.413  30.696  1.00  0.00           H  
ATOM   3809  HB  THR A1119     -48.809  35.586  32.196  1.00  0.00           H  
ATOM   3810  HG1 THR A1119     -49.191  37.694  33.069  1.00  0.00           H  
ATOM   3811 HG21 THR A1119     -46.807  34.658  32.122  1.00  0.00           H  
ATOM   3812 HG22 THR A1119     -45.932  36.199  32.397  1.00  0.00           H  
ATOM   3813 HG23 THR A1119     -46.711  35.566  33.695  1.00  0.00           H  
ATOM   3814  N   ARG A1120     -48.960  35.406  29.194  1.00  0.44           N  
ATOM   3815  CA  ARG A1120     -49.042  34.507  28.044  1.00  0.44           C  
ATOM   3816  C   ARG A1120     -48.455  35.191  26.869  1.00  0.44           C  
ATOM   3817  O   ARG A1120     -47.814  34.558  26.076  1.00  0.44           O  
ATOM   3818  CB  ARG A1120     -50.466  33.931  27.926  1.00  0.44           C  
ATOM   3819  CG  ARG A1120     -50.838  32.995  29.088  1.00  0.44           C  
ATOM   3820  CD  ARG A1120     -51.861  31.864  28.713  1.00  0.44           C  
ATOM   3821  NE  ARG A1120     -52.204  31.068  29.892  1.00  0.44           N  
ATOM   3822  CZ  ARG A1120     -51.920  29.802  30.340  1.00  0.44           C  
ATOM   3823  NH1 ARG A1120     -52.409  29.411  31.485  1.00  0.44           N1+
ATOM   3824  NH2 ARG A1120     -51.093  28.932  29.733  1.00  0.44           N1+
ATOM   3825  H   ARG A1120     -49.768  35.933  29.494  1.00  0.00           H  
ATOM   3826  HA  ARG A1120     -48.436  33.709  28.474  1.00  0.00           H  
ATOM   3827  HB2 ARG A1120     -51.203  34.703  27.705  1.00  0.00           H  
ATOM   3828  HB3 ARG A1120     -50.513  33.382  26.986  1.00  0.00           H  
ATOM   3829  HG2 ARG A1120     -49.973  32.335  29.152  1.00  0.00           H  
ATOM   3830  HG3 ARG A1120     -50.833  33.493  30.057  1.00  0.00           H  
ATOM   3831  HD2 ARG A1120     -52.688  32.362  28.206  1.00  0.00           H  
ATOM   3832  HD3 ARG A1120     -51.406  31.081  28.106  1.00  0.00           H  
ATOM   3833  HE  ARG A1120     -52.764  31.698  30.449  1.00  0.00           H  
ATOM   3834 HH11 ARG A1120     -52.959  30.046  32.046  1.00  0.00           H  
ATOM   3835 HH12 ARG A1120     -52.075  28.526  31.839  1.00  0.00           H  
ATOM   3836 HH21 ARG A1120     -50.920  29.009  28.741  1.00  0.00           H  
ATOM   3837 HH22 ARG A1120     -50.835  28.063  30.178  1.00  0.00           H  
ATOM   3838  N   SER A1121     -48.690  36.500  26.674  1.00  0.42           N  
ATOM   3839  CA  SER A1121     -48.081  37.378  25.598  1.00  0.42           C  
ATOM   3840  C   SER A1121     -46.552  37.439  25.622  1.00  0.42           C  
ATOM   3841  O   SER A1121     -45.874  37.061  24.649  1.00  0.42           O  
ATOM   3842  CB  SER A1121     -48.850  38.694  25.664  1.00  0.42           C  
ATOM   3843  OG  SER A1121     -50.207  38.559  25.274  1.00  0.42           O  
ATOM   3844  H   SER A1121     -49.190  37.069  27.342  1.00  0.00           H  
ATOM   3845  HA  SER A1121     -48.459  36.959  24.665  1.00  0.00           H  
ATOM   3846  HB2 SER A1121     -48.726  39.251  26.592  1.00  0.00           H  
ATOM   3847  HB3 SER A1121     -48.406  39.415  24.977  1.00  0.00           H  
ATOM   3848  HG  SER A1121     -50.592  38.160  26.058  1.00  0.00           H  
ATOM   3849  N   PHE A1122     -46.013  37.747  26.795  1.00  0.40           N  
ATOM   3850  CA  PHE A1122     -44.591  37.810  26.942  1.00  0.40           C  
ATOM   3851  C   PHE A1122     -43.901  36.384  26.999  1.00  0.40           C  
ATOM   3852  O   PHE A1122     -42.919  36.162  26.309  1.00  0.40           O  
ATOM   3853  CB  PHE A1122     -44.247  38.514  28.274  1.00  0.40           C  
ATOM   3854  CG  PHE A1122     -44.354  40.098  28.341  1.00  0.40           C  
ATOM   3855  CD1 PHE A1122     -45.406  40.765  27.635  1.00  0.40           C  
ATOM   3856  CD2 PHE A1122     -43.325  40.771  29.049  1.00  0.40           C  
ATOM   3857  CE1 PHE A1122     -45.446  42.136  27.738  1.00  0.40           C  
ATOM   3858  CE2 PHE A1122     -43.495  42.149  29.162  1.00  0.40           C  
ATOM   3859  CZ  PHE A1122     -44.492  42.827  28.509  1.00  0.40           C  
ATOM   3860  H   PHE A1122     -46.542  38.237  27.503  1.00  0.00           H  
ATOM   3861  HA  PHE A1122     -44.162  38.393  26.127  1.00  0.00           H  
ATOM   3862  HB2 PHE A1122     -45.044  38.207  28.952  1.00  0.00           H  
ATOM   3863  HB3 PHE A1122     -43.397  38.111  28.824  1.00  0.00           H  
ATOM   3864  HD1 PHE A1122     -46.090  40.189  27.030  1.00  0.00           H  
ATOM   3865  HD2 PHE A1122     -42.514  40.167  29.426  1.00  0.00           H  
ATOM   3866  HE1 PHE A1122     -46.140  42.726  27.159  1.00  0.00           H  
ATOM   3867  HE2 PHE A1122     -42.908  42.764  29.828  1.00  0.00           H  
ATOM   3868  HZ  PHE A1122     -44.613  43.900  28.478  1.00  0.00           H  
ATOM   3869  N   VAL A1123     -44.409  35.476  27.866  1.00  0.42           N  
ATOM   3870  CA  VAL A1123     -44.022  34.061  27.777  1.00  0.42           C  
ATOM   3871  C   VAL A1123     -44.040  33.369  26.322  1.00  0.42           C  
ATOM   3872  O   VAL A1123     -43.458  32.306  26.136  1.00  0.42           O  
ATOM   3873  CB  VAL A1123     -44.476  33.187  29.014  1.00  0.42           C  
ATOM   3874  CG1 VAL A1123     -44.231  31.672  29.046  1.00  0.42           C  
ATOM   3875  CG2 VAL A1123     -43.714  33.644  30.299  1.00  0.42           C  
ATOM   3876  H   VAL A1123     -45.225  35.678  28.427  1.00  0.00           H  
ATOM   3877  HA  VAL A1123     -42.938  34.063  27.891  1.00  0.00           H  
ATOM   3878  HB  VAL A1123     -45.544  33.334  29.173  1.00  0.00           H  
ATOM   3879 HG11 VAL A1123     -43.175  31.404  28.995  1.00  0.00           H  
ATOM   3880 HG12 VAL A1123     -44.562  31.271  30.003  1.00  0.00           H  
ATOM   3881 HG13 VAL A1123     -44.780  31.140  28.270  1.00  0.00           H  
ATOM   3882 HG21 VAL A1123     -44.022  33.087  31.184  1.00  0.00           H  
ATOM   3883 HG22 VAL A1123     -42.640  33.504  30.184  1.00  0.00           H  
ATOM   3884 HG23 VAL A1123     -43.969  34.702  30.363  1.00  0.00           H  
ATOM   3885  N   THR A1124     -44.818  34.028  25.399  1.00  0.60           N  
ATOM   3886  CA  THR A1124     -44.748  33.644  23.938  1.00  0.60           C  
ATOM   3887  C   THR A1124     -43.788  34.431  23.081  1.00  0.60           C  
ATOM   3888  O   THR A1124     -43.298  33.901  22.077  1.00  0.60           O  
ATOM   3889  CB  THR A1124     -46.174  33.805  23.317  1.00  0.60           C  
ATOM   3890  CG2 THR A1124     -46.435  33.341  21.888  1.00  0.60           C  
ATOM   3891  OG1 THR A1124     -46.979  32.957  24.100  1.00  0.60           O  
ATOM   3892  H   THR A1124     -45.508  34.712  25.675  1.00  0.00           H  
ATOM   3893  HA  THR A1124     -44.464  32.598  23.822  1.00  0.00           H  
ATOM   3894  HB  THR A1124     -46.608  34.801  23.411  1.00  0.00           H  
ATOM   3895  HG1 THR A1124     -47.377  33.489  24.793  1.00  0.00           H  
ATOM   3896 HG21 THR A1124     -45.910  34.018  21.214  1.00  0.00           H  
ATOM   3897 HG22 THR A1124     -45.908  32.399  21.733  1.00  0.00           H  
ATOM   3898 HG23 THR A1124     -47.455  33.407  21.511  1.00  0.00           H  
ATOM   3899  N   ASP A1125     -43.557  35.721  23.430  1.00  0.63           N  
ATOM   3900  CA  ASP A1125     -42.600  36.640  22.711  1.00  0.63           C  
ATOM   3901  C   ASP A1125     -41.152  35.994  22.741  1.00  0.63           C  
ATOM   3902  O   ASP A1125     -40.544  35.675  21.739  1.00  0.63           O  
ATOM   3903  CB  ASP A1125     -42.530  38.131  23.142  1.00  0.63           C  
ATOM   3904  CG  ASP A1125     -43.869  38.945  23.102  1.00  0.63           C  
ATOM   3905  OD1 ASP A1125     -44.657  38.773  22.155  1.00  0.63           O  
ATOM   3906  OD2 ASP A1125     -44.102  39.891  23.894  1.00  0.63           O1-
ATOM   3907  H   ASP A1125     -44.018  36.049  24.267  1.00  0.00           H  
ATOM   3908  HA  ASP A1125     -42.943  36.652  21.676  1.00  0.00           H  
ATOM   3909  HB2 ASP A1125     -42.145  38.231  24.157  1.00  0.00           H  
ATOM   3910  HB3 ASP A1125     -41.790  38.640  22.525  1.00  0.00           H  
ATOM   3911  N   ASP A1126     -40.748  35.634  23.929  1.00  0.69           N  
ATOM   3912  CA  ASP A1126     -39.447  35.092  24.272  1.00  0.69           C  
ATOM   3913  C   ASP A1126     -39.042  33.785  23.570  1.00  0.69           C  
ATOM   3914  O   ASP A1126     -37.864  33.574  23.233  1.00  0.69           O  
ATOM   3915  CB  ASP A1126     -39.214  34.974  25.803  1.00  0.69           C  
ATOM   3916  CG  ASP A1126     -40.248  34.250  26.646  1.00  0.69           C  
ATOM   3917  OD1 ASP A1126     -40.490  34.580  27.725  1.00  0.69           O  
ATOM   3918  OD2 ASP A1126     -40.966  33.263  26.022  1.00  0.69           O1-
ATOM   3919  H   ASP A1126     -41.423  35.685  24.679  1.00  0.00           H  
ATOM   3920  HA  ASP A1126     -38.748  35.862  23.947  1.00  0.00           H  
ATOM   3921  HB2 ASP A1126     -38.264  34.474  25.988  1.00  0.00           H  
ATOM   3922  HB3 ASP A1126     -39.160  36.000  26.168  1.00  0.00           H  
ATOM   3923  HD2 ASP A1126     -41.655  32.896  26.582  1.00  0.00           H  
ATOM   3924  N   ILE A1127     -40.011  32.978  23.191  1.00  0.66           N  
ATOM   3925  CA  ILE A1127     -39.745  31.777  22.433  1.00  0.66           C  
ATOM   3926  C   ILE A1127     -39.289  32.087  20.996  1.00  0.66           C  
ATOM   3927  O   ILE A1127     -38.332  31.420  20.570  1.00  0.66           O  
ATOM   3928  CB  ILE A1127     -40.996  30.749  22.488  1.00  0.66           C  
ATOM   3929  CG1 ILE A1127     -41.717  30.616  23.827  1.00  0.66           C  
ATOM   3930  CG2 ILE A1127     -40.670  29.425  21.848  1.00  0.66           C  
ATOM   3931  CD1 ILE A1127     -43.090  29.853  23.913  1.00  0.66           C  
ATOM   3932  H   ILE A1127     -40.970  33.259  23.337  1.00  0.00           H  
ATOM   3933  HA  ILE A1127     -38.919  31.252  22.912  1.00  0.00           H  
ATOM   3934  HB  ILE A1127     -41.687  31.197  21.774  1.00  0.00           H  
ATOM   3935 HG12 ILE A1127     -41.106  30.039  24.522  1.00  0.00           H  
ATOM   3936 HG13 ILE A1127     -41.979  31.599  24.219  1.00  0.00           H  
ATOM   3937 HG21 ILE A1127     -41.555  28.791  21.899  1.00  0.00           H  
ATOM   3938 HG22 ILE A1127     -40.285  29.312  20.834  1.00  0.00           H  
ATOM   3939 HG23 ILE A1127     -39.912  28.957  22.476  1.00  0.00           H  
ATOM   3940 HD11 ILE A1127     -43.030  28.936  24.499  1.00  0.00           H  
ATOM   3941 HD12 ILE A1127     -43.935  30.391  24.342  1.00  0.00           H  
ATOM   3942 HD13 ILE A1127     -43.421  29.516  22.931  1.00  0.00           H  
ATOM   3943  N   ASP A1128     -40.028  32.970  20.337  1.00  0.73           N  
ATOM   3944  CA  ASP A1128     -39.494  33.363  18.989  1.00  0.73           C  
ATOM   3945  C   ASP A1128     -38.180  34.131  19.028  1.00  0.73           C  
ATOM   3946  O   ASP A1128     -37.339  33.828  18.196  1.00  0.73           O  
ATOM   3947  CB  ASP A1128     -40.397  34.290  18.088  1.00  0.73           C  
ATOM   3948  CG  ASP A1128     -41.750  33.713  17.722  1.00  0.73           C  
ATOM   3949  OD1 ASP A1128     -41.819  32.470  17.570  1.00  0.73           O  
ATOM   3950  OD2 ASP A1128     -42.673  34.609  17.493  1.00  0.73           O1-
ATOM   3951  H   ASP A1128     -40.748  33.558  20.732  1.00  0.00           H  
ATOM   3952  HA  ASP A1128     -39.330  32.427  18.455  1.00  0.00           H  
ATOM   3953  HB2 ASP A1128     -40.445  35.238  18.623  1.00  0.00           H  
ATOM   3954  HB3 ASP A1128     -39.944  34.539  17.128  1.00  0.00           H  
ATOM   3955  N   VAL A1129     -37.818  34.891  20.093  1.00  0.74           N  
ATOM   3956  CA  VAL A1129     -36.478  35.515  20.123  1.00  0.74           C  
ATOM   3957  C   VAL A1129     -35.371  34.442  20.204  1.00  0.74           C  
ATOM   3958  O   VAL A1129     -34.400  34.540  19.524  1.00  0.74           O  
ATOM   3959  CB  VAL A1129     -36.455  36.402  21.370  1.00  0.74           C  
ATOM   3960  CG1 VAL A1129     -35.112  37.191  21.513  1.00  0.74           C  
ATOM   3961  CG2 VAL A1129     -37.617  37.404  21.515  1.00  0.74           C  
ATOM   3962  H   VAL A1129     -38.431  34.965  20.891  1.00  0.00           H  
ATOM   3963  HA  VAL A1129     -36.304  36.124  19.237  1.00  0.00           H  
ATOM   3964  HB  VAL A1129     -36.431  35.761  22.251  1.00  0.00           H  
ATOM   3965 HG11 VAL A1129     -35.018  37.833  22.389  1.00  0.00           H  
ATOM   3966 HG12 VAL A1129     -34.212  36.627  21.269  1.00  0.00           H  
ATOM   3967 HG13 VAL A1129     -35.224  37.880  20.676  1.00  0.00           H  
ATOM   3968 HG21 VAL A1129     -37.418  38.229  22.199  1.00  0.00           H  
ATOM   3969 HG22 VAL A1129     -37.622  37.917  20.553  1.00  0.00           H  
ATOM   3970 HG23 VAL A1129     -38.587  36.996  21.798  1.00  0.00           H  
ATOM   3971  N   TYR A1130     -35.720  33.431  21.032  1.00  0.77           N  
ATOM   3972  CA  TYR A1130     -34.813  32.315  21.322  1.00  0.77           C  
ATOM   3973  C   TYR A1130     -34.710  31.432  20.089  1.00  0.77           C  
ATOM   3974  O   TYR A1130     -33.650  30.942  19.779  1.00  0.77           O  
ATOM   3975  CB  TYR A1130     -35.209  31.674  22.653  1.00  0.77           C  
ATOM   3976  CG  TYR A1130     -34.179  30.713  23.218  1.00  0.77           C  
ATOM   3977  CD1 TYR A1130     -33.607  30.883  24.483  1.00  0.77           C  
ATOM   3978  CD2 TYR A1130     -33.904  29.450  22.576  1.00  0.77           C  
ATOM   3979  CE1 TYR A1130     -32.461  30.160  24.907  1.00  0.77           C  
ATOM   3980  CE2 TYR A1130     -32.916  28.608  23.018  1.00  0.77           C  
ATOM   3981  CZ  TYR A1130     -32.113  29.045  24.099  1.00  0.77           C  
ATOM   3982  OH  TYR A1130     -30.984  28.315  24.427  1.00  0.77           O  
ATOM   3983  H   TYR A1130     -36.593  33.526  21.531  1.00  0.00           H  
ATOM   3984  HA  TYR A1130     -33.785  32.633  21.496  1.00  0.00           H  
ATOM   3985  HB2 TYR A1130     -35.425  32.438  23.400  1.00  0.00           H  
ATOM   3986  HB3 TYR A1130     -36.169  31.160  22.611  1.00  0.00           H  
ATOM   3987  HD1 TYR A1130     -33.866  31.779  25.027  1.00  0.00           H  
ATOM   3988  HD2 TYR A1130     -34.275  29.213  21.590  1.00  0.00           H  
ATOM   3989  HE1 TYR A1130     -31.789  30.520  25.672  1.00  0.00           H  
ATOM   3990  HE2 TYR A1130     -32.808  27.644  22.541  1.00  0.00           H  
ATOM   3991  HH  TYR A1130     -30.712  27.904  23.604  1.00  0.00           H  
ATOM   3992  N   SER A1131     -35.823  31.338  19.363  1.00  0.79           N  
ATOM   3993  CA  SER A1131     -35.822  30.524  18.156  1.00  0.79           C  
ATOM   3994  C   SER A1131     -35.101  31.158  16.973  1.00  0.79           C  
ATOM   3995  O   SER A1131     -34.530  30.426  16.178  1.00  0.79           O  
ATOM   3996  CB  SER A1131     -37.268  30.218  17.743  1.00  0.79           C  
ATOM   3997  OG  SER A1131     -37.952  29.465  18.739  1.00  0.79           O  
ATOM   3998  H   SER A1131     -36.656  31.772  19.735  1.00  0.00           H  
ATOM   3999  HA  SER A1131     -35.347  29.578  18.417  1.00  0.00           H  
ATOM   4000  HB2 SER A1131     -37.769  31.177  17.616  1.00  0.00           H  
ATOM   4001  HB3 SER A1131     -37.151  29.628  16.834  1.00  0.00           H  
ATOM   4002  HG  SER A1131     -38.109  30.141  19.402  1.00  0.00           H  
ATOM   4003  N   LYS A1132     -35.091  32.483  16.956  1.00  0.81           N  
ATOM   4004  CA  LYS A1132     -34.262  33.332  16.037  1.00  0.81           C  
ATOM   4005  C   LYS A1132     -32.793  33.422  16.407  1.00  0.81           C  
ATOM   4006  O   LYS A1132     -31.919  33.406  15.523  1.00  0.81           O  
ATOM   4007  CB  LYS A1132     -34.827  34.685  15.983  1.00  0.81           C  
ATOM   4008  CG  LYS A1132     -36.202  34.773  15.228  1.00  0.81           C  
ATOM   4009  CD  LYS A1132     -37.073  36.046  15.636  1.00  0.81           C  
ATOM   4010  CE  LYS A1132     -38.479  36.018  14.972  1.00  0.81           C  
ATOM   4011  NZ  LYS A1132     -39.303  37.162  15.391  1.00  0.81           N1+
ATOM   4012  H   LYS A1132     -35.592  32.918  17.718  1.00  0.00           H  
ATOM   4013  HA  LYS A1132     -34.240  32.938  15.021  1.00  0.00           H  
ATOM   4014  HB2 LYS A1132     -34.808  35.136  16.975  1.00  0.00           H  
ATOM   4015  HB3 LYS A1132     -34.156  35.257  15.341  1.00  0.00           H  
ATOM   4016  HG2 LYS A1132     -36.106  34.756  14.143  1.00  0.00           H  
ATOM   4017  HG3 LYS A1132     -36.885  33.943  15.409  1.00  0.00           H  
ATOM   4018  HD2 LYS A1132     -37.079  36.164  16.720  1.00  0.00           H  
ATOM   4019  HD3 LYS A1132     -36.568  36.974  15.365  1.00  0.00           H  
ATOM   4020  HE2 LYS A1132     -38.504  35.866  13.893  1.00  0.00           H  
ATOM   4021  HE3 LYS A1132     -38.958  35.111  15.340  1.00  0.00           H  
ATOM   4022  HZ1 LYS A1132     -39.285  37.351  16.383  1.00  0.00           H  
ATOM   4023  HZ2 LYS A1132     -39.019  38.019  14.939  1.00  0.00           H  
ATOM   4024  HZ3 LYS A1132     -40.238  37.055  15.025  1.00  0.00           H  
ATOM   4025  N   ALA A1133     -32.462  33.412  17.706  1.00  0.86           N  
ATOM   4026  CA  ALA A1133     -31.084  33.286  18.221  1.00  0.86           C  
ATOM   4027  C   ALA A1133     -30.577  31.928  17.877  1.00  0.86           C  
ATOM   4028  O   ALA A1133     -29.450  31.823  17.361  1.00  0.86           O  
ATOM   4029  CB  ALA A1133     -31.131  33.476  19.782  1.00  0.86           C  
ATOM   4030  H   ALA A1133     -33.244  33.445  18.343  1.00  0.00           H  
ATOM   4031  HA  ALA A1133     -30.428  34.059  17.822  1.00  0.00           H  
ATOM   4032  HB1 ALA A1133     -31.732  34.342  20.060  1.00  0.00           H  
ATOM   4033  HB2 ALA A1133     -31.637  32.670  20.314  1.00  0.00           H  
ATOM   4034  HB3 ALA A1133     -30.193  33.730  20.275  1.00  0.00           H  
ATOM   4035  N   LEU A1134     -31.269  30.874  18.257  1.00  0.85           N  
ATOM   4036  CA  LEU A1134     -30.817  29.461  18.122  1.00  0.85           C  
ATOM   4037  C   LEU A1134     -30.591  29.025  16.700  1.00  0.85           C  
ATOM   4038  O   LEU A1134     -29.630  28.354  16.381  1.00  0.85           O  
ATOM   4039  CB  LEU A1134     -31.817  28.521  18.876  1.00  0.85           C  
ATOM   4040  CG  LEU A1134     -31.543  26.987  19.016  1.00  0.85           C  
ATOM   4041  CD1 LEU A1134     -30.102  26.682  19.421  1.00  0.85           C  
ATOM   4042  CD2 LEU A1134     -32.553  26.262  19.897  1.00  0.85           C  
ATOM   4043  H   LEU A1134     -32.163  31.116  18.660  1.00  0.00           H  
ATOM   4044  HA  LEU A1134     -29.853  29.332  18.615  1.00  0.00           H  
ATOM   4045  HB2 LEU A1134     -31.828  28.953  19.876  1.00  0.00           H  
ATOM   4046  HB3 LEU A1134     -32.811  28.720  18.475  1.00  0.00           H  
ATOM   4047  HG  LEU A1134     -31.663  26.635  17.991  1.00  0.00           H  
ATOM   4048 HD11 LEU A1134     -29.498  26.505  18.531  1.00  0.00           H  
ATOM   4049 HD12 LEU A1134     -29.678  27.571  19.887  1.00  0.00           H  
ATOM   4050 HD13 LEU A1134     -30.019  25.752  19.983  1.00  0.00           H  
ATOM   4051 HD21 LEU A1134     -32.065  26.173  20.868  1.00  0.00           H  
ATOM   4052 HD22 LEU A1134     -33.490  26.785  20.089  1.00  0.00           H  
ATOM   4053 HD23 LEU A1134     -32.907  25.304  19.519  1.00  0.00           H  
ATOM   4054  N   ASP A1135     -31.545  29.449  15.875  1.00  0.82           N  
ATOM   4055  CA  ASP A1135     -31.492  29.308  14.423  1.00  0.82           C  
ATOM   4056  C   ASP A1135     -30.142  29.842  13.817  1.00  0.82           C  
ATOM   4057  O   ASP A1135     -29.477  29.087  13.065  1.00  0.82           O  
ATOM   4058  CB  ASP A1135     -32.690  29.969  13.670  1.00  0.82           C  
ATOM   4059  CG  ASP A1135     -32.778  29.960  12.184  1.00  0.82           C  
ATOM   4060  OD1 ASP A1135     -32.365  28.901  11.664  1.00  0.82           O  
ATOM   4061  OD2 ASP A1135     -33.303  30.844  11.529  1.00  0.82           O1-
ATOM   4062  H   ASP A1135     -32.367  29.830  16.321  1.00  0.00           H  
ATOM   4063  HA  ASP A1135     -31.576  28.257  14.149  1.00  0.00           H  
ATOM   4064  HB2 ASP A1135     -33.620  29.585  14.089  1.00  0.00           H  
ATOM   4065  HB3 ASP A1135     -32.701  31.047  13.833  1.00  0.00           H  
ATOM   4066  N   SER A1136     -29.744  31.081  14.145  1.00  0.86           N  
ATOM   4067  CA  SER A1136     -28.433  31.668  13.833  1.00  0.86           C  
ATOM   4068  C   SER A1136     -27.248  31.000  14.562  1.00  0.86           C  
ATOM   4069  O   SER A1136     -26.147  30.954  14.008  1.00  0.86           O  
ATOM   4070  CB  SER A1136     -28.582  33.161  14.206  1.00  0.86           C  
ATOM   4071  OG  SER A1136     -29.741  33.831  13.578  1.00  0.86           O  
ATOM   4072  H   SER A1136     -30.343  31.504  14.839  1.00  0.00           H  
ATOM   4073  HA  SER A1136     -28.345  31.716  12.747  1.00  0.00           H  
ATOM   4074  HB2 SER A1136     -28.605  33.238  15.293  1.00  0.00           H  
ATOM   4075  HB3 SER A1136     -27.642  33.620  13.902  1.00  0.00           H  
ATOM   4076  HG  SER A1136     -30.430  34.101  14.189  1.00  0.00           H  
ATOM   4077  N   ALA A1137     -27.465  30.570  15.791  1.00  0.86           N  
ATOM   4078  CA  ALA A1137     -26.443  29.874  16.660  1.00  0.86           C  
ATOM   4079  C   ALA A1137     -26.043  28.503  16.081  1.00  0.86           C  
ATOM   4080  O   ALA A1137     -24.841  28.175  16.154  1.00  0.86           O  
ATOM   4081  CB  ALA A1137     -27.055  29.687  18.100  1.00  0.86           C  
ATOM   4082  H   ALA A1137     -28.363  30.690  16.239  1.00  0.00           H  
ATOM   4083  HA  ALA A1137     -25.645  30.611  16.746  1.00  0.00           H  
ATOM   4084  HB1 ALA A1137     -26.269  29.536  18.841  1.00  0.00           H  
ATOM   4085  HB2 ALA A1137     -27.695  30.497  18.449  1.00  0.00           H  
ATOM   4086  HB3 ALA A1137     -27.689  28.801  18.080  1.00  0.00           H  
ATOM   4087  N   ILE A1138     -26.958  27.693  15.611  1.00  0.84           N  
ATOM   4088  CA  ILE A1138     -26.651  26.467  14.888  1.00  0.84           C  
ATOM   4089  C   ILE A1138     -25.797  26.887  13.646  1.00  0.84           C  
ATOM   4090  O   ILE A1138     -24.742  26.297  13.437  1.00  0.84           O  
ATOM   4091  CB  ILE A1138     -27.973  25.773  14.501  1.00  0.84           C  
ATOM   4092  CG1 ILE A1138     -28.725  25.219  15.735  1.00  0.84           C  
ATOM   4093  CG2 ILE A1138     -27.679  24.600  13.527  1.00  0.84           C  
ATOM   4094  CD1 ILE A1138     -30.215  25.025  15.514  1.00  0.84           C  
ATOM   4095  H   ILE A1138     -27.910  28.022  15.673  1.00  0.00           H  
ATOM   4096  HA  ILE A1138     -26.063  25.847  15.565  1.00  0.00           H  
ATOM   4097  HB  ILE A1138     -28.632  26.368  13.869  1.00  0.00           H  
ATOM   4098 HG12 ILE A1138     -28.237  24.384  16.238  1.00  0.00           H  
ATOM   4099 HG13 ILE A1138     -28.702  26.060  16.428  1.00  0.00           H  
ATOM   4100 HG21 ILE A1138     -27.212  24.881  12.583  1.00  0.00           H  
ATOM   4101 HG22 ILE A1138     -27.141  23.771  13.987  1.00  0.00           H  
ATOM   4102 HG23 ILE A1138     -28.644  24.192  13.226  1.00  0.00           H  
ATOM   4103 HD11 ILE A1138     -30.525  24.024  15.215  1.00  0.00           H  
ATOM   4104 HD12 ILE A1138     -30.773  25.309  16.406  1.00  0.00           H  
ATOM   4105 HD13 ILE A1138     -30.663  25.688  14.773  1.00  0.00           H  
ATOM   4106  N   MET A1139     -26.174  27.988  13.007  1.00  0.81           N  
ATOM   4107  CA  MET A1139     -25.456  28.484  11.768  1.00  0.81           C  
ATOM   4108  C   MET A1139     -24.097  28.989  12.048  1.00  0.81           C  
ATOM   4109  O   MET A1139     -23.164  28.680  11.259  1.00  0.81           O  
ATOM   4110  CB  MET A1139     -26.391  29.435  11.002  1.00  0.81           C  
ATOM   4111  CG  MET A1139     -25.738  30.448   9.976  1.00  0.81           C  
ATOM   4112  SD  MET A1139     -25.753  32.063  10.612  1.00  0.81           S  
ATOM   4113  CE  MET A1139     -27.345  32.503   9.922  1.00  0.81           C  
ATOM   4114  H   MET A1139     -27.006  28.500  13.261  1.00  0.00           H  
ATOM   4115  HA  MET A1139     -25.256  27.634  11.114  1.00  0.00           H  
ATOM   4116  HB2 MET A1139     -27.055  28.820  10.395  1.00  0.00           H  
ATOM   4117  HB3 MET A1139     -26.984  29.972  11.742  1.00  0.00           H  
ATOM   4118  HG2 MET A1139     -24.695  30.136   9.911  1.00  0.00           H  
ATOM   4119  HG3 MET A1139     -26.133  30.461   8.960  1.00  0.00           H  
ATOM   4120  HE1 MET A1139     -27.169  33.058   9.001  1.00  0.00           H  
ATOM   4121  HE2 MET A1139     -28.066  31.686   9.886  1.00  0.00           H  
ATOM   4122  HE3 MET A1139     -27.698  33.301  10.575  1.00  0.00           H  
ATOM   4123  N   LYS A1140     -23.926  29.622  13.226  1.00  0.81           N  
ATOM   4124  CA  LYS A1140     -22.612  30.118  13.716  1.00  0.81           C  
ATOM   4125  C   LYS A1140     -21.700  28.924  14.000  1.00  0.81           C  
ATOM   4126  O   LYS A1140     -20.635  28.888  13.452  1.00  0.81           O  
ATOM   4127  CB  LYS A1140     -22.860  30.873  14.979  1.00  0.00           C  
ATOM   4128  CG  LYS A1140     -23.400  32.332  14.841  1.00  0.00           C  
ATOM   4129  CD  LYS A1140     -22.771  33.249  15.864  1.00  0.00           C  
ATOM   4130  CE  LYS A1140     -23.155  34.754  15.512  1.00  0.00           C  
ATOM   4131  NZ  LYS A1140     -22.635  35.692  16.577  1.00  0.00           N1+
ATOM   4132  H   LYS A1140     -24.745  29.894  13.752  1.00  0.00           H  
ATOM   4133  HA  LYS A1140     -22.242  30.838  12.986  1.00  0.00           H  
ATOM   4134  HB2 LYS A1140     -23.537  30.283  15.596  1.00  0.00           H  
ATOM   4135  HB3 LYS A1140     -21.969  30.822  15.604  1.00  0.00           H  
ATOM   4136  HG2 LYS A1140     -23.243  32.882  13.913  1.00  0.00           H  
ATOM   4137  HG3 LYS A1140     -24.481  32.323  14.981  1.00  0.00           H  
ATOM   4138  HD2 LYS A1140     -23.205  32.998  16.832  1.00  0.00           H  
ATOM   4139  HD3 LYS A1140     -21.697  33.068  15.840  1.00  0.00           H  
ATOM   4140  HE2 LYS A1140     -22.887  35.036  14.493  1.00  0.00           H  
ATOM   4141  HE3 LYS A1140     -24.241  34.840  15.478  1.00  0.00           H  
ATOM   4142  HZ1 LYS A1140     -21.625  35.667  16.553  1.00  0.00           H  
ATOM   4143  HZ2 LYS A1140     -22.918  36.660  16.521  1.00  0.00           H  
ATOM   4144  HZ3 LYS A1140     -22.762  35.355  17.521  1.00  0.00           H  
ATOM   4145  N   TYR A1141     -22.188  27.932  14.729  1.00  0.80           N  
ATOM   4146  CA  TYR A1141     -21.438  26.748  15.174  1.00  0.80           C  
ATOM   4147  C   TYR A1141     -21.070  25.905  14.019  1.00  0.80           C  
ATOM   4148  O   TYR A1141     -19.897  25.812  13.770  1.00  0.80           O  
ATOM   4149  CB  TYR A1141     -22.144  25.935  16.270  1.00  0.80           C  
ATOM   4150  CG  TYR A1141     -21.276  24.783  16.751  1.00  0.80           C  
ATOM   4151  CD1 TYR A1141     -20.034  25.004  17.344  1.00  0.80           C  
ATOM   4152  CD2 TYR A1141     -21.670  23.423  16.506  1.00  0.80           C  
ATOM   4153  CE1 TYR A1141     -19.165  23.882  17.562  1.00  0.80           C  
ATOM   4154  CE2 TYR A1141     -20.857  22.305  16.754  1.00  0.80           C  
ATOM   4155  CZ  TYR A1141     -19.573  22.595  17.208  1.00  0.80           C  
ATOM   4156  OH  TYR A1141     -18.779  21.553  17.442  1.00  0.80           O  
ATOM   4157  H   TYR A1141     -23.136  27.965  15.076  1.00  0.00           H  
ATOM   4158  HA  TYR A1141     -20.474  27.119  15.522  1.00  0.00           H  
ATOM   4159  HB2 TYR A1141     -22.396  26.587  17.107  1.00  0.00           H  
ATOM   4160  HB3 TYR A1141     -23.088  25.633  15.817  1.00  0.00           H  
ATOM   4161  HD1 TYR A1141     -19.777  26.032  17.550  1.00  0.00           H  
ATOM   4162  HD2 TYR A1141     -22.659  23.292  16.094  1.00  0.00           H  
ATOM   4163  HE1 TYR A1141     -18.153  23.959  17.932  1.00  0.00           H  
ATOM   4164  HE2 TYR A1141     -21.030  21.257  16.561  1.00  0.00           H  
ATOM   4165  HH  TYR A1141     -19.172  20.764  17.822  1.00  0.00           H  
ATOM   4166  N   HIS A1142     -22.033  25.429  13.210  1.00  0.77           N  
ATOM   4167  CA  HIS A1142     -21.555  24.634  12.048  1.00  0.77           C  
ATOM   4168  C   HIS A1142     -20.718  25.393  10.933  1.00  0.77           C  
ATOM   4169  O   HIS A1142     -19.878  24.775  10.307  1.00  0.77           O  
ATOM   4170  CB  HIS A1142     -22.831  24.032  11.377  1.00  0.77           C  
ATOM   4171  CG  HIS A1142     -22.706  22.711  10.529  1.00  0.77           C  
ATOM   4172  CD2 HIS A1142     -23.446  21.556  10.308  1.00  0.77           C  
ATOM   4173  ND1 HIS A1142     -21.492  22.407   9.978  1.00  0.77           N  
ATOM   4174  CE1 HIS A1142     -21.528  21.195   9.474  1.00  0.77           C  
ATOM   4175  NE2 HIS A1142     -22.680  20.607   9.531  1.00  0.77           N  
ATOM   4176  H   HIS A1142     -22.999  25.614  13.439  1.00  0.00           H  
ATOM   4177  HA  HIS A1142     -20.889  23.849  12.408  1.00  0.00           H  
ATOM   4178  HB2 HIS A1142     -23.496  23.829  12.217  1.00  0.00           H  
ATOM   4179  HB3 HIS A1142     -23.383  24.770  10.795  1.00  0.00           H  
ATOM   4180  HD1 HIS A1142     -20.790  23.127   9.890  1.00  0.00           H  
ATOM   4181  HD2 HIS A1142     -24.402  21.266  10.717  1.00  0.00           H  
ATOM   4182  HE1 HIS A1142     -20.703  20.803   8.898  1.00  0.00           H  
ATOM   4183  N   GLY A1143     -20.911  26.702  10.730  1.00  0.83           N  
ATOM   4184  CA  GLY A1143     -20.097  27.460   9.834  1.00  0.83           C  
ATOM   4185  C   GLY A1143     -18.695  27.749  10.446  1.00  0.83           C  
ATOM   4186  O   GLY A1143     -17.733  27.445   9.741  1.00  0.83           O  
ATOM   4187  H   GLY A1143     -21.696  27.191  11.134  1.00  0.00           H  
ATOM   4188  HA2 GLY A1143     -20.147  27.006   8.845  1.00  0.00           H  
ATOM   4189  HA3 GLY A1143     -20.587  28.432   9.764  1.00  0.00           H  
ATOM   4190  N   LEU A1144     -18.633  28.302  11.676  1.00  0.79           N  
ATOM   4191  CA  LEU A1144     -17.408  28.714  12.408  1.00  0.79           C  
ATOM   4192  C   LEU A1144     -16.578  27.558  13.007  1.00  0.79           C  
ATOM   4193  O   LEU A1144     -15.361  27.764  13.281  1.00  0.79           O  
ATOM   4194  CB  LEU A1144     -17.767  29.826  13.477  1.00  0.79           C  
ATOM   4195  CG  LEU A1144     -18.576  31.003  12.829  1.00  0.79           C  
ATOM   4196  CD1 LEU A1144     -19.304  31.772  13.969  1.00  0.79           C  
ATOM   4197  CD2 LEU A1144     -17.679  31.871  11.950  1.00  0.79           C  
ATOM   4198  H   LEU A1144     -19.452  28.353  12.265  1.00  0.00           H  
ATOM   4199  HA  LEU A1144     -16.766  29.223  11.689  1.00  0.00           H  
ATOM   4200  HB2 LEU A1144     -18.302  29.299  14.266  1.00  0.00           H  
ATOM   4201  HB3 LEU A1144     -16.874  30.276  13.912  1.00  0.00           H  
ATOM   4202  HG  LEU A1144     -19.324  30.540  12.185  1.00  0.00           H  
ATOM   4203 HD11 LEU A1144     -19.692  31.140  14.767  1.00  0.00           H  
ATOM   4204 HD12 LEU A1144     -18.619  32.505  14.395  1.00  0.00           H  
ATOM   4205 HD13 LEU A1144     -20.155  32.268  13.502  1.00  0.00           H  
ATOM   4206 HD21 LEU A1144     -17.918  31.776  10.891  1.00  0.00           H  
ATOM   4207 HD22 LEU A1144     -17.735  32.945  12.127  1.00  0.00           H  
ATOM   4208 HD23 LEU A1144     -16.634  31.567  12.010  1.00  0.00           H  
ATOM   4209  N   LYS A1145     -17.097  26.355  13.076  1.00  0.79           N  
ATOM   4210  CA  LYS A1145     -16.335  25.150  13.239  1.00  0.79           C  
ATOM   4211  C   LYS A1145     -15.822  24.591  11.883  1.00  0.79           C  
ATOM   4212  O   LYS A1145     -14.599  24.271  11.861  1.00  0.79           O  
ATOM   4213  CB  LYS A1145     -17.189  24.144  14.072  1.00  0.79           C  
ATOM   4214  CG  LYS A1145     -16.489  22.758  14.348  1.00  0.79           C  
ATOM   4215  CD  LYS A1145     -15.206  22.833  15.225  1.00  0.79           C  
ATOM   4216  CE  LYS A1145     -15.375  22.960  16.761  1.00  0.79           C  
ATOM   4217  NZ  LYS A1145     -15.817  21.667  17.335  1.00  0.79           N1+
ATOM   4218  H   LYS A1145     -18.095  26.218  13.002  1.00  0.00           H  
ATOM   4219  HA  LYS A1145     -15.490  25.317  13.907  1.00  0.00           H  
ATOM   4220  HB2 LYS A1145     -17.486  24.631  15.001  1.00  0.00           H  
ATOM   4221  HB3 LYS A1145     -18.071  23.961  13.457  1.00  0.00           H  
ATOM   4222  HG2 LYS A1145     -17.288  22.220  14.859  1.00  0.00           H  
ATOM   4223  HG3 LYS A1145     -16.299  22.167  13.452  1.00  0.00           H  
ATOM   4224  HD2 LYS A1145     -14.645  21.907  15.102  1.00  0.00           H  
ATOM   4225  HD3 LYS A1145     -14.606  23.683  14.900  1.00  0.00           H  
ATOM   4226  HE2 LYS A1145     -14.452  23.234  17.271  1.00  0.00           H  
ATOM   4227  HE3 LYS A1145     -16.139  23.715  16.951  1.00  0.00           H  
ATOM   4228  HZ1 LYS A1145     -15.910  21.695  18.340  1.00  0.00           H  
ATOM   4229  HZ2 LYS A1145     -16.752  21.473  17.006  1.00  0.00           H  
ATOM   4230  HZ3 LYS A1145     -15.134  20.948  17.144  1.00  0.00           H  
ATOM   4231  N   MET A1146     -16.572  24.762  10.821  1.00  0.82           N  
ATOM   4232  CA  MET A1146     -16.165  24.276   9.476  1.00  0.82           C  
ATOM   4233  C   MET A1146     -15.025  25.175   8.863  1.00  0.82           C  
ATOM   4234  O   MET A1146     -14.091  24.585   8.279  1.00  0.82           O  
ATOM   4235  CB  MET A1146     -17.296  24.100   8.452  1.00  0.82           C  
ATOM   4236  CG  MET A1146     -18.134  22.828   8.832  1.00  0.82           C  
ATOM   4237  SD  MET A1146     -17.186  21.227   8.958  1.00  0.82           S  
ATOM   4238  CE  MET A1146     -16.175  21.304   7.419  1.00  0.82           C  
ATOM   4239  H   MET A1146     -17.431  25.261  11.005  1.00  0.00           H  
ATOM   4240  HA  MET A1146     -15.825  23.249   9.618  1.00  0.00           H  
ATOM   4241  HB2 MET A1146     -17.870  25.027   8.477  1.00  0.00           H  
ATOM   4242  HB3 MET A1146     -16.912  24.105   7.432  1.00  0.00           H  
ATOM   4243  HG2 MET A1146     -18.548  22.975   9.830  1.00  0.00           H  
ATOM   4244  HG3 MET A1146     -18.824  22.574   8.027  1.00  0.00           H  
ATOM   4245  HE1 MET A1146     -15.598  22.225   7.340  1.00  0.00           H  
ATOM   4246  HE2 MET A1146     -15.424  20.513   7.403  1.00  0.00           H  
ATOM   4247  HE3 MET A1146     -16.777  21.204   6.516  1.00  0.00           H  
ATOM   4248  N   GLN A1147     -15.000  26.462   9.289  1.00  0.82           N  
ATOM   4249  CA  GLN A1147     -13.959  27.432   8.863  1.00  0.82           C  
ATOM   4250  C   GLN A1147     -12.583  27.080   9.446  1.00  0.82           C  
ATOM   4251  O   GLN A1147     -11.603  27.535   8.843  1.00  0.82           O  
ATOM   4252  CB  GLN A1147     -14.326  28.913   9.148  1.00  0.82           C  
ATOM   4253  CG  GLN A1147     -15.395  29.304   8.139  1.00  0.82           C  
ATOM   4254  CD  GLN A1147     -16.212  30.589   8.422  1.00  0.82           C  
ATOM   4255  NE2 GLN A1147     -15.542  31.598   8.891  1.00  0.82           N  
ATOM   4256  OE1 GLN A1147     -17.457  30.540   8.325  1.00  0.82           O  
ATOM   4257  H   GLN A1147     -15.797  26.844   9.779  1.00  0.00           H  
ATOM   4258  HA  GLN A1147     -13.874  27.235   7.795  1.00  0.00           H  
ATOM   4259  HB2 GLN A1147     -14.726  28.991  10.160  1.00  0.00           H  
ATOM   4260  HB3 GLN A1147     -13.409  29.501   9.111  1.00  0.00           H  
ATOM   4261  HG2 GLN A1147     -15.048  29.342   7.106  1.00  0.00           H  
ATOM   4262  HG3 GLN A1147     -16.128  28.507   8.262  1.00  0.00           H  
ATOM   4263 HE21 GLN A1147     -14.536  31.651   8.967  1.00  0.00           H  
ATOM   4264 HE22 GLN A1147     -16.000  32.497   8.931  1.00  0.00           H  
ATOM   4265  N   ASP A1148     -12.516  26.412  10.633  1.00  0.85           N  
ATOM   4266  CA  ASP A1148     -11.285  26.027  11.298  1.00  0.85           C  
ATOM   4267  C   ASP A1148     -10.918  24.687  10.819  1.00  0.85           C  
ATOM   4268  O   ASP A1148      -9.710  24.538  10.590  1.00  0.85           O  
ATOM   4269  CB  ASP A1148     -11.118  26.060  12.759  1.00  0.85           C  
ATOM   4270  CG  ASP A1148     -11.345  27.421  13.494  1.00  0.85           C  
ATOM   4271  OD1 ASP A1148     -11.435  28.444  12.761  1.00  0.85           O  
ATOM   4272  OD2 ASP A1148     -11.049  27.505  14.712  1.00  0.85           O1-
ATOM   4273  H   ASP A1148     -13.415  26.048  10.914  1.00  0.00           H  
ATOM   4274  HA  ASP A1148     -10.472  26.671  10.963  1.00  0.00           H  
ATOM   4275  HB2 ASP A1148     -11.701  25.238  13.172  1.00  0.00           H  
ATOM   4276  HB3 ASP A1148     -10.099  25.733  12.968  1.00  0.00           H  
ATOM   4277  N   ILE A1149     -11.824  23.778  10.552  1.00  0.85           N  
ATOM   4278  CA  ILE A1149     -11.507  22.499   9.834  1.00  0.85           C  
ATOM   4279  C   ILE A1149     -10.906  22.721   8.415  1.00  0.85           C  
ATOM   4280  O   ILE A1149      -9.839  22.206   8.153  1.00  0.85           O  
ATOM   4281  CB  ILE A1149     -12.774  21.579   9.852  1.00  0.85           C  
ATOM   4282  CG1 ILE A1149     -12.967  21.045  11.297  1.00  0.85           C  
ATOM   4283  CG2 ILE A1149     -12.790  20.332   8.871  1.00  0.85           C  
ATOM   4284  CD1 ILE A1149     -14.418  20.716  11.616  1.00  0.85           C  
ATOM   4285  H   ILE A1149     -12.794  23.986  10.745  1.00  0.00           H  
ATOM   4286  HA  ILE A1149     -10.780  22.011  10.483  1.00  0.00           H  
ATOM   4287  HB  ILE A1149     -13.612  22.205   9.546  1.00  0.00           H  
ATOM   4288 HG12 ILE A1149     -12.276  20.205  11.369  1.00  0.00           H  
ATOM   4289 HG13 ILE A1149     -12.659  21.815  12.004  1.00  0.00           H  
ATOM   4290 HG21 ILE A1149     -13.830  20.014   8.809  1.00  0.00           H  
ATOM   4291 HG22 ILE A1149     -12.550  20.584   7.838  1.00  0.00           H  
ATOM   4292 HG23 ILE A1149     -12.128  19.484   9.048  1.00  0.00           H  
ATOM   4293 HD11 ILE A1149     -15.073  21.547  11.356  1.00  0.00           H  
ATOM   4294 HD12 ILE A1149     -14.800  19.777  11.215  1.00  0.00           H  
ATOM   4295 HD13 ILE A1149     -14.604  20.623  12.686  1.00  0.00           H  
ATOM   4296  N   ASN A1150     -11.548  23.587   7.653  1.00  0.86           N  
ATOM   4297  CA  ASN A1150     -11.176  23.996   6.301  1.00  0.86           C  
ATOM   4298  C   ASN A1150     -10.058  25.086   6.386  1.00  0.86           C  
ATOM   4299  O   ASN A1150      -9.707  25.640   5.313  1.00  0.86           O  
ATOM   4300  CB  ASN A1150     -12.489  24.379   5.480  1.00  0.86           C  
ATOM   4301  CG  ASN A1150     -13.375  23.210   5.127  1.00  0.86           C  
ATOM   4302  ND2 ASN A1150     -14.691  23.474   4.932  1.00  0.86           N  
ATOM   4303  OD1 ASN A1150     -12.862  22.127   4.828  1.00  0.86           O  
ATOM   4304  H   ASN A1150     -12.466  23.948   7.869  1.00  0.00           H  
ATOM   4305  HA  ASN A1150     -10.806  23.081   5.839  1.00  0.00           H  
ATOM   4306  HB2 ASN A1150     -12.942  25.223   6.000  1.00  0.00           H  
ATOM   4307  HB3 ASN A1150     -12.277  24.820   4.506  1.00  0.00           H  
ATOM   4308 HD21 ASN A1150     -15.097  24.387   5.075  1.00  0.00           H  
ATOM   4309 HD22 ASN A1150     -15.311  22.779   4.542  1.00  0.00           H  
ATOM   4310  N   ARG A1151      -9.444  25.302   7.587  1.00  0.86           N  
ATOM   4311  CA  ARG A1151      -8.120  25.903   7.724  1.00  0.86           C  
ATOM   4312  C   ARG A1151      -7.047  24.890   8.141  1.00  0.86           C  
ATOM   4313  O   ARG A1151      -5.850  25.002   7.724  1.00  0.86           O  
ATOM   4314  CB  ARG A1151      -8.157  27.142   8.656  1.00  0.86           C  
ATOM   4315  CG  ARG A1151      -6.795  27.869   8.732  1.00  0.86           C  
ATOM   4316  CD  ARG A1151      -6.654  29.015   9.677  1.00  0.86           C  
ATOM   4317  NE  ARG A1151      -6.908  28.603  11.066  1.00  0.86           N  
ATOM   4318  CZ  ARG A1151      -8.036  28.511  11.776  1.00  0.86           C  
ATOM   4319  NH1 ARG A1151      -9.202  28.944  11.267  1.00  0.86           N1+
ATOM   4320  NH2 ARG A1151      -8.145  27.918  12.983  1.00  0.86           N1+
ATOM   4321  H   ARG A1151      -9.762  24.927   8.469  1.00  0.00           H  
ATOM   4322  HA  ARG A1151      -7.859  26.386   6.783  1.00  0.00           H  
ATOM   4323  HB2 ARG A1151      -8.922  27.743   8.165  1.00  0.00           H  
ATOM   4324  HB3 ARG A1151      -8.538  26.736   9.593  1.00  0.00           H  
ATOM   4325  HG2 ARG A1151      -6.045  27.096   8.899  1.00  0.00           H  
ATOM   4326  HG3 ARG A1151      -6.630  28.323   7.755  1.00  0.00           H  
ATOM   4327  HD2 ARG A1151      -5.621  29.301   9.480  1.00  0.00           H  
ATOM   4328  HD3 ARG A1151      -7.229  29.910   9.437  1.00  0.00           H  
ATOM   4329  HE  ARG A1151      -6.221  28.053  11.561  1.00  0.00           H  
ATOM   4330 HH11 ARG A1151      -9.209  29.457  10.396  1.00  0.00           H  
ATOM   4331 HH12 ARG A1151     -10.076  28.754  11.735  1.00  0.00           H  
ATOM   4332 HH21 ARG A1151      -7.303  27.595  13.439  1.00  0.00           H  
ATOM   4333 HH22 ARG A1151      -8.926  28.070  13.606  1.00  0.00           H  
ATOM   4334  N   ILE A1152      -7.438  23.984   9.033  1.00  0.86           N  
ATOM   4335  CA  ILE A1152      -6.571  22.987   9.622  1.00  0.86           C  
ATOM   4336  C   ILE A1152      -6.208  21.879   8.611  1.00  0.86           C  
ATOM   4337  O   ILE A1152      -5.047  21.468   8.424  1.00  0.86           O  
ATOM   4338  CB  ILE A1152      -7.210  22.351  10.917  1.00  0.86           C  
ATOM   4339  CG1 ILE A1152      -7.326  23.378  12.082  1.00  0.86           C  
ATOM   4340  CG2 ILE A1152      -6.553  21.014  11.318  1.00  0.86           C  
ATOM   4341  CD1 ILE A1152      -8.434  22.989  12.991  1.00  0.86           C  
ATOM   4342  H   ILE A1152      -8.376  24.070   9.399  1.00  0.00           H  
ATOM   4343  HA  ILE A1152      -5.602  23.455   9.801  1.00  0.00           H  
ATOM   4344  HB  ILE A1152      -8.214  22.072  10.596  1.00  0.00           H  
ATOM   4345 HG12 ILE A1152      -6.404  23.345  12.661  1.00  0.00           H  
ATOM   4346 HG13 ILE A1152      -7.369  24.407  11.725  1.00  0.00           H  
ATOM   4347 HG21 ILE A1152      -6.989  20.676  12.259  1.00  0.00           H  
ATOM   4348 HG22 ILE A1152      -6.567  20.157  10.644  1.00  0.00           H  
ATOM   4349 HG23 ILE A1152      -5.501  21.147  11.570  1.00  0.00           H  
ATOM   4350 HD11 ILE A1152      -8.727  23.779  13.682  1.00  0.00           H  
ATOM   4351 HD12 ILE A1152      -9.256  22.555  12.422  1.00  0.00           H  
ATOM   4352 HD13 ILE A1152      -8.050  22.257  13.703  1.00  0.00           H  
ATOM   4353  N   ILE A1153      -7.170  21.561   7.725  1.00  0.86           N  
ATOM   4354  CA  ILE A1153      -6.845  20.747   6.512  1.00  0.86           C  
ATOM   4355  C   ILE A1153      -5.762  21.166   5.605  1.00  0.86           C  
ATOM   4356  O   ILE A1153      -4.969  20.335   5.216  1.00  0.86           O  
ATOM   4357  CB  ILE A1153      -8.137  20.370   5.689  1.00  0.86           C  
ATOM   4358  CG1 ILE A1153      -9.166  19.550   6.447  1.00  0.86           C  
ATOM   4359  CG2 ILE A1153      -7.848  19.708   4.321  1.00  0.86           C  
ATOM   4360  CD1 ILE A1153     -10.565  19.438   5.874  1.00  0.86           C  
ATOM   4361  H   ILE A1153      -8.031  22.046   7.934  1.00  0.00           H  
ATOM   4362  HA  ILE A1153      -6.549  19.784   6.927  1.00  0.00           H  
ATOM   4363  HB  ILE A1153      -8.784  21.177   5.345  1.00  0.00           H  
ATOM   4364 HG12 ILE A1153      -8.759  18.540   6.402  1.00  0.00           H  
ATOM   4365 HG13 ILE A1153      -9.213  19.907   7.476  1.00  0.00           H  
ATOM   4366 HG21 ILE A1153      -8.637  19.349   3.660  1.00  0.00           H  
ATOM   4367 HG22 ILE A1153      -7.218  20.354   3.709  1.00  0.00           H  
ATOM   4368 HG23 ILE A1153      -7.169  18.860   4.405  1.00  0.00           H  
ATOM   4369 HD11 ILE A1153     -11.065  20.402   5.957  1.00  0.00           H  
ATOM   4370 HD12 ILE A1153     -10.657  19.077   4.850  1.00  0.00           H  
ATOM   4371 HD13 ILE A1153     -11.163  18.757   6.480  1.00  0.00           H  
ATOM   4372  N   ASP A1154      -5.714  22.497   5.359  1.00  0.86           N  
ATOM   4373  CA  ASP A1154      -4.730  23.276   4.610  1.00  0.86           C  
ATOM   4374  C   ASP A1154      -3.397  23.183   5.337  1.00  0.86           C  
ATOM   4375  O   ASP A1154      -2.449  22.700   4.731  1.00  0.86           O  
ATOM   4376  CB  ASP A1154      -5.050  24.744   4.305  1.00  0.86           C  
ATOM   4377  CG  ASP A1154      -6.445  25.221   3.953  1.00  0.86           C  
ATOM   4378  OD1 ASP A1154      -7.290  24.310   3.747  1.00  0.86           O  
ATOM   4379  OD2 ASP A1154      -6.596  26.412   3.631  1.00  0.86           O1-
ATOM   4380  H   ASP A1154      -6.334  23.062   5.920  1.00  0.00           H  
ATOM   4381  HA  ASP A1154      -4.539  22.893   3.608  1.00  0.00           H  
ATOM   4382  HB2 ASP A1154      -4.775  25.369   5.155  1.00  0.00           H  
ATOM   4383  HB3 ASP A1154      -4.515  25.018   3.396  1.00  0.00           H  
ATOM   4384  N   GLU A1155      -3.382  23.773   6.622  1.00  0.85           N  
ATOM   4385  CA  GLU A1155      -2.186  23.935   7.492  1.00  0.85           C  
ATOM   4386  C   GLU A1155      -1.445  22.543   7.677  1.00  0.85           C  
ATOM   4387  O   GLU A1155      -0.213  22.507   7.662  1.00  0.85           O  
ATOM   4388  CB  GLU A1155      -2.628  24.619   8.786  1.00  0.85           C  
ATOM   4389  CG  GLU A1155      -1.419  24.903   9.690  1.00  0.85           C  
ATOM   4390  CD  GLU A1155      -1.486  25.981  10.791  1.00  0.85           C  
ATOM   4391  OE1 GLU A1155      -0.803  25.775  11.816  1.00  0.85           O  
ATOM   4392  OE2 GLU A1155      -2.307  26.897  10.695  1.00  0.85           O1-
ATOM   4393  H   GLU A1155      -4.291  23.975   7.012  1.00  0.00           H  
ATOM   4394  HA  GLU A1155      -1.653  24.609   6.821  1.00  0.00           H  
ATOM   4395  HB2 GLU A1155      -3.241  25.505   8.622  1.00  0.00           H  
ATOM   4396  HB3 GLU A1155      -3.264  23.948   9.362  1.00  0.00           H  
ATOM   4397  HG2 GLU A1155      -1.120  23.949  10.123  1.00  0.00           H  
ATOM   4398  HG3 GLU A1155      -0.516  25.152   9.132  1.00  0.00           H  
ATOM   4399  N   LEU A1156      -2.225  21.468   7.693  1.00  0.86           N  
ATOM   4400  CA  LEU A1156      -1.741  20.095   7.515  1.00  0.86           C  
ATOM   4401  C   LEU A1156      -1.362  19.892   6.027  1.00  0.86           C  
ATOM   4402  O   LEU A1156      -0.179  19.977   5.814  1.00  0.86           O  
ATOM   4403  CB  LEU A1156      -2.787  19.078   7.815  1.00  0.86           C  
ATOM   4404  CG  LEU A1156      -3.033  18.983   9.392  1.00  0.86           C  
ATOM   4405  CD1 LEU A1156      -4.262  18.153   9.757  1.00  0.86           C  
ATOM   4406  CD2 LEU A1156      -1.777  18.381  10.115  1.00  0.86           C  
ATOM   4407  H   LEU A1156      -3.222  21.601   7.597  1.00  0.00           H  
ATOM   4408  HA  LEU A1156      -0.781  19.924   8.003  1.00  0.00           H  
ATOM   4409  HB2 LEU A1156      -3.745  19.348   7.371  1.00  0.00           H  
ATOM   4410  HB3 LEU A1156      -2.582  18.140   7.301  1.00  0.00           H  
ATOM   4411  HG  LEU A1156      -3.141  19.980   9.820  1.00  0.00           H  
ATOM   4412 HD11 LEU A1156      -5.200  18.644   9.501  1.00  0.00           H  
ATOM   4413 HD12 LEU A1156      -4.181  17.272   9.120  1.00  0.00           H  
ATOM   4414 HD13 LEU A1156      -4.195  17.834  10.797  1.00  0.00           H  
ATOM   4415 HD21 LEU A1156      -1.955  17.306  10.150  1.00  0.00           H  
ATOM   4416 HD22 LEU A1156      -0.837  18.516   9.580  1.00  0.00           H  
ATOM   4417 HD23 LEU A1156      -1.629  18.656  11.160  1.00  0.00           H  
ATOM   4418  N   TRP A1157      -2.334  19.662   5.143  1.00  0.86           N  
ATOM   4419  CA  TRP A1157      -2.134  19.060   3.761  1.00  0.86           C  
ATOM   4420  C   TRP A1157      -0.958  19.821   2.973  1.00  0.86           C  
ATOM   4421  O   TRP A1157      -0.042  19.147   2.474  1.00  0.86           O  
ATOM   4422  CB  TRP A1157      -3.442  19.214   2.880  1.00  0.86           C  
ATOM   4423  CG  TRP A1157      -3.365  18.786   1.461  1.00  0.86           C  
ATOM   4424  CD1 TRP A1157      -2.963  19.554   0.400  1.00  0.86           C  
ATOM   4425  CD2 TRP A1157      -3.642  17.483   1.009  1.00  0.86           C  
ATOM   4426  CE2 TRP A1157      -3.555  17.532  -0.422  1.00  0.86           C  
ATOM   4427  CE3 TRP A1157      -3.974  16.299   1.640  1.00  0.86           C  
ATOM   4428  NE1 TRP A1157      -3.062  18.798  -0.755  1.00  0.86           N  
ATOM   4429  CZ2 TRP A1157      -3.743  16.370  -1.191  1.00  0.86           C  
ATOM   4430  CZ3 TRP A1157      -4.280  15.135   0.877  1.00  0.86           C  
ATOM   4431  CH2 TRP A1157      -4.179  15.165  -0.553  1.00  0.86           C  
ATOM   4432  H   TRP A1157      -3.285  19.695   5.479  1.00  0.00           H  
ATOM   4433  HA  TRP A1157      -1.805  18.022   3.802  1.00  0.00           H  
ATOM   4434  HB2 TRP A1157      -4.263  18.640   3.309  1.00  0.00           H  
ATOM   4435  HB3 TRP A1157      -3.746  20.260   2.838  1.00  0.00           H  
ATOM   4436  HD1 TRP A1157      -2.594  20.569   0.388  1.00  0.00           H  
ATOM   4437  HE1 TRP A1157      -2.862  19.046  -1.713  1.00  0.00           H  
ATOM   4438  HE3 TRP A1157      -4.030  16.309   2.718  1.00  0.00           H  
ATOM   4439  HZ2 TRP A1157      -3.677  16.294  -2.267  1.00  0.00           H  
ATOM   4440  HZ3 TRP A1157      -4.470  14.229   1.433  1.00  0.00           H  
ATOM   4441  HH2 TRP A1157      -4.366  14.245  -1.087  1.00  0.00           H  
ATOM   4442  N   LYS A1158      -1.039  21.168   2.889  1.00  0.84           N  
ATOM   4443  CA  LYS A1158      -0.105  22.088   2.249  1.00  0.84           C  
ATOM   4444  C   LYS A1158       1.253  22.142   2.877  1.00  0.84           C  
ATOM   4445  O   LYS A1158       2.071  22.852   2.325  1.00  0.84           O  
ATOM   4446  CB  LYS A1158      -0.600  23.541   2.272  1.00  0.84           C  
ATOM   4447  CG  LYS A1158      -1.942  23.575   1.479  1.00  0.84           C  
ATOM   4448  CD  LYS A1158      -2.481  24.994   1.291  1.00  0.84           C  
ATOM   4449  CE  LYS A1158      -3.593  25.129   0.209  1.00  0.84           C  
ATOM   4450  NZ  LYS A1158      -3.843  26.499  -0.183  1.00  0.84           N1+
ATOM   4451  H   LYS A1158      -1.753  21.645   3.421  1.00  0.00           H  
ATOM   4452  HA  LYS A1158       0.064  21.784   1.216  1.00  0.00           H  
ATOM   4453  HB2 LYS A1158      -0.753  23.802   3.319  1.00  0.00           H  
ATOM   4454  HB3 LYS A1158       0.172  24.183   1.846  1.00  0.00           H  
ATOM   4455  HG2 LYS A1158      -1.804  23.077   0.520  1.00  0.00           H  
ATOM   4456  HG3 LYS A1158      -2.775  23.015   1.904  1.00  0.00           H  
ATOM   4457  HD2 LYS A1158      -2.937  25.316   2.228  1.00  0.00           H  
ATOM   4458  HD3 LYS A1158      -1.694  25.746   1.337  1.00  0.00           H  
ATOM   4459  HE2 LYS A1158      -3.211  24.701  -0.717  1.00  0.00           H  
ATOM   4460  HE3 LYS A1158      -4.536  24.704   0.556  1.00  0.00           H  
ATOM   4461  HZ1 LYS A1158      -4.337  27.062   0.494  1.00  0.00           H  
ATOM   4462  HZ2 LYS A1158      -2.953  26.947  -0.352  1.00  0.00           H  
ATOM   4463  HZ3 LYS A1158      -4.261  26.374  -1.095  1.00  0.00           H  
ATOM   4464  N   ARG A1159       1.512  21.514   4.062  1.00  0.84           N  
ATOM   4465  CA  ARG A1159       2.880  21.447   4.584  1.00  0.84           C  
ATOM   4466  C   ARG A1159       3.424  20.016   4.239  1.00  0.84           C  
ATOM   4467  O   ARG A1159       4.639  19.828   4.243  1.00  0.84           O  
ATOM   4468  CB  ARG A1159       2.935  21.624   6.096  1.00  0.84           C  
ATOM   4469  CG  ARG A1159       3.555  22.917   6.642  1.00  0.84           C  
ATOM   4470  CD  ARG A1159       3.661  22.901   8.158  1.00  0.84           C  
ATOM   4471  NE  ARG A1159       2.324  22.719   8.804  1.00  0.84           N  
ATOM   4472  CZ  ARG A1159       2.119  22.668  10.088  1.00  0.84           C  
ATOM   4473  NH1 ARG A1159       0.827  22.534  10.495  1.00  0.84           N1+
ATOM   4474  NH2 ARG A1159       3.128  22.724  10.948  1.00  0.84           N1+
ATOM   4475  H   ARG A1159       0.737  21.162   4.607  1.00  0.00           H  
ATOM   4476  HA  ARG A1159       3.643  22.075   4.124  1.00  0.00           H  
ATOM   4477  HB2 ARG A1159       2.016  21.307   6.590  1.00  0.00           H  
ATOM   4478  HB3 ARG A1159       3.638  20.915   6.532  1.00  0.00           H  
ATOM   4479  HG2 ARG A1159       4.567  22.904   6.238  1.00  0.00           H  
ATOM   4480  HG3 ARG A1159       3.146  23.870   6.304  1.00  0.00           H  
ATOM   4481  HD2 ARG A1159       4.442  22.207   8.466  1.00  0.00           H  
ATOM   4482  HD3 ARG A1159       3.961  23.826   8.651  1.00  0.00           H  
ATOM   4483  HE  ARG A1159       1.519  22.696   8.193  1.00  0.00           H  
ATOM   4484 HH11 ARG A1159       0.070  22.577   9.828  1.00  0.00           H  
ATOM   4485 HH12 ARG A1159       0.699  22.638  11.491  1.00  0.00           H  
ATOM   4486 HH21 ARG A1159       4.087  22.986  10.772  1.00  0.00           H  
ATOM   4487 HH22 ARG A1159       2.914  22.862  11.925  1.00  0.00           H  
ATOM   4488  N   THR A1160       2.483  19.071   4.177  1.00  0.85           N  
ATOM   4489  CA  THR A1160       2.827  17.692   4.165  1.00  0.85           C  
ATOM   4490  C   THR A1160       3.031  17.147   2.753  1.00  0.85           C  
ATOM   4491  O   THR A1160       3.892  16.309   2.546  1.00  0.85           O  
ATOM   4492  CB  THR A1160       1.716  16.775   4.830  1.00  0.85           C  
ATOM   4493  CG2 THR A1160       1.628  16.674   6.335  1.00  0.85           C  
ATOM   4494  OG1 THR A1160       0.522  17.339   4.473  1.00  0.85           O  
ATOM   4495  H   THR A1160       1.494  19.264   4.108  1.00  0.00           H  
ATOM   4496  HA  THR A1160       3.726  17.577   4.770  1.00  0.00           H  
ATOM   4497  HB  THR A1160       1.792  15.734   4.515  1.00  0.00           H  
ATOM   4498  HG1 THR A1160       0.298  17.086   3.574  1.00  0.00           H  
ATOM   4499 HG21 THR A1160       2.596  16.247   6.599  1.00  0.00           H  
ATOM   4500 HG22 THR A1160       1.675  17.583   6.935  1.00  0.00           H  
ATOM   4501 HG23 THR A1160       0.752  16.096   6.628  1.00  0.00           H  
ATOM   4502  N   TYR A1161       2.112  17.544   1.846  1.00  0.84           N  
ATOM   4503  CA  TYR A1161       2.075  17.257   0.411  1.00  0.84           C  
ATOM   4504  C   TYR A1161       3.036  18.241  -0.317  1.00  0.84           C  
ATOM   4505  O   TYR A1161       3.207  19.378   0.072  1.00  0.84           O  
ATOM   4506  CB  TYR A1161       0.641  17.355  -0.200  1.00  0.84           C  
ATOM   4507  CG  TYR A1161       0.354  16.757  -1.535  1.00  0.84           C  
ATOM   4508  CD1 TYR A1161       0.200  15.393  -1.656  1.00  0.84           C  
ATOM   4509  CD2 TYR A1161       0.107  17.519  -2.659  1.00  0.84           C  
ATOM   4510  CE1 TYR A1161      -0.188  14.769  -2.909  1.00  0.84           C  
ATOM   4511  CE2 TYR A1161      -0.256  16.941  -3.896  1.00  0.84           C  
ATOM   4512  CZ  TYR A1161      -0.482  15.545  -3.994  1.00  0.84           C  
ATOM   4513  OH  TYR A1161      -0.914  15.068  -5.144  1.00  0.84           O  
ATOM   4514  H   TYR A1161       1.548  18.360   2.035  1.00  0.00           H  
ATOM   4515  HA  TYR A1161       2.445  16.243   0.260  1.00  0.00           H  
ATOM   4516  HB2 TYR A1161      -0.055  16.987   0.554  1.00  0.00           H  
ATOM   4517  HB3 TYR A1161       0.405  18.419  -0.210  1.00  0.00           H  
ATOM   4518  HD1 TYR A1161       0.341  14.733  -0.812  1.00  0.00           H  
ATOM   4519  HD2 TYR A1161       0.235  18.591  -2.665  1.00  0.00           H  
ATOM   4520  HE1 TYR A1161      -0.186  13.689  -2.913  1.00  0.00           H  
ATOM   4521  HE2 TYR A1161      -0.418  17.575  -4.755  1.00  0.00           H  
ATOM   4522  HH  TYR A1161      -1.193  15.718  -5.793  1.00  0.00           H  
ATOM   4523  N   SER A1162       3.694  17.717  -1.335  1.00  0.85           N  
ATOM   4524  CA  SER A1162       4.750  18.507  -2.084  1.00  0.85           C  
ATOM   4525  C   SER A1162       4.403  18.825  -3.548  1.00  0.85           C  
ATOM   4526  O   SER A1162       5.096  19.568  -4.273  1.00  0.85           O  
ATOM   4527  CB  SER A1162       6.088  17.588  -1.945  1.00  0.85           C  
ATOM   4528  OG  SER A1162       5.952  16.333  -2.649  1.00  0.85           O  
ATOM   4529  H   SER A1162       3.640  16.744  -1.600  1.00  0.00           H  
ATOM   4530  HA  SER A1162       5.029  19.438  -1.590  1.00  0.00           H  
ATOM   4531  HB2 SER A1162       6.991  18.085  -2.297  1.00  0.00           H  
ATOM   4532  HB3 SER A1162       6.119  17.370  -0.877  1.00  0.00           H  
ATOM   4533  HG  SER A1162       5.173  15.818  -2.428  1.00  0.00           H  
ATOM   4534  N   GLY A1163       3.240  18.292  -3.975  1.00  0.82           N  
ATOM   4535  CA  GLY A1163       2.689  18.613  -5.349  1.00  0.82           C  
ATOM   4536  C   GLY A1163       1.711  19.875  -5.238  1.00  0.82           C  
ATOM   4537  O   GLY A1163       1.318  20.300  -4.165  1.00  0.82           O  
ATOM   4538  H   GLY A1163       2.682  17.628  -3.459  1.00  0.00           H  
ATOM   4539  HA2 GLY A1163       3.377  19.037  -6.080  1.00  0.00           H  
ATOM   4540  HA3 GLY A1163       2.059  17.806  -5.723  1.00  0.00           H  
ATOM   4541  N   THR A1164       1.181  20.273  -6.396  1.00  0.82           N  
ATOM   4542  CA  THR A1164       0.256  21.377  -6.469  1.00  0.82           C  
ATOM   4543  C   THR A1164      -0.839  20.976  -7.572  1.00  0.82           C  
ATOM   4544  O   THR A1164      -1.081  21.711  -8.549  1.00  0.82           O  
ATOM   4545  CB  THR A1164       1.012  22.679  -7.015  1.00  0.82           C  
ATOM   4546  CG2 THR A1164       2.060  23.236  -6.083  1.00  0.82           C  
ATOM   4547  OG1 THR A1164       1.749  22.331  -8.186  1.00  0.82           O  
ATOM   4548  H   THR A1164       1.462  19.989  -7.324  1.00  0.00           H  
ATOM   4549  HA  THR A1164      -0.422  21.576  -5.640  1.00  0.00           H  
ATOM   4550  HB  THR A1164       0.314  23.499  -7.183  1.00  0.00           H  
ATOM   4551  HG1 THR A1164       1.062  22.118  -8.823  1.00  0.00           H  
ATOM   4552 HG21 THR A1164       2.509  24.180  -6.391  1.00  0.00           H  
ATOM   4553 HG22 THR A1164       1.590  23.470  -5.128  1.00  0.00           H  
ATOM   4554 HG23 THR A1164       2.894  22.569  -5.866  1.00  0.00           H  
ATOM   4555  N   ASP A1165      -1.500  19.853  -7.351  1.00  0.78           N  
ATOM   4556  CA  ASP A1165      -2.593  19.328  -8.213  1.00  0.78           C  
ATOM   4557  C   ASP A1165      -3.856  19.625  -7.424  1.00  0.78           C  
ATOM   4558  O   ASP A1165      -4.698  20.423  -7.865  1.00  0.78           O  
ATOM   4559  CB  ASP A1165      -2.574  17.871  -8.748  1.00  0.78           C  
ATOM   4560  CG  ASP A1165      -2.223  16.731  -7.816  1.00  0.78           C  
ATOM   4561  OD1 ASP A1165      -1.998  17.046  -6.586  1.00  0.78           O  
ATOM   4562  OD2 ASP A1165      -2.197  15.591  -8.276  1.00  0.78           O1-
ATOM   4563  H   ASP A1165      -1.232  19.241  -6.593  1.00  0.00           H  
ATOM   4564  HA  ASP A1165      -2.533  19.923  -9.124  1.00  0.00           H  
ATOM   4565  HB2 ASP A1165      -3.550  17.551  -9.113  1.00  0.00           H  
ATOM   4566  HB3 ASP A1165      -1.798  17.768  -9.506  1.00  0.00           H  
ATOM   4567  N   ILE A1166      -4.030  19.044  -6.290  1.00  0.78           N  
ATOM   4568  CA  ILE A1166      -5.080  19.320  -5.280  1.00  0.78           C  
ATOM   4569  C   ILE A1166      -4.376  20.213  -4.171  1.00  0.78           C  
ATOM   4570  O   ILE A1166      -3.383  19.789  -3.569  1.00  0.78           O  
ATOM   4571  CB  ILE A1166      -5.595  18.037  -4.586  1.00  0.78           C  
ATOM   4572  CG1 ILE A1166      -6.430  17.181  -5.645  1.00  0.78           C  
ATOM   4573  CG2 ILE A1166      -6.512  18.353  -3.436  1.00  0.78           C  
ATOM   4574  CD1 ILE A1166      -5.618  16.150  -6.322  1.00  0.78           C  
ATOM   4575  H   ILE A1166      -3.268  18.457  -5.982  1.00  0.00           H  
ATOM   4576  HA  ILE A1166      -5.864  19.962  -5.682  1.00  0.00           H  
ATOM   4577  HB  ILE A1166      -4.772  17.432  -4.204  1.00  0.00           H  
ATOM   4578 HG12 ILE A1166      -7.306  16.756  -5.154  1.00  0.00           H  
ATOM   4579 HG13 ILE A1166      -6.859  17.829  -6.409  1.00  0.00           H  
ATOM   4580 HG21 ILE A1166      -6.694  17.451  -2.851  1.00  0.00           H  
ATOM   4581 HG22 ILE A1166      -6.225  19.007  -2.613  1.00  0.00           H  
ATOM   4582 HG23 ILE A1166      -7.529  18.528  -3.785  1.00  0.00           H  
ATOM   4583 HD11 ILE A1166      -4.669  16.070  -5.792  1.00  0.00           H  
ATOM   4584 HD12 ILE A1166      -6.202  15.232  -6.376  1.00  0.00           H  
ATOM   4585 HD13 ILE A1166      -5.420  16.248  -7.389  1.00  0.00           H  
ATOM   4586  N   ASP A1167      -4.902  21.385  -3.880  1.00  0.78           N  
ATOM   4587  CA  ASP A1167      -4.353  22.400  -2.913  1.00  0.78           C  
ATOM   4588  C   ASP A1167      -4.714  21.976  -1.493  1.00  0.78           C  
ATOM   4589  O   ASP A1167      -3.941  22.325  -0.547  1.00  0.78           O  
ATOM   4590  CB  ASP A1167      -4.938  23.822  -3.072  1.00  0.78           C  
ATOM   4591  CG  ASP A1167      -6.457  24.095  -3.085  1.00  0.78           C  
ATOM   4592  OD1 ASP A1167      -7.171  23.183  -3.556  1.00  0.78           O  
ATOM   4593  OD2 ASP A1167      -6.844  25.202  -2.802  1.00  0.78           O1-
ATOM   4594  H   ASP A1167      -5.781  21.628  -4.315  1.00  0.00           H  
ATOM   4595  HA  ASP A1167      -3.267  22.445  -2.830  1.00  0.00           H  
ATOM   4596  HB2 ASP A1167      -4.607  24.462  -2.255  1.00  0.00           H  
ATOM   4597  HB3 ASP A1167      -4.539  24.194  -4.016  1.00  0.00           H  
ATOM   4598  N   THR A1168      -5.883  21.480  -1.373  1.00  0.84           N  
ATOM   4599  CA  THR A1168      -6.534  21.110  -0.105  1.00  0.84           C  
ATOM   4600  C   THR A1168      -7.795  20.404  -0.504  1.00  0.84           C  
ATOM   4601  O   THR A1168      -8.516  20.802  -1.397  1.00  0.84           O  
ATOM   4602  CB  THR A1168      -6.666  22.270   0.925  1.00  0.84           C  
ATOM   4603  CG2 THR A1168      -6.890  23.662   0.450  1.00  0.84           C  
ATOM   4604  OG1 THR A1168      -7.597  22.140   1.916  1.00  0.84           O  
ATOM   4605  H   THR A1168      -6.536  21.754  -2.093  1.00  0.00           H  
ATOM   4606  HA  THR A1168      -5.897  20.420   0.448  1.00  0.00           H  
ATOM   4607  HB  THR A1168      -5.662  22.391   1.331  1.00  0.00           H  
ATOM   4608  HG1 THR A1168      -7.480  22.638   2.728  1.00  0.00           H  
ATOM   4609 HG21 THR A1168      -7.921  23.663   0.095  1.00  0.00           H  
ATOM   4610 HG22 THR A1168      -6.819  24.407   1.242  1.00  0.00           H  
ATOM   4611 HG23 THR A1168      -6.169  23.865  -0.342  1.00  0.00           H  
ATOM   4612  N   ILE A1169      -8.127  19.398   0.290  1.00  0.83           N  
ATOM   4613  CA  ILE A1169      -9.261  18.423   0.166  1.00  0.83           C  
ATOM   4614  C   ILE A1169     -10.431  18.896   0.998  1.00  0.83           C  
ATOM   4615  O   ILE A1169     -11.028  18.097   1.749  1.00  0.83           O  
ATOM   4616  CB  ILE A1169      -8.716  16.985   0.680  1.00  0.83           C  
ATOM   4617  CG1 ILE A1169      -8.086  17.108   2.054  1.00  0.83           C  
ATOM   4618  CG2 ILE A1169      -7.689  16.451  -0.311  1.00  0.83           C  
ATOM   4619  CD1 ILE A1169      -7.596  15.885   2.758  1.00  0.83           C  
ATOM   4620  H   ILE A1169      -7.502  19.237   1.067  1.00  0.00           H  
ATOM   4621  HA  ILE A1169      -9.453  18.339  -0.904  1.00  0.00           H  
ATOM   4622  HB  ILE A1169      -9.560  16.297   0.622  1.00  0.00           H  
ATOM   4623 HG12 ILE A1169      -7.190  17.729   2.067  1.00  0.00           H  
ATOM   4624 HG13 ILE A1169      -8.805  17.478   2.785  1.00  0.00           H  
ATOM   4625 HG21 ILE A1169      -6.797  17.027  -0.067  1.00  0.00           H  
ATOM   4626 HG22 ILE A1169      -7.431  15.418  -0.078  1.00  0.00           H  
ATOM   4627 HG23 ILE A1169      -8.034  16.542  -1.341  1.00  0.00           H  
ATOM   4628 HD11 ILE A1169      -8.407  15.182   2.947  1.00  0.00           H  
ATOM   4629 HD12 ILE A1169      -6.809  15.525   2.095  1.00  0.00           H  
ATOM   4630 HD13 ILE A1169      -7.162  16.295   3.670  1.00  0.00           H  
ATOM   4631  N   LYS A1170     -10.769  20.216   0.887  1.00  0.84           N  
ATOM   4632  CA  LYS A1170     -11.914  20.802   1.583  1.00  0.84           C  
ATOM   4633  C   LYS A1170     -13.298  20.085   1.610  1.00  0.84           C  
ATOM   4634  O   LYS A1170     -13.779  19.640   0.582  1.00  0.84           O  
ATOM   4635  CB  LYS A1170     -12.015  22.239   1.019  1.00  0.84           C  
ATOM   4636  CG  LYS A1170     -10.773  23.114   1.448  1.00  0.84           C  
ATOM   4637  CD  LYS A1170     -10.937  24.629   1.052  1.00  0.84           C  
ATOM   4638  CE  LYS A1170     -10.394  25.733   1.990  1.00  0.84           C  
ATOM   4639  NZ  LYS A1170      -8.885  25.712   2.032  1.00  0.84           N1+
ATOM   4640  H   LYS A1170     -10.222  20.627   0.144  1.00  0.00           H  
ATOM   4641  HA  LYS A1170     -11.702  20.780   2.652  1.00  0.00           H  
ATOM   4642  HB2 LYS A1170     -12.102  22.283  -0.067  1.00  0.00           H  
ATOM   4643  HB3 LYS A1170     -12.881  22.742   1.449  1.00  0.00           H  
ATOM   4644  HG2 LYS A1170     -10.713  22.978   2.528  1.00  0.00           H  
ATOM   4645  HG3 LYS A1170      -9.869  22.687   1.014  1.00  0.00           H  
ATOM   4646  HD2 LYS A1170     -10.432  24.707   0.089  1.00  0.00           H  
ATOM   4647  HD3 LYS A1170     -12.000  24.863   0.988  1.00  0.00           H  
ATOM   4648  HE2 LYS A1170     -10.738  26.722   1.685  1.00  0.00           H  
ATOM   4649  HE3 LYS A1170     -10.700  25.601   3.027  1.00  0.00           H  
ATOM   4650  HZ1 LYS A1170      -8.409  26.424   2.568  1.00  0.00           H  
ATOM   4651  HZ2 LYS A1170      -8.619  24.817   2.419  1.00  0.00           H  
ATOM   4652  HZ3 LYS A1170      -8.465  25.724   1.114  1.00  0.00           H  
ATOM   4653  N   ILE A1171     -14.012  20.073   2.794  1.00  0.84           N  
ATOM   4654  CA  ILE A1171     -15.354  19.534   2.949  1.00  0.84           C  
ATOM   4655  C   ILE A1171     -16.291  20.704   2.891  1.00  0.84           C  
ATOM   4656  O   ILE A1171     -16.227  21.630   3.717  1.00  0.84           O  
ATOM   4657  CB  ILE A1171     -15.515  18.901   4.442  1.00  0.84           C  
ATOM   4658  CG1 ILE A1171     -14.444  17.855   4.884  1.00  0.84           C  
ATOM   4659  CG2 ILE A1171     -17.024  18.446   4.630  1.00  0.84           C  
ATOM   4660  CD1 ILE A1171     -14.241  17.886   6.415  1.00  0.84           C  
ATOM   4661  H   ILE A1171     -13.611  20.527   3.602  1.00  0.00           H  
ATOM   4662  HA  ILE A1171     -15.650  18.788   2.211  1.00  0.00           H  
ATOM   4663  HB  ILE A1171     -15.398  19.795   5.054  1.00  0.00           H  
ATOM   4664 HG12 ILE A1171     -14.738  16.833   4.648  1.00  0.00           H  
ATOM   4665 HG13 ILE A1171     -13.563  18.077   4.282  1.00  0.00           H  
ATOM   4666 HG21 ILE A1171     -17.019  17.980   5.615  1.00  0.00           H  
ATOM   4667 HG22 ILE A1171     -17.721  19.283   4.585  1.00  0.00           H  
ATOM   4668 HG23 ILE A1171     -17.349  17.523   4.149  1.00  0.00           H  
ATOM   4669 HD11 ILE A1171     -13.625  18.734   6.713  1.00  0.00           H  
ATOM   4670 HD12 ILE A1171     -15.167  17.978   6.983  1.00  0.00           H  
ATOM   4671 HD13 ILE A1171     -13.673  16.996   6.686  1.00  0.00           H  
ATOM   4672  N   ARG A1172     -17.172  20.724   1.867  1.00  0.79           N  
ATOM   4673  CA  ARG A1172     -18.151  21.712   1.644  1.00  0.79           C  
ATOM   4674  C   ARG A1172     -19.442  21.212   2.182  1.00  0.79           C  
ATOM   4675  O   ARG A1172     -20.191  20.538   1.455  1.00  0.79           O  
ATOM   4676  CB  ARG A1172     -18.232  22.275   0.229  1.00  0.79           C  
ATOM   4677  CG  ARG A1172     -16.906  22.917  -0.182  1.00  0.79           C  
ATOM   4678  CD  ARG A1172     -16.992  23.955  -1.317  1.00  0.79           C  
ATOM   4679  NE  ARG A1172     -17.983  24.958  -0.923  1.00  0.79           N  
ATOM   4680  CZ  ARG A1172     -18.257  26.070  -1.515  1.00  0.79           C  
ATOM   4681  NH1 ARG A1172     -17.662  26.539  -2.596  1.00  0.79           N1+
ATOM   4682  NH2 ARG A1172     -19.292  26.729  -1.072  1.00  0.79           N1+
ATOM   4683  H   ARG A1172     -17.313  19.905   1.293  1.00  0.00           H  
ATOM   4684  HA  ARG A1172     -17.921  22.617   2.205  1.00  0.00           H  
ATOM   4685  HB2 ARG A1172     -18.707  21.582  -0.466  1.00  0.00           H  
ATOM   4686  HB3 ARG A1172     -18.873  23.141   0.396  1.00  0.00           H  
ATOM   4687  HG2 ARG A1172     -16.418  23.348   0.692  1.00  0.00           H  
ATOM   4688  HG3 ARG A1172     -16.236  22.113  -0.486  1.00  0.00           H  
ATOM   4689  HD2 ARG A1172     -16.022  24.347  -1.624  1.00  0.00           H  
ATOM   4690  HD3 ARG A1172     -17.206  23.528  -2.296  1.00  0.00           H  
ATOM   4691  HE  ARG A1172     -18.548  24.749  -0.112  1.00  0.00           H  
ATOM   4692 HH11 ARG A1172     -16.965  26.093  -3.176  1.00  0.00           H  
ATOM   4693 HH12 ARG A1172     -17.946  27.491  -2.781  1.00  0.00           H  
ATOM   4694 HH21 ARG A1172     -19.955  26.400  -0.386  1.00  0.00           H  
ATOM   4695 HH22 ARG A1172     -19.590  27.571  -1.545  1.00  0.00           H  
ATOM   4696  N   SER A1173     -19.783  21.623   3.425  1.00  0.81           N  
ATOM   4697  CA  SER A1173     -21.088  21.479   3.980  1.00  0.81           C  
ATOM   4698  C   SER A1173     -22.126  22.454   3.339  1.00  0.81           C  
ATOM   4699  O   SER A1173     -22.203  23.682   3.622  1.00  0.81           O  
ATOM   4700  CB  SER A1173     -20.922  21.864   5.448  1.00  0.81           C  
ATOM   4701  OG  SER A1173     -20.061  22.924   5.694  1.00  0.81           O  
ATOM   4702  H   SER A1173     -19.322  22.404   3.869  1.00  0.00           H  
ATOM   4703  HA  SER A1173     -21.441  20.448   3.977  1.00  0.00           H  
ATOM   4704  HB2 SER A1173     -21.863  22.309   5.769  1.00  0.00           H  
ATOM   4705  HB3 SER A1173     -20.634  20.997   6.043  1.00  0.00           H  
ATOM   4706  HG  SER A1173     -20.495  23.381   6.418  1.00  0.00           H  
ATOM   4707  N   ASP A1174     -22.859  21.944   2.339  1.00  0.74           N  
ATOM   4708  CA  ASP A1174     -23.856  22.621   1.553  1.00  0.74           C  
ATOM   4709  C   ASP A1174     -25.180  22.809   2.347  1.00  0.74           C  
ATOM   4710  O   ASP A1174     -25.956  21.867   2.381  1.00  0.74           O  
ATOM   4711  CB  ASP A1174     -24.110  22.114   0.106  1.00  0.74           C  
ATOM   4712  CG  ASP A1174     -23.004  22.325  -0.908  1.00  0.74           C  
ATOM   4713  OD1 ASP A1174     -22.238  23.298  -0.913  1.00  0.74           O  
ATOM   4714  OD2 ASP A1174     -22.956  21.493  -1.853  1.00  0.74           O1-
ATOM   4715  H   ASP A1174     -22.898  20.938   2.262  1.00  0.00           H  
ATOM   4716  HA  ASP A1174     -23.560  23.646   1.331  1.00  0.00           H  
ATOM   4717  HB2 ASP A1174     -24.192  21.032   0.204  1.00  0.00           H  
ATOM   4718  HB3 ASP A1174     -25.069  22.390  -0.332  1.00  0.00           H  
ATOM   4719  N   GLU A1175     -25.393  24.019   2.943  1.00  0.71           N  
ATOM   4720  CA  GLU A1175     -26.750  24.285   3.534  1.00  0.71           C  
ATOM   4721  C   GLU A1175     -27.888  24.327   2.473  1.00  0.71           C  
ATOM   4722  O   GLU A1175     -27.599  24.839   1.376  1.00  0.71           O  
ATOM   4723  CB  GLU A1175     -26.651  25.648   4.247  1.00  0.71           C  
ATOM   4724  CG  GLU A1175     -27.623  25.772   5.487  1.00  0.71           C  
ATOM   4725  CD  GLU A1175     -27.698  27.175   5.972  1.00  0.71           C  
ATOM   4726  OE1 GLU A1175     -28.753  27.806   5.696  1.00  0.71           O  
ATOM   4727  OE2 GLU A1175     -26.675  27.681   6.501  1.00  0.71           O1-
ATOM   4728  H   GLU A1175     -24.620  24.668   2.959  1.00  0.00           H  
ATOM   4729  HA  GLU A1175     -26.876  23.480   4.258  1.00  0.00           H  
ATOM   4730  HB2 GLU A1175     -25.610  25.783   4.541  1.00  0.00           H  
ATOM   4731  HB3 GLU A1175     -26.875  26.429   3.520  1.00  0.00           H  
ATOM   4732  HG2 GLU A1175     -28.645  25.428   5.330  1.00  0.00           H  
ATOM   4733  HG3 GLU A1175     -27.095  25.257   6.289  1.00  0.00           H  
ATOM   4734  N   VAL A1176     -29.087  23.810   2.889  1.00  0.60           N  
ATOM   4735  CA  VAL A1176     -30.409  23.866   2.235  1.00  0.60           C  
ATOM   4736  C   VAL A1176     -31.399  24.271   3.337  1.00  0.60           C  
ATOM   4737  O   VAL A1176     -31.192  23.958   4.509  1.00  0.60           O  
ATOM   4738  CB  VAL A1176     -30.749  22.420   1.678  1.00  0.60           C  
ATOM   4739  CG1 VAL A1176     -32.245  22.365   1.257  1.00  0.60           C  
ATOM   4740  CG2 VAL A1176     -29.900  22.128   0.465  1.00  0.60           C  
ATOM   4741  H   VAL A1176     -29.171  23.182   3.676  1.00  0.00           H  
ATOM   4742  HA  VAL A1176     -30.514  24.516   1.366  1.00  0.00           H  
ATOM   4743  HB  VAL A1176     -30.469  21.646   2.393  1.00  0.00           H  
ATOM   4744 HG11 VAL A1176     -32.492  23.158   0.552  1.00  0.00           H  
ATOM   4745 HG12 VAL A1176     -32.423  21.392   0.797  1.00  0.00           H  
ATOM   4746 HG13 VAL A1176     -32.970  22.465   2.064  1.00  0.00           H  
ATOM   4747 HG21 VAL A1176     -30.002  21.067   0.236  1.00  0.00           H  
ATOM   4748 HG22 VAL A1176     -29.940  22.776  -0.411  1.00  0.00           H  
ATOM   4749 HG23 VAL A1176     -28.875  22.152   0.836  1.00  0.00           H  
ATOM   4750  N   SER A1177     -32.399  25.155   2.986  1.00  0.43           N  
ATOM   4751  CA  SER A1177     -33.438  25.628   3.862  1.00  0.43           C  
ATOM   4752  C   SER A1177     -34.767  24.906   3.430  1.00  0.43           C  
ATOM   4753  O   SER A1177     -34.931  24.576   2.249  1.00  0.43           O  
ATOM   4754  CB  SER A1177     -33.566  27.138   3.821  1.00  0.43           C  
ATOM   4755  OG  SER A1177     -32.561  27.811   4.500  1.00  0.43           O  
ATOM   4756  H   SER A1177     -32.389  25.436   2.016  1.00  0.00           H  
ATOM   4757  HA  SER A1177     -33.128  25.328   4.863  1.00  0.00           H  
ATOM   4758  HB2 SER A1177     -33.522  27.505   2.795  1.00  0.00           H  
ATOM   4759  HB3 SER A1177     -34.522  27.518   4.181  1.00  0.00           H  
ATOM   4760  HG  SER A1177     -31.752  27.604   4.027  1.00  0.00           H  
ATOM   4761  N   SER A1178     -35.624  24.676   4.391  1.00  0.38           N  
ATOM   4762  CA  SER A1178     -37.093  24.682   4.038  1.00  0.38           C  
ATOM   4763  C   SER A1178     -37.729  25.192   5.311  1.00  0.38           C  
ATOM   4764  O   SER A1178     -37.390  24.659   6.367  1.00  0.38           O  
ATOM   4765  CB  SER A1178     -37.603  23.303   3.442  1.00  0.38           C  
ATOM   4766  OG  SER A1178     -37.306  22.207   4.302  1.00  0.38           O  
ATOM   4767  H   SER A1178     -35.341  24.952   5.321  1.00  0.00           H  
ATOM   4768  HA  SER A1178     -37.316  25.346   3.202  1.00  0.00           H  
ATOM   4769  HB2 SER A1178     -38.680  23.407   3.315  1.00  0.00           H  
ATOM   4770  HB3 SER A1178     -37.172  23.027   2.479  1.00  0.00           H  
ATOM   4771  HG  SER A1178     -37.340  21.380   3.816  1.00  0.00           H  
ATOM   4772  N   THR A1179     -38.485  26.338   5.216  1.00  0.41           N  
ATOM   4773  CA  THR A1179     -39.020  27.220   6.317  1.00  0.41           C  
ATOM   4774  C   THR A1179     -39.657  26.387   7.455  1.00  0.41           C  
ATOM   4775  O   THR A1179     -39.409  26.703   8.652  1.00  0.41           O  
ATOM   4776  CB  THR A1179     -40.107  28.182   5.785  1.00  0.41           C  
ATOM   4777  CG2 THR A1179     -40.409  29.413   6.641  1.00  0.41           C  
ATOM   4778  OG1 THR A1179     -39.727  28.643   4.537  1.00  0.41           O  
ATOM   4779  H   THR A1179     -38.712  26.788   4.341  1.00  0.00           H  
ATOM   4780  HA  THR A1179     -38.103  27.694   6.667  1.00  0.00           H  
ATOM   4781  HB  THR A1179     -41.010  27.584   5.653  1.00  0.00           H  
ATOM   4782  HG1 THR A1179     -40.327  28.307   3.867  1.00  0.00           H  
ATOM   4783 HG21 THR A1179     -39.465  29.886   6.912  1.00  0.00           H  
ATOM   4784 HG22 THR A1179     -40.997  30.248   6.260  1.00  0.00           H  
ATOM   4785 HG23 THR A1179     -40.963  29.097   7.524  1.00  0.00           H  
ATOM   4786  N   VAL A1180     -40.488  25.319   7.180  1.00  0.41           N  
ATOM   4787  CA  VAL A1180     -41.174  24.700   8.336  1.00  0.41           C  
ATOM   4788  C   VAL A1180     -40.256  23.708   9.110  1.00  0.41           C  
ATOM   4789  O   VAL A1180     -40.676  23.069  10.095  1.00  0.41           O  
ATOM   4790  CB  VAL A1180     -42.452  24.007   7.913  1.00  0.41           C  
ATOM   4791  CG1 VAL A1180     -43.581  24.924   7.404  1.00  0.41           C  
ATOM   4792  CG2 VAL A1180     -42.274  22.881   6.845  1.00  0.41           C  
ATOM   4793  H   VAL A1180     -40.622  24.968   6.243  1.00  0.00           H  
ATOM   4794  HA  VAL A1180     -41.588  25.439   9.022  1.00  0.00           H  
ATOM   4795  HB  VAL A1180     -42.801  23.460   8.789  1.00  0.00           H  
ATOM   4796 HG11 VAL A1180     -43.789  25.750   8.084  1.00  0.00           H  
ATOM   4797 HG12 VAL A1180     -43.174  25.536   6.599  1.00  0.00           H  
ATOM   4798 HG13 VAL A1180     -44.550  24.560   7.064  1.00  0.00           H  
ATOM   4799 HG21 VAL A1180     -41.444  23.069   6.163  1.00  0.00           H  
ATOM   4800 HG22 VAL A1180     -42.144  21.864   7.215  1.00  0.00           H  
ATOM   4801 HG23 VAL A1180     -43.146  22.665   6.227  1.00  0.00           H  
ATOM   4802  N   LYS A1181     -39.024  23.522   8.605  1.00  0.42           N  
ATOM   4803  CA  LYS A1181     -38.076  22.513   9.192  1.00  0.42           C  
ATOM   4804  C   LYS A1181     -36.692  23.052   9.609  1.00  0.42           C  
ATOM   4805  O   LYS A1181     -36.017  22.501  10.510  1.00  0.42           O  
ATOM   4806  CB  LYS A1181     -37.854  21.384   8.141  1.00  0.42           C  
ATOM   4807  CG  LYS A1181     -39.164  20.604   7.795  1.00  0.42           C  
ATOM   4808  CD  LYS A1181     -39.118  19.542   6.689  1.00  0.42           C  
ATOM   4809  CE  LYS A1181     -40.331  18.705   6.584  1.00  0.42           C  
ATOM   4810  NZ  LYS A1181     -40.173  17.582   5.628  1.00  0.42           N1+
ATOM   4811  H   LYS A1181     -38.811  24.190   7.879  1.00  0.00           H  
ATOM   4812  HA  LYS A1181     -38.423  22.104  10.140  1.00  0.00           H  
ATOM   4813  HB2 LYS A1181     -37.517  21.866   7.223  1.00  0.00           H  
ATOM   4814  HB3 LYS A1181     -37.050  20.701   8.416  1.00  0.00           H  
ATOM   4815  HG2 LYS A1181     -39.650  20.202   8.685  1.00  0.00           H  
ATOM   4816  HG3 LYS A1181     -39.867  21.288   7.320  1.00  0.00           H  
ATOM   4817  HD2 LYS A1181     -39.013  20.119   5.770  1.00  0.00           H  
ATOM   4818  HD3 LYS A1181     -38.224  18.942   6.861  1.00  0.00           H  
ATOM   4819  HE2 LYS A1181     -40.486  18.217   7.547  1.00  0.00           H  
ATOM   4820  HE3 LYS A1181     -41.205  19.307   6.338  1.00  0.00           H  
ATOM   4821  HZ1 LYS A1181     -39.410  16.997   5.936  1.00  0.00           H  
ATOM   4822  HZ2 LYS A1181     -41.022  17.040   5.564  1.00  0.00           H  
ATOM   4823  HZ3 LYS A1181     -40.059  17.939   4.690  1.00  0.00           H  
ATOM   4824  N   GLY A1182     -36.206  24.195   8.975  1.00  0.65           N  
ATOM   4825  CA  GLY A1182     -34.993  24.859   9.347  1.00  0.65           C  
ATOM   4826  C   GLY A1182     -33.910  24.331   8.381  1.00  0.65           C  
ATOM   4827  O   GLY A1182     -34.227  24.100   7.199  1.00  0.65           O  
ATOM   4828  H   GLY A1182     -36.532  24.507   8.072  1.00  0.00           H  
ATOM   4829  HA2 GLY A1182     -35.191  25.905   9.112  1.00  0.00           H  
ATOM   4830  HA3 GLY A1182     -34.704  24.790  10.396  1.00  0.00           H  
ATOM   4831  N   LYS A1183     -32.708  24.150   8.931  1.00  0.69           N  
ATOM   4832  CA  LYS A1183     -31.497  23.771   8.269  1.00  0.69           C  
ATOM   4833  C   LYS A1183     -31.532  22.303   7.772  1.00  0.69           C  
ATOM   4834  O   LYS A1183     -32.271  21.500   8.299  1.00  0.69           O  
ATOM   4835  CB  LYS A1183     -30.424  23.941   9.228  1.00  0.69           C  
ATOM   4836  CG  LYS A1183     -30.080  25.380   9.685  1.00  0.69           C  
ATOM   4837  CD  LYS A1183     -30.029  26.292   8.475  1.00  0.69           C  
ATOM   4838  CE  LYS A1183     -29.749  27.720   8.880  1.00  0.69           C  
ATOM   4839  NZ  LYS A1183     -30.129  28.645   7.782  1.00  0.69           N1+
ATOM   4840  H   LYS A1183     -32.505  24.377   9.894  1.00  0.00           H  
ATOM   4841  HA  LYS A1183     -31.331  24.258   7.308  1.00  0.00           H  
ATOM   4842  HB2 LYS A1183     -30.654  23.317  10.091  1.00  0.00           H  
ATOM   4843  HB3 LYS A1183     -29.569  23.509   8.707  1.00  0.00           H  
ATOM   4844  HG2 LYS A1183     -30.645  25.749  10.541  1.00  0.00           H  
ATOM   4845  HG3 LYS A1183     -29.131  25.253  10.207  1.00  0.00           H  
ATOM   4846  HD2 LYS A1183     -29.290  25.904   7.774  1.00  0.00           H  
ATOM   4847  HD3 LYS A1183     -30.921  26.198   7.857  1.00  0.00           H  
ATOM   4848  HE2 LYS A1183     -30.207  27.934   9.846  1.00  0.00           H  
ATOM   4849  HE3 LYS A1183     -28.677  27.815   9.049  1.00  0.00           H  
ATOM   4850  HZ1 LYS A1183     -29.660  28.362   6.934  1.00  0.00           H  
ATOM   4851  HZ2 LYS A1183     -31.130  28.616   7.649  1.00  0.00           H  
ATOM   4852  HZ3 LYS A1183     -29.938  29.589   8.087  1.00  0.00           H  
ATOM   4853  N   SER A1184     -30.669  22.067   6.773  1.00  0.68           N  
ATOM   4854  CA  SER A1184     -30.327  20.746   6.259  1.00  0.68           C  
ATOM   4855  C   SER A1184     -28.941  20.895   5.617  1.00  0.68           C  
ATOM   4856  O   SER A1184     -28.833  21.773   4.713  1.00  0.68           O  
ATOM   4857  CB  SER A1184     -31.503  20.057   5.438  1.00  0.68           C  
ATOM   4858  OG  SER A1184     -31.281  18.697   5.123  1.00  0.68           O  
ATOM   4859  H   SER A1184     -30.193  22.830   6.313  1.00  0.00           H  
ATOM   4860  HA  SER A1184     -30.148  20.063   7.089  1.00  0.00           H  
ATOM   4861  HB2 SER A1184     -32.413  20.173   6.027  1.00  0.00           H  
ATOM   4862  HB3 SER A1184     -31.711  20.567   4.497  1.00  0.00           H  
ATOM   4863  HG  SER A1184     -31.943  18.443   4.476  1.00  0.00           H  
ATOM   4864  N   TYR A1185     -27.928  20.138   6.025  1.00  0.74           N  
ATOM   4865  CA  TYR A1185     -26.617  20.058   5.378  1.00  0.74           C  
ATOM   4866  C   TYR A1185     -26.707  18.849   4.503  1.00  0.74           C  
ATOM   4867  O   TYR A1185     -27.098  17.745   4.940  1.00  0.74           O  
ATOM   4868  CB  TYR A1185     -25.503  19.979   6.474  1.00  0.74           C  
ATOM   4869  CG  TYR A1185     -25.558  21.261   7.296  1.00  0.74           C  
ATOM   4870  CD1 TYR A1185     -24.861  22.459   6.855  1.00  0.74           C  
ATOM   4871  CD2 TYR A1185     -26.329  21.366   8.472  1.00  0.74           C  
ATOM   4872  CE1 TYR A1185     -25.076  23.718   7.435  1.00  0.74           C  
ATOM   4873  CE2 TYR A1185     -26.395  22.597   9.223  1.00  0.74           C  
ATOM   4874  CZ  TYR A1185     -25.774  23.788   8.719  1.00  0.74           C  
ATOM   4875  OH  TYR A1185     -25.758  24.955   9.463  1.00  0.74           O  
ATOM   4876  H   TYR A1185     -28.118  19.556   6.828  1.00  0.00           H  
ATOM   4877  HA  TYR A1185     -26.387  20.961   4.813  1.00  0.00           H  
ATOM   4878  HB2 TYR A1185     -25.708  19.148   7.149  1.00  0.00           H  
ATOM   4879  HB3 TYR A1185     -24.520  19.886   6.014  1.00  0.00           H  
ATOM   4880  HD1 TYR A1185     -24.250  22.532   5.968  1.00  0.00           H  
ATOM   4881  HD2 TYR A1185     -26.924  20.520   8.782  1.00  0.00           H  
ATOM   4882  HE1 TYR A1185     -24.615  24.558   6.936  1.00  0.00           H  
ATOM   4883  HE2 TYR A1185     -26.908  22.527  10.170  1.00  0.00           H  
ATOM   4884  HH  TYR A1185     -25.615  25.825   9.082  1.00  0.00           H  
ATOM   4885  N   ASN A1186     -26.165  19.057   3.242  1.00  0.74           N  
ATOM   4886  CA  ASN A1186     -25.559  18.082   2.424  1.00  0.74           C  
ATOM   4887  C   ASN A1186     -24.034  18.310   2.452  1.00  0.74           C  
ATOM   4888  O   ASN A1186     -23.639  19.382   2.988  1.00  0.74           O  
ATOM   4889  CB  ASN A1186     -25.978  18.408   0.924  1.00  0.74           C  
ATOM   4890  CG  ASN A1186     -27.425  17.983   0.614  1.00  0.74           C  
ATOM   4891  ND2 ASN A1186     -28.224  18.775  -0.143  1.00  0.74           N  
ATOM   4892  OD1 ASN A1186     -27.836  16.968   1.131  1.00  0.74           O  
ATOM   4893  H   ASN A1186     -25.955  20.021   3.030  1.00  0.00           H  
ATOM   4894  HA  ASN A1186     -25.785  17.089   2.811  1.00  0.00           H  
ATOM   4895  HB2 ASN A1186     -25.836  19.474   0.746  1.00  0.00           H  
ATOM   4896  HB3 ASN A1186     -25.392  17.859   0.186  1.00  0.00           H  
ATOM   4897 HD21 ASN A1186     -27.780  19.622  -0.465  1.00  0.00           H  
ATOM   4898 HD22 ASN A1186     -29.221  18.646  -0.246  1.00  0.00           H  
ATOM   4899  N   TYR A1187     -23.242  17.360   1.970  1.00  0.85           N  
ATOM   4900  CA  TYR A1187     -21.807  17.387   2.127  1.00  0.85           C  
ATOM   4901  C   TYR A1187     -21.135  16.972   0.817  1.00  0.85           C  
ATOM   4902  O   TYR A1187     -21.121  15.775   0.566  1.00  0.85           O  
ATOM   4903  CB  TYR A1187     -21.270  16.622   3.413  1.00  0.85           C  
ATOM   4904  CG  TYR A1187     -21.811  17.070   4.817  1.00  0.85           C  
ATOM   4905  CD1 TYR A1187     -23.028  16.465   5.241  1.00  0.85           C  
ATOM   4906  CD2 TYR A1187     -21.260  18.105   5.529  1.00  0.85           C  
ATOM   4907  CE1 TYR A1187     -23.524  16.743   6.546  1.00  0.85           C  
ATOM   4908  CE2 TYR A1187     -21.774  18.423   6.856  1.00  0.85           C  
ATOM   4909  CZ  TYR A1187     -22.872  17.745   7.339  1.00  0.85           C  
ATOM   4910  OH  TYR A1187     -23.289  18.025   8.636  1.00  0.85           O  
ATOM   4911  H   TYR A1187     -23.611  16.560   1.477  1.00  0.00           H  
ATOM   4912  HA  TYR A1187     -21.480  18.404   2.346  1.00  0.00           H  
ATOM   4913  HB2 TYR A1187     -21.435  15.575   3.160  1.00  0.00           H  
ATOM   4914  HB3 TYR A1187     -20.182  16.687   3.396  1.00  0.00           H  
ATOM   4915  HD1 TYR A1187     -23.575  15.769   4.623  1.00  0.00           H  
ATOM   4916  HD2 TYR A1187     -20.534  18.794   5.122  1.00  0.00           H  
ATOM   4917  HE1 TYR A1187     -24.364  16.177   6.924  1.00  0.00           H  
ATOM   4918  HE2 TYR A1187     -21.278  19.182   7.444  1.00  0.00           H  
ATOM   4919  HH  TYR A1187     -23.008  18.829   9.079  1.00  0.00           H  
ATOM   4920  N   ARG A1188     -20.526  17.923   0.109  1.00  0.79           N  
ATOM   4921  CA  ARG A1188     -19.420  17.718  -0.838  1.00  0.79           C  
ATOM   4922  C   ARG A1188     -18.090  17.658  -0.112  1.00  0.79           C  
ATOM   4923  O   ARG A1188     -18.039  18.317   0.952  1.00  0.79           O  
ATOM   4924  CB  ARG A1188     -19.455  18.845  -1.872  1.00  0.79           C  
ATOM   4925  CG  ARG A1188     -20.753  18.962  -2.643  1.00  0.79           C  
ATOM   4926  CD  ARG A1188     -20.581  20.040  -3.695  1.00  0.79           C  
ATOM   4927  NE  ARG A1188     -20.718  21.456  -3.162  1.00  0.79           N  
ATOM   4928  CZ  ARG A1188     -20.087  22.556  -3.519  1.00  0.79           C  
ATOM   4929  NH1 ARG A1188     -19.105  22.546  -4.446  1.00  0.79           N1+
ATOM   4930  NH2 ARG A1188     -20.517  23.701  -3.009  1.00  0.79           N1+
[truncated: 2,757,886 more chars]
