# Supplementary material for: Modeling cancer genomic data in yeast reveals selection against ATM function during tumorigenesis
Source: PLoS Genet. 2020 Mar 18;16(3):e1008422. doi: 10.1371/journal.pgen.1008422 (PMC7105138; doi:10.1371/journal.pgen.1008422)
Supplement: S1 File — PDB files show the molecular model of the S. cerevisiae Mre11-Rad50 WT (Rad50-D67) and mutant (Rad50-D67N and Rad50-D67Y) complex. (ZIP) [file pgen.1008422.s012.zip › scMR_D67Y.pdb]

HEADER    SCMR HOMOLOGY MODEL D67Y MUTANT         05-SEP-19  
SOURCE    SACCHAROMYCES CEREVISIAE
REMARK    FIRST FRAME OF THE PRODUCTIVE MD RUN
REMARK    D67Y IS IN OUTWARD ORIENTATION
JRNL        AUTH    M.HOHL,A.MOJUMDAR,S.HAILEMARIAM,V.KURYAVYI,F.GHISAYS
JRNL        AUTH 2  K.SORENSON,M.CHANG,B.S.TAYLOR,D.J.PATEL,P.BURGERS, 
JRNL        AUTH 3  J.A.COBB,J.H.J.PETRINI                                    
JRNL        TITL    MODELING CANCER GENOMIC DATA IN YEAST REVEALS SELECTION      
JRNL        TITL 2  AGAINST ATM FUNCTION DURING TUMORIGENESIS                    
JRNL        REF     PLOS GENETICS                  SUBMITTED
ATOM      1  C   ACE A   1      -8.181  14.435  28.829  1.00  0.00           C  
ATOM      2  O   ACE A   1      -9.325  14.573  29.298  1.00  0.00           O  
ATOM      3  CH3 ACE A   1      -7.311  15.651  28.775  1.00  0.00           C  
ATOM      4 1H   ACE A   1      -7.896  16.475  28.365  1.00  0.00           H  
ATOM      5 2H   ACE A   1      -6.885  15.851  29.758  1.00  0.00           H  
ATOM      6 3H   ACE A   1      -6.537  15.732  28.012  1.00  0.00           H  
ATOM      7  N   SER A   2      -7.676  13.254  28.585  1.00  0.79           N  
ATOM      8  CA  SER A   2      -8.178  11.902  28.683  1.00  0.79           C  
ATOM      9  C   SER A   2      -7.134  11.023  28.062  1.00  0.79           C  
ATOM     10  O   SER A   2      -6.366  11.564  27.292  1.00  0.79           O  
ATOM     11  CB  SER A   2      -9.563  11.703  27.971  1.00  0.79           C  
ATOM     12  OG  SER A   2     -10.599  12.509  28.532  1.00  0.79           O  
ATOM     13  HA  SER A   2      -8.335  11.695  29.742  1.00  0.00           H  
ATOM     14  HB2 SER A   2      -9.467  11.829  26.893  1.00  0.00           H  
ATOM     15  HB3 SER A   2      -9.810  10.650  28.102  1.00  0.00           H  
ATOM     16  HG  SER A   2     -10.101  13.283  28.803  1.00  0.00           H  
ATOM     17  H2  SER A   2      -6.714  13.258  28.279  1.00  0.00           H  
ATOM     18  N   ALA A   3      -7.068   9.729  28.401  1.00  0.81           N  
ATOM     19  CA  ALA A   3      -5.956   8.828  28.061  1.00  0.81           C  
ATOM     20  C   ALA A   3      -6.423   7.343  28.119  1.00  0.81           C  
ATOM     21  O   ALA A   3      -7.285   6.949  28.947  1.00  0.81           O  
ATOM     22  CB  ALA A   3      -4.751   9.025  29.026  1.00  0.81           C  
ATOM     23  H   ALA A   3      -7.752   9.309  29.013  1.00  0.00           H  
ATOM     24  HA  ALA A   3      -5.528   9.108  27.099  1.00  0.00           H  
ATOM     25  HB1 ALA A   3      -3.904   8.387  28.772  1.00  0.00           H  
ATOM     26  HB2 ALA A   3      -4.259   9.983  28.861  1.00  0.00           H  
ATOM     27  HB3 ALA A   3      -4.894   8.940  30.103  1.00  0.00           H  
ATOM     28  N   ILE A   4      -5.882   6.587  27.179  1.00  0.80           N  
ATOM     29  CA  ILE A   4      -5.921   5.130  27.174  1.00  0.80           C  
ATOM     30  C   ILE A   4      -4.566   4.655  27.685  1.00  0.80           C  
ATOM     31  O   ILE A   4      -3.554   5.211  27.317  1.00  0.80           O  
ATOM     32  CB  ILE A   4      -6.195   4.477  25.815  1.00  0.80           C  
ATOM     33  CG1 ILE A   4      -5.460   5.203  24.619  1.00  0.80           C  
ATOM     34  CG2 ILE A   4      -7.665   4.367  25.570  1.00  0.80           C  
ATOM     35  CD1 ILE A   4      -5.646   4.607  23.224  1.00  0.80           C  
ATOM     36  H   ILE A   4      -5.049   6.934  26.725  1.00  0.00           H  
ATOM     37  HA  ILE A   4      -6.708   4.875  27.884  1.00  0.00           H  
ATOM     38  HB  ILE A   4      -5.778   3.470  25.834  1.00  0.00           H  
ATOM     39 HG12 ILE A   4      -5.910   6.191  24.523  1.00  0.00           H  
ATOM     40 HG13 ILE A   4      -4.412   5.113  24.905  1.00  0.00           H  
ATOM     41 HG21 ILE A   4      -7.869   3.865  24.624  1.00  0.00           H  
ATOM     42 HG22 ILE A   4      -8.115   3.891  26.441  1.00  0.00           H  
ATOM     43 HG23 ILE A   4      -8.179   5.321  25.454  1.00  0.00           H  
ATOM     44 HD11 ILE A   4      -5.429   3.556  23.412  1.00  0.00           H  
ATOM     45 HD12 ILE A   4      -6.706   4.757  23.018  1.00  0.00           H  
ATOM     46 HD13 ILE A   4      -4.955   5.095  22.537  1.00  0.00           H  
ATOM     47  N   TYR A   5      -4.549   3.547  28.465  1.00  0.84           N  
ATOM     48  CA  TYR A   5      -3.424   3.145  29.257  1.00  0.84           C  
ATOM     49  C   TYR A   5      -3.066   1.692  28.813  1.00  0.84           C  
ATOM     50  O   TYR A   5      -1.929   1.354  28.466  1.00  0.84           O  
ATOM     51  CB  TYR A   5      -3.726   3.319  30.759  1.00  0.84           C  
ATOM     52  CG  TYR A   5      -2.606   2.824  31.669  1.00  0.84           C  
ATOM     53  CD1 TYR A   5      -1.709   3.780  32.280  1.00  0.84           C  
ATOM     54  CD2 TYR A   5      -2.324   1.422  31.886  1.00  0.84           C  
ATOM     55  CE1 TYR A   5      -0.567   3.385  32.974  1.00  0.84           C  
ATOM     56  CE2 TYR A   5      -1.252   1.025  32.692  1.00  0.84           C  
ATOM     57  CZ  TYR A   5      -0.347   1.996  33.243  1.00  0.84           C  
ATOM     58  OH  TYR A   5       0.703   1.641  34.020  1.00  0.84           O  
ATOM     59  H   TYR A   5      -5.413   3.026  28.495  1.00  0.00           H  
ATOM     60  HA  TYR A   5      -2.606   3.833  29.039  1.00  0.00           H  
ATOM     61  HB2 TYR A   5      -4.133   4.318  30.914  1.00  0.00           H  
ATOM     62  HB3 TYR A   5      -4.597   2.687  30.932  1.00  0.00           H  
ATOM     63  HD1 TYR A   5      -1.779   4.847  32.127  1.00  0.00           H  
ATOM     64  HD2 TYR A   5      -3.013   0.701  31.472  1.00  0.00           H  
ATOM     65  HE1 TYR A   5       0.136   4.116  33.345  1.00  0.00           H  
ATOM     66  HE2 TYR A   5      -1.090  -0.019  32.915  1.00  0.00           H  
ATOM     67  HH  TYR A   5       0.886   0.716  33.839  1.00  0.00           H  
ATOM     68  N   LYS A   6      -4.113   0.823  28.725  1.00  0.86           N  
ATOM     69  CA  LYS A   6      -3.903  -0.598  28.533  1.00  0.86           C  
ATOM     70  C   LYS A   6      -5.159  -1.289  28.082  1.00  0.86           C  
ATOM     71  O   LYS A   6      -6.259  -0.883  28.475  1.00  0.86           O  
ATOM     72  CB  LYS A   6      -3.265  -1.272  29.768  1.00  0.86           C  
ATOM     73  CG  LYS A   6      -2.971  -2.782  29.694  1.00  0.86           C  
ATOM     74  CD  LYS A   6      -2.338  -3.302  30.983  1.00  0.86           C  
ATOM     75  CE  LYS A   6      -1.325  -4.422  30.713  1.00  0.86           C  
ATOM     76  NZ  LYS A   6      -0.185  -4.418  31.663  1.00  0.86           N1+
ATOM     77  H   LYS A   6      -5.075   0.941  29.008  1.00  0.00           H  
ATOM     78  HA  LYS A   6      -3.209  -0.578  27.692  1.00  0.00           H  
ATOM     79  HB2 LYS A   6      -2.310  -0.848  30.077  1.00  0.00           H  
ATOM     80  HB3 LYS A   6      -3.972  -1.109  30.582  1.00  0.00           H  
ATOM     81  HG2 LYS A   6      -3.879  -3.322  29.424  1.00  0.00           H  
ATOM     82  HG3 LYS A   6      -2.231  -2.876  28.900  1.00  0.00           H  
ATOM     83  HD2 LYS A   6      -1.898  -2.474  31.538  1.00  0.00           H  
ATOM     84  HD3 LYS A   6      -3.105  -3.611  31.694  1.00  0.00           H  
ATOM     85  HE2 LYS A   6      -1.750  -5.425  30.663  1.00  0.00           H  
ATOM     86  HE3 LYS A   6      -0.864  -4.229  29.744  1.00  0.00           H  
ATOM     87  HZ1 LYS A   6       0.424  -3.624  31.524  1.00  0.00           H  
ATOM     88  HZ2 LYS A   6      -0.469  -4.497  32.629  1.00  0.00           H  
ATOM     89  HZ3 LYS A   6       0.438  -5.155  31.365  1.00  0.00           H  
ATOM     90  N   LEU A   7      -5.003  -2.318  27.238  1.00  0.87           N  
ATOM     91  CA  LEU A   7      -6.048  -3.079  26.576  1.00  0.87           C  
ATOM     92  C   LEU A   7      -5.627  -4.566  26.739  1.00  0.87           C  
ATOM     93  O   LEU A   7      -4.408  -4.762  26.744  1.00  0.87           O  
ATOM     94  CB  LEU A   7      -6.060  -2.680  25.075  1.00  0.87           C  
ATOM     95  CG  LEU A   7      -6.985  -3.538  24.122  1.00  0.87           C  
ATOM     96  CD1 LEU A   7      -8.438  -3.232  24.593  1.00  0.87           C  
ATOM     97  CD2 LEU A   7      -6.864  -3.208  22.620  1.00  0.87           C  
ATOM     98  H   LEU A   7      -4.088  -2.566  26.890  1.00  0.00           H  
ATOM     99  HA  LEU A   7      -7.066  -2.954  26.946  1.00  0.00           H  
ATOM    100  HB2 LEU A   7      -6.381  -1.654  24.900  1.00  0.00           H  
ATOM    101  HB3 LEU A   7      -5.040  -2.809  24.713  1.00  0.00           H  
ATOM    102  HG  LEU A   7      -6.801  -4.604  24.250  1.00  0.00           H  
ATOM    103 HD11 LEU A   7      -8.991  -4.157  24.757  1.00  0.00           H  
ATOM    104 HD12 LEU A   7      -8.685  -2.658  25.487  1.00  0.00           H  
ATOM    105 HD13 LEU A   7      -8.989  -2.738  23.792  1.00  0.00           H  
ATOM    106 HD21 LEU A   7      -6.491  -2.200  22.438  1.00  0.00           H  
ATOM    107 HD22 LEU A   7      -6.200  -3.956  22.187  1.00  0.00           H  
ATOM    108 HD23 LEU A   7      -7.828  -3.181  22.111  1.00  0.00           H  
ATOM    109  N   SER A   8      -6.511  -5.500  26.882  1.00  0.87           N  
ATOM    110  CA  SER A   8      -6.270  -6.941  27.166  1.00  0.87           C  
ATOM    111  C   SER A   8      -7.266  -7.643  26.326  1.00  0.87           C  
ATOM    112  O   SER A   8      -8.429  -7.258  26.471  1.00  0.87           O  
ATOM    113  CB  SER A   8      -6.428  -7.233  28.716  1.00  0.87           C  
ATOM    114  OG  SER A   8      -5.884  -8.482  28.938  1.00  0.87           O  
ATOM    115  H   SER A   8      -7.501  -5.300  26.910  1.00  0.00           H  
ATOM    116  HA  SER A   8      -5.239  -7.130  26.866  1.00  0.00           H  
ATOM    117  HB2 SER A   8      -5.799  -6.533  29.265  1.00  0.00           H  
ATOM    118  HB3 SER A   8      -7.471  -7.249  29.032  1.00  0.00           H  
ATOM    119  HG  SER A   8      -5.544  -8.477  29.836  1.00  0.00           H  
ATOM    120  N   ILE A   9      -6.856  -8.592  25.467  1.00  0.86           N  
ATOM    121  CA  ILE A   9      -7.643  -9.210  24.381  1.00  0.86           C  
ATOM    122  C   ILE A   9      -7.490 -10.643  24.655  1.00  0.86           C  
ATOM    123  O   ILE A   9      -6.378 -11.190  24.618  1.00  0.86           O  
ATOM    124  CB  ILE A   9      -7.157  -8.914  22.915  1.00  0.86           C  
ATOM    125  CG1 ILE A   9      -7.059  -7.405  22.516  1.00  0.86           C  
ATOM    126  CG2 ILE A   9      -7.879  -9.738  21.749  1.00  0.86           C  
ATOM    127  CD1 ILE A   9      -6.492  -7.140  21.108  1.00  0.86           C  
ATOM    128  H   ILE A   9      -5.864  -8.704  25.315  1.00  0.00           H  
ATOM    129  HA  ILE A   9      -8.699  -8.948  24.451  1.00  0.00           H  
ATOM    130  HB  ILE A   9      -6.129  -9.255  22.799  1.00  0.00           H  
ATOM    131 HG12 ILE A   9      -7.999  -6.864  22.623  1.00  0.00           H  
ATOM    132 HG13 ILE A   9      -6.481  -6.915  23.300  1.00  0.00           H  
ATOM    133 HG21 ILE A   9      -7.712  -9.374  20.735  1.00  0.00           H  
ATOM    134 HG22 ILE A   9      -7.751 -10.814  21.870  1.00  0.00           H  
ATOM    135 HG23 ILE A   9      -8.937  -9.520  21.888  1.00  0.00           H  
ATOM    136 HD11 ILE A   9      -7.215  -7.378  20.328  1.00  0.00           H  
ATOM    137 HD12 ILE A   9      -6.208  -6.090  21.039  1.00  0.00           H  
ATOM    138 HD13 ILE A   9      -5.643  -7.714  20.737  1.00  0.00           H  
ATOM    139  N   GLN A  10      -8.648 -11.271  25.031  1.00  0.85           N  
ATOM    140  CA  GLN A  10      -8.764 -12.770  24.977  1.00  0.85           C  
ATOM    141  C   GLN A  10     -10.022 -13.211  24.209  1.00  0.85           C  
ATOM    142  O   GLN A  10     -11.123 -12.950  24.546  1.00  0.85           O  
ATOM    143  CB  GLN A  10      -8.857 -13.136  26.499  1.00  0.85           C  
ATOM    144  CG  GLN A  10      -9.112 -14.583  26.852  1.00  0.85           C  
ATOM    145  CD  GLN A  10      -9.117 -14.855  28.383  1.00  0.85           C  
ATOM    146  NE2 GLN A  10      -9.261 -16.089  28.908  1.00  0.85           N  
ATOM    147  OE1 GLN A  10      -8.929 -13.894  29.128  1.00  0.85           O  
ATOM    148  H   GLN A  10      -9.488 -10.725  25.161  1.00  0.00           H  
ATOM    149  HA  GLN A  10      -7.946 -13.336  24.531  1.00  0.00           H  
ATOM    150  HB2 GLN A  10      -7.882 -12.871  26.907  1.00  0.00           H  
ATOM    151  HB3 GLN A  10      -9.574 -12.496  27.012  1.00  0.00           H  
ATOM    152  HG2 GLN A  10     -10.100 -14.772  26.432  1.00  0.00           H  
ATOM    153  HG3 GLN A  10      -8.454 -15.299  26.361  1.00  0.00           H  
ATOM    154 HE21 GLN A  10      -9.285 -16.826  28.218  1.00  0.00           H  
ATOM    155 HE22 GLN A  10      -8.944 -16.308  29.841  1.00  0.00           H  
ATOM    156  N   GLY A  11      -9.819 -14.002  23.128  1.00  0.86           N  
ATOM    157  CA  GLY A  11     -10.824 -14.704  22.343  1.00  0.86           C  
ATOM    158  C   GLY A  11     -11.334 -13.983  21.093  1.00  0.86           C  
ATOM    159  O   GLY A  11     -12.496 -14.252  20.787  1.00  0.86           O  
ATOM    160  H   GLY A  11      -8.849 -14.246  22.982  1.00  0.00           H  
ATOM    161  HA2 GLY A  11     -10.408 -15.675  22.073  1.00  0.00           H  
ATOM    162  HA3 GLY A  11     -11.655 -14.925  23.013  1.00  0.00           H  
ATOM    163  N   ILE A  12     -10.543 -13.128  20.485  1.00  0.83           N  
ATOM    164  CA  ILE A  12     -11.009 -12.256  19.467  1.00  0.83           C  
ATOM    165  C   ILE A  12     -10.037 -12.493  18.310  1.00  0.83           C  
ATOM    166  O   ILE A  12      -8.897 -12.037  18.313  1.00  0.83           O  
ATOM    167  CB  ILE A  12     -11.104 -10.757  19.874  1.00  0.83           C  
ATOM    168  CG1 ILE A  12     -11.544 -10.487  21.357  1.00  0.83           C  
ATOM    169  CG2 ILE A  12     -11.849  -9.921  18.848  1.00  0.83           C  
ATOM    170  CD1 ILE A  12     -13.063 -10.833  21.572  1.00  0.83           C  
ATOM    171  H   ILE A  12      -9.553 -13.083  20.678  1.00  0.00           H  
ATOM    172  HA  ILE A  12     -11.967 -12.505  19.011  1.00  0.00           H  
ATOM    173  HB  ILE A  12     -10.060 -10.447  19.914  1.00  0.00           H  
ATOM    174 HG12 ILE A  12     -11.004 -11.078  22.098  1.00  0.00           H  
ATOM    175 HG13 ILE A  12     -11.380  -9.446  21.633  1.00  0.00           H  
ATOM    176 HG21 ILE A  12     -12.925 -10.068  18.945  1.00  0.00           H  
ATOM    177 HG22 ILE A  12     -11.840  -8.847  19.034  1.00  0.00           H  
ATOM    178 HG23 ILE A  12     -11.556 -10.152  17.824  1.00  0.00           H  
ATOM    179 HD11 ILE A  12     -13.184 -10.721  22.649  1.00  0.00           H  
ATOM    180 HD12 ILE A  12     -13.828 -10.367  20.950  1.00  0.00           H  
ATOM    181 HD13 ILE A  12     -13.324 -11.875  21.382  1.00  0.00           H  
ATOM    182  N   ARG A  13     -10.534 -13.205  17.316  1.00  0.78           N  
ATOM    183  CA  ARG A  13      -9.777 -13.634  16.075  1.00  0.78           C  
ATOM    184  C   ARG A  13      -8.603 -14.621  16.360  1.00  0.78           C  
ATOM    185  O   ARG A  13      -8.737 -15.496  17.169  1.00  0.78           O  
ATOM    186  CB  ARG A  13      -9.547 -12.458  15.174  1.00  0.78           C  
ATOM    187  CG  ARG A  13     -10.701 -11.568  14.929  1.00  0.78           C  
ATOM    188  CD  ARG A  13     -10.381 -10.431  13.938  1.00  0.78           C  
ATOM    189  NE  ARG A  13     -11.580  -9.567  13.692  1.00  0.78           N  
ATOM    190  CZ  ARG A  13     -12.567  -9.815  12.830  1.00  0.78           C  
ATOM    191  NH1 ARG A  13     -12.692 -11.019  12.206  1.00  0.78           N1+
ATOM    192  NH2 ARG A  13     -13.322  -8.780  12.534  1.00  0.78           N1+
ATOM    193  H   ARG A  13     -11.543 -13.231  17.316  1.00  0.00           H  
ATOM    194  HA  ARG A  13     -10.384 -14.354  15.526  1.00  0.00           H  
ATOM    195  HB2 ARG A  13      -8.751 -11.889  15.654  1.00  0.00           H  
ATOM    196  HB3 ARG A  13      -8.959 -12.800  14.323  1.00  0.00           H  
ATOM    197  HG2 ARG A  13     -11.673 -12.023  14.735  1.00  0.00           H  
ATOM    198  HG3 ARG A  13     -10.907 -11.054  15.867  1.00  0.00           H  
ATOM    199  HD2 ARG A  13      -9.833  -9.626  14.428  1.00  0.00           H  
ATOM    200  HD3 ARG A  13      -9.827 -10.550  13.006  1.00  0.00           H  
ATOM    201  HE  ARG A  13     -11.560  -8.617  14.032  1.00  0.00           H  
ATOM    202 HH11 ARG A  13     -12.155 -11.852  12.405  1.00  0.00           H  
ATOM    203 HH12 ARG A  13     -13.293 -11.136  11.403  1.00  0.00           H  
ATOM    204 HH21 ARG A  13     -12.891  -7.873  12.647  1.00  0.00           H  
ATOM    205 HH22 ARG A  13     -14.294  -8.856  12.270  1.00  0.00           H  
ATOM    206  N   SER A  14      -7.461 -14.297  15.760  1.00  0.79           N  
ATOM    207  CA  SER A  14      -6.217 -14.895  15.970  1.00  0.79           C  
ATOM    208  C   SER A  14      -5.597 -14.729  17.395  1.00  0.79           C  
ATOM    209  O   SER A  14      -4.522 -15.343  17.647  1.00  0.79           O  
ATOM    210  CB  SER A  14      -5.316 -14.582  14.832  1.00  0.79           C  
ATOM    211  OG  SER A  14      -5.224 -13.179  14.628  1.00  0.79           O  
ATOM    212  H   SER A  14      -7.526 -13.509  15.131  1.00  0.00           H  
ATOM    213  HA  SER A  14      -6.308 -15.970  16.122  1.00  0.00           H  
ATOM    214  HB2 SER A  14      -4.363 -15.082  15.007  1.00  0.00           H  
ATOM    215  HB3 SER A  14      -5.695 -15.158  13.988  1.00  0.00           H  
ATOM    216  HG  SER A  14      -4.303 -12.960  14.468  1.00  0.00           H  
ATOM    217  N   PHE A  15      -6.175 -14.015  18.284  1.00  0.79           N  
ATOM    218  CA  PHE A  15      -5.828 -14.037  19.699  1.00  0.79           C  
ATOM    219  C   PHE A  15      -6.747 -15.089  20.352  1.00  0.79           C  
ATOM    220  O   PHE A  15      -7.962 -14.898  20.302  1.00  0.79           O  
ATOM    221  CB  PHE A  15      -6.077 -12.638  20.370  1.00  0.79           C  
ATOM    222  CG  PHE A  15      -5.196 -11.493  19.881  1.00  0.79           C  
ATOM    223  CD1 PHE A  15      -5.659 -10.832  18.703  1.00  0.79           C  
ATOM    224  CD2 PHE A  15      -3.967 -11.196  20.436  1.00  0.79           C  
ATOM    225  CE1 PHE A  15      -4.951  -9.759  18.232  1.00  0.79           C  
ATOM    226  CE2 PHE A  15      -3.296 -10.076  19.949  1.00  0.79           C  
ATOM    227  CZ  PHE A  15      -3.756  -9.368  18.820  1.00  0.79           C  
ATOM    228  H   PHE A  15      -6.942 -13.436  17.973  1.00  0.00           H  
ATOM    229  HA  PHE A  15      -4.794 -14.361  19.819  1.00  0.00           H  
ATOM    230  HB2 PHE A  15      -7.120 -12.362  20.218  1.00  0.00           H  
ATOM    231  HB3 PHE A  15      -5.918 -12.896  21.417  1.00  0.00           H  
ATOM    232  HD1 PHE A  15      -6.494 -11.145  18.093  1.00  0.00           H  
ATOM    233  HD2 PHE A  15      -3.593 -11.774  21.269  1.00  0.00           H  
ATOM    234  HE1 PHE A  15      -5.344  -9.313  17.331  1.00  0.00           H  
ATOM    235  HE2 PHE A  15      -2.331  -9.725  20.282  1.00  0.00           H  
ATOM    236  HZ  PHE A  15      -3.245  -8.463  18.525  1.00  0.00           H  
ATOM    237  N   ASP A  16      -6.140 -16.127  20.916  1.00  0.79           N  
ATOM    238  CA  ASP A  16      -6.693 -17.264  21.577  1.00  0.79           C  
ATOM    239  C   ASP A  16      -7.476 -16.961  22.846  1.00  0.79           C  
ATOM    240  O   ASP A  16      -7.332 -15.999  23.559  1.00  0.79           O  
ATOM    241  CB  ASP A  16      -5.576 -18.258  21.856  1.00  0.79           C  
ATOM    242  CG  ASP A  16      -5.890 -19.501  22.642  1.00  0.79           C  
ATOM    243  OD1 ASP A  16      -7.054 -19.983  22.663  1.00  0.79           O1-
ATOM    244  OD2 ASP A  16      -4.937 -20.072  23.232  1.00  0.79           O1-
ATOM    245  H   ASP A  16      -5.195 -16.201  20.568  1.00  0.00           H  
ATOM    246  HA  ASP A  16      -7.231 -17.770  20.775  1.00  0.00           H  
ATOM    247  HB2 ASP A  16      -5.233 -18.635  20.893  1.00  0.00           H  
ATOM    248  HB3 ASP A  16      -4.772 -17.701  22.338  1.00  0.00           H  
ATOM    249  N   SER A  17      -8.445 -17.816  23.031  1.00  0.83           N  
ATOM    250  CA  SER A  17      -9.369 -17.919  24.134  1.00  0.83           C  
ATOM    251  C   SER A  17      -8.727 -18.107  25.516  1.00  0.83           C  
ATOM    252  O   SER A  17      -9.352 -17.809  26.515  1.00  0.83           O  
ATOM    253  CB  SER A  17     -10.390 -19.044  23.756  1.00  0.83           C  
ATOM    254  OG  SER A  17      -9.777 -20.289  23.621  1.00  0.83           O  
ATOM    255  H   SER A  17      -8.337 -18.666  22.495  1.00  0.00           H  
ATOM    256  HA  SER A  17      -9.890 -16.980  23.945  1.00  0.00           H  
ATOM    257  HB2 SER A  17     -11.046 -19.063  24.626  1.00  0.00           H  
ATOM    258  HB3 SER A  17     -10.872 -18.746  22.825  1.00  0.00           H  
ATOM    259  HG  SER A  17      -8.872 -20.280  23.302  1.00  0.00           H  
ATOM    260  N   ASN A  18      -7.641 -18.830  25.547  1.00  0.78           N  
ATOM    261  CA  ASN A  18      -7.067 -19.415  26.739  1.00  0.78           C  
ATOM    262  C   ASN A  18      -6.298 -18.359  27.619  1.00  0.78           C  
ATOM    263  O   ASN A  18      -5.983 -18.681  28.760  1.00  0.78           O  
ATOM    264  CB  ASN A  18      -6.172 -20.624  26.404  1.00  0.78           C  
ATOM    265  CG  ASN A  18      -6.929 -21.893  25.982  1.00  0.78           C  
ATOM    266  ND2 ASN A  18      -7.083 -22.056  24.673  1.00  0.78           N  
ATOM    267  OD1 ASN A  18      -7.352 -22.643  26.831  1.00  0.78           O  
ATOM    268  H   ASN A  18      -7.185 -19.061  24.676  1.00  0.00           H  
ATOM    269  HA  ASN A  18      -7.948 -19.804  27.250  1.00  0.00           H  
ATOM    270  HB2 ASN A  18      -5.464 -20.460  25.593  1.00  0.00           H  
ATOM    271  HB3 ASN A  18      -5.694 -20.946  27.330  1.00  0.00           H  
ATOM    272 HD21 ASN A  18      -6.767 -21.357  24.016  1.00  0.00           H  
ATOM    273 HD22 ASN A  18      -7.478 -22.910  24.309  1.00  0.00           H  
ATOM    274  N   ASP A  19      -5.924 -17.180  27.066  1.00  0.79           N  
ATOM    275  CA  ASP A  19      -5.153 -16.246  27.866  1.00  0.79           C  
ATOM    276  C   ASP A  19      -5.228 -14.921  27.046  1.00  0.79           C  
ATOM    277  O   ASP A  19      -5.686 -14.919  25.882  1.00  0.79           O  
ATOM    278  CB  ASP A  19      -3.655 -16.772  28.077  1.00  0.79           C  
ATOM    279  CG  ASP A  19      -2.786 -16.008  29.037  1.00  0.79           C  
ATOM    280  OD1 ASP A  19      -3.355 -15.192  29.814  1.00  0.79           O1-
ATOM    281  OD2 ASP A  19      -1.505 -16.232  29.115  1.00  0.79           O1-
ATOM    282  H   ASP A  19      -6.377 -16.797  26.249  1.00  0.00           H  
ATOM    283  HA  ASP A  19      -5.589 -15.887  28.798  1.00  0.00           H  
ATOM    284  HB2 ASP A  19      -3.547 -17.799  28.427  1.00  0.00           H  
ATOM    285  HB3 ASP A  19      -3.082 -16.741  27.150  1.00  0.00           H  
ATOM    286  N   ARG A  20      -4.743 -13.934  27.728  1.00  0.80           N  
ATOM    287  CA  ARG A  20      -4.718 -12.579  27.237  1.00  0.80           C  
ATOM    288  C   ARG A  20      -3.324 -12.260  26.609  1.00  0.80           C  
ATOM    289  O   ARG A  20      -2.344 -12.573  27.301  1.00  0.80           O  
ATOM    290  CB  ARG A  20      -4.939 -11.647  28.465  1.00  0.80           C  
ATOM    291  CG  ARG A  20      -6.364 -11.810  29.011  1.00  0.80           C  
ATOM    292  CD  ARG A  20      -6.362 -11.506  30.501  1.00  0.80           C  
ATOM    293  NE  ARG A  20      -5.683 -12.440  31.331  1.00  0.80           N  
ATOM    294  CZ  ARG A  20      -6.047 -13.602  31.784  1.00  0.80           C  
ATOM    295  NH1 ARG A  20      -5.265 -14.068  32.759  1.00  0.80           N1+
ATOM    296  NH2 ARG A  20      -7.067 -14.256  31.243  1.00  0.80           N1+
ATOM    297  H   ARG A  20      -4.263 -14.128  28.596  1.00  0.00           H  
ATOM    298  HA  ARG A  20      -5.604 -12.412  26.624  1.00  0.00           H  
ATOM    299  HB2 ARG A  20      -4.160 -11.829  29.205  1.00  0.00           H  
ATOM    300  HB3 ARG A  20      -4.671 -10.618  28.227  1.00  0.00           H  
ATOM    301  HG2 ARG A  20      -7.107 -11.161  28.548  1.00  0.00           H  
ATOM    302  HG3 ARG A  20      -6.769 -12.811  28.863  1.00  0.00           H  
ATOM    303  HD2 ARG A  20      -5.737 -10.617  30.589  1.00  0.00           H  
ATOM    304  HD3 ARG A  20      -7.381 -11.323  30.840  1.00  0.00           H  
ATOM    305  HE  ARG A  20      -4.791 -12.059  31.610  1.00  0.00           H  
ATOM    306 HH11 ARG A  20      -4.702 -13.445  33.321  1.00  0.00           H  
ATOM    307 HH12 ARG A  20      -5.197 -15.017  33.097  1.00  0.00           H  
ATOM    308 HH21 ARG A  20      -7.646 -13.771  30.572  1.00  0.00           H  
ATOM    309 HH22 ARG A  20      -7.233 -15.233  31.438  1.00  0.00           H  
ATOM    310  N   GLU A  21      -3.368 -11.550  25.495  1.00  0.86           N  
ATOM    311  CA  GLU A  21      -2.310 -10.687  25.108  1.00  0.86           C  
ATOM    312  C   GLU A  21      -2.706  -9.254  25.554  1.00  0.86           C  
ATOM    313  O   GLU A  21      -3.832  -8.839  25.232  1.00  0.86           O  
ATOM    314  CB  GLU A  21      -1.929 -10.719  23.606  1.00  0.86           C  
ATOM    315  CG  GLU A  21      -1.299 -12.050  23.194  1.00  0.86           C  
ATOM    316  CD  GLU A  21       0.087 -12.368  23.728  1.00  0.86           C  
ATOM    317  OE1 GLU A  21       0.939 -11.451  23.497  1.00  0.86           O1-
ATOM    318  OE2 GLU A  21       0.363 -13.396  24.442  1.00  0.86           O1-
ATOM    319  H   GLU A  21      -4.251 -11.239  25.115  1.00  0.00           H  
ATOM    320  HA  GLU A  21      -1.426 -10.945  25.691  1.00  0.00           H  
ATOM    321  HB2 GLU A  21      -2.851 -10.675  23.026  1.00  0.00           H  
ATOM    322  HB3 GLU A  21      -1.221  -9.915  23.408  1.00  0.00           H  
ATOM    323  HG2 GLU A  21      -1.998 -12.773  23.614  1.00  0.00           H  
ATOM    324  HG3 GLU A  21      -1.393 -12.149  22.113  1.00  0.00           H  
ATOM    325  N   THR A  22      -1.861  -8.542  26.307  1.00  0.87           N  
ATOM    326  CA  THR A  22      -2.001  -7.119  26.559  1.00  0.87           C  
ATOM    327  C   THR A  22      -1.226  -6.305  25.507  1.00  0.87           C  
ATOM    328  O   THR A  22      -0.226  -6.805  25.011  1.00  0.87           O  
ATOM    329  CB  THR A  22      -1.471  -6.766  27.952  1.00  0.87           C  
ATOM    330  CG2 THR A  22      -2.107  -7.799  28.974  1.00  0.87           C  
ATOM    331  OG1 THR A  22      -0.074  -6.904  28.026  1.00  0.87           O  
ATOM    332  H   THR A  22      -0.987  -8.992  26.539  1.00  0.00           H  
ATOM    333  HA  THR A  22      -2.979  -6.712  26.305  1.00  0.00           H  
ATOM    334  HB  THR A  22      -1.638  -5.740  28.282  1.00  0.00           H  
ATOM    335  HG1 THR A  22       0.197  -7.811  27.866  1.00  0.00           H  
ATOM    336 HG21 THR A  22      -3.187  -7.826  29.117  1.00  0.00           H  
ATOM    337 HG22 THR A  22      -1.807  -8.816  28.720  1.00  0.00           H  
ATOM    338 HG23 THR A  22      -1.713  -7.593  29.969  1.00  0.00           H  
ATOM    339  N   ILE A  23      -1.679  -5.053  25.427  1.00  0.86           N  
ATOM    340  CA  ILE A  23      -0.897  -3.926  24.874  1.00  0.86           C  
ATOM    341  C   ILE A  23      -1.245  -2.696  25.756  1.00  0.86           C  
ATOM    342  O   ILE A  23      -2.373  -2.538  26.190  1.00  0.86           O  
ATOM    343  CB  ILE A  23      -1.234  -3.738  23.384  1.00  0.86           C  
ATOM    344  CG1 ILE A  23      -0.457  -2.686  22.561  1.00  0.86           C  
ATOM    345  CG2 ILE A  23      -2.702  -3.579  23.119  1.00  0.86           C  
ATOM    346  CD1 ILE A  23      -0.424  -2.844  20.983  1.00  0.86           C  
ATOM    347  H   ILE A  23      -2.612  -4.801  25.718  1.00  0.00           H  
ATOM    348  HA  ILE A  23       0.174  -4.041  25.042  1.00  0.00           H  
ATOM    349  HB  ILE A  23      -0.981  -4.725  22.999  1.00  0.00           H  
ATOM    350 HG12 ILE A  23      -1.035  -1.764  22.621  1.00  0.00           H  
ATOM    351 HG13 ILE A  23       0.505  -2.420  22.999  1.00  0.00           H  
ATOM    352 HG21 ILE A  23      -3.127  -2.631  23.450  1.00  0.00           H  
ATOM    353 HG22 ILE A  23      -2.933  -3.636  22.055  1.00  0.00           H  
ATOM    354 HG23 ILE A  23      -3.375  -4.260  23.640  1.00  0.00           H  
ATOM    355 HD11 ILE A  23       0.497  -2.462  20.543  1.00  0.00           H  
ATOM    356 HD12 ILE A  23      -0.610  -3.857  20.626  1.00  0.00           H  
ATOM    357 HD13 ILE A  23      -1.166  -2.208  20.500  1.00  0.00           H  
ATOM    358  N   GLU A  24      -0.113  -1.877  26.017  1.00  0.85           N  
ATOM    359  CA  GLU A  24      -0.177  -0.555  26.666  1.00  0.85           C  
ATOM    360  C   GLU A  24       0.099   0.547  25.658  1.00  0.85           C  
ATOM    361  O   GLU A  24       0.886   0.396  24.669  1.00  0.85           O  
ATOM    362  CB  GLU A  24       0.981  -0.556  27.707  1.00  0.85           C  
ATOM    363  CG  GLU A  24       0.540  -1.345  28.966  1.00  0.85           C  
ATOM    364  CD  GLU A  24       1.532  -1.607  30.121  1.00  0.85           C  
ATOM    365  OE1 GLU A  24       2.676  -1.063  29.972  1.00  0.85           O1-
ATOM    366  OE2 GLU A  24       1.366  -2.503  31.014  1.00  0.85           O1-
ATOM    367  H   GLU A  24       0.776  -2.183  25.650  1.00  0.00           H  
ATOM    368  HA  GLU A  24      -1.169  -0.438  27.101  1.00  0.00           H  
ATOM    369  HB2 GLU A  24       1.878  -0.928  27.211  1.00  0.00           H  
ATOM    370  HB3 GLU A  24       1.248   0.460  27.998  1.00  0.00           H  
ATOM    371  HG2 GLU A  24      -0.226  -0.730  29.438  1.00  0.00           H  
ATOM    372  HG3 GLU A  24       0.158  -2.357  28.839  1.00  0.00           H  
ATOM    373  N   PHE A  25      -0.607   1.626  25.969  1.00  0.77           N  
ATOM    374  CA  PHE A  25      -0.649   2.760  25.027  1.00  0.77           C  
ATOM    375  C   PHE A  25       0.315   3.836  25.611  1.00  0.77           C  
ATOM    376  O   PHE A  25      -0.005   4.450  26.613  1.00  0.77           O  
ATOM    377  CB  PHE A  25      -2.083   3.275  24.842  1.00  0.77           C  
ATOM    378  CG  PHE A  25      -2.970   2.228  24.243  1.00  0.77           C  
ATOM    379  CD1 PHE A  25      -2.862   1.821  22.907  1.00  0.77           C  
ATOM    380  CD2 PHE A  25      -3.629   1.314  25.090  1.00  0.77           C  
ATOM    381  CE1 PHE A  25      -3.595   0.719  22.415  1.00  0.77           C  
ATOM    382  CE2 PHE A  25      -4.195   0.138  24.706  1.00  0.77           C  
ATOM    383  CZ  PHE A  25      -4.233  -0.196  23.348  1.00  0.77           C  
ATOM    384  H   PHE A  25      -1.078   1.735  26.856  1.00  0.00           H  
ATOM    385  HA  PHE A  25      -0.242   2.596  24.029  1.00  0.00           H  
ATOM    386  HB2 PHE A  25      -2.523   3.467  25.820  1.00  0.00           H  
ATOM    387  HB3 PHE A  25      -2.257   4.196  24.285  1.00  0.00           H  
ATOM    388  HD1 PHE A  25      -2.149   2.364  22.305  1.00  0.00           H  
ATOM    389  HD2 PHE A  25      -3.629   1.517  26.151  1.00  0.00           H  
ATOM    390  HE1 PHE A  25      -3.591   0.480  21.362  1.00  0.00           H  
ATOM    391  HE2 PHE A  25      -4.678  -0.477  25.451  1.00  0.00           H  
ATOM    392  HZ  PHE A  25      -4.741  -1.085  23.004  1.00  0.00           H  
ATOM    393  N   GLY A  26       1.491   4.153  24.952  1.00  0.76           N  
ATOM    394  CA  GLY A  26       2.403   5.250  25.450  1.00  0.76           C  
ATOM    395  C   GLY A  26       2.038   6.619  24.933  1.00  0.76           C  
ATOM    396  O   GLY A  26       0.879   6.904  24.562  1.00  0.76           O  
ATOM    397  H   GLY A  26       1.760   3.581  24.164  1.00  0.00           H  
ATOM    398  HA2 GLY A  26       2.523   5.294  26.532  1.00  0.00           H  
ATOM    399  HA3 GLY A  26       3.380   4.978  25.049  1.00  0.00           H  
ATOM    400  N   LYS A  27       3.008   7.460  25.034  1.00  0.71           N  
ATOM    401  CA  LYS A  27       2.806   8.895  25.035  1.00  0.71           C  
ATOM    402  C   LYS A  27       4.123   9.540  24.534  1.00  0.71           C  
ATOM    403  O   LYS A  27       5.193   9.426  25.128  1.00  0.71           O  
ATOM    404  CB  LYS A  27       2.375   9.296  26.496  1.00  0.71           C  
ATOM    405  CG  LYS A  27       2.125  10.773  26.719  1.00  0.71           C  
ATOM    406  CD  LYS A  27       1.167  11.088  27.913  1.00  0.71           C  
ATOM    407  CE  LYS A  27      -0.304  10.989  27.538  1.00  0.71           C  
ATOM    408  NZ  LYS A  27      -1.163  11.781  28.452  1.00  0.71           N1+
ATOM    409  H   LYS A  27       3.914   7.066  25.244  1.00  0.00           H  
ATOM    410  HA  LYS A  27       1.963   9.215  24.423  1.00  0.00           H  
ATOM    411  HB2 LYS A  27       1.463   8.746  26.727  1.00  0.00           H  
ATOM    412  HB3 LYS A  27       3.178   9.063  27.196  1.00  0.00           H  
ATOM    413  HG2 LYS A  27       3.062  11.306  26.887  1.00  0.00           H  
ATOM    414  HG3 LYS A  27       1.683  11.233  25.836  1.00  0.00           H  
ATOM    415  HD2 LYS A  27       1.325  10.441  28.776  1.00  0.00           H  
ATOM    416  HD3 LYS A  27       1.379  12.099  28.261  1.00  0.00           H  
ATOM    417  HE2 LYS A  27      -0.420  11.261  26.488  1.00  0.00           H  
ATOM    418  HE3 LYS A  27      -0.788  10.012  27.533  1.00  0.00           H  
ATOM    419  HZ1 LYS A  27      -2.091  11.866  28.064  1.00  0.00           H  
ATOM    420  HZ2 LYS A  27      -1.160  11.494  29.421  1.00  0.00           H  
ATOM    421  HZ3 LYS A  27      -0.777  12.708  28.561  1.00  0.00           H  
ATOM    422  N   PRO A  28       4.026  10.288  23.432  1.00  0.71           N  
ATOM    423  CA  PRO A  28       2.876  10.659  22.537  1.00  0.71           C  
ATOM    424  C   PRO A  28       2.387   9.568  21.494  1.00  0.71           C  
ATOM    425  O   PRO A  28       1.391   9.801  20.851  1.00  0.71           O  
ATOM    426  CB  PRO A  28       3.413  11.947  21.760  1.00  0.71           C  
ATOM    427  CG  PRO A  28       4.912  11.695  21.640  1.00  0.71           C  
ATOM    428  CD  PRO A  28       5.213  11.053  23.064  1.00  0.71           C  
ATOM    429  HA  PRO A  28       2.061  10.986  23.184  1.00  0.00           H  
ATOM    430  HB2 PRO A  28       2.969  12.114  20.779  1.00  0.00           H  
ATOM    431  HB3 PRO A  28       3.358  12.806  22.429  1.00  0.00           H  
ATOM    432  HG2 PRO A  28       4.932  10.918  20.876  1.00  0.00           H  
ATOM    433  HG3 PRO A  28       5.654  12.457  21.401  1.00  0.00           H  
ATOM    434  HD2 PRO A  28       6.114  10.448  22.967  1.00  0.00           H  
ATOM    435  HD3 PRO A  28       5.453  11.795  23.826  1.00  0.00           H  
ATOM    436  N   LEU A  29       3.136   8.433  21.309  1.00  0.71           N  
ATOM    437  CA  LEU A  29       2.949   7.582  20.171  1.00  0.71           C  
ATOM    438  C   LEU A  29       3.076   6.139  20.664  1.00  0.71           C  
ATOM    439  O   LEU A  29       3.867   5.891  21.679  1.00  0.71           O  
ATOM    440  CB  LEU A  29       4.030   7.845  19.095  1.00  0.71           C  
ATOM    441  CG  LEU A  29       4.047   6.950  17.856  1.00  0.71           C  
ATOM    442  CD1 LEU A  29       2.834   7.055  16.949  1.00  0.71           C  
ATOM    443  CD2 LEU A  29       5.258   7.370  16.949  1.00  0.71           C  
ATOM    444  H   LEU A  29       3.926   8.266  21.915  1.00  0.00           H  
ATOM    445  HA  LEU A  29       2.012   7.681  19.623  1.00  0.00           H  
ATOM    446  HB2 LEU A  29       3.909   8.872  18.750  1.00  0.00           H  
ATOM    447  HB3 LEU A  29       5.039   7.860  19.508  1.00  0.00           H  
ATOM    448  HG  LEU A  29       4.218   5.902  18.101  1.00  0.00           H  
ATOM    449 HD11 LEU A  29       2.053   7.703  17.345  1.00  0.00           H  
ATOM    450 HD12 LEU A  29       3.024   7.406  15.935  1.00  0.00           H  
ATOM    451 HD13 LEU A  29       2.333   6.105  16.759  1.00  0.00           H  
ATOM    452 HD21 LEU A  29       5.479   6.609  16.201  1.00  0.00           H  
ATOM    453 HD22 LEU A  29       5.084   8.213  16.280  1.00  0.00           H  
ATOM    454 HD23 LEU A  29       6.177   7.490  17.523  1.00  0.00           H  
ATOM    455  N   THR A  30       2.243   5.286  20.021  1.00  0.75           N  
ATOM    456  CA  THR A  30       2.348   3.820  20.213  1.00  0.75           C  
ATOM    457  C   THR A  30       2.505   3.232  18.769  1.00  0.75           C  
ATOM    458  O   THR A  30       1.572   3.106  18.035  1.00  0.75           O  
ATOM    459  CB  THR A  30       0.946   3.195  20.771  1.00  0.75           C  
ATOM    460  CG2 THR A  30       0.902   1.763  21.106  1.00  0.75           C  
ATOM    461  OG1 THR A  30       0.652   3.948  21.876  1.00  0.75           O  
ATOM    462  H   THR A  30       1.585   5.473  19.279  1.00  0.00           H  
ATOM    463  HA  THR A  30       3.259   3.736  20.805  1.00  0.00           H  
ATOM    464  HB  THR A  30       0.095   3.313  20.101  1.00  0.00           H  
ATOM    465  HG1 THR A  30       0.675   4.897  21.736  1.00  0.00           H  
ATOM    466 HG21 THR A  30       1.294   1.447  22.072  1.00  0.00           H  
ATOM    467 HG22 THR A  30      -0.170   1.576  21.160  1.00  0.00           H  
ATOM    468 HG23 THR A  30       1.426   1.280  20.280  1.00  0.00           H  
ATOM    469  N   LEU A  31       3.695   2.815  18.416  1.00  0.73           N  
ATOM    470  CA  LEU A  31       4.128   2.221  17.179  1.00  0.73           C  
ATOM    471  C   LEU A  31       4.047   0.676  17.213  1.00  0.73           C  
ATOM    472  O   LEU A  31       4.754   0.066  17.990  1.00  0.73           O  
ATOM    473  CB  LEU A  31       5.609   2.713  16.987  1.00  0.73           C  
ATOM    474  CG  LEU A  31       6.230   2.507  15.632  1.00  0.73           C  
ATOM    475  CD1 LEU A  31       5.546   3.489  14.580  1.00  0.73           C  
ATOM    476  CD2 LEU A  31       7.797   2.621  15.627  1.00  0.73           C  
ATOM    477  H   LEU A  31       4.490   2.782  19.038  1.00  0.00           H  
ATOM    478  HA  LEU A  31       3.602   2.564  16.288  1.00  0.00           H  
ATOM    479  HB2 LEU A  31       5.629   3.793  17.133  1.00  0.00           H  
ATOM    480  HB3 LEU A  31       6.299   2.266  17.702  1.00  0.00           H  
ATOM    481  HG  LEU A  31       5.944   1.500  15.327  1.00  0.00           H  
ATOM    482 HD11 LEU A  31       5.050   2.886  13.819  1.00  0.00           H  
ATOM    483 HD12 LEU A  31       4.832   4.124  15.105  1.00  0.00           H  
ATOM    484 HD13 LEU A  31       6.273   4.193  14.175  1.00  0.00           H  
ATOM    485 HD21 LEU A  31       8.207   1.627  15.444  1.00  0.00           H  
ATOM    486 HD22 LEU A  31       8.214   3.281  14.866  1.00  0.00           H  
ATOM    487 HD23 LEU A  31       8.151   3.116  16.531  1.00  0.00           H  
ATOM    488  N   ILE A  32       3.270   0.103  16.290  1.00  0.72           N  
ATOM    489  CA  ILE A  32       3.008  -1.344  16.086  1.00  0.72           C  
ATOM    490  C   ILE A  32       3.605  -1.601  14.691  1.00  0.72           C  
ATOM    491  O   ILE A  32       3.427  -0.711  13.838  1.00  0.72           O  
ATOM    492  CB  ILE A  32       1.455  -1.681  16.152  1.00  0.72           C  
ATOM    493  CG1 ILE A  32       0.750  -1.141  17.417  1.00  0.72           C  
ATOM    494  CG2 ILE A  32       1.014  -3.154  15.841  1.00  0.72           C  
ATOM    495  CD1 ILE A  32      -0.768  -1.352  17.442  1.00  0.72           C  
ATOM    496  H   ILE A  32       2.794   0.719  15.647  1.00  0.00           H  
ATOM    497  HA  ILE A  32       3.685  -1.938  16.701  1.00  0.00           H  
ATOM    498  HB  ILE A  32       1.022  -1.204  15.272  1.00  0.00           H  
ATOM    499 HG12 ILE A  32       1.176  -1.610  18.304  1.00  0.00           H  
ATOM    500 HG13 ILE A  32       1.135  -0.124  17.488  1.00  0.00           H  
ATOM    501 HG21 ILE A  32      -0.041  -3.302  15.614  1.00  0.00           H  
ATOM    502 HG22 ILE A  32       1.537  -3.562  14.977  1.00  0.00           H  
ATOM    503 HG23 ILE A  32       1.250  -3.672  16.771  1.00  0.00           H  
ATOM    504 HD11 ILE A  32      -1.015  -2.399  17.615  1.00  0.00           H  
ATOM    505 HD12 ILE A  32      -1.144  -0.882  18.351  1.00  0.00           H  
ATOM    506 HD13 ILE A  32      -1.179  -0.933  16.523  1.00  0.00           H  
ATOM    507  N   VAL A  33       4.198  -2.742  14.569  1.00  0.75           N  
ATOM    508  CA  VAL A  33       4.422  -3.328  13.305  1.00  0.75           C  
ATOM    509  C   VAL A  33       4.017  -4.785  13.231  1.00  0.75           C  
ATOM    510  O   VAL A  33       3.840  -5.448  14.249  1.00  0.75           O  
ATOM    511  CB  VAL A  33       5.999  -3.073  12.943  1.00  0.75           C  
ATOM    512  CG1 VAL A  33       6.486  -1.673  12.919  1.00  0.75           C  
ATOM    513  CG2 VAL A  33       6.892  -3.988  13.784  1.00  0.75           C  
ATOM    514  H   VAL A  33       4.213  -3.361  15.367  1.00  0.00           H  
ATOM    515  HA  VAL A  33       3.762  -2.809  12.609  1.00  0.00           H  
ATOM    516  HB  VAL A  33       6.238  -3.370  11.921  1.00  0.00           H  
ATOM    517 HG11 VAL A  33       6.465  -1.090  13.840  1.00  0.00           H  
ATOM    518 HG12 VAL A  33       7.524  -1.831  12.625  1.00  0.00           H  
ATOM    519 HG13 VAL A  33       6.094  -1.050  12.115  1.00  0.00           H  
ATOM    520 HG21 VAL A  33       7.939  -3.687  13.799  1.00  0.00           H  
ATOM    521 HG22 VAL A  33       6.715  -3.985  14.859  1.00  0.00           H  
ATOM    522 HG23 VAL A  33       6.614  -5.003  13.501  1.00  0.00           H  
ATOM    523  N   GLY A  34       4.020  -5.353  12.077  1.00  0.80           N  
ATOM    524  CA  GLY A  34       3.824  -6.818  11.808  1.00  0.80           C  
ATOM    525  C   GLY A  34       3.742  -7.097  10.323  1.00  0.80           C  
ATOM    526  O   GLY A  34       4.119  -6.243   9.460  1.00  0.80           O  
ATOM    527  H   GLY A  34       4.168  -4.889  11.192  1.00  0.00           H  
ATOM    528  HA2 GLY A  34       4.727  -7.259  12.231  1.00  0.00           H  
ATOM    529  HA3 GLY A  34       3.053  -7.227  12.461  1.00  0.00           H  
ATOM    530  N   MET A  35       3.125  -8.187   9.984  1.00  0.79           N  
ATOM    531  CA  MET A  35       2.996  -8.763   8.554  1.00  0.79           C  
ATOM    532  C   MET A  35       1.566  -8.826   8.094  1.00  0.79           C  
ATOM    533  O   MET A  35       0.747  -8.211   8.745  1.00  0.79           O  
ATOM    534  CB  MET A  35       3.912 -10.095   8.448  1.00  0.79           C  
ATOM    535  CG  MET A  35       5.407  -9.787   8.356  1.00  0.79           C  
ATOM    536  SD  MET A  35       6.545 -11.204   8.561  1.00  0.79           S  
ATOM    537  CE  MET A  35       5.696 -12.370   7.400  1.00  0.79           C  
ATOM    538  H   MET A  35       2.599  -8.685  10.687  1.00  0.00           H  
ATOM    539  HA  MET A  35       3.457  -7.960   7.979  1.00  0.00           H  
ATOM    540  HB2 MET A  35       3.736 -10.853   9.212  1.00  0.00           H  
ATOM    541  HB3 MET A  35       3.602 -10.633   7.552  1.00  0.00           H  
ATOM    542  HG2 MET A  35       5.642  -9.246   7.439  1.00  0.00           H  
ATOM    543  HG3 MET A  35       5.740  -8.980   9.008  1.00  0.00           H  
ATOM    544  HE1 MET A  35       5.467 -11.926   6.432  1.00  0.00           H  
ATOM    545  HE2 MET A  35       6.208 -13.329   7.326  1.00  0.00           H  
ATOM    546  HE3 MET A  35       4.797 -12.791   7.850  1.00  0.00           H  
ATOM    547  N   ASN A  36       1.324  -9.450   6.906  1.00  0.76           N  
ATOM    548  CA  ASN A  36      -0.038 -10.006   6.580  1.00  0.76           C  
ATOM    549  C   ASN A  36      -0.658 -10.923   7.580  1.00  0.76           C  
ATOM    550  O   ASN A  36      -0.143 -12.006   7.789  1.00  0.76           O  
ATOM    551  CB  ASN A  36       0.029 -10.782   5.231  1.00  0.76           C  
ATOM    552  CG  ASN A  36       0.257  -9.920   3.995  1.00  0.76           C  
ATOM    553  ND2 ASN A  36       1.471  -9.601   3.586  1.00  0.76           N  
ATOM    554  OD1 ASN A  36      -0.685  -9.615   3.286  1.00  0.76           O  
ATOM    555  H   ASN A  36       2.026  -9.577   6.190  1.00  0.00           H  
ATOM    556  HA  ASN A  36      -0.581  -9.067   6.476  1.00  0.00           H  
ATOM    557  HB2 ASN A  36       0.889 -11.451   5.226  1.00  0.00           H  
ATOM    558  HB3 ASN A  36      -0.909 -11.295   5.020  1.00  0.00           H  
ATOM    559 HD21 ASN A  36       2.249  -9.728   4.217  1.00  0.00           H  
ATOM    560 HD22 ASN A  36       1.501  -8.952   2.812  1.00  0.00           H  
ATOM    561  N   GLY A  37      -1.801 -10.591   8.157  1.00  0.80           N  
ATOM    562  CA  GLY A  37      -2.711 -11.435   9.036  1.00  0.80           C  
ATOM    563  C   GLY A  37      -2.166 -11.566  10.425  1.00  0.80           C  
ATOM    564  O   GLY A  37      -2.588 -12.487  11.088  1.00  0.80           O  
ATOM    565  H   GLY A  37      -2.110  -9.669   7.884  1.00  0.00           H  
ATOM    566  HA2 GLY A  37      -3.749 -11.113   9.120  1.00  0.00           H  
ATOM    567  HA3 GLY A  37      -2.849 -12.466   8.711  1.00  0.00           H  
ATOM    568  N   SER A  38      -1.281 -10.740  10.913  1.00  0.80           N  
ATOM    569  CA  SER A  38      -0.708 -10.897  12.233  1.00  0.80           C  
ATOM    570  C   SER A  38      -1.628 -10.602  13.457  1.00  0.80           C  
ATOM    571  O   SER A  38      -1.322 -11.171  14.554  1.00  0.80           O  
ATOM    572  CB  SER A  38       0.588 -10.148  12.294  1.00  0.80           C  
ATOM    573  OG  SER A  38       0.407  -8.925  11.640  1.00  0.80           O  
ATOM    574  H   SER A  38      -0.849 -10.096  10.265  1.00  0.00           H  
ATOM    575  HA  SER A  38      -0.394 -11.906  12.502  1.00  0.00           H  
ATOM    576  HB2 SER A  38       1.039  -9.892  13.252  1.00  0.00           H  
ATOM    577  HB3 SER A  38       1.372 -10.733  11.812  1.00  0.00           H  
ATOM    578  HG  SER A  38      -0.490  -8.704  11.381  1.00  0.00           H  
ATOM    579  N   GLY A  39      -2.636  -9.822  13.221  1.00  0.83           N  
ATOM    580  CA  GLY A  39      -3.624  -9.365  14.168  1.00  0.83           C  
ATOM    581  C   GLY A  39      -3.377  -7.886  14.642  1.00  0.83           C  
ATOM    582  O   GLY A  39      -3.775  -7.579  15.766  1.00  0.83           O  
ATOM    583  H   GLY A  39      -2.484  -9.381  12.325  1.00  0.00           H  
ATOM    584  HA2 GLY A  39      -4.556  -9.547  13.633  1.00  0.00           H  
ATOM    585  HA3 GLY A  39      -3.617 -10.063  15.005  1.00  0.00           H  
ATOM    586  N   LYS A  40      -2.688  -7.045  13.818  1.00  0.80           N  
ATOM    587  CA  LYS A  40      -2.520  -5.635  14.014  1.00  0.80           C  
ATOM    588  C   LYS A  40      -3.897  -4.867  14.237  1.00  0.80           C  
ATOM    589  O   LYS A  40      -4.066  -4.154  15.272  1.00  0.80           O  
ATOM    590  CB  LYS A  40      -1.625  -5.040  12.878  1.00  0.80           C  
ATOM    591  CG  LYS A  40      -0.262  -5.694  12.736  1.00  0.80           C  
ATOM    592  CD  LYS A  40       0.609  -5.102  11.707  1.00  0.80           C  
ATOM    593  CE  LYS A  40       0.061  -4.787  10.348  1.00  0.80           C  
ATOM    594  NZ  LYS A  40      -0.521  -5.963   9.777  1.00  0.80           N1+
ATOM    595  H   LYS A  40      -2.436  -7.351  12.889  1.00  0.00           H  
ATOM    596  HA  LYS A  40      -2.070  -5.598  15.006  1.00  0.00           H  
ATOM    597  HB2 LYS A  40      -2.059  -5.077  11.878  1.00  0.00           H  
ATOM    598  HB3 LYS A  40      -1.537  -3.971  13.071  1.00  0.00           H  
ATOM    599  HG2 LYS A  40       0.207  -5.808  13.713  1.00  0.00           H  
ATOM    600  HG3 LYS A  40      -0.420  -6.714  12.385  1.00  0.00           H  
ATOM    601  HD2 LYS A  40       0.939  -4.086  11.926  1.00  0.00           H  
ATOM    602  HD3 LYS A  40       1.451  -5.780  11.575  1.00  0.00           H  
ATOM    603  HE2 LYS A  40      -0.688  -4.003  10.461  1.00  0.00           H  
ATOM    604  HE3 LYS A  40       0.868  -4.348   9.762  1.00  0.00           H  
ATOM    605  HZ1 LYS A  40       0.142  -6.506   9.242  1.00  0.00           H  
ATOM    606  HZ2 LYS A  40      -1.030  -6.575  10.398  1.00  0.00           H  
ATOM    607  HZ3 LYS A  40      -1.200  -5.643   9.102  1.00  0.00           H  
ATOM    608  N   THR A  41      -4.812  -5.042  13.267  1.00  0.81           N  
ATOM    609  CA  THR A  41      -6.080  -4.361  13.214  1.00  0.81           C  
ATOM    610  C   THR A  41      -7.184  -4.850  14.243  1.00  0.81           C  
ATOM    611  O   THR A  41      -8.092  -4.093  14.529  1.00  0.81           O  
ATOM    612  CB  THR A  41      -6.693  -4.398  11.756  1.00  0.81           C  
ATOM    613  CG2 THR A  41      -8.052  -3.771  11.478  1.00  0.81           C  
ATOM    614  OG1 THR A  41      -5.907  -3.725  10.800  1.00  0.81           O  
ATOM    615  H   THR A  41      -4.635  -5.601  12.445  1.00  0.00           H  
ATOM    616  HA  THR A  41      -5.884  -3.303  13.392  1.00  0.00           H  
ATOM    617  HB  THR A  41      -6.695  -5.469  11.550  1.00  0.00           H  
ATOM    618  HG1 THR A  41      -6.216  -2.875  10.480  1.00  0.00           H  
ATOM    619 HG21 THR A  41      -8.788  -4.524  11.760  1.00  0.00           H  
ATOM    620 HG22 THR A  41      -8.280  -2.968  12.179  1.00  0.00           H  
ATOM    621 HG23 THR A  41      -8.339  -3.561  10.448  1.00  0.00           H  
ATOM    622  N   THR A  42      -7.129  -6.111  14.710  1.00  0.82           N  
ATOM    623  CA  THR A  42      -7.933  -6.691  15.767  1.00  0.82           C  
ATOM    624  C   THR A  42      -7.815  -5.873  17.130  1.00  0.82           C  
ATOM    625  O   THR A  42      -8.805  -5.803  17.857  1.00  0.82           O  
ATOM    626  CB  THR A  42      -7.497  -8.198  15.826  1.00  0.82           C  
ATOM    627  CG2 THR A  42      -8.279  -9.096  16.804  1.00  0.82           C  
ATOM    628  OG1 THR A  42      -7.608  -8.931  14.689  1.00  0.82           O  
ATOM    629  H   THR A  42      -6.589  -6.774  14.172  1.00  0.00           H  
ATOM    630  HA  THR A  42      -8.968  -6.533  15.462  1.00  0.00           H  
ATOM    631  HB  THR A  42      -6.419  -8.328  15.927  1.00  0.00           H  
ATOM    632  HG1 THR A  42      -7.053  -8.605  13.976  1.00  0.00           H  
ATOM    633 HG21 THR A  42      -8.084 -10.135  16.539  1.00  0.00           H  
ATOM    634 HG22 THR A  42      -7.882  -8.956  17.809  1.00  0.00           H  
ATOM    635 HG23 THR A  42      -9.343  -8.859  16.808  1.00  0.00           H  
ATOM    636  N   ILE A  43      -6.691  -5.140  17.269  1.00  0.83           N  
ATOM    637  CA  ILE A  43      -6.399  -4.327  18.409  1.00  0.83           C  
ATOM    638  C   ILE A  43      -7.123  -2.956  18.257  1.00  0.83           C  
ATOM    639  O   ILE A  43      -7.774  -2.442  19.152  1.00  0.83           O  
ATOM    640  CB  ILE A  43      -4.827  -4.079  18.487  1.00  0.83           C  
ATOM    641  CG1 ILE A  43      -4.090  -5.446  18.548  1.00  0.83           C  
ATOM    642  CG2 ILE A  43      -4.411  -3.195  19.640  1.00  0.83           C  
ATOM    643  CD1 ILE A  43      -2.544  -5.334  18.555  1.00  0.83           C  
ATOM    644  H   ILE A  43      -5.902  -5.289  16.658  1.00  0.00           H  
ATOM    645  HA  ILE A  43      -6.838  -4.721  19.325  1.00  0.00           H  
ATOM    646  HB  ILE A  43      -4.529  -3.618  17.545  1.00  0.00           H  
ATOM    647 HG12 ILE A  43      -4.229  -6.022  19.462  1.00  0.00           H  
ATOM    648 HG13 ILE A  43      -4.448  -6.042  17.709  1.00  0.00           H  
ATOM    649 HG21 ILE A  43      -4.751  -3.740  20.521  1.00  0.00           H  
ATOM    650 HG22 ILE A  43      -3.366  -2.889  19.689  1.00  0.00           H  
ATOM    651 HG23 ILE A  43      -4.870  -2.206  19.637  1.00  0.00           H  
ATOM    652 HD11 ILE A  43      -2.099  -4.585  17.900  1.00  0.00           H  
ATOM    653 HD12 ILE A  43      -2.414  -5.080  19.607  1.00  0.00           H  
ATOM    654 HD13 ILE A  43      -2.049  -6.269  18.291  1.00  0.00           H  
ATOM    655  N   ILE A  44      -7.215  -2.428  17.008  1.00  0.83           N  
ATOM    656  CA  ILE A  44      -8.121  -1.363  16.506  1.00  0.83           C  
ATOM    657  C   ILE A  44      -9.623  -1.661  16.634  1.00  0.83           C  
ATOM    658  O   ILE A  44     -10.381  -0.905  17.308  1.00  0.83           O  
ATOM    659  CB  ILE A  44      -7.823  -0.770  15.110  1.00  0.83           C  
ATOM    660  CG1 ILE A  44      -6.271  -0.553  14.876  1.00  0.83           C  
ATOM    661  CG2 ILE A  44      -8.553   0.530  14.714  1.00  0.83           C  
ATOM    662  CD1 ILE A  44      -5.491   0.183  16.055  1.00  0.83           C  
ATOM    663  H   ILE A  44      -6.496  -2.777  16.390  1.00  0.00           H  
ATOM    664  HA  ILE A  44      -7.979  -0.549  17.217  1.00  0.00           H  
ATOM    665  HB  ILE A  44      -8.064  -1.464  14.305  1.00  0.00           H  
ATOM    666 HG12 ILE A  44      -5.831  -1.515  14.612  1.00  0.00           H  
ATOM    667 HG13 ILE A  44      -6.054  -0.002  13.962  1.00  0.00           H  
ATOM    668 HG21 ILE A  44      -8.134   0.928  13.790  1.00  0.00           H  
ATOM    669 HG22 ILE A  44      -9.634   0.558  14.574  1.00  0.00           H  
ATOM    670 HG23 ILE A  44      -8.255   1.231  15.494  1.00  0.00           H  
ATOM    671 HD11 ILE A  44      -4.807   0.830  15.506  1.00  0.00           H  
ATOM    672 HD12 ILE A  44      -6.084   0.745  16.776  1.00  0.00           H  
ATOM    673 HD13 ILE A  44      -4.850  -0.515  16.595  1.00  0.00           H  
ATOM    674  N   GLU A  45     -10.046  -2.908  16.317  1.00  0.83           N  
ATOM    675  CA  GLU A  45     -11.350  -3.456  16.534  1.00  0.83           C  
ATOM    676  C   GLU A  45     -11.684  -3.569  18.014  1.00  0.83           C  
ATOM    677  O   GLU A  45     -12.812  -3.282  18.378  1.00  0.83           O  
ATOM    678  CB  GLU A  45     -11.538  -4.819  15.872  1.00  0.83           C  
ATOM    679  CG  GLU A  45     -11.630  -4.838  14.341  1.00  0.83           C  
ATOM    680  CD  GLU A  45     -11.939  -6.182  13.738  1.00  0.83           C  
ATOM    681  OE1 GLU A  45     -12.031  -7.174  14.493  1.00  0.83           O1-
ATOM    682  OE2 GLU A  45     -12.251  -6.184  12.524  1.00  0.83           O1-
ATOM    683  H   GLU A  45      -9.339  -3.574  16.041  1.00  0.00           H  
ATOM    684  HA  GLU A  45     -12.050  -2.800  16.015  1.00  0.00           H  
ATOM    685  HB2 GLU A  45     -10.834  -5.582  16.205  1.00  0.00           H  
ATOM    686  HB3 GLU A  45     -12.410  -5.332  16.278  1.00  0.00           H  
ATOM    687  HG2 GLU A  45     -12.480  -4.244  14.007  1.00  0.00           H  
ATOM    688  HG3 GLU A  45     -10.722  -4.487  13.852  1.00  0.00           H  
ATOM    689  N   CYS A  46     -10.746  -4.105  18.834  1.00  0.88           N  
ATOM    690  CA  CYS A  46     -11.047  -4.248  20.243  1.00  0.88           C  
ATOM    691  C   CYS A  46     -11.154  -2.834  20.898  1.00  0.88           C  
ATOM    692  O   CYS A  46     -12.006  -2.617  21.731  1.00  0.88           O  
ATOM    693  CB  CYS A  46     -10.032  -5.089  20.990  1.00  0.88           C  
ATOM    694  SG  CYS A  46     -10.093  -6.872  20.585  1.00  0.88           S  
ATOM    695  H   CYS A  46      -9.827  -4.362  18.504  1.00  0.00           H  
ATOM    696  HA  CYS A  46     -11.967  -4.808  20.409  1.00  0.00           H  
ATOM    697  HB2 CYS A  46      -9.053  -4.767  20.635  1.00  0.00           H  
ATOM    698  HB3 CYS A  46     -10.142  -5.068  22.074  1.00  0.00           H  
ATOM    699  HG  CYS A  46      -9.487  -6.693  19.408  1.00  0.00           H  
ATOM    700  N   LEU A  47     -10.326  -1.778  20.462  1.00  0.86           N  
ATOM    701  CA  LEU A  47     -10.427  -0.384  21.005  1.00  0.86           C  
ATOM    702  C   LEU A  47     -11.802   0.218  20.647  1.00  0.86           C  
ATOM    703  O   LEU A  47     -12.389   0.938  21.490  1.00  0.86           O  
ATOM    704  CB  LEU A  47      -9.329   0.466  20.332  1.00  0.86           C  
ATOM    705  CG  LEU A  47      -7.939   0.255  20.918  1.00  0.86           C  
ATOM    706  CD1 LEU A  47      -6.856   0.735  19.937  1.00  0.86           C  
ATOM    707  CD2 LEU A  47      -7.694   1.118  22.229  1.00  0.86           C  
ATOM    708  H   LEU A  47      -9.638  -1.904  19.733  1.00  0.00           H  
ATOM    709  HA  LEU A  47     -10.283  -0.456  22.083  1.00  0.00           H  
ATOM    710  HB2 LEU A  47      -9.341   0.191  19.277  1.00  0.00           H  
ATOM    711  HB3 LEU A  47      -9.574   1.507  20.544  1.00  0.00           H  
ATOM    712  HG  LEU A  47      -7.700  -0.781  21.159  1.00  0.00           H  
ATOM    713 HD11 LEU A  47      -6.077  -0.007  19.761  1.00  0.00           H  
ATOM    714 HD12 LEU A  47      -7.290   1.075  18.997  1.00  0.00           H  
ATOM    715 HD13 LEU A  47      -6.353   1.655  20.237  1.00  0.00           H  
ATOM    716 HD21 LEU A  47      -8.513   1.828  22.333  1.00  0.00           H  
ATOM    717 HD22 LEU A  47      -7.747   0.489  23.118  1.00  0.00           H  
ATOM    718 HD23 LEU A  47      -6.851   1.806  22.297  1.00  0.00           H  
ATOM    719  N   LYS A  48     -12.302  -0.016  19.411  1.00  0.85           N  
ATOM    720  CA  LYS A  48     -13.649   0.553  19.005  1.00  0.85           C  
ATOM    721  C   LYS A  48     -14.752  -0.196  19.742  1.00  0.85           C  
ATOM    722  O   LYS A  48     -15.607   0.522  20.257  1.00  0.85           O  
ATOM    723  CB  LYS A  48     -13.867   0.473  17.415  1.00  0.85           C  
ATOM    724  CG  LYS A  48     -14.809   1.556  16.862  1.00  0.85           C  
ATOM    725  CD  LYS A  48     -15.572   1.261  15.581  1.00  0.85           C  
ATOM    726  CE  LYS A  48     -16.990   1.878  15.468  1.00  0.85           C  
ATOM    727  NZ  LYS A  48     -17.980   1.211  16.223  1.00  0.85           N1+
ATOM    728  H   LYS A  48     -11.816  -0.607  18.752  1.00  0.00           H  
ATOM    729  HA  LYS A  48     -13.513   1.545  19.436  1.00  0.00           H  
ATOM    730  HB2 LYS A  48     -12.945   0.692  16.876  1.00  0.00           H  
ATOM    731  HB3 LYS A  48     -14.188  -0.537  17.157  1.00  0.00           H  
ATOM    732  HG2 LYS A  48     -15.542   1.819  17.624  1.00  0.00           H  
ATOM    733  HG3 LYS A  48     -14.115   2.362  16.624  1.00  0.00           H  
ATOM    734  HD2 LYS A  48     -14.984   1.665  14.757  1.00  0.00           H  
ATOM    735  HD3 LYS A  48     -15.668   0.192  15.389  1.00  0.00           H  
ATOM    736  HE2 LYS A  48     -16.995   2.936  15.729  1.00  0.00           H  
ATOM    737  HE3 LYS A  48     -17.236   1.782  14.410  1.00  0.00           H  
ATOM    738  HZ1 LYS A  48     -17.887   0.274  15.859  1.00  0.00           H  
ATOM    739  HZ2 LYS A  48     -17.979   1.132  17.230  1.00  0.00           H  
ATOM    740  HZ3 LYS A  48     -18.910   1.464  15.921  1.00  0.00           H  
ATOM    741  N   TYR A  49     -14.616  -1.521  19.906  1.00  0.85           N  
ATOM    742  CA  TYR A  49     -15.592  -2.375  20.713  1.00  0.85           C  
ATOM    743  C   TYR A  49     -15.612  -2.017  22.196  1.00  0.85           C  
ATOM    744  O   TYR A  49     -16.655  -1.739  22.773  1.00  0.85           O  
ATOM    745  CB  TYR A  49     -15.553  -3.824  20.429  1.00  0.85           C  
ATOM    746  CG  TYR A  49     -16.558  -4.734  21.167  1.00  0.85           C  
ATOM    747  CD1 TYR A  49     -17.896  -4.843  20.666  1.00  0.85           C  
ATOM    748  CD2 TYR A  49     -16.193  -5.438  22.335  1.00  0.85           C  
ATOM    749  CE1 TYR A  49     -18.865  -5.563  21.372  1.00  0.85           C  
ATOM    750  CE2 TYR A  49     -17.164  -6.224  23.026  1.00  0.85           C  
ATOM    751  CZ  TYR A  49     -18.512  -6.278  22.558  1.00  0.85           C  
ATOM    752  OH  TYR A  49     -19.498  -6.884  23.333  1.00  0.85           O  
ATOM    753  H   TYR A  49     -13.840  -2.029  19.508  1.00  0.00           H  
ATOM    754  HA  TYR A  49     -16.581  -2.026  20.417  1.00  0.00           H  
ATOM    755  HB2 TYR A  49     -15.701  -3.979  19.360  1.00  0.00           H  
ATOM    756  HB3 TYR A  49     -14.560  -4.187  20.695  1.00  0.00           H  
ATOM    757  HD1 TYR A  49     -18.012  -4.397  19.689  1.00  0.00           H  
ATOM    758  HD2 TYR A  49     -15.218  -5.628  22.760  1.00  0.00           H  
ATOM    759  HE1 TYR A  49     -19.872  -5.495  20.988  1.00  0.00           H  
ATOM    760  HE2 TYR A  49     -16.908  -6.744  23.938  1.00  0.00           H  
ATOM    761  HH  TYR A  49     -20.317  -7.021  22.853  1.00  0.00           H  
ATOM    762  N   ALA A  50     -14.427  -1.871  22.756  1.00  0.87           N  
ATOM    763  CA  ALA A  50     -14.265  -1.398  24.116  1.00  0.87           C  
ATOM    764  C   ALA A  50     -14.933  -0.105  24.442  1.00  0.87           C  
ATOM    765  O   ALA A  50     -15.745  -0.035  25.385  1.00  0.87           O  
ATOM    766  CB  ALA A  50     -12.731  -1.579  24.451  1.00  0.87           C  
ATOM    767  H   ALA A  50     -13.640  -2.036  22.143  1.00  0.00           H  
ATOM    768  HA  ALA A  50     -14.676  -2.217  24.707  1.00  0.00           H  
ATOM    769  HB1 ALA A  50     -12.104  -1.067  23.721  1.00  0.00           H  
ATOM    770  HB2 ALA A  50     -12.511  -1.323  25.487  1.00  0.00           H  
ATOM    771  HB3 ALA A  50     -12.632  -2.664  24.488  1.00  0.00           H  
ATOM    772  N   THR A  51     -14.771   0.881  23.563  1.00  0.85           N  
ATOM    773  CA  THR A  51     -15.339   2.255  23.858  1.00  0.85           C  
ATOM    774  C   THR A  51     -16.769   2.488  23.304  1.00  0.85           C  
ATOM    775  O   THR A  51     -17.528   3.299  23.944  1.00  0.85           O  
ATOM    776  CB  THR A  51     -14.386   3.367  23.290  1.00  0.85           C  
ATOM    777  CG2 THR A  51     -12.934   3.388  23.982  1.00  0.85           C  
ATOM    778  OG1 THR A  51     -14.263   3.288  21.873  1.00  0.85           O  
ATOM    779  H   THR A  51     -14.333   0.640  22.686  1.00  0.00           H  
ATOM    780  HA  THR A  51     -15.528   2.315  24.929  1.00  0.00           H  
ATOM    781  HB  THR A  51     -14.868   4.320  23.504  1.00  0.00           H  
ATOM    782  HG1 THR A  51     -13.417   2.904  21.632  1.00  0.00           H  
ATOM    783 HG21 THR A  51     -12.476   4.305  23.610  1.00  0.00           H  
ATOM    784 HG22 THR A  51     -13.170   3.518  25.038  1.00  0.00           H  
ATOM    785 HG23 THR A  51     -12.307   2.496  23.996  1.00  0.00           H  
ATOM    786  N   THR A  52     -17.039   1.967  22.100  1.00  0.84           N  
ATOM    787  CA  THR A  52     -18.267   2.285  21.436  1.00  0.84           C  
ATOM    788  C   THR A  52     -19.296   1.182  21.573  1.00  0.84           C  
ATOM    789  O   THR A  52     -20.461   1.596  21.633  1.00  0.84           O  
ATOM    790  CB  THR A  52     -17.988   2.695  19.940  1.00  0.84           C  
ATOM    791  CG2 THR A  52     -16.695   3.468  19.738  1.00  0.84           C  
ATOM    792  OG1 THR A  52     -17.942   1.763  18.953  1.00  0.84           O  
ATOM    793  H   THR A  52     -16.421   1.496  21.455  1.00  0.00           H  
ATOM    794  HA  THR A  52     -18.749   3.159  21.874  1.00  0.00           H  
ATOM    795  HB  THR A  52     -18.820   3.322  19.621  1.00  0.00           H  
ATOM    796  HG1 THR A  52     -18.869   1.611  18.755  1.00  0.00           H  
ATOM    797 HG21 THR A  52     -15.793   2.857  19.705  1.00  0.00           H  
ATOM    798 HG22 THR A  52     -16.697   4.019  18.797  1.00  0.00           H  
ATOM    799 HG23 THR A  52     -16.695   4.213  20.534  1.00  0.00           H  
ATOM    800  N   GLY A  53     -18.978  -0.086  21.917  1.00  0.87           N  
ATOM    801  CA  GLY A  53     -19.899  -1.159  22.195  1.00  0.87           C  
ATOM    802  C   GLY A  53     -20.387  -1.896  21.032  1.00  0.87           C  
ATOM    803  O   GLY A  53     -20.650  -3.112  21.080  1.00  0.87           O  
ATOM    804  H   GLY A  53     -18.000  -0.297  22.056  1.00  0.00           H  
ATOM    805  HA2 GLY A  53     -19.386  -1.872  22.841  1.00  0.00           H  
ATOM    806  HA3 GLY A  53     -20.819  -0.956  22.743  1.00  0.00           H  
ATOM    807  N   ASP A  54     -20.355  -1.210  19.849  1.00  0.85           N  
ATOM    808  CA  ASP A  54     -20.859  -1.735  18.645  1.00  0.85           C  
ATOM    809  C   ASP A  54     -19.680  -2.592  18.043  1.00  0.85           C  
ATOM    810  O   ASP A  54     -18.505  -2.198  18.105  1.00  0.85           O  
ATOM    811  CB  ASP A  54     -21.494  -0.724  17.616  1.00  0.85           C  
ATOM    812  CG  ASP A  54     -20.819   0.621  17.384  1.00  0.85           C  
ATOM    813  OD1 ASP A  54     -20.681   0.940  16.195  1.00  0.85           O1-
ATOM    814  OD2 ASP A  54     -20.531   1.371  18.321  1.00  0.85           O1-
ATOM    815  H   ASP A  54     -20.208  -0.213  19.783  1.00  0.00           H  
ATOM    816  HA  ASP A  54     -21.650  -2.466  18.812  1.00  0.00           H  
ATOM    817  HB2 ASP A  54     -21.517  -1.135  16.606  1.00  0.00           H  
ATOM    818  HB3 ASP A  54     -22.571  -0.633  17.755  1.00  0.00           H  
ATOM    819  N   LEU A  55     -20.120  -3.683  17.497  1.00  0.84           N  
ATOM    820  CA  LEU A  55     -19.273  -4.768  16.983  1.00  0.84           C  
ATOM    821  C   LEU A  55     -18.525  -4.191  15.811  1.00  0.84           C  
ATOM    822  O   LEU A  55     -19.032  -3.224  15.150  1.00  0.84           O  
ATOM    823  CB  LEU A  55     -20.251  -5.977  16.589  1.00  0.84           C  
ATOM    824  CG  LEU A  55     -21.083  -6.782  17.666  1.00  0.84           C  
ATOM    825  CD1 LEU A  55     -22.086  -7.759  16.926  1.00  0.84           C  
ATOM    826  CD2 LEU A  55     -20.271  -7.524  18.716  1.00  0.84           C  
ATOM    827  H   LEU A  55     -21.108  -3.660  17.286  1.00  0.00           H  
ATOM    828  HA  LEU A  55     -18.637  -5.151  17.782  1.00  0.00           H  
ATOM    829  HB2 LEU A  55     -20.927  -5.546  15.851  1.00  0.00           H  
ATOM    830  HB3 LEU A  55     -19.606  -6.661  16.038  1.00  0.00           H  
ATOM    831  HG  LEU A  55     -21.647  -6.054  18.249  1.00  0.00           H  
ATOM    832 HD11 LEU A  55     -21.900  -8.779  17.262  1.00  0.00           H  
ATOM    833 HD12 LEU A  55     -23.144  -7.551  17.089  1.00  0.00           H  
ATOM    834 HD13 LEU A  55     -22.042  -7.794  15.837  1.00  0.00           H  
ATOM    835 HD21 LEU A  55     -20.558  -7.218  19.722  1.00  0.00           H  
ATOM    836 HD22 LEU A  55     -20.450  -8.599  18.738  1.00  0.00           H  
ATOM    837 HD23 LEU A  55     -19.208  -7.454  18.489  1.00  0.00           H  
ATOM    838  N   PRO A  56     -17.333  -4.712  15.498  1.00  0.84           N  
ATOM    839  CA  PRO A  56     -16.576  -4.106  14.374  1.00  0.84           C  
ATOM    840  C   PRO A  56     -17.130  -4.337  12.914  1.00  0.84           C  
ATOM    841  O   PRO A  56     -18.050  -5.201  12.798  1.00  0.84           O  
ATOM    842  CB  PRO A  56     -15.240  -4.851  14.472  1.00  0.84           C  
ATOM    843  CG  PRO A  56     -15.442  -6.185  15.190  1.00  0.84           C  
ATOM    844  CD  PRO A  56     -16.561  -5.789  16.174  1.00  0.84           C  
ATOM    845  HA  PRO A  56     -16.428  -3.034  14.509  1.00  0.00           H  
ATOM    846  HB2 PRO A  56     -14.809  -4.972  13.478  1.00  0.00           H  
ATOM    847  HB3 PRO A  56     -14.631  -4.149  15.040  1.00  0.00           H  
ATOM    848  HG2 PRO A  56     -15.887  -6.942  14.544  1.00  0.00           H  
ATOM    849  HG3 PRO A  56     -14.503  -6.594  15.564  1.00  0.00           H  
ATOM    850  HD2 PRO A  56     -17.205  -6.630  16.429  1.00  0.00           H  
ATOM    851  HD3 PRO A  56     -16.076  -5.260  16.994  1.00  0.00           H  
ATOM    852  N   PRO A  57     -16.539  -3.652  11.860  1.00  0.83           N  
ATOM    853  CA  PRO A  57     -16.870  -3.871  10.402  1.00  0.83           C  
ATOM    854  C   PRO A  57     -17.145  -5.325   9.912  1.00  0.83           C  
ATOM    855  O   PRO A  57     -16.392  -6.275  10.308  1.00  0.83           O  
ATOM    856  CB  PRO A  57     -15.654  -3.180   9.648  1.00  0.83           C  
ATOM    857  CG  PRO A  57     -15.247  -2.057  10.625  1.00  0.83           C  
ATOM    858  CD  PRO A  57     -15.390  -2.722  11.952  1.00  0.83           C  
ATOM    859  HA  PRO A  57     -17.760  -3.275  10.196  1.00  0.00           H  
ATOM    860  HB2 PRO A  57     -14.811  -3.865   9.563  1.00  0.00           H  
ATOM    861  HB3 PRO A  57     -15.993  -2.862   8.662  1.00  0.00           H  
ATOM    862  HG2 PRO A  57     -14.265  -1.665  10.360  1.00  0.00           H  
ATOM    863  HG3 PRO A  57     -15.844  -1.151  10.514  1.00  0.00           H  
ATOM    864  HD2 PRO A  57     -14.438  -3.252  11.947  1.00  0.00           H  
ATOM    865  HD3 PRO A  57     -15.369  -2.126  12.864  1.00  0.00           H  
ATOM    866  N   ASN A  58     -18.208  -5.479   9.077  1.00  0.78           N  
ATOM    867  CA  ASN A  58     -18.658  -6.726   8.428  1.00  0.78           C  
ATOM    868  C   ASN A  58     -19.181  -7.777   9.479  1.00  0.78           C  
ATOM    869  O   ASN A  58     -19.904  -8.758   9.113  1.00  0.78           O  
ATOM    870  CB  ASN A  58     -17.513  -7.358   7.586  1.00  0.78           C  
ATOM    871  CG  ASN A  58     -16.943  -6.539   6.541  1.00  0.78           C  
ATOM    872  ND2 ASN A  58     -15.572  -6.462   6.588  1.00  0.78           N  
ATOM    873  OD1 ASN A  58     -17.595  -6.043   5.631  1.00  0.78           O  
ATOM    874  H   ASN A  58     -18.650  -4.627   8.761  1.00  0.00           H  
ATOM    875  HA  ASN A  58     -19.398  -6.478   7.667  1.00  0.00           H  
ATOM    876  HB2 ASN A  58     -16.679  -7.591   8.248  1.00  0.00           H  
ATOM    877  HB3 ASN A  58     -17.763  -8.279   7.061  1.00  0.00           H  
ATOM    878 HD21 ASN A  58     -15.129  -6.822   7.421  1.00  0.00           H  
ATOM    879 HD22 ASN A  58     -14.994  -6.222   5.794  1.00  0.00           H  
ATOM    880  N   SER A  59     -18.987  -7.563  10.798  1.00  0.77           N  
ATOM    881  CA  SER A  59     -18.777  -8.755  11.674  1.00  0.77           C  
ATOM    882  C   SER A  59     -20.090  -8.995  12.485  1.00  0.77           C  
ATOM    883  O   SER A  59     -20.037  -9.409  13.638  1.00  0.77           O  
ATOM    884  CB  SER A  59     -17.504  -8.610  12.636  1.00  0.77           C  
ATOM    885  OG  SER A  59     -16.351  -8.581  11.871  1.00  0.77           O  
ATOM    886  H   SER A  59     -18.562  -6.654  10.912  1.00  0.00           H  
ATOM    887  HA  SER A  59     -18.462  -9.516  10.961  1.00  0.00           H  
ATOM    888  HB2 SER A  59     -17.724  -7.640  13.082  1.00  0.00           H  
ATOM    889  HB3 SER A  59     -17.431  -9.337  13.445  1.00  0.00           H  
ATOM    890  HG  SER A  59     -16.369  -7.826  11.278  1.00  0.00           H  
ATOM    891  N   LYS A  60     -21.273  -8.946  11.847  1.00  0.60           N  
ATOM    892  CA  LYS A  60     -22.571  -9.285  12.472  1.00  0.60           C  
ATOM    893  C   LYS A  60     -22.604 -10.802  12.613  1.00  0.60           C  
ATOM    894  O   LYS A  60     -22.013 -11.526  11.770  1.00  0.60           O  
ATOM    895  CB  LYS A  60     -23.721  -8.662  11.707  1.00  0.60           C  
ATOM    896  CG  LYS A  60     -23.895  -7.181  11.847  1.00  0.60           C  
ATOM    897  CD  LYS A  60     -25.305  -6.612  11.540  1.00  0.60           C  
ATOM    898  CE  LYS A  60     -25.612  -5.175  11.957  1.00  0.60           C  
ATOM    899  NZ  LYS A  60     -26.055  -5.186  13.304  1.00  0.60           N1+
ATOM    900  H   LYS A  60     -21.141  -8.891  10.847  1.00  0.00           H  
ATOM    901  HA  LYS A  60     -22.688  -8.883  13.478  1.00  0.00           H  
ATOM    902  HB2 LYS A  60     -23.688  -8.885  10.641  1.00  0.00           H  
ATOM    903  HB3 LYS A  60     -24.605  -9.152  12.116  1.00  0.00           H  
ATOM    904  HG2 LYS A  60     -23.616  -6.953  12.876  1.00  0.00           H  
ATOM    905  HG3 LYS A  60     -23.170  -6.826  11.115  1.00  0.00           H  
ATOM    906  HD2 LYS A  60     -25.423  -6.699  10.460  1.00  0.00           H  
ATOM    907  HD3 LYS A  60     -25.925  -7.382  12.000  1.00  0.00           H  
ATOM    908  HE2 LYS A  60     -24.672  -4.621  11.964  1.00  0.00           H  
ATOM    909  HE3 LYS A  60     -26.359  -4.729  11.301  1.00  0.00           H  
ATOM    910  HZ1 LYS A  60     -26.184  -4.292  13.756  1.00  0.00           H  
ATOM    911  HZ2 LYS A  60     -27.026  -5.463  13.273  1.00  0.00           H  
ATOM    912  HZ3 LYS A  60     -25.570  -5.812  13.931  1.00  0.00           H  
ATOM    913  N   GLY A  61     -23.224 -11.374  13.665  1.00  0.74           N  
ATOM    914  CA  GLY A  61     -23.231 -12.844  13.917  1.00  0.74           C  
ATOM    915  C   GLY A  61     -21.996 -13.349  14.705  1.00  0.74           C  
ATOM    916  O   GLY A  61     -21.772 -14.574  14.832  1.00  0.74           O  
ATOM    917  H   GLY A  61     -23.896 -10.877  14.233  1.00  0.00           H  
ATOM    918  HA2 GLY A  61     -23.957 -12.973  14.720  1.00  0.00           H  
ATOM    919  HA3 GLY A  61     -23.271 -13.470  13.026  1.00  0.00           H  
ATOM    920  N   GLY A  62     -21.325 -12.413  15.416  1.00  0.81           N  
ATOM    921  CA  GLY A  62     -20.249 -12.840  16.333  1.00  0.81           C  
ATOM    922  C   GLY A  62     -18.891 -13.012  15.637  1.00  0.81           C  
ATOM    923  O   GLY A  62     -17.916 -13.478  16.291  1.00  0.81           O  
ATOM    924  H   GLY A  62     -21.648 -11.456  15.444  1.00  0.00           H  
ATOM    925  HA2 GLY A  62     -20.213 -12.123  17.154  1.00  0.00           H  
ATOM    926  HA3 GLY A  62     -20.504 -13.760  16.859  1.00  0.00           H  
ATOM    927  N   VAL A  63     -18.747 -12.619  14.354  1.00  0.77           N  
ATOM    928  CA  VAL A  63     -17.544 -12.862  13.489  1.00  0.77           C  
ATOM    929  C   VAL A  63     -16.186 -12.319  13.812  1.00  0.77           C  
ATOM    930  O   VAL A  63     -15.203 -12.757  13.239  1.00  0.77           O  
ATOM    931  CB  VAL A  63     -17.923 -12.363  12.001  1.00  0.77           C  
ATOM    932  CG1 VAL A  63     -16.838 -12.632  10.924  1.00  0.77           C  
ATOM    933  CG2 VAL A  63     -19.267 -12.929  11.523  1.00  0.77           C  
ATOM    934  H   VAL A  63     -19.550 -12.163  13.944  1.00  0.00           H  
ATOM    935  HA  VAL A  63     -17.356 -13.936  13.473  1.00  0.00           H  
ATOM    936  HB  VAL A  63     -17.968 -11.279  12.108  1.00  0.00           H  
ATOM    937 HG11 VAL A  63     -17.117 -12.764   9.878  1.00  0.00           H  
ATOM    938 HG12 VAL A  63     -16.009 -11.926  10.971  1.00  0.00           H  
ATOM    939 HG13 VAL A  63     -16.431 -13.637  11.035  1.00  0.00           H  
ATOM    940 HG21 VAL A  63     -19.426 -12.515  10.527  1.00  0.00           H  
ATOM    941 HG22 VAL A  63     -19.054 -13.997  11.475  1.00  0.00           H  
ATOM    942 HG23 VAL A  63     -20.143 -12.776  12.153  1.00  0.00           H  
ATOM    943  N   PHE A  64     -16.078 -11.571  14.917  1.00  0.79           N  
ATOM    944  CA  PHE A  64     -14.740 -11.171  15.435  1.00  0.79           C  
ATOM    945  C   PHE A  64     -14.264 -12.227  16.534  1.00  0.79           C  
ATOM    946  O   PHE A  64     -13.144 -12.142  16.988  1.00  0.79           O  
ATOM    947  CB  PHE A  64     -14.779  -9.678  15.913  1.00  0.79           C  
ATOM    948  CG  PHE A  64     -15.459  -9.303  17.191  1.00  0.79           C  
ATOM    949  CD1 PHE A  64     -14.820  -8.422  18.008  1.00  0.79           C  
ATOM    950  CD2 PHE A  64     -16.773  -9.689  17.549  1.00  0.79           C  
ATOM    951  CE1 PHE A  64     -15.363  -7.887  19.146  1.00  0.79           C  
ATOM    952  CE2 PHE A  64     -17.354  -9.214  18.696  1.00  0.79           C  
ATOM    953  CZ  PHE A  64     -16.688  -8.287  19.468  1.00  0.79           C  
ATOM    954  H   PHE A  64     -16.895 -11.478  15.504  1.00  0.00           H  
ATOM    955  HA  PHE A  64     -14.033 -11.209  14.606  1.00  0.00           H  
ATOM    956  HB2 PHE A  64     -13.755  -9.395  16.158  1.00  0.00           H  
ATOM    957  HB3 PHE A  64     -15.131  -8.953  15.178  1.00  0.00           H  
ATOM    958  HD1 PHE A  64     -13.936  -7.920  17.643  1.00  0.00           H  
ATOM    959  HD2 PHE A  64     -17.353 -10.224  16.812  1.00  0.00           H  
ATOM    960  HE1 PHE A  64     -14.845  -7.173  19.769  1.00  0.00           H  
ATOM    961  HE2 PHE A  64     -18.264  -9.706  19.005  1.00  0.00           H  
ATOM    962  HZ  PHE A  64     -17.156  -7.961  20.385  1.00  0.00           H  
ATOM    963  N   ILE A  65     -15.120 -13.095  17.076  1.00  0.81           N  
ATOM    964  CA  ILE A  65     -14.874 -14.147  18.026  1.00  0.81           C  
ATOM    965  C   ILE A  65     -13.987 -15.265  17.490  1.00  0.81           C  
ATOM    966  O   ILE A  65     -14.245 -15.719  16.369  1.00  0.81           O  
ATOM    967  CB  ILE A  65     -16.085 -14.728  18.789  1.00  0.81           C  
ATOM    968  CG1 ILE A  65     -16.989 -13.506  19.375  1.00  0.81           C  
ATOM    969  CG2 ILE A  65     -15.643 -15.736  19.857  1.00  0.81           C  
ATOM    970  CD1 ILE A  65     -16.290 -12.586  20.368  1.00  0.81           C  
ATOM    971  H   ILE A  65     -16.056 -13.201  16.711  1.00  0.00           H  
ATOM    972  HA  ILE A  65     -14.214 -13.679  18.756  1.00  0.00           H  
ATOM    973  HB  ILE A  65     -16.748 -15.179  18.050  1.00  0.00           H  
ATOM    974 HG12 ILE A  65     -17.259 -12.948  18.478  1.00  0.00           H  
ATOM    975 HG13 ILE A  65     -17.949 -13.893  19.718  1.00  0.00           H  
ATOM    976 HG21 ILE A  65     -15.138 -16.644  19.527  1.00  0.00           H  
ATOM    977 HG22 ILE A  65     -14.977 -15.373  20.640  1.00  0.00           H  
ATOM    978 HG23 ILE A  65     -16.543 -16.009  20.407  1.00  0.00           H  
ATOM    979 HD11 ILE A  65     -16.327 -12.840  21.427  1.00  0.00           H  
ATOM    980 HD12 ILE A  65     -15.202 -12.624  20.312  1.00  0.00           H  
ATOM    981 HD13 ILE A  65     -16.649 -11.557  20.324  1.00  0.00           H  
ATOM    982  N   HIS A  66     -12.942 -15.692  18.234  1.00  0.77           N  
ATOM    983  CA  HIS A  66     -12.059 -16.809  17.952  1.00  0.77           C  
ATOM    984  C   HIS A  66     -12.823 -18.065  17.623  1.00  0.77           C  
ATOM    985  O   HIS A  66     -13.491 -18.641  18.489  1.00  0.77           O  
ATOM    986  CB  HIS A  66     -11.164 -16.979  19.126  1.00  0.77           C  
ATOM    987  CG  HIS A  66     -10.232 -18.175  19.097  1.00  0.77           C  
ATOM    988  CD2 HIS A  66     -10.303 -19.488  19.468  1.00  0.77           C  
ATOM    989  ND1 HIS A  66      -8.980 -18.020  18.506  1.00  0.77           N  
ATOM    990  CE1 HIS A  66      -8.374 -19.206  18.548  1.00  0.77           C  
ATOM    991  NE2 HIS A  66      -9.152 -20.090  19.235  1.00  0.77           N  
ATOM    992  H   HIS A  66     -12.771 -15.247  19.125  1.00  0.00           H  
ATOM    993  HA  HIS A  66     -11.495 -16.557  17.054  1.00  0.00           H  
ATOM    994  HB2 HIS A  66     -10.571 -16.090  19.342  1.00  0.00           H  
ATOM    995  HB3 HIS A  66     -11.814 -17.169  19.980  1.00  0.00           H  
ATOM    996  HD1 HIS A  66      -8.681 -17.109  18.191  1.00  0.00           H  
ATOM    997  HD2 HIS A  66     -11.058 -20.025  20.023  1.00  0.00           H  
ATOM    998  HE1 HIS A  66      -7.321 -19.414  18.432  1.00  0.00           H  
ATOM    999  N   TYR A  67     -12.694 -18.542  16.353  1.00  0.77           N  
ATOM   1000  CA  TYR A  67     -13.544 -19.623  15.907  1.00  0.77           C  
ATOM   1001  C   TYR A  67     -13.193 -20.960  16.660  1.00  0.77           C  
ATOM   1002  O   TYR A  67     -12.034 -21.428  16.595  1.00  0.77           O  
ATOM   1003  CB  TYR A  67     -13.432 -19.606  14.368  1.00  0.00           C  
ATOM   1004  CG  TYR A  67     -14.330 -20.373  13.593  1.00  0.00           C  
ATOM   1005  CD1 TYR A  67     -14.012 -21.574  12.958  1.00  0.00           C  
ATOM   1006  CD2 TYR A  67     -15.662 -19.852  13.451  1.00  0.00           C  
ATOM   1007  CE1 TYR A  67     -14.941 -22.198  12.155  1.00  0.00           C  
ATOM   1008  CE2 TYR A  67     -16.644 -20.479  12.641  1.00  0.00           C  
ATOM   1009  CZ  TYR A  67     -16.235 -21.680  12.039  1.00  0.00           C  
ATOM   1010  OH  TYR A  67     -17.145 -22.386  11.278  1.00  0.00           O  
ATOM   1011  H   TYR A  67     -12.232 -17.934  15.691  1.00  0.00           H  
ATOM   1012  HA  TYR A  67     -14.560 -19.280  16.103  1.00  0.00           H  
ATOM   1013  HB2 TYR A  67     -13.641 -18.606  13.988  1.00  0.00           H  
ATOM   1014  HB3 TYR A  67     -12.439 -19.751  13.942  1.00  0.00           H  
ATOM   1015  HD1 TYR A  67     -13.085 -22.081  13.183  1.00  0.00           H  
ATOM   1016  HD2 TYR A  67     -15.862 -18.985  14.063  1.00  0.00           H  
ATOM   1017  HE1 TYR A  67     -14.816 -23.220  11.828  1.00  0.00           H  
ATOM   1018  HE2 TYR A  67     -17.645 -20.082  12.562  1.00  0.00           H  
ATOM   1019  HH  TYR A  67     -18.047 -22.088  11.422  1.00  0.00           H  
ATOM   1020  N   PRO A  68     -14.194 -21.555  17.321  1.00  0.77           N  
ATOM   1021  CA  PRO A  68     -13.987 -22.748  18.148  1.00  0.77           C  
ATOM   1022  C   PRO A  68     -13.203 -23.879  17.592  1.00  0.77           C  
ATOM   1023  O   PRO A  68     -12.437 -24.548  18.302  1.00  0.77           O  
ATOM   1024  CB  PRO A  68     -15.410 -23.192  18.747  1.00  0.77           C  
ATOM   1025  CG  PRO A  68     -16.221 -21.958  18.596  1.00  0.77           C  
ATOM   1026  CD  PRO A  68     -15.646 -21.144  17.519  1.00  0.77           C  
ATOM   1027  HA  PRO A  68     -13.336 -22.298  18.897  1.00  0.00           H  
ATOM   1028  HB2 PRO A  68     -15.805 -23.892  18.010  1.00  0.00           H  
ATOM   1029  HB3 PRO A  68     -15.317 -23.572  19.764  1.00  0.00           H  
ATOM   1030  HG2 PRO A  68     -17.261 -22.276  18.516  1.00  0.00           H  
ATOM   1031  HG3 PRO A  68     -16.106 -21.328  19.478  1.00  0.00           H  
ATOM   1032  HD2 PRO A  68     -16.083 -21.207  16.522  1.00  0.00           H  
ATOM   1033  HD3 PRO A  68     -15.685 -20.088  17.790  1.00  0.00           H  
ATOM   1034  N   LYS A  69     -13.440 -24.241  16.307  1.00  0.76           N  
ATOM   1035  CA  LYS A  69     -12.798 -25.329  15.660  1.00  0.76           C  
ATOM   1036  C   LYS A  69     -11.264 -25.085  15.578  1.00  0.76           C  
ATOM   1037  O   LYS A  69     -10.607 -26.032  15.360  1.00  0.76           O  
ATOM   1038  CB  LYS A  69     -13.540 -25.749  14.308  1.00  0.76           C  
ATOM   1039  CG  LYS A  69     -14.846 -26.523  14.413  1.00  0.76           C  
ATOM   1040  CD  LYS A  69     -15.502 -26.641  13.005  1.00  0.76           C  
ATOM   1041  CE  LYS A  69     -16.716 -27.587  13.049  1.00  0.76           C  
ATOM   1042  NZ  LYS A  69     -17.474 -27.651  11.817  1.00  0.76           N1+
ATOM   1043  H   LYS A  69     -14.075 -23.699  15.739  1.00  0.00           H  
ATOM   1044  HA  LYS A  69     -12.917 -26.203  16.300  1.00  0.00           H  
ATOM   1045  HB2 LYS A  69     -13.544 -24.828  13.725  1.00  0.00           H  
ATOM   1046  HB3 LYS A  69     -12.818 -26.399  13.814  1.00  0.00           H  
ATOM   1047  HG2 LYS A  69     -14.623 -27.513  14.812  1.00  0.00           H  
ATOM   1048  HG3 LYS A  69     -15.599 -26.115  15.087  1.00  0.00           H  
ATOM   1049  HD2 LYS A  69     -15.896 -25.666  12.720  1.00  0.00           H  
ATOM   1050  HD3 LYS A  69     -14.797 -26.981  12.246  1.00  0.00           H  
ATOM   1051  HE2 LYS A  69     -16.345 -28.558  13.377  1.00  0.00           H  
ATOM   1052  HE3 LYS A  69     -17.354 -27.186  13.837  1.00  0.00           H  
ATOM   1053  HZ1 LYS A  69     -18.376 -28.079  11.970  1.00  0.00           H  
ATOM   1054  HZ2 LYS A  69     -17.602 -26.734  11.415  1.00  0.00           H  
ATOM   1055  HZ3 LYS A  69     -16.969 -28.183  11.122  1.00  0.00           H  
ATOM   1056  N   ILE A  70     -10.785 -23.847  15.659  1.00  0.75           N  
ATOM   1057  CA  ILE A  70      -9.336 -23.558  15.831  1.00  0.75           C  
ATOM   1058  C   ILE A  70      -8.783 -24.139  17.117  1.00  0.75           C  
ATOM   1059  O   ILE A  70      -7.863 -24.998  17.119  1.00  0.75           O  
ATOM   1060  CB  ILE A  70      -8.922 -22.034  15.802  1.00  0.75           C  
ATOM   1061  CG1 ILE A  70      -9.056 -21.495  14.395  1.00  0.75           C  
ATOM   1062  CG2 ILE A  70      -7.420 -21.777  16.319  1.00  0.75           C  
ATOM   1063  CD1 ILE A  70      -9.401 -19.949  14.302  1.00  0.75           C  
ATOM   1064  H   ILE A  70     -11.332 -22.998  15.638  1.00  0.00           H  
ATOM   1065  HA  ILE A  70      -8.897 -24.130  15.013  1.00  0.00           H  
ATOM   1066  HB  ILE A  70      -9.620 -21.428  16.379  1.00  0.00           H  
ATOM   1067 HG12 ILE A  70      -8.120 -21.667  13.864  1.00  0.00           H  
ATOM   1068 HG13 ILE A  70      -9.933 -21.956  13.942  1.00  0.00           H  
ATOM   1069 HG21 ILE A  70      -7.305 -22.138  17.341  1.00  0.00           H  
ATOM   1070 HG22 ILE A  70      -6.736 -22.346  15.690  1.00  0.00           H  
ATOM   1071 HG23 ILE A  70      -7.187 -20.715  16.259  1.00  0.00           H  
ATOM   1072 HD11 ILE A  70     -10.427 -19.617  14.467  1.00  0.00           H  
ATOM   1073 HD12 ILE A  70      -8.940 -19.392  15.118  1.00  0.00           H  
ATOM   1074 HD13 ILE A  70      -9.103 -19.617  13.308  1.00  0.00           H  
ATOM   1075  N   THR A  71      -9.499 -23.841  18.252  1.00  0.78           N  
ATOM   1076  CA  THR A  71      -9.120 -24.228  19.622  1.00  0.78           C  
ATOM   1077  C   THR A  71      -9.427 -25.760  19.875  1.00  0.78           C  
ATOM   1078  O   THR A  71      -8.780 -26.414  20.668  1.00  0.78           O  
ATOM   1079  CB  THR A  71      -9.946 -23.438  20.696  1.00  0.78           C  
ATOM   1080  CG2 THR A  71      -9.202 -22.705  21.794  1.00  0.78           C  
ATOM   1081  OG1 THR A  71     -10.680 -22.486  20.038  1.00  0.78           O  
ATOM   1082  H   THR A  71     -10.222 -23.136  18.231  1.00  0.00           H  
ATOM   1083  HA  THR A  71      -8.066 -24.070  19.849  1.00  0.00           H  
ATOM   1084  HB  THR A  71     -10.718 -23.976  21.245  1.00  0.00           H  
ATOM   1085  HG1 THR A  71     -10.247 -21.640  20.172  1.00  0.00           H  
ATOM   1086 HG21 THR A  71      -8.495 -23.361  22.302  1.00  0.00           H  
ATOM   1087 HG22 THR A  71      -8.698 -21.801  21.453  1.00  0.00           H  
ATOM   1088 HG23 THR A  71      -9.964 -22.453  22.532  1.00  0.00           H  
ATOM   1089  N   GLY A  72     -10.373 -26.281  19.143  1.00  0.81           N  
ATOM   1090  CA  GLY A  72     -10.935 -27.609  19.264  1.00  0.81           C  
ATOM   1091  C   GLY A  72     -12.071 -27.701  20.262  1.00  0.81           C  
ATOM   1092  O   GLY A  72     -12.509 -28.771  20.723  1.00  0.81           O  
ATOM   1093  H   GLY A  72     -11.002 -25.633  18.692  1.00  0.00           H  
ATOM   1094  HA2 GLY A  72     -11.306 -28.003  18.318  1.00  0.00           H  
ATOM   1095  HA3 GLY A  72     -10.195 -28.357  19.547  1.00  0.00           H  
ATOM   1096  N   GLU A  73     -12.564 -26.549  20.616  1.00  0.75           N  
ATOM   1097  CA  GLU A  73     -13.723 -26.424  21.463  1.00  0.75           C  
ATOM   1098  C   GLU A  73     -14.905 -26.104  20.551  1.00  0.75           C  
ATOM   1099  O   GLU A  73     -14.784 -26.003  19.300  1.00  0.75           O  
ATOM   1100  CB  GLU A  73     -13.629 -25.166  22.397  1.00  0.75           C  
ATOM   1101  CG  GLU A  73     -12.478 -25.361  23.357  1.00  0.75           C  
ATOM   1102  CD  GLU A  73     -12.681 -26.585  24.348  1.00  0.75           C  
ATOM   1103  OE1 GLU A  73     -13.840 -26.943  24.721  1.00  0.75           O1-
ATOM   1104  OE2 GLU A  73     -11.692 -27.250  24.842  1.00  0.75           O1-
ATOM   1105  H   GLU A  73     -12.341 -25.722  20.082  1.00  0.00           H  
ATOM   1106  HA  GLU A  73     -14.025 -27.307  22.026  1.00  0.00           H  
ATOM   1107  HB2 GLU A  73     -13.406 -24.241  21.864  1.00  0.00           H  
ATOM   1108  HB3 GLU A  73     -14.559 -25.042  22.951  1.00  0.00           H  
ATOM   1109  HG2 GLU A  73     -11.504 -25.285  22.874  1.00  0.00           H  
ATOM   1110  HG3 GLU A  73     -12.545 -24.353  23.765  1.00  0.00           H  
ATOM   1111  N   LYS A  74     -16.115 -26.007  21.154  1.00  0.75           N  
ATOM   1112  CA  LYS A  74     -17.373 -25.690  20.441  1.00  0.75           C  
ATOM   1113  C   LYS A  74     -18.165 -24.609  21.215  1.00  0.75           C  
ATOM   1114  O   LYS A  74     -19.075 -24.113  20.637  1.00  0.75           O  
ATOM   1115  CB  LYS A  74     -18.279 -26.968  20.363  1.00  0.75           C  
ATOM   1116  CG  LYS A  74     -17.695 -28.101  19.341  1.00  0.75           C  
ATOM   1117  CD  LYS A  74     -17.671 -27.850  17.883  1.00  0.75           C  
ATOM   1118  CE  LYS A  74     -19.078 -27.773  17.221  1.00  0.75           C  
ATOM   1119  NZ  LYS A  74     -19.822 -29.082  17.258  1.00  0.75           N1+
ATOM   1120  H   LYS A  74     -16.195 -26.124  22.154  1.00  0.00           H  
ATOM   1121  HA  LYS A  74     -17.141 -25.262  19.466  1.00  0.00           H  
ATOM   1122  HB2 LYS A  74     -18.208 -27.284  21.404  1.00  0.00           H  
ATOM   1123  HB3 LYS A  74     -19.257 -26.620  20.031  1.00  0.00           H  
ATOM   1124  HG2 LYS A  74     -16.720 -28.331  19.771  1.00  0.00           H  
ATOM   1125  HG3 LYS A  74     -18.258 -28.998  19.601  1.00  0.00           H  
ATOM   1126  HD2 LYS A  74     -17.009 -27.002  17.705  1.00  0.00           H  
ATOM   1127  HD3 LYS A  74     -17.195 -28.694  17.383  1.00  0.00           H  
ATOM   1128  HE2 LYS A  74     -19.621 -26.955  17.693  1.00  0.00           H  
ATOM   1129  HE3 LYS A  74     -18.985 -27.595  16.149  1.00  0.00           H  
ATOM   1130  HZ1 LYS A  74     -20.055 -29.458  18.166  1.00  0.00           H  
ATOM   1131  HZ2 LYS A  74     -20.727 -28.893  16.851  1.00  0.00           H  
ATOM   1132  HZ3 LYS A  74     -19.243 -29.685  16.691  1.00  0.00           H  
ATOM   1133  N   ASP A  75     -17.816 -24.246  22.422  1.00  0.77           N  
ATOM   1134  CA  ASP A  75     -18.290 -23.097  23.208  1.00  0.77           C  
ATOM   1135  C   ASP A  75     -17.090 -22.207  23.386  1.00  0.77           C  
ATOM   1136  O   ASP A  75     -16.165 -22.667  24.076  1.00  0.77           O  
ATOM   1137  CB  ASP A  75     -18.845 -23.598  24.555  1.00  0.77           C  
ATOM   1138  CG  ASP A  75     -19.240 -22.591  25.622  1.00  0.77           C  
ATOM   1139  OD1 ASP A  75     -18.790 -21.422  25.628  1.00  0.77           O1-
ATOM   1140  OD2 ASP A  75     -19.748 -22.998  26.644  1.00  0.77           O1-
ATOM   1141  H   ASP A  75     -17.206 -24.872  22.927  1.00  0.00           H  
ATOM   1142  HA  ASP A  75     -19.136 -22.628  22.706  1.00  0.00           H  
ATOM   1143  HB2 ASP A  75     -19.654 -24.255  24.236  1.00  0.00           H  
ATOM   1144  HB3 ASP A  75     -18.186 -24.316  25.043  1.00  0.00           H  
ATOM   1145  N   ILE A  76     -16.954 -20.990  22.774  1.00  0.78           N  
ATOM   1146  CA  ILE A  76     -16.043 -20.017  23.280  1.00  0.78           C  
ATOM   1147  C   ILE A  76     -16.626 -18.756  23.944  1.00  0.78           C  
ATOM   1148  O   ILE A  76     -17.360 -18.053  23.265  1.00  0.78           O  
ATOM   1149  CB  ILE A  76     -15.094 -19.535  22.121  1.00  0.78           C  
ATOM   1150  CG1 ILE A  76     -14.224 -20.654  21.561  1.00  0.78           C  
ATOM   1151  CG2 ILE A  76     -14.291 -18.212  22.248  1.00  0.78           C  
ATOM   1152  CD1 ILE A  76     -13.082 -20.913  22.595  1.00  0.78           C  
ATOM   1153  H   ILE A  76     -17.813 -20.670  22.350  1.00  0.00           H  
ATOM   1154  HA  ILE A  76     -15.442 -20.470  24.069  1.00  0.00           H  
ATOM   1155  HB  ILE A  76     -15.745 -19.374  21.262  1.00  0.00           H  
ATOM   1156 HG12 ILE A  76     -14.852 -21.514  21.330  1.00  0.00           H  
ATOM   1157 HG13 ILE A  76     -13.868 -20.362  20.573  1.00  0.00           H  
ATOM   1158 HG21 ILE A  76     -13.864 -18.130  21.248  1.00  0.00           H  
ATOM   1159 HG22 ILE A  76     -14.887 -17.348  22.541  1.00  0.00           H  
ATOM   1160 HG23 ILE A  76     -13.392 -18.282  22.861  1.00  0.00           H  
ATOM   1161 HD11 ILE A  76     -12.924 -21.990  22.656  1.00  0.00           H  
ATOM   1162 HD12 ILE A  76     -12.121 -20.552  22.229  1.00  0.00           H  
ATOM   1163 HD13 ILE A  76     -13.323 -20.546  23.593  1.00  0.00           H  
ATOM   1164  N   ARG A  77     -16.223 -18.560  25.191  1.00  0.79           N  
ATOM   1165  CA  ARG A  77     -16.384 -17.331  25.866  1.00  0.79           C  
ATOM   1166  C   ARG A  77     -15.168 -16.406  25.736  1.00  0.79           C  
ATOM   1167  O   ARG A  77     -14.007 -16.921  26.030  1.00  0.79           O  
ATOM   1168  CB  ARG A  77     -16.514 -17.621  27.399  1.00  0.79           C  
ATOM   1169  CG  ARG A  77     -17.890 -18.105  27.799  1.00  0.79           C  
ATOM   1170  CD  ARG A  77     -17.957 -18.545  29.255  1.00  0.79           C  
ATOM   1171  NE  ARG A  77     -19.279 -19.206  29.580  1.00  0.79           N  
ATOM   1172  CZ  ARG A  77     -19.642 -20.409  29.206  1.00  0.79           C  
ATOM   1173  NH1 ARG A  77     -18.855 -21.065  28.369  1.00  0.79           N1+
ATOM   1174  NH2 ARG A  77     -20.779 -20.991  29.599  1.00  0.79           N1+
ATOM   1175  H   ARG A  77     -15.693 -19.283  25.655  1.00  0.00           H  
ATOM   1176  HA  ARG A  77     -17.313 -16.850  25.559  1.00  0.00           H  
ATOM   1177  HB2 ARG A  77     -15.742 -18.366  27.591  1.00  0.00           H  
ATOM   1178  HB3 ARG A  77     -16.236 -16.807  28.068  1.00  0.00           H  
ATOM   1179  HG2 ARG A  77     -18.469 -17.188  27.696  1.00  0.00           H  
ATOM   1180  HG3 ARG A  77     -18.300 -18.776  27.043  1.00  0.00           H  
ATOM   1181  HD2 ARG A  77     -17.036 -18.992  29.628  1.00  0.00           H  
ATOM   1182  HD3 ARG A  77     -18.058 -17.674  29.902  1.00  0.00           H  
ATOM   1183  HE  ARG A  77     -19.985 -18.543  29.867  1.00  0.00           H  
ATOM   1184 HH11 ARG A  77     -17.891 -20.789  28.247  1.00  0.00           H  
ATOM   1185 HH12 ARG A  77     -19.169 -21.903  27.901  1.00  0.00           H  
ATOM   1186 HH21 ARG A  77     -21.457 -20.503  30.166  1.00  0.00           H  
ATOM   1187 HH22 ARG A  77     -20.947 -21.987  29.569  1.00  0.00           H  
ATOM   1188  N   ALA A  78     -15.318 -15.145  25.280  1.00  0.85           N  
ATOM   1189  CA  ALA A  78     -14.258 -14.222  24.967  1.00  0.85           C  
ATOM   1190  C   ALA A  78     -14.514 -12.884  25.735  1.00  0.85           C  
ATOM   1191  O   ALA A  78     -15.644 -12.625  26.127  1.00  0.85           O  
ATOM   1192  CB  ALA A  78     -14.207 -14.085  23.499  1.00  0.85           C  
ATOM   1193  H   ALA A  78     -16.264 -14.831  25.118  1.00  0.00           H  
ATOM   1194  HA  ALA A  78     -13.262 -14.534  25.280  1.00  0.00           H  
ATOM   1195  HB1 ALA A  78     -15.050 -13.524  23.094  1.00  0.00           H  
ATOM   1196  HB2 ALA A  78     -13.293 -13.549  23.244  1.00  0.00           H  
ATOM   1197  HB3 ALA A  78     -14.223 -15.034  22.962  1.00  0.00           H  
ATOM   1198  N   GLN A  79     -13.433 -12.041  25.979  1.00  0.85           N  
ATOM   1199  CA  GLN A  79     -13.402 -10.876  26.816  1.00  0.85           C  
ATOM   1200  C   GLN A  79     -12.483  -9.788  26.155  1.00  0.85           C  
ATOM   1201  O   GLN A  79     -11.348 -10.134  25.726  1.00  0.85           O  
ATOM   1202  CB  GLN A  79     -13.023 -11.214  28.275  1.00  0.85           C  
ATOM   1203  CG  GLN A  79     -12.710 -10.009  29.149  1.00  0.85           C  
ATOM   1204  CD  GLN A  79     -12.515 -10.303  30.610  1.00  0.85           C  
ATOM   1205  NE2 GLN A  79     -13.482 -10.783  31.312  1.00  0.85           N  
ATOM   1206  OE1 GLN A  79     -11.448 -10.182  31.175  1.00  0.85           O  
ATOM   1207  H   GLN A  79     -12.538 -12.239  25.557  1.00  0.00           H  
ATOM   1208  HA  GLN A  79     -14.441 -10.547  26.844  1.00  0.00           H  
ATOM   1209  HB2 GLN A  79     -13.846 -11.820  28.655  1.00  0.00           H  
ATOM   1210  HB3 GLN A  79     -12.198 -11.923  28.336  1.00  0.00           H  
ATOM   1211  HG2 GLN A  79     -11.822  -9.426  28.906  1.00  0.00           H  
ATOM   1212  HG3 GLN A  79     -13.517  -9.277  29.108  1.00  0.00           H  
ATOM   1213 HE21 GLN A  79     -14.412 -10.749  30.919  1.00  0.00           H  
ATOM   1214 HE22 GLN A  79     -13.450 -10.893  32.315  1.00  0.00           H  
ATOM   1215  N   VAL A  80     -13.097  -8.614  26.103  1.00  0.88           N  
ATOM   1216  CA  VAL A  80     -12.420  -7.406  25.768  1.00  0.88           C  
ATOM   1217  C   VAL A  80     -12.424  -6.415  26.949  1.00  0.88           C  
ATOM   1218  O   VAL A  80     -13.385  -6.501  27.723  1.00  0.88           O  
ATOM   1219  CB  VAL A  80     -13.032  -6.753  24.445  1.00  0.88           C  
ATOM   1220  CG1 VAL A  80     -12.569  -5.377  24.051  1.00  0.88           C  
ATOM   1221  CG2 VAL A  80     -12.760  -7.690  23.234  1.00  0.88           C  
ATOM   1222  H   VAL A  80     -13.983  -8.464  26.562  1.00  0.00           H  
ATOM   1223  HA  VAL A  80     -11.353  -7.482  25.557  1.00  0.00           H  
ATOM   1224  HB  VAL A  80     -14.109  -6.707  24.606  1.00  0.00           H  
ATOM   1225 HG11 VAL A  80     -12.942  -5.068  23.074  1.00  0.00           H  
ATOM   1226 HG12 VAL A  80     -12.723  -4.638  24.837  1.00  0.00           H  
ATOM   1227 HG13 VAL A  80     -11.493  -5.434  23.885  1.00  0.00           H  
ATOM   1228 HG21 VAL A  80     -12.948  -8.700  23.597  1.00  0.00           H  
ATOM   1229 HG22 VAL A  80     -13.515  -7.612  22.452  1.00  0.00           H  
ATOM   1230 HG23 VAL A  80     -11.751  -7.673  22.820  1.00  0.00           H  
ATOM   1231  N   LYS A  81     -11.361  -5.640  27.234  1.00  0.87           N  
ATOM   1232  CA  LYS A  81     -11.198  -4.771  28.340  1.00  0.87           C  
ATOM   1233  C   LYS A  81     -10.067  -3.715  28.124  1.00  0.87           C  
ATOM   1234  O   LYS A  81      -9.089  -3.968  27.431  1.00  0.87           O  
ATOM   1235  CB  LYS A  81     -10.996  -5.475  29.707  1.00  0.87           C  
ATOM   1236  CG  LYS A  81      -9.669  -6.193  29.881  1.00  0.87           C  
ATOM   1237  CD  LYS A  81      -9.554  -6.996  31.205  1.00  0.87           C  
ATOM   1238  CE  LYS A  81      -9.765  -6.185  32.460  1.00  0.87           C  
ATOM   1239  NZ  LYS A  81      -9.458  -7.012  33.567  1.00  0.87           N1+
ATOM   1240  H   LYS A  81     -10.528  -5.686  26.666  1.00  0.00           H  
ATOM   1241  HA  LYS A  81     -12.058  -4.101  28.343  1.00  0.00           H  
ATOM   1242  HB2 LYS A  81     -11.180  -4.830  30.567  1.00  0.00           H  
ATOM   1243  HB3 LYS A  81     -11.825  -6.160  29.882  1.00  0.00           H  
ATOM   1244  HG2 LYS A  81      -9.652  -7.009  29.159  1.00  0.00           H  
ATOM   1245  HG3 LYS A  81      -8.734  -5.650  29.738  1.00  0.00           H  
ATOM   1246  HD2 LYS A  81     -10.186  -7.883  31.150  1.00  0.00           H  
ATOM   1247  HD3 LYS A  81      -8.588  -7.499  31.232  1.00  0.00           H  
ATOM   1248  HE2 LYS A  81      -9.103  -5.321  32.414  1.00  0.00           H  
ATOM   1249  HE3 LYS A  81     -10.790  -5.832  32.576  1.00  0.00           H  
ATOM   1250  HZ1 LYS A  81     -10.113  -7.761  33.739  1.00  0.00           H  
ATOM   1251  HZ2 LYS A  81      -8.636  -7.529  33.290  1.00  0.00           H  
ATOM   1252  HZ3 LYS A  81      -9.350  -6.546  34.456  1.00  0.00           H  
ATOM   1253  N   LEU A  82     -10.396  -2.511  28.615  1.00  0.87           N  
ATOM   1254  CA  LEU A  82      -9.623  -1.238  28.273  1.00  0.87           C  
ATOM   1255  C   LEU A  82      -9.614  -0.379  29.579  1.00  0.87           C  
ATOM   1256  O   LEU A  82     -10.641  -0.158  30.218  1.00  0.87           O  
ATOM   1257  CB  LEU A  82     -10.227  -0.537  27.044  1.00  0.87           C  
ATOM   1258  CG  LEU A  82      -9.496   0.801  26.680  1.00  0.87           C  
ATOM   1259  CD1 LEU A  82      -7.977   0.656  26.350  1.00  0.87           C  
ATOM   1260  CD2 LEU A  82     -10.316   1.635  25.739  1.00  0.87           C  
ATOM   1261  H   LEU A  82     -11.146  -2.413  29.284  1.00  0.00           H  
ATOM   1262  HA  LEU A  82      -8.613  -1.453  27.926  1.00  0.00           H  
ATOM   1263  HB2 LEU A  82     -10.155  -1.210  26.190  1.00  0.00           H  
ATOM   1264  HB3 LEU A  82     -11.253  -0.330  27.349  1.00  0.00           H  
ATOM   1265  HG  LEU A  82      -9.558   1.343  27.624  1.00  0.00           H  
ATOM   1266 HD11 LEU A  82      -7.556   1.281  25.563  1.00  0.00           H  
ATOM   1267 HD12 LEU A  82      -7.476   1.081  27.220  1.00  0.00           H  
ATOM   1268 HD13 LEU A  82      -7.536  -0.338  26.282  1.00  0.00           H  
ATOM   1269 HD21 LEU A  82      -9.686   1.960  24.912  1.00  0.00           H  
ATOM   1270 HD22 LEU A  82     -11.165   1.101  25.312  1.00  0.00           H  
ATOM   1271 HD23 LEU A  82     -10.685   2.551  26.201  1.00  0.00           H  
ATOM   1272  N   ALA A  83      -8.362  -0.134  30.114  1.00  0.85           N  
ATOM   1273  CA  ALA A  83      -7.966   0.582  31.298  1.00  0.85           C  
ATOM   1274  C   ALA A  83      -7.631   2.000  30.811  1.00  0.85           C  
ATOM   1275  O   ALA A  83      -6.919   2.176  29.799  1.00  0.85           O  
ATOM   1276  CB  ALA A  83      -6.700  -0.100  31.855  1.00  0.85           C  
ATOM   1277  H   ALA A  83      -7.535  -0.422  29.610  1.00  0.00           H  
ATOM   1278  HA  ALA A  83      -8.767   0.539  32.037  1.00  0.00           H  
ATOM   1279  HB1 ALA A  83      -6.395   0.413  32.767  1.00  0.00           H  
ATOM   1280  HB2 ALA A  83      -6.782  -1.172  32.035  1.00  0.00           H  
ATOM   1281  HB3 ALA A  83      -5.921   0.141  31.132  1.00  0.00           H  
ATOM   1282  N   PHE A  84      -8.260   3.037  31.411  1.00  0.83           N  
ATOM   1283  CA  PHE A  84      -8.212   4.460  30.918  1.00  0.83           C  
ATOM   1284  C   PHE A  84      -8.503   5.476  32.014  1.00  0.83           C  
ATOM   1285  O   PHE A  84      -8.805   5.017  33.135  1.00  0.83           O  
ATOM   1286  CB  PHE A  84      -9.215   4.494  29.774  1.00  0.83           C  
ATOM   1287  CG  PHE A  84     -10.681   4.496  30.076  1.00  0.83           C  
ATOM   1288  CD1 PHE A  84     -11.317   3.241  30.269  1.00  0.83           C  
ATOM   1289  CD2 PHE A  84     -11.433   5.655  30.418  1.00  0.83           C  
ATOM   1290  CE1 PHE A  84     -12.622   3.170  30.671  1.00  0.83           C  
ATOM   1291  CE2 PHE A  84     -12.717   5.610  30.926  1.00  0.83           C  
ATOM   1292  CZ  PHE A  84     -13.237   4.343  31.169  1.00  0.83           C  
ATOM   1293  H   PHE A  84      -8.922   2.999  32.172  1.00  0.00           H  
ATOM   1294  HA  PHE A  84      -7.181   4.650  30.620  1.00  0.00           H  
ATOM   1295  HB2 PHE A  84      -9.105   5.435  29.236  1.00  0.00           H  
ATOM   1296  HB3 PHE A  84      -9.015   3.671  29.088  1.00  0.00           H  
ATOM   1297  HD1 PHE A  84     -10.747   2.338  30.109  1.00  0.00           H  
ATOM   1298  HD2 PHE A  84     -10.906   6.596  30.365  1.00  0.00           H  
ATOM   1299  HE1 PHE A  84     -13.106   2.208  30.755  1.00  0.00           H  
ATOM   1300  HE2 PHE A  84     -13.213   6.494  31.300  1.00  0.00           H  
ATOM   1301  HZ  PHE A  84     -14.206   4.293  31.643  1.00  0.00           H  
ATOM   1302  N   THR A  85      -8.300   6.701  31.712  1.00  0.79           N  
ATOM   1303  CA  THR A  85      -8.354   7.766  32.633  1.00  0.79           C  
ATOM   1304  C   THR A  85      -8.942   8.975  31.935  1.00  0.79           C  
ATOM   1305  O   THR A  85      -8.835   9.140  30.731  1.00  0.79           O  
ATOM   1306  CB  THR A  85      -6.924   8.144  33.210  1.00  0.79           C  
ATOM   1307  CG2 THR A  85      -6.661   9.515  33.864  1.00  0.79           C  
ATOM   1308  OG1 THR A  85      -6.469   7.146  34.024  1.00  0.79           O  
ATOM   1309  H   THR A  85      -8.143   7.068  30.784  1.00  0.00           H  
ATOM   1310  HA  THR A  85      -8.991   7.461  33.464  1.00  0.00           H  
ATOM   1311  HB  THR A  85      -6.265   8.011  32.352  1.00  0.00           H  
ATOM   1312  HG1 THR A  85      -7.115   7.050  34.727  1.00  0.00           H  
ATOM   1313 HG21 THR A  85      -7.016  10.377  33.299  1.00  0.00           H  
ATOM   1314 HG22 THR A  85      -7.187   9.618  34.813  1.00  0.00           H  
ATOM   1315 HG23 THR A  85      -5.584   9.612  34.003  1.00  0.00           H  
ATOM   1316  N   SER A  86      -9.667   9.842  32.677  1.00  0.78           N  
ATOM   1317  CA  SER A  86     -10.441  11.009  32.218  1.00  0.78           C  
ATOM   1318  C   SER A  86      -9.636  12.287  32.237  1.00  0.78           C  
ATOM   1319  O   SER A  86      -8.413  12.250  32.074  1.00  0.78           O  
ATOM   1320  CB  SER A  86     -11.811  10.953  33.009  1.00  0.78           C  
ATOM   1321  OG  SER A  86     -11.505  10.966  34.404  1.00  0.78           O  
ATOM   1322  H   SER A  86      -9.816   9.732  33.670  1.00  0.00           H  
ATOM   1323  HA  SER A  86     -10.523  10.904  31.136  1.00  0.00           H  
ATOM   1324  HB2 SER A  86     -12.502  11.771  32.805  1.00  0.00           H  
ATOM   1325  HB3 SER A  86     -12.345  10.012  32.873  1.00  0.00           H  
ATOM   1326  HG  SER A  86     -12.341  10.971  34.875  1.00  0.00           H  
ATOM   1327  N   ALA A  87     -10.328  13.429  32.293  1.00  0.80           N  
ATOM   1328  CA  ALA A  87      -9.722  14.705  32.663  1.00  0.80           C  
ATOM   1329  C   ALA A  87      -9.462  14.792  34.185  1.00  0.80           C  
ATOM   1330  O   ALA A  87      -8.923  15.816  34.578  1.00  0.80           O  
ATOM   1331  CB  ALA A  87     -10.820  15.728  32.317  1.00  0.80           C  
ATOM   1332  H   ALA A  87     -11.338  13.408  32.289  1.00  0.00           H  
ATOM   1333  HA  ALA A  87      -8.836  15.006  32.103  1.00  0.00           H  
ATOM   1334  HB1 ALA A  87     -11.679  15.680  32.987  1.00  0.00           H  
ATOM   1335  HB2 ALA A  87     -10.451  16.752  32.265  1.00  0.00           H  
ATOM   1336  HB3 ALA A  87     -11.327  15.483  31.383  1.00  0.00           H  
ATOM   1337  N   ASN A  88      -9.889  13.836  35.017  1.00  0.77           N  
ATOM   1338  CA  ASN A  88      -9.595  13.634  36.436  1.00  0.77           C  
ATOM   1339  C   ASN A  88      -8.613  12.482  36.538  1.00  0.77           C  
ATOM   1340  O   ASN A  88      -8.818  11.642  35.667  1.00  0.77           O  
ATOM   1341  CB  ASN A  88     -10.886  13.361  37.249  1.00  0.77           C  
ATOM   1342  CG  ASN A  88     -11.975  14.433  37.179  1.00  0.77           C  
ATOM   1343  ND2 ASN A  88     -13.261  14.049  37.220  1.00  0.77           N  
ATOM   1344  OD1 ASN A  88     -11.632  15.603  37.100  1.00  0.77           O  
ATOM   1345  H   ASN A  88     -10.297  13.025  34.576  1.00  0.00           H  
ATOM   1346  HA  ASN A  88      -9.250  14.580  36.853  1.00  0.00           H  
ATOM   1347  HB2 ASN A  88     -11.338  12.412  36.960  1.00  0.00           H  
ATOM   1348  HB3 ASN A  88     -10.766  13.243  38.326  1.00  0.00           H  
ATOM   1349 HD21 ASN A  88     -13.574  13.089  37.249  1.00  0.00           H  
ATOM   1350 HD22 ASN A  88     -14.026  14.692  37.074  1.00  0.00           H  
ATOM   1351  N   GLY A  89      -7.822  12.344  37.589  1.00  0.71           N  
ATOM   1352  CA  GLY A  89      -6.792  11.259  37.680  1.00  0.71           C  
ATOM   1353  C   GLY A  89      -7.432   9.957  38.224  1.00  0.71           C  
ATOM   1354  O   GLY A  89      -6.988   9.550  39.319  1.00  0.71           O  
ATOM   1355  H   GLY A  89      -7.872  13.031  38.328  1.00  0.00           H  
ATOM   1356  HA2 GLY A  89      -6.425  11.068  36.671  1.00  0.00           H  
ATOM   1357  HA3 GLY A  89      -6.000  11.630  38.331  1.00  0.00           H  
ATOM   1358  N   LEU A  90      -8.410   9.441  37.426  1.00  0.73           N  
ATOM   1359  CA  LEU A  90      -9.189   8.331  37.961  1.00  0.73           C  
ATOM   1360  C   LEU A  90      -8.774   6.994  37.301  1.00  0.73           C  
ATOM   1361  O   LEU A  90      -8.803   7.013  36.053  1.00  0.73           O  
ATOM   1362  CB  LEU A  90     -10.687   8.636  37.720  1.00  0.73           C  
ATOM   1363  CG  LEU A  90     -11.238   9.774  38.558  1.00  0.73           C  
ATOM   1364  CD1 LEU A  90     -12.696  10.026  38.305  1.00  0.73           C  
ATOM   1365  CD2 LEU A  90     -11.022   9.691  40.086  1.00  0.73           C  
ATOM   1366  H   LEU A  90      -8.582   9.822  36.506  1.00  0.00           H  
ATOM   1367  HA  LEU A  90      -8.983   8.204  39.024  1.00  0.00           H  
ATOM   1368  HB2 LEU A  90     -10.979   8.751  36.677  1.00  0.00           H  
ATOM   1369  HB3 LEU A  90     -11.085   7.684  38.070  1.00  0.00           H  
ATOM   1370  HG  LEU A  90     -10.620  10.609  38.229  1.00  0.00           H  
ATOM   1371 HD11 LEU A  90     -12.833  10.386  37.285  1.00  0.00           H  
ATOM   1372 HD12 LEU A  90     -13.284   9.110  38.371  1.00  0.00           H  
ATOM   1373 HD13 LEU A  90     -13.194  10.683  39.017  1.00  0.00           H  
ATOM   1374 HD21 LEU A  90     -10.455   8.791  40.326  1.00  0.00           H  
ATOM   1375 HD22 LEU A  90     -10.321  10.475  40.372  1.00  0.00           H  
ATOM   1376 HD23 LEU A  90     -11.760   9.878  40.865  1.00  0.00           H  
ATOM   1377  N   ASN A  91      -8.353   5.952  38.016  1.00  0.76           N  
ATOM   1378  CA  ASN A  91      -8.236   4.586  37.413  1.00  0.76           C  
ATOM   1379  C   ASN A  91      -9.643   3.972  37.091  1.00  0.76           C  
ATOM   1380  O   ASN A  91     -10.364   3.547  37.973  1.00  0.76           O  
ATOM   1381  CB  ASN A  91      -7.500   3.574  38.292  1.00  0.76           C  
ATOM   1382  CG  ASN A  91      -5.959   3.766  38.187  1.00  0.76           C  
ATOM   1383  ND2 ASN A  91      -5.332   3.088  39.132  1.00  0.76           N  
ATOM   1384  OD1 ASN A  91      -5.410   4.307  37.239  1.00  0.76           O  
ATOM   1385  H   ASN A  91      -8.277   6.061  39.018  1.00  0.00           H  
ATOM   1386  HA  ASN A  91      -7.758   4.761  36.449  1.00  0.00           H  
ATOM   1387  HB2 ASN A  91      -7.895   3.474  39.303  1.00  0.00           H  
ATOM   1388  HB3 ASN A  91      -7.565   2.570  37.873  1.00  0.00           H  
ATOM   1389 HD21 ASN A  91      -5.807   2.601  39.878  1.00  0.00           H  
ATOM   1390 HD22 ASN A  91      -4.330   2.974  39.179  1.00  0.00           H  
ATOM   1391  N   MET A  92     -10.028   3.903  35.835  1.00  0.80           N  
ATOM   1392  CA  MET A  92     -11.264   3.375  35.321  1.00  0.80           C  
ATOM   1393  C   MET A  92     -10.872   2.333  34.278  1.00  0.80           C  
ATOM   1394  O   MET A  92      -9.978   2.516  33.499  1.00  0.80           O  
ATOM   1395  CB  MET A  92     -12.130   4.504  34.747  1.00  0.80           C  
ATOM   1396  CG  MET A  92     -12.339   5.729  35.569  1.00  0.80           C  
ATOM   1397  SD  MET A  92     -13.328   7.021  34.646  1.00  0.80           S  
ATOM   1398  CE  MET A  92     -14.585   7.332  35.876  1.00  0.80           C  
ATOM   1399  H   MET A  92      -9.476   4.125  35.019  1.00  0.00           H  
ATOM   1400  HA  MET A  92     -11.791   2.831  36.105  1.00  0.00           H  
ATOM   1401  HB2 MET A  92     -11.720   4.781  33.776  1.00  0.00           H  
ATOM   1402  HB3 MET A  92     -13.125   4.147  34.482  1.00  0.00           H  
ATOM   1403  HG2 MET A  92     -12.783   5.518  36.542  1.00  0.00           H  
ATOM   1404  HG3 MET A  92     -11.389   6.175  35.865  1.00  0.00           H  
ATOM   1405  HE1 MET A  92     -14.157   7.665  36.822  1.00  0.00           H  
ATOM   1406  HE2 MET A  92     -15.331   8.067  35.574  1.00  0.00           H  
ATOM   1407  HE3 MET A  92     -14.998   6.350  36.107  1.00  0.00           H  
ATOM   1408  N   ILE A  93     -11.532   1.172  34.512  1.00  0.82           N  
ATOM   1409  CA  ILE A  93     -11.386   0.088  33.566  1.00  0.82           C  
ATOM   1410  C   ILE A  93     -12.840  -0.340  33.185  1.00  0.82           C  
ATOM   1411  O   ILE A  93     -13.695  -0.497  34.127  1.00  0.82           O  
ATOM   1412  CB  ILE A  93     -10.748  -1.202  34.232  1.00  0.82           C  
ATOM   1413  CG1 ILE A  93      -9.480  -0.885  35.050  1.00  0.82           C  
ATOM   1414  CG2 ILE A  93     -10.506  -2.379  33.205  1.00  0.82           C  
ATOM   1415  CD1 ILE A  93      -9.189  -1.914  36.204  1.00  0.82           C  
ATOM   1416  H   ILE A  93     -12.165   0.964  35.271  1.00  0.00           H  
ATOM   1417  HA  ILE A  93     -10.870   0.392  32.655  1.00  0.00           H  
ATOM   1418  HB  ILE A  93     -11.520  -1.577  34.904  1.00  0.00           H  
ATOM   1419 HG12 ILE A  93      -8.678  -0.714  34.333  1.00  0.00           H  
ATOM   1420 HG13 ILE A  93      -9.588   0.022  35.645  1.00  0.00           H  
ATOM   1421 HG21 ILE A  93      -9.766  -2.003  32.499  1.00  0.00           H  
ATOM   1422 HG22 ILE A  93     -10.072  -3.235  33.723  1.00  0.00           H  
ATOM   1423 HG23 ILE A  93     -11.352  -2.777  32.646  1.00  0.00           H  
ATOM   1424 HD11 ILE A  93      -8.739  -1.423  37.067  1.00  0.00           H  
ATOM   1425 HD12 ILE A  93     -10.047  -2.481  36.564  1.00  0.00           H  
ATOM   1426 HD13 ILE A  93      -8.436  -2.641  35.899  1.00  0.00           H  
ATOM   1427  N   VAL A  94     -13.033  -0.668  31.925  1.00  0.85           N  
ATOM   1428  CA  VAL A  94     -14.286  -1.226  31.445  1.00  0.85           C  
ATOM   1429  C   VAL A  94     -13.918  -2.528  30.782  1.00  0.85           C  
ATOM   1430  O   VAL A  94     -12.934  -2.636  30.089  1.00  0.85           O  
ATOM   1431  CB  VAL A  94     -15.105  -0.373  30.434  1.00  0.85           C  
ATOM   1432  CG1 VAL A  94     -14.325  -0.061  29.130  1.00  0.85           C  
ATOM   1433  CG2 VAL A  94     -16.508  -0.961  30.110  1.00  0.85           C  
ATOM   1434  H   VAL A  94     -12.292  -0.636  31.239  1.00  0.00           H  
ATOM   1435  HA  VAL A  94     -14.979  -1.420  32.264  1.00  0.00           H  
ATOM   1436  HB  VAL A  94     -15.201   0.536  31.027  1.00  0.00           H  
ATOM   1437 HG11 VAL A  94     -14.781   0.733  28.539  1.00  0.00           H  
ATOM   1438 HG12 VAL A  94     -13.283   0.226  29.275  1.00  0.00           H  
ATOM   1439 HG13 VAL A  94     -14.240  -0.929  28.476  1.00  0.00           H  
ATOM   1440 HG21 VAL A  94     -16.907  -1.378  31.035  1.00  0.00           H  
ATOM   1441 HG22 VAL A  94     -17.174  -0.147  29.820  1.00  0.00           H  
ATOM   1442 HG23 VAL A  94     -16.493  -1.741  29.349  1.00  0.00           H  
ATOM   1443  N   THR A  95     -14.701  -3.557  31.121  1.00  0.85           N  
ATOM   1444  CA  THR A  95     -14.737  -4.901  30.697  1.00  0.85           C  
ATOM   1445  C   THR A  95     -15.986  -5.301  29.976  1.00  0.85           C  
ATOM   1446  O   THR A  95     -17.030  -4.840  30.412  1.00  0.85           O  
ATOM   1447  CB  THR A  95     -14.492  -5.958  31.884  1.00  0.85           C  
ATOM   1448  CG2 THR A  95     -14.446  -7.479  31.476  1.00  0.85           C  
ATOM   1449  OG1 THR A  95     -13.384  -5.549  32.661  1.00  0.85           O  
ATOM   1450  H   THR A  95     -15.527  -3.280  31.632  1.00  0.00           H  
ATOM   1451  HA  THR A  95     -13.922  -4.967  29.976  1.00  0.00           H  
ATOM   1452  HB  THR A  95     -15.365  -5.863  32.529  1.00  0.00           H  
ATOM   1453  HG1 THR A  95     -13.729  -4.878  33.254  1.00  0.00           H  
ATOM   1454 HG21 THR A  95     -13.566  -7.526  30.835  1.00  0.00           H  
ATOM   1455 HG22 THR A  95     -14.476  -8.077  32.388  1.00  0.00           H  
ATOM   1456 HG23 THR A  95     -15.280  -7.779  30.841  1.00  0.00           H  
ATOM   1457  N   ARG A  96     -15.923  -6.087  28.875  1.00  0.83           N  
ATOM   1458  CA  ARG A  96     -17.040  -6.488  28.122  1.00  0.83           C  
ATOM   1459  C   ARG A  96     -16.847  -7.938  27.789  1.00  0.83           C  
ATOM   1460  O   ARG A  96     -15.753  -8.311  27.331  1.00  0.83           O  
ATOM   1461  CB  ARG A  96     -17.326  -5.681  26.854  1.00  0.83           C  
ATOM   1462  CG  ARG A  96     -16.996  -4.101  26.969  1.00  0.83           C  
ATOM   1463  CD  ARG A  96     -17.457  -3.414  25.710  1.00  0.83           C  
ATOM   1464  NE  ARG A  96     -18.926  -3.127  25.708  1.00  0.83           N  
ATOM   1465  CZ  ARG A  96     -19.436  -1.922  25.438  1.00  0.83           C  
ATOM   1466  NH1 ARG A  96     -18.702  -0.761  25.499  1.00  0.83           N1+
ATOM   1467  NH2 ARG A  96     -20.728  -1.959  25.121  1.00  0.83           N1+
ATOM   1468  H   ARG A  96     -15.028  -6.511  28.680  1.00  0.00           H  
ATOM   1469  HA  ARG A  96     -17.961  -6.399  28.698  1.00  0.00           H  
ATOM   1470  HB2 ARG A  96     -16.749  -6.144  26.053  1.00  0.00           H  
ATOM   1471  HB3 ARG A  96     -18.311  -5.890  26.436  1.00  0.00           H  
ATOM   1472  HG2 ARG A  96     -17.440  -3.731  27.894  1.00  0.00           H  
ATOM   1473  HG3 ARG A  96     -15.965  -3.858  27.226  1.00  0.00           H  
ATOM   1474  HD2 ARG A  96     -16.837  -2.557  25.447  1.00  0.00           H  
ATOM   1475  HD3 ARG A  96     -17.421  -4.052  24.827  1.00  0.00           H  
ATOM   1476  HE  ARG A  96     -19.495  -3.955  25.608  1.00  0.00           H  
ATOM   1477 HH11 ARG A  96     -17.704  -0.619  25.433  1.00  0.00           H  
ATOM   1478 HH12 ARG A  96     -19.322   0.017  25.326  1.00  0.00           H  
ATOM   1479 HH21 ARG A  96     -21.367  -2.733  25.005  1.00  0.00           H  
ATOM   1480 HH22 ARG A  96     -21.069  -1.010  25.073  1.00  0.00           H  
ATOM   1481  N   ASN A  97     -17.846  -8.729  28.168  1.00  0.83           N  
ATOM   1482  CA  ASN A  97     -17.888 -10.206  28.115  1.00  0.83           C  
ATOM   1483  C   ASN A  97     -18.748 -10.697  26.979  1.00  0.83           C  
ATOM   1484  O   ASN A  97     -19.861 -10.213  26.860  1.00  0.83           O  
ATOM   1485  CB  ASN A  97     -18.422 -10.707  29.460  1.00  0.83           C  
ATOM   1486  CG  ASN A  97     -17.540 -10.385  30.660  1.00  0.83           C  
ATOM   1487  ND2 ASN A  97     -17.948  -9.533  31.651  1.00  0.83           N  
ATOM   1488  OD1 ASN A  97     -16.379 -10.850  30.627  1.00  0.83           O  
ATOM   1489  H   ASN A  97     -18.661  -8.264  28.539  1.00  0.00           H  
ATOM   1490  HA  ASN A  97     -16.865 -10.512  27.894  1.00  0.00           H  
ATOM   1491  HB2 ASN A  97     -19.417 -10.283  29.596  1.00  0.00           H  
ATOM   1492  HB3 ASN A  97     -18.460 -11.796  29.433  1.00  0.00           H  
ATOM   1493 HD21 ASN A  97     -18.823  -9.031  31.618  1.00  0.00           H  
ATOM   1494 HD22 ASN A  97     -17.330  -9.485  32.449  1.00  0.00           H  
ATOM   1495  N   ILE A  98     -18.401 -11.646  26.102  1.00  0.80           N  
ATOM   1496  CA  ILE A  98     -19.193 -12.020  24.903  1.00  0.80           C  
ATOM   1497  C   ILE A  98     -18.788 -13.473  24.513  1.00  0.80           C  
ATOM   1498  O   ILE A  98     -17.786 -14.009  25.035  1.00  0.80           O  
ATOM   1499  CB  ILE A  98     -18.847 -10.936  23.854  1.00  0.80           C  
ATOM   1500  CG1 ILE A  98     -19.624 -11.074  22.517  1.00  0.80           C  
ATOM   1501  CG2 ILE A  98     -17.339 -10.726  23.623  1.00  0.80           C  
ATOM   1502  CD1 ILE A  98     -19.747  -9.755  21.786  1.00  0.80           C  
ATOM   1503  H   ILE A  98     -17.515 -12.131  26.124  1.00  0.00           H  
ATOM   1504  HA  ILE A  98     -20.249 -11.926  25.158  1.00  0.00           H  
ATOM   1505  HB  ILE A  98     -19.313 -10.046  24.277  1.00  0.00           H  
ATOM   1506 HG12 ILE A  98     -19.405 -11.890  21.828  1.00  0.00           H  
ATOM   1507 HG13 ILE A  98     -20.611 -11.425  22.818  1.00  0.00           H  
ATOM   1508 HG21 ILE A  98     -16.855 -11.636  23.268  1.00  0.00           H  
ATOM   1509 HG22 ILE A  98     -17.118 -10.076  22.776  1.00  0.00           H  
ATOM   1510 HG23 ILE A  98     -16.835 -10.580  24.578  1.00  0.00           H  
ATOM   1511 HD11 ILE A  98     -20.790  -9.634  21.493  1.00  0.00           H  
ATOM   1512 HD12 ILE A  98     -19.330  -8.987  22.438  1.00  0.00           H  
ATOM   1513 HD13 ILE A  98     -19.252  -9.691  20.817  1.00  0.00           H  
ATOM   1514  N   GLN A  99     -19.708 -14.245  23.959  1.00  0.79           N  
ATOM   1515  CA  GLN A  99     -19.684 -15.648  23.803  1.00  0.79           C  
ATOM   1516  C   GLN A  99     -20.132 -16.021  22.325  1.00  0.79           C  
ATOM   1517  O   GLN A  99     -21.142 -15.496  21.841  1.00  0.79           O  
ATOM   1518  CB  GLN A  99     -20.583 -16.392  24.861  1.00  0.79           C  
ATOM   1519  CG  GLN A  99     -20.275 -17.882  25.066  1.00  0.79           C  
ATOM   1520  CD  GLN A  99     -21.235 -18.568  26.070  1.00  0.79           C  
ATOM   1521  NE2 GLN A  99     -20.968 -19.742  26.590  1.00  0.79           N  
ATOM   1522  OE1 GLN A  99     -22.203 -17.962  26.542  1.00  0.79           O  
ATOM   1523  H   GLN A  99     -20.614 -13.847  23.758  1.00  0.00           H  
ATOM   1524  HA  GLN A  99     -18.700 -16.082  23.980  1.00  0.00           H  
ATOM   1525  HB2 GLN A  99     -20.448 -15.900  25.824  1.00  0.00           H  
ATOM   1526  HB3 GLN A  99     -21.631 -16.188  24.639  1.00  0.00           H  
ATOM   1527  HG2 GLN A  99     -20.374 -18.503  24.176  1.00  0.00           H  
ATOM   1528  HG3 GLN A  99     -19.256 -18.088  25.395  1.00  0.00           H  
ATOM   1529 HE21 GLN A  99     -20.167 -20.318  26.371  1.00  0.00           H  
ATOM   1530 HE22 GLN A  99     -21.478 -20.023  27.416  1.00  0.00           H  
ATOM   1531  N   LEU A 100     -19.368 -16.899  21.628  1.00  0.77           N  
ATOM   1532  CA  LEU A 100     -19.803 -17.669  20.430  1.00  0.77           C  
ATOM   1533  C   LEU A 100     -20.142 -19.012  20.972  1.00  0.77           C  
ATOM   1534  O   LEU A 100     -19.361 -19.564  21.725  1.00  0.77           O  
ATOM   1535  CB  LEU A 100     -18.699 -17.702  19.356  1.00  0.77           C  
ATOM   1536  CG  LEU A 100     -19.185 -18.108  17.995  1.00  0.77           C  
ATOM   1537  CD1 LEU A 100     -19.999 -16.938  17.355  1.00  0.77           C  
ATOM   1538  CD2 LEU A 100     -17.941 -18.399  17.106  1.00  0.77           C  
ATOM   1539  H   LEU A 100     -18.643 -17.310  22.199  1.00  0.00           H  
ATOM   1540  HA  LEU A 100     -20.630 -17.125  19.973  1.00  0.00           H  
ATOM   1541  HB2 LEU A 100     -18.218 -16.724  19.320  1.00  0.00           H  
ATOM   1542  HB3 LEU A 100     -17.979 -18.469  19.642  1.00  0.00           H  
ATOM   1543  HG  LEU A 100     -19.820 -18.985  18.119  1.00  0.00           H  
ATOM   1544 HD11 LEU A 100     -21.009 -16.955  17.763  1.00  0.00           H  
ATOM   1545 HD12 LEU A 100     -19.561 -15.940  17.372  1.00  0.00           H  
ATOM   1546 HD13 LEU A 100     -20.250 -17.201  16.328  1.00  0.00           H  
ATOM   1547 HD21 LEU A 100     -16.970 -18.063  17.471  1.00  0.00           H  
ATOM   1548 HD22 LEU A 100     -17.771 -19.475  17.140  1.00  0.00           H  
ATOM   1549 HD23 LEU A 100     -18.131 -18.172  16.057  1.00  0.00           H  
ATOM   1550  N   LEU A 101     -21.227 -19.562  20.406  1.00  0.75           N  
ATOM   1551  CA  LEU A 101     -21.695 -20.928  20.706  1.00  0.75           C  
ATOM   1552  C   LEU A 101     -22.096 -21.683  19.443  1.00  0.75           C  
ATOM   1553  O   LEU A 101     -23.163 -21.464  18.919  1.00  0.75           O  
ATOM   1554  CB  LEU A 101     -22.933 -20.914  21.594  1.00  0.75           C  
ATOM   1555  CG  LEU A 101     -22.784 -20.102  22.829  1.00  0.75           C  
ATOM   1556  CD1 LEU A 101     -23.165 -18.643  22.493  1.00  0.75           C  
ATOM   1557  CD2 LEU A 101     -23.736 -20.626  24.002  1.00  0.75           C  
ATOM   1558  H   LEU A 101     -21.945 -19.119  19.850  1.00  0.00           H  
ATOM   1559  HA  LEU A 101     -20.892 -21.394  21.276  1.00  0.00           H  
ATOM   1560  HB2 LEU A 101     -23.909 -20.599  21.224  1.00  0.00           H  
ATOM   1561  HB3 LEU A 101     -23.222 -21.919  21.901  1.00  0.00           H  
ATOM   1562  HG  LEU A 101     -21.729 -20.125  23.105  1.00  0.00           H  
ATOM   1563 HD11 LEU A 101     -23.528 -18.433  21.487  1.00  0.00           H  
ATOM   1564 HD12 LEU A 101     -23.991 -18.303  23.119  1.00  0.00           H  
ATOM   1565 HD13 LEU A 101     -22.328 -17.964  22.656  1.00  0.00           H  
ATOM   1566 HD21 LEU A 101     -24.808 -20.512  23.841  1.00  0.00           H  
ATOM   1567 HD22 LEU A 101     -23.482 -21.669  24.189  1.00  0.00           H  
ATOM   1568 HD23 LEU A 101     -23.358 -20.229  24.944  1.00  0.00           H  
ATOM   1569  N   MET A 102     -21.209 -22.591  19.030  1.00  0.76           N  
ATOM   1570  CA  MET A 102     -21.385 -23.364  17.806  1.00  0.76           C  
ATOM   1571  C   MET A 102     -22.314 -24.662  18.110  1.00  0.76           C  
ATOM   1572  O   MET A 102     -21.755 -25.761  18.091  1.00  0.76           O  
ATOM   1573  CB  MET A 102     -19.995 -23.684  17.177  1.00  0.76           C  
ATOM   1574  CG  MET A 102     -20.070 -24.158  15.745  1.00  0.76           C  
ATOM   1575  SD  MET A 102     -18.569 -24.822  15.039  1.00  0.76           S  
ATOM   1576  CE  MET A 102     -17.384 -23.533  15.051  1.00  0.76           C  
ATOM   1577  H   MET A 102     -20.328 -22.736  19.502  1.00  0.00           H  
ATOM   1578  HA  MET A 102     -21.975 -22.797  17.085  1.00  0.00           H  
ATOM   1579  HB2 MET A 102     -19.304 -22.859  17.351  1.00  0.00           H  
ATOM   1580  HB3 MET A 102     -19.591 -24.445  17.845  1.00  0.00           H  
ATOM   1581  HG2 MET A 102     -20.804 -24.963  15.777  1.00  0.00           H  
ATOM   1582  HG3 MET A 102     -20.260 -23.325  15.067  1.00  0.00           H  
ATOM   1583  HE1 MET A 102     -17.236 -23.147  16.060  1.00  0.00           H  
ATOM   1584  HE2 MET A 102     -16.430 -23.759  14.574  1.00  0.00           H  
ATOM   1585  HE3 MET A 102     -17.823 -22.732  14.457  1.00  0.00           H  
ATOM   1586  N   LYS A 103     -23.624 -24.438  18.184  1.00  0.72           N  
ATOM   1587  CA  LYS A 103     -24.699 -25.467  18.394  1.00  0.72           C  
ATOM   1588  C   LYS A 103     -24.748 -26.527  17.243  1.00  0.72           C  
ATOM   1589  O   LYS A 103     -24.110 -26.387  16.189  1.00  0.72           O  
ATOM   1590  CB  LYS A 103     -26.087 -24.790  18.577  1.00  0.72           C  
ATOM   1591  CG  LYS A 103     -26.123 -23.774  19.772  1.00  0.72           C  
ATOM   1592  CD  LYS A 103     -27.579 -23.502  20.177  1.00  0.72           C  
ATOM   1593  CE  LYS A 103     -27.733 -22.521  21.347  1.00  0.72           C  
ATOM   1594  NZ  LYS A 103     -29.150 -22.115  21.558  1.00  0.72           N1+
ATOM   1595  H   LYS A 103     -23.978 -23.494  18.120  1.00  0.00           H  
ATOM   1596  HA  LYS A 103     -24.426 -26.015  19.295  1.00  0.00           H  
ATOM   1597  HB2 LYS A 103     -26.499 -24.397  17.647  1.00  0.00           H  
ATOM   1598  HB3 LYS A 103     -26.855 -25.529  18.801  1.00  0.00           H  
ATOM   1599  HG2 LYS A 103     -25.648 -24.236  20.638  1.00  0.00           H  
ATOM   1600  HG3 LYS A 103     -25.583 -22.861  19.521  1.00  0.00           H  
ATOM   1601  HD2 LYS A 103     -28.177 -23.145  19.338  1.00  0.00           H  
ATOM   1602  HD3 LYS A 103     -28.067 -24.415  20.518  1.00  0.00           H  
ATOM   1603  HE2 LYS A 103     -27.270 -22.937  22.242  1.00  0.00           H  
ATOM   1604  HE3 LYS A 103     -27.151 -21.605  21.246  1.00  0.00           H  
ATOM   1605  HZ1 LYS A 103     -29.727 -22.418  20.786  1.00  0.00           H  
ATOM   1606  HZ2 LYS A 103     -29.519 -22.585  22.372  1.00  0.00           H  
ATOM   1607  HZ3 LYS A 103     -29.245 -21.141  21.810  1.00  0.00           H  
ATOM   1608  N   LYS A 104     -25.586 -27.516  17.488  1.00  0.72           N  
ATOM   1609  CA  LYS A 104     -25.854 -28.658  16.585  1.00  0.72           C  
ATOM   1610  C   LYS A 104     -26.246 -28.204  15.166  1.00  0.72           C  
ATOM   1611  O   LYS A 104     -25.811 -28.801  14.091  1.00  0.72           O  
ATOM   1612  CB  LYS A 104     -26.884 -29.640  17.199  1.00  0.72           C  
ATOM   1613  CG  LYS A 104     -26.315 -30.185  18.532  1.00  0.72           C  
ATOM   1614  CD  LYS A 104     -27.186 -31.148  19.208  1.00  0.72           C  
ATOM   1615  CE  LYS A 104     -26.447 -31.974  20.205  1.00  0.72           C  
ATOM   1616  NZ  LYS A 104     -27.212 -33.136  20.652  1.00  0.72           N1+
ATOM   1617  H   LYS A 104     -26.198 -27.458  18.290  1.00  0.00           H  
ATOM   1618  HA  LYS A 104     -24.957 -29.206  16.297  1.00  0.00           H  
ATOM   1619  HB2 LYS A 104     -27.916 -29.288  17.203  1.00  0.00           H  
ATOM   1620  HB3 LYS A 104     -26.937 -30.429  16.448  1.00  0.00           H  
ATOM   1621  HG2 LYS A 104     -25.357 -30.652  18.305  1.00  0.00           H  
ATOM   1622  HG3 LYS A 104     -26.082 -29.343  19.183  1.00  0.00           H  
ATOM   1623  HD2 LYS A 104     -27.818 -30.530  19.846  1.00  0.00           H  
ATOM   1624  HD3 LYS A 104     -27.909 -31.671  18.583  1.00  0.00           H  
ATOM   1625  HE2 LYS A 104     -25.605 -32.415  19.671  1.00  0.00           H  
ATOM   1626  HE3 LYS A 104     -26.222 -31.374  21.086  1.00  0.00           H  
ATOM   1627  HZ1 LYS A 104     -27.486 -33.635  19.818  1.00  0.00           H  
ATOM   1628  HZ2 LYS A 104     -26.637 -33.776  21.180  1.00  0.00           H  
ATOM   1629  HZ3 LYS A 104     -28.007 -32.811  21.183  1.00  0.00           H  
ATOM   1630  N   THR A 105     -27.008 -27.092  15.012  1.00  0.66           N  
ATOM   1631  CA  THR A 105     -27.484 -26.753  13.662  1.00  0.66           C  
ATOM   1632  C   THR A 105     -26.456 -25.817  13.019  1.00  0.66           C  
ATOM   1633  O   THR A 105     -26.243 -25.862  11.803  1.00  0.66           O  
ATOM   1634  CB  THR A 105     -28.874 -25.997  13.762  1.00  0.66           C  
ATOM   1635  CG2 THR A 105     -29.404 -25.545  12.402  1.00  0.66           C  
ATOM   1636  OG1 THR A 105     -29.833 -26.896  14.349  1.00  0.66           O  
ATOM   1637  H   THR A 105     -27.346 -26.582  15.816  1.00  0.00           H  
ATOM   1638  HA  THR A 105     -27.779 -27.668  13.148  1.00  0.00           H  
ATOM   1639  HB  THR A 105     -28.666 -25.204  14.480  1.00  0.00           H  
ATOM   1640  HG1 THR A 105     -29.637 -27.118  15.262  1.00  0.00           H  
ATOM   1641 HG21 THR A 105     -28.901 -24.626  12.102  1.00  0.00           H  
ATOM   1642 HG22 THR A 105     -29.296 -26.394  11.727  1.00  0.00           H  
ATOM   1643 HG23 THR A 105     -30.487 -25.444  12.462  1.00  0.00           H  
ATOM   1644  N   THR A 106     -26.077 -24.753  13.725  1.00  0.53           N  
ATOM   1645  CA  THR A 106     -25.239 -23.639  13.193  1.00  0.53           C  
ATOM   1646  C   THR A 106     -24.566 -22.907  14.338  1.00  0.53           C  
ATOM   1647  O   THR A 106     -24.778 -23.298  15.489  1.00  0.53           O  
ATOM   1648  CB  THR A 106     -26.187 -22.730  12.268  1.00  0.53           C  
ATOM   1649  CG2 THR A 106     -27.361 -22.031  13.104  1.00  0.53           C  
ATOM   1650  OG1 THR A 106     -25.457 -21.651  11.669  1.00  0.53           O  
ATOM   1651  H   THR A 106     -26.210 -24.759  14.726  1.00  0.00           H  
ATOM   1652  HA  THR A 106     -24.520 -24.003  12.460  1.00  0.00           H  
ATOM   1653  HB  THR A 106     -26.636 -23.396  11.531  1.00  0.00           H  
ATOM   1654  HG1 THR A 106     -25.252 -22.077  10.834  1.00  0.00           H  
ATOM   1655 HG21 THR A 106     -27.935 -21.353  12.471  1.00  0.00           H  
ATOM   1656 HG22 THR A 106     -28.034 -22.805  13.473  1.00  0.00           H  
ATOM   1657 HG23 THR A 106     -26.923 -21.468  13.928  1.00  0.00           H  
ATOM   1658  N   THR A 107     -23.986 -21.758  14.079  1.00  0.67           N  
ATOM   1659  CA  THR A 107     -23.469 -20.823  15.027  1.00  0.67           C  
ATOM   1660  C   THR A 107     -24.611 -20.071  15.666  1.00  0.67           C  
ATOM   1661  O   THR A 107     -25.469 -19.608  14.924  1.00  0.67           O  
ATOM   1662  CB  THR A 107     -22.617 -19.773  14.157  1.00  0.67           C  
ATOM   1663  CG2 THR A 107     -21.997 -18.800  15.014  1.00  0.67           C  
ATOM   1664  OG1 THR A 107     -21.713 -20.438  13.279  1.00  0.67           O  
ATOM   1665  H   THR A 107     -23.958 -21.507  13.101  1.00  0.00           H  
ATOM   1666  HA  THR A 107     -22.800 -21.291  15.748  1.00  0.00           H  
ATOM   1667  HB  THR A 107     -23.321 -19.251  13.509  1.00  0.00           H  
ATOM   1668  HG1 THR A 107     -22.059 -20.393  12.384  1.00  0.00           H  
ATOM   1669 HG21 THR A 107     -21.159 -18.356  14.477  1.00  0.00           H  
ATOM   1670 HG22 THR A 107     -22.688 -18.044  15.386  1.00  0.00           H  
ATOM   1671 HG23 THR A 107     -21.505 -19.162  15.917  1.00  0.00           H  
ATOM   1672  N   THR A 108     -24.560 -19.991  17.000  1.00  0.74           N  
ATOM   1673  CA  THR A 108     -25.380 -19.053  17.730  1.00  0.74           C  
ATOM   1674  C   THR A 108     -24.439 -18.097  18.570  1.00  0.74           C  
ATOM   1675  O   THR A 108     -23.328 -18.484  18.882  1.00  0.74           O  
ATOM   1676  CB  THR A 108     -26.234 -19.693  18.790  1.00  0.74           C  
ATOM   1677  CG2 THR A 108     -26.978 -18.823  19.814  1.00  0.74           C  
ATOM   1678  OG1 THR A 108     -27.349 -20.336  18.122  1.00  0.74           O  
ATOM   1679  H   THR A 108     -23.733 -20.272  17.507  1.00  0.00           H  
ATOM   1680  HA  THR A 108     -25.959 -18.439  17.040  1.00  0.00           H  
ATOM   1681  HB  THR A 108     -25.653 -20.427  19.348  1.00  0.00           H  
ATOM   1682  HG1 THR A 108     -27.160 -20.550  17.205  1.00  0.00           H  
ATOM   1683 HG21 THR A 108     -27.595 -19.435  20.472  1.00  0.00           H  
ATOM   1684 HG22 THR A 108     -26.318 -18.259  20.473  1.00  0.00           H  
ATOM   1685 HG23 THR A 108     -27.661 -18.125  19.330  1.00  0.00           H  
ATOM   1686  N   PHE A 109     -24.852 -16.829  18.698  1.00  0.79           N  
ATOM   1687  CA  PHE A 109     -24.040 -15.792  19.206  1.00  0.79           C  
ATOM   1688  C   PHE A 109     -24.662 -15.289  20.497  1.00  0.79           C  
ATOM   1689  O   PHE A 109     -25.884 -15.358  20.643  1.00  0.79           O  
ATOM   1690  CB  PHE A 109     -23.961 -14.723  18.062  1.00  0.79           C  
ATOM   1691  CG  PHE A 109     -23.455 -13.333  18.354  1.00  0.79           C  
ATOM   1692  CD1 PHE A 109     -22.335 -13.183  19.168  1.00  0.79           C  
ATOM   1693  CD2 PHE A 109     -24.083 -12.207  17.856  1.00  0.79           C  
ATOM   1694  CE1 PHE A 109     -21.956 -11.932  19.510  1.00  0.79           C  
ATOM   1695  CE2 PHE A 109     -23.589 -10.945  18.120  1.00  0.79           C  
ATOM   1696  CZ  PHE A 109     -22.508 -10.831  18.987  1.00  0.79           C  
ATOM   1697  H   PHE A 109     -25.831 -16.591  18.619  1.00  0.00           H  
ATOM   1698  HA  PHE A 109     -23.057 -16.198  19.445  1.00  0.00           H  
ATOM   1699  HB2 PHE A 109     -23.277 -15.113  17.308  1.00  0.00           H  
ATOM   1700  HB3 PHE A 109     -24.983 -14.606  17.700  1.00  0.00           H  
ATOM   1701  HD1 PHE A 109     -21.770 -13.968  19.649  1.00  0.00           H  
ATOM   1702  HD2 PHE A 109     -24.974 -12.292  17.253  1.00  0.00           H  
ATOM   1703  HE1 PHE A 109     -21.233 -11.838  20.307  1.00  0.00           H  
ATOM   1704  HE2 PHE A 109     -24.167 -10.167  17.644  1.00  0.00           H  
ATOM   1705  HZ  PHE A 109     -22.178  -9.881  19.383  1.00  0.00           H  
ATOM   1706  N   LYS A 110     -23.881 -14.792  21.503  1.00  0.78           N  
ATOM   1707  CA  LYS A 110     -24.463 -14.332  22.749  1.00  0.78           C  
ATOM   1708  C   LYS A 110     -23.565 -13.224  23.338  1.00  0.78           C  
ATOM   1709  O   LYS A 110     -22.342 -13.375  23.395  1.00  0.78           O  
ATOM   1710  CB  LYS A 110     -24.736 -15.477  23.697  1.00  0.78           C  
ATOM   1711  CG  LYS A 110     -25.403 -15.076  25.024  1.00  0.78           C  
ATOM   1712  CD  LYS A 110     -25.743 -16.261  25.961  1.00  0.78           C  
ATOM   1713  CE  LYS A 110     -26.395 -15.862  27.311  1.00  0.78           C  
ATOM   1714  NZ  LYS A 110     -26.618 -17.063  28.155  1.00  0.78           N1+
ATOM   1715  H   LYS A 110     -22.871 -14.797  21.508  1.00  0.00           H  
ATOM   1716  HA  LYS A 110     -25.408 -13.837  22.527  1.00  0.00           H  
ATOM   1717  HB2 LYS A 110     -25.294 -16.186  23.085  1.00  0.00           H  
ATOM   1718  HB3 LYS A 110     -23.837 -16.067  23.875  1.00  0.00           H  
ATOM   1719  HG2 LYS A 110     -24.660 -14.530  25.606  1.00  0.00           H  
ATOM   1720  HG3 LYS A 110     -26.326 -14.513  24.881  1.00  0.00           H  
ATOM   1721  HD2 LYS A 110     -26.439 -16.921  25.444  1.00  0.00           H  
ATOM   1722  HD3 LYS A 110     -24.841 -16.850  26.126  1.00  0.00           H  
ATOM   1723  HE2 LYS A 110     -25.758 -15.222  27.921  1.00  0.00           H  
ATOM   1724  HE3 LYS A 110     -27.249 -15.222  27.089  1.00  0.00           H  
ATOM   1725  HZ1 LYS A 110     -26.900 -16.860  29.103  1.00  0.00           H  
ATOM   1726  HZ2 LYS A 110     -27.346 -17.614  27.722  1.00  0.00           H  
ATOM   1727  HZ3 LYS A 110     -25.793 -17.612  28.352  1.00  0.00           H  
ATOM   1728  N   THR A 111     -24.226 -12.165  23.818  1.00  0.76           N  
ATOM   1729  CA  THR A 111     -23.593 -11.107  24.696  1.00  0.76           C  
ATOM   1730  C   THR A 111     -23.874 -11.363  26.196  1.00  0.76           C  
ATOM   1731  O   THR A 111     -25.026 -11.562  26.598  1.00  0.76           O  
ATOM   1732  CB  THR A 111     -24.022  -9.705  24.174  1.00  0.76           C  
ATOM   1733  CG2 THR A 111     -23.593  -8.428  24.945  1.00  0.76           C  
ATOM   1734  OG1 THR A 111     -23.543  -9.570  22.798  1.00  0.76           O  
ATOM   1735  H   THR A 111     -25.211 -12.083  23.612  1.00  0.00           H  
ATOM   1736  HA  THR A 111     -22.505 -11.163  24.691  1.00  0.00           H  
ATOM   1737  HB  THR A 111     -25.107  -9.657  24.074  1.00  0.00           H  
ATOM   1738  HG1 THR A 111     -23.825 -10.326  22.278  1.00  0.00           H  
ATOM   1739 HG21 THR A 111     -23.829  -7.569  24.318  1.00  0.00           H  
ATOM   1740 HG22 THR A 111     -24.029  -8.465  25.944  1.00  0.00           H  
ATOM   1741 HG23 THR A 111     -22.507  -8.445  25.034  1.00  0.00           H  
ATOM   1742  N   LEU A 112     -22.798 -11.306  27.002  1.00  0.66           N  
ATOM   1743  CA  LEU A 112     -22.830 -11.439  28.457  1.00  0.66           C  
ATOM   1744  C   LEU A 112     -22.916 -10.068  29.193  1.00  0.66           C  
ATOM   1745  O   LEU A 112     -23.015  -9.035  28.535  1.00  0.66           O  
ATOM   1746  CB  LEU A 112     -21.670 -12.302  28.947  1.00  0.66           C  
ATOM   1747  CG  LEU A 112     -21.342 -13.454  27.959  1.00  0.66           C  
ATOM   1748  CD1 LEU A 112     -20.064 -14.168  28.481  1.00  0.66           C  
ATOM   1749  CD2 LEU A 112     -22.412 -14.401  27.520  1.00  0.66           C  
ATOM   1750  H   LEU A 112     -21.869 -11.251  26.609  1.00  0.00           H  
ATOM   1751  HA  LEU A 112     -23.768 -11.932  28.712  1.00  0.00           H  
ATOM   1752  HB2 LEU A 112     -20.772 -11.684  28.961  1.00  0.00           H  
ATOM   1753  HB3 LEU A 112     -21.948 -12.608  29.955  1.00  0.00           H  
ATOM   1754  HG  LEU A 112     -20.984 -12.941  27.066  1.00  0.00           H  
ATOM   1755 HD11 LEU A 112     -19.209 -14.010  27.825  1.00  0.00           H  
ATOM   1756 HD12 LEU A 112     -19.766 -13.764  29.448  1.00  0.00           H  
ATOM   1757 HD13 LEU A 112     -20.108 -15.253  28.580  1.00  0.00           H  
ATOM   1758 HD21 LEU A 112     -23.307 -14.145  28.086  1.00  0.00           H  
ATOM   1759 HD22 LEU A 112     -22.672 -14.265  26.470  1.00  0.00           H  
ATOM   1760 HD23 LEU A 112     -22.294 -15.458  27.759  1.00  0.00           H  
ATOM   1761  N   GLU A 113     -23.034 -10.102  30.518  1.00  0.62           N  
ATOM   1762  CA  GLU A 113     -23.124  -8.905  31.334  1.00  0.62           C  
ATOM   1763  C   GLU A 113     -21.806  -8.064  31.114  1.00  0.62           C  
ATOM   1764  O   GLU A 113     -20.719  -8.656  31.078  1.00  0.62           O  
ATOM   1765  CB  GLU A 113     -23.432  -9.395  32.815  1.00  0.62           C  
ATOM   1766  CG  GLU A 113     -23.799  -8.250  33.773  1.00  0.62           C  
ATOM   1767  CD  GLU A 113     -24.185  -8.777  35.137  1.00  0.62           C  
ATOM   1768  OE1 GLU A 113     -23.254  -9.370  35.744  1.00  0.62           O1-
ATOM   1769  OE2 GLU A 113     -25.353  -8.596  35.684  1.00  0.62           O1-
ATOM   1770  H   GLU A 113     -22.837 -10.921  31.074  1.00  0.00           H  
ATOM   1771  HA  GLU A 113     -23.972  -8.308  30.999  1.00  0.00           H  
ATOM   1772  HB2 GLU A 113     -24.242 -10.123  32.845  1.00  0.00           H  
ATOM   1773  HB3 GLU A 113     -22.560  -9.900  33.231  1.00  0.00           H  
ATOM   1774  HG2 GLU A 113     -22.960  -7.558  33.848  1.00  0.00           H  
ATOM   1775  HG3 GLU A 113     -24.679  -7.750  33.370  1.00  0.00           H  
ATOM   1776  N   GLY A 114     -21.896  -6.704  31.156  1.00  0.57           N  
ATOM   1777  CA  GLY A 114     -20.757  -5.865  31.022  1.00  0.57           C  
ATOM   1778  C   GLY A 114     -20.342  -5.399  32.455  1.00  0.57           C  
ATOM   1779  O   GLY A 114     -20.808  -5.905  33.465  1.00  0.57           O  
ATOM   1780  H   GLY A 114     -22.803  -6.272  31.254  1.00  0.00           H  
ATOM   1781  HA2 GLY A 114     -19.981  -6.265  30.369  1.00  0.00           H  
ATOM   1782  HA3 GLY A 114     -21.150  -4.963  30.551  1.00  0.00           H  
ATOM   1783  N   GLN A 115     -19.261  -4.663  32.564  1.00  0.56           N  
ATOM   1784  CA  GLN A 115     -18.732  -4.109  33.819  1.00  0.56           C  
ATOM   1785  C   GLN A 115     -17.797  -2.923  33.512  1.00  0.56           C  
ATOM   1786  O   GLN A 115     -16.841  -2.994  32.729  1.00  0.56           O  
ATOM   1787  CB  GLN A 115     -17.992  -5.261  34.620  1.00  0.56           C  
ATOM   1788  CG  GLN A 115     -18.036  -5.066  36.168  1.00  0.56           C  
ATOM   1789  CD  GLN A 115     -17.438  -6.195  36.934  1.00  0.56           C  
ATOM   1790  NE2 GLN A 115     -18.174  -7.200  37.185  1.00  0.56           N  
ATOM   1791  OE1 GLN A 115     -16.225  -6.231  37.228  1.00  0.56           O  
ATOM   1792  H   GLN A 115     -18.789  -4.345  31.730  1.00  0.00           H  
ATOM   1793  HA  GLN A 115     -19.536  -3.714  34.439  1.00  0.00           H  
ATOM   1794  HB2 GLN A 115     -18.415  -6.252  34.460  1.00  0.00           H  
ATOM   1795  HB3 GLN A 115     -16.920  -5.261  34.423  1.00  0.00           H  
ATOM   1796  HG2 GLN A 115     -17.373  -4.207  36.275  1.00  0.00           H  
ATOM   1797  HG3 GLN A 115     -18.962  -4.682  36.596  1.00  0.00           H  
ATOM   1798 HE21 GLN A 115     -19.139  -7.030  36.939  1.00  0.00           H  
ATOM   1799 HE22 GLN A 115     -17.920  -8.017  37.721  1.00  0.00           H  
ATOM   1800  N   LEU A 116     -18.207  -1.842  34.114  1.00  0.55           N  
ATOM   1801  CA  LEU A 116     -17.285  -0.813  34.335  1.00  0.55           C  
ATOM   1802  C   LEU A 116     -16.940  -0.692  35.794  1.00  0.55           C  
ATOM   1803  O   LEU A 116     -17.834  -0.760  36.574  1.00  0.55           O  
ATOM   1804  CB  LEU A 116     -17.878   0.523  33.642  1.00  0.55           C  
ATOM   1805  CG  LEU A 116     -17.420   1.961  34.120  1.00  0.55           C  
ATOM   1806  CD1 LEU A 116     -15.963   2.243  33.814  1.00  0.55           C  
ATOM   1807  CD2 LEU A 116     -18.278   3.129  33.507  1.00  0.55           C  
ATOM   1808  H   LEU A 116     -18.924  -1.858  34.826  1.00  0.00           H  
ATOM   1809  HA  LEU A 116     -16.346  -1.020  33.822  1.00  0.00           H  
ATOM   1810  HB2 LEU A 116     -17.769   0.404  32.564  1.00  0.00           H  
ATOM   1811  HB3 LEU A 116     -18.918   0.354  33.922  1.00  0.00           H  
ATOM   1812  HG  LEU A 116     -17.548   1.898  35.201  1.00  0.00           H  
ATOM   1813 HD11 LEU A 116     -15.708   2.834  32.935  1.00  0.00           H  
ATOM   1814 HD12 LEU A 116     -15.568   2.827  34.645  1.00  0.00           H  
ATOM   1815 HD13 LEU A 116     -15.426   1.296  33.874  1.00  0.00           H  
ATOM   1816 HD21 LEU A 116     -19.341   2.920  33.634  1.00  0.00           H  
ATOM   1817 HD22 LEU A 116     -17.999   4.107  33.900  1.00  0.00           H  
ATOM   1818 HD23 LEU A 116     -18.100   3.330  32.451  1.00  0.00           H  
ATOM   1819  N   VAL A 117     -15.641  -0.693  36.072  1.00  0.56           N  
ATOM   1820  CA  VAL A 117     -15.004  -0.811  37.388  1.00  0.56           C  
ATOM   1821  C   VAL A 117     -14.302   0.545  37.717  1.00  0.56           C  
ATOM   1822  O   VAL A 117     -13.210   0.824  37.254  1.00  0.56           O  
ATOM   1823  CB  VAL A 117     -14.007  -1.936  37.391  1.00  0.56           C  
ATOM   1824  CG1 VAL A 117     -13.243  -2.099  38.651  1.00  0.56           C  
ATOM   1825  CG2 VAL A 117     -14.641  -3.301  37.109  1.00  0.56           C  
ATOM   1826  H   VAL A 117     -14.959  -0.571  35.337  1.00  0.00           H  
ATOM   1827  HA  VAL A 117     -15.805  -0.993  38.105  1.00  0.00           H  
ATOM   1828  HB  VAL A 117     -13.296  -1.650  36.616  1.00  0.00           H  
ATOM   1829 HG11 VAL A 117     -13.830  -2.413  39.514  1.00  0.00           H  
ATOM   1830 HG12 VAL A 117     -12.440  -2.828  38.544  1.00  0.00           H  
ATOM   1831 HG13 VAL A 117     -12.691  -1.189  38.889  1.00  0.00           H  
ATOM   1832 HG21 VAL A 117     -13.906  -4.028  37.455  1.00  0.00           H  
ATOM   1833 HG22 VAL A 117     -15.531  -3.563  37.682  1.00  0.00           H  
ATOM   1834 HG23 VAL A 117     -14.993  -3.482  36.093  1.00  0.00           H  
ATOM   1835  N   ALA A 118     -14.964   1.404  38.435  1.00  0.56           N  
ATOM   1836  CA  ALA A 118     -14.454   2.646  38.846  1.00  0.56           C  
ATOM   1837  C   ALA A 118     -15.125   3.129  40.041  1.00  0.56           C  
ATOM   1838  O   ALA A 118     -16.248   2.765  40.342  1.00  0.56           O  
ATOM   1839  CB  ALA A 118     -14.599   3.583  37.611  1.00  0.56           C  
ATOM   1840  H   ALA A 118     -15.796   1.145  38.945  1.00  0.00           H  
ATOM   1841  HA  ALA A 118     -13.419   2.387  39.068  1.00  0.00           H  
ATOM   1842  HB1 ALA A 118     -15.623   3.551  37.239  1.00  0.00           H  
ATOM   1843  HB2 ALA A 118     -14.393   4.593  37.965  1.00  0.00           H  
ATOM   1844  HB3 ALA A 118     -13.844   3.284  36.884  1.00  0.00           H  
ATOM   1845  N   ILE A 119     -14.442   4.059  40.761  1.00  0.46           N  
ATOM   1846  CA  ILE A 119     -13.020   4.435  40.700  1.00  0.46           C  
ATOM   1847  C   ILE A 119     -12.313   3.526  41.741  1.00  0.46           C  
ATOM   1848  O   ILE A 119     -12.754   3.166  42.817  1.00  0.46           O  
ATOM   1849  CB  ILE A 119     -12.731   6.019  41.053  1.00  0.46           C  
ATOM   1850  CG1 ILE A 119     -12.749   6.469  42.525  1.00  0.46           C  
ATOM   1851  CG2 ILE A 119     -13.646   6.911  40.194  1.00  0.46           C  
ATOM   1852  CD1 ILE A 119     -14.224   6.425  43.138  1.00  0.46           C  
ATOM   1853  H   ILE A 119     -14.798   4.343  41.663  1.00  0.00           H  
ATOM   1854  HA  ILE A 119     -12.551   4.320  39.722  1.00  0.00           H  
ATOM   1855  HB  ILE A 119     -11.710   6.186  40.711  1.00  0.00           H  
ATOM   1856 HG12 ILE A 119     -12.035   5.895  43.116  1.00  0.00           H  
ATOM   1857 HG13 ILE A 119     -12.502   7.528  42.444  1.00  0.00           H  
ATOM   1858 HG21 ILE A 119     -13.259   7.930  40.193  1.00  0.00           H  
ATOM   1859 HG22 ILE A 119     -13.553   6.554  39.168  1.00  0.00           H  
ATOM   1860 HG23 ILE A 119     -14.681   6.885  40.536  1.00  0.00           H  
ATOM   1861 HD11 ILE A 119     -14.479   7.419  43.508  1.00  0.00           H  
ATOM   1862 HD12 ILE A 119     -15.035   6.122  42.476  1.00  0.00           H  
ATOM   1863 HD13 ILE A 119     -14.269   5.830  44.050  1.00  0.00           H  
ATOM   1864  N   ASN A 120     -11.124   3.090  41.265  1.00  0.50           N  
ATOM   1865  CA  ASN A 120     -10.323   2.026  41.963  1.00  0.50           C  
ATOM   1866  C   ASN A 120      -9.537   2.701  43.142  1.00  0.50           C  
ATOM   1867  O   ASN A 120      -8.318   2.484  43.268  1.00  0.50           O  
ATOM   1868  CB  ASN A 120      -9.421   1.263  41.018  1.00  0.50           C  
ATOM   1869  CG  ASN A 120     -10.160   0.375  40.016  1.00  0.50           C  
ATOM   1870  ND2 ASN A 120     -10.499   0.890  38.864  1.00  0.50           N  
ATOM   1871  OD1 ASN A 120     -10.335  -0.801  40.292  1.00  0.50           O  
ATOM   1872  H   ASN A 120     -10.813   3.353  40.341  1.00  0.00           H  
ATOM   1873  HA  ASN A 120     -11.009   1.377  42.507  1.00  0.00           H  
ATOM   1874  HB2 ASN A 120      -8.680   1.791  40.418  1.00  0.00           H  
ATOM   1875  HB3 ASN A 120      -8.857   0.564  41.635  1.00  0.00           H  
ATOM   1876 HD21 ASN A 120     -10.332   1.870  38.687  1.00  0.00           H  
ATOM   1877 HD22 ASN A 120     -11.062   0.438  38.157  1.00  0.00           H  
ATOM   1878  N   ASN A 121     -10.252   3.473  43.984  1.00  0.50           N  
ATOM   1879  CA  ASN A 121      -9.861   4.138  45.218  1.00  0.50           C  
ATOM   1880  C   ASN A 121      -8.803   3.352  46.115  1.00  0.50           C  
ATOM   1881  O   ASN A 121      -9.263   2.462  46.883  1.00  0.50           O  
ATOM   1882  CB  ASN A 121     -11.193   4.583  45.943  1.00  0.50           C  
ATOM   1883  CG  ASN A 121     -10.960   5.583  47.073  1.00  0.50           C  
ATOM   1884  ND2 ASN A 121     -11.986   6.002  47.753  1.00  0.50           N  
ATOM   1885  OD1 ASN A 121      -9.835   6.010  47.400  1.00  0.50           O  
ATOM   1886  H   ASN A 121     -11.203   3.628  43.681  1.00  0.00           H  
ATOM   1887  HA  ASN A 121      -9.295   4.962  44.784  1.00  0.00           H  
ATOM   1888  HB2 ASN A 121     -11.853   5.152  45.287  1.00  0.00           H  
ATOM   1889  HB3 ASN A 121     -11.755   3.711  46.276  1.00  0.00           H  
ATOM   1890 HD21 ASN A 121     -12.928   5.667  47.617  1.00  0.00           H  
ATOM   1891 HD22 ASN A 121     -11.790   6.769  48.381  1.00  0.00           H  
ATOM   1892  N   SER A 122      -7.484   3.532  45.896  1.00  0.51           N  
ATOM   1893  CA  SER A 122      -6.427   2.847  46.595  1.00  0.51           C  
ATOM   1894  C   SER A 122      -6.254   1.337  46.236  1.00  0.51           C  
ATOM   1895  O   SER A 122      -5.555   0.607  46.947  1.00  0.51           O  
ATOM   1896  CB  SER A 122      -6.334   3.292  48.111  1.00  0.51           C  
ATOM   1897  OG  SER A 122      -5.267   4.233  48.385  1.00  0.51           O  
ATOM   1898  H   SER A 122      -7.280   4.250  45.216  1.00  0.00           H  
ATOM   1899  HA  SER A 122      -5.531   3.343  46.222  1.00  0.00           H  
ATOM   1900  HB2 SER A 122      -7.268   3.697  48.500  1.00  0.00           H  
ATOM   1901  HB3 SER A 122      -6.090   2.454  48.764  1.00  0.00           H  
ATOM   1902  HG  SER A 122      -5.171   4.311  49.337  1.00  0.00           H  
ATOM   1903  N   GLY A 123      -6.989   0.899  45.234  1.00  0.68           N  
ATOM   1904  CA  GLY A 123      -7.206  -0.484  44.948  1.00  0.68           C  
ATOM   1905  C   GLY A 123      -8.561  -1.048  45.391  1.00  0.68           C  
ATOM   1906  O   GLY A 123      -8.861  -2.220  45.116  1.00  0.68           O  
ATOM   1907  H   GLY A 123      -7.452   1.546  44.612  1.00  0.00           H  
ATOM   1908  HA2 GLY A 123      -7.208  -0.711  43.882  1.00  0.00           H  
ATOM   1909  HA3 GLY A 123      -6.404  -1.114  45.333  1.00  0.00           H  
ATOM   1910  N   ASP A 124      -9.422  -0.280  46.056  1.00  0.68           N  
ATOM   1911  CA  ASP A 124     -10.745  -0.654  46.437  1.00  0.68           C  
ATOM   1912  C   ASP A 124     -11.605  -0.405  45.182  1.00  0.68           C  
ATOM   1913  O   ASP A 124     -11.983   0.705  44.835  1.00  0.68           O  
ATOM   1914  CB  ASP A 124     -11.231   0.017  47.710  1.00  0.68           C  
ATOM   1915  CG  ASP A 124     -10.413  -0.264  48.958  1.00  0.68           C  
ATOM   1916  OD1 ASP A 124      -9.382  -0.960  48.999  1.00  0.68           O1-
ATOM   1917  OD2 ASP A 124     -10.929   0.341  49.991  1.00  0.68           O1-
ATOM   1918  H   ASP A 124      -9.124   0.643  46.337  1.00  0.00           H  
ATOM   1919  HA  ASP A 124     -10.670  -1.710  46.695  1.00  0.00           H  
ATOM   1920  HB2 ASP A 124     -11.379   1.081  47.529  1.00  0.00           H  
ATOM   1921  HB3 ASP A 124     -12.201  -0.473  47.789  1.00  0.00           H  
ATOM   1922  N   ARG A 125     -11.900  -1.554  44.524  1.00  0.65           N  
ATOM   1923  CA  ARG A 125     -12.644  -1.557  43.253  1.00  0.65           C  
ATOM   1924  C   ARG A 125     -14.127  -1.192  43.623  1.00  0.65           C  
ATOM   1925  O   ARG A 125     -14.611  -1.255  44.764  1.00  0.65           O  
ATOM   1926  CB  ARG A 125     -12.626  -3.013  42.766  1.00  0.65           C  
ATOM   1927  CG  ARG A 125     -11.239  -3.583  42.299  1.00  0.65           C  
ATOM   1928  CD  ARG A 125     -11.422  -5.075  41.926  1.00  0.65           C  
ATOM   1929  NE  ARG A 125     -10.113  -5.729  41.702  1.00  0.65           N  
ATOM   1930  CZ  ARG A 125      -9.935  -6.897  41.086  1.00  0.65           C  
ATOM   1931  NH1 ARG A 125     -10.941  -7.705  40.756  1.00  0.65           N1+
ATOM   1932  NH2 ARG A 125      -8.667  -7.274  40.786  1.00  0.65           N1+
ATOM   1933  H   ARG A 125     -11.645  -2.476  44.848  1.00  0.00           H  
ATOM   1934  HA  ARG A 125     -12.179  -0.909  42.510  1.00  0.00           H  
ATOM   1935  HB2 ARG A 125     -13.010  -3.608  43.595  1.00  0.00           H  
ATOM   1936  HB3 ARG A 125     -13.370  -3.149  41.981  1.00  0.00           H  
ATOM   1937  HG2 ARG A 125     -10.924  -3.089  41.381  1.00  0.00           H  
ATOM   1938  HG3 ARG A 125     -10.507  -3.427  43.092  1.00  0.00           H  
ATOM   1939  HD2 ARG A 125     -12.018  -5.724  42.568  1.00  0.00           H  
ATOM   1940  HD3 ARG A 125     -11.798  -5.034  40.903  1.00  0.00           H  
ATOM   1941  HE  ARG A 125      -9.345  -5.403  42.270  1.00  0.00           H  
ATOM   1942 HH11 ARG A 125     -11.865  -7.470  41.089  1.00  0.00           H  
ATOM   1943 HH12 ARG A 125     -10.683  -8.587  40.337  1.00  0.00           H  
ATOM   1944 HH21 ARG A 125      -7.837  -6.758  41.041  1.00  0.00           H  
ATOM   1945 HH22 ARG A 125      -8.594  -8.254  40.553  1.00  0.00           H  
ATOM   1946  N   SER A 126     -14.893  -0.900  42.618  1.00  0.68           N  
ATOM   1947  CA  SER A 126     -16.296  -0.685  42.753  1.00  0.68           C  
ATOM   1948  C   SER A 126     -16.990  -1.006  41.362  1.00  0.68           C  
ATOM   1949  O   SER A 126     -16.631  -0.579  40.280  1.00  0.68           O  
ATOM   1950  CB  SER A 126     -16.612   0.747  43.238  1.00  0.68           C  
ATOM   1951  OG  SER A 126     -17.966   0.913  43.460  1.00  0.68           O  
ATOM   1952  H   SER A 126     -14.534  -0.826  41.677  1.00  0.00           H  
ATOM   1953  HA  SER A 126     -16.803  -1.397  43.406  1.00  0.00           H  
ATOM   1954  HB2 SER A 126     -16.109   0.898  44.194  1.00  0.00           H  
ATOM   1955  HB3 SER A 126     -16.186   1.526  42.607  1.00  0.00           H  
ATOM   1956  HG  SER A 126     -18.309   0.176  43.971  1.00  0.00           H  
ATOM   1957  N   THR A 127     -17.944  -1.857  41.423  1.00  0.69           N  
ATOM   1958  CA  THR A 127     -18.830  -2.140  40.268  1.00  0.69           C  
ATOM   1959  C   THR A 127     -19.788  -0.918  40.007  1.00  0.69           C  
ATOM   1960  O   THR A 127     -20.858  -0.896  40.622  1.00  0.69           O  
ATOM   1961  CB  THR A 127     -19.678  -3.365  40.534  1.00  0.69           C  
ATOM   1962  CG2 THR A 127     -20.566  -3.725  39.321  1.00  0.69           C  
ATOM   1963  OG1 THR A 127     -18.782  -4.493  40.821  1.00  0.69           O  
ATOM   1964  H   THR A 127     -18.259  -2.311  42.268  1.00  0.00           H  
ATOM   1965  HA  THR A 127     -18.217  -2.397  39.404  1.00  0.00           H  
ATOM   1966  HB  THR A 127     -20.325  -3.325  41.410  1.00  0.00           H  
ATOM   1967  HG1 THR A 127     -18.487  -4.397  41.729  1.00  0.00           H  
ATOM   1968 HG21 THR A 127     -20.061  -3.606  38.362  1.00  0.00           H  
ATOM   1969 HG22 THR A 127     -21.023  -4.712  39.390  1.00  0.00           H  
ATOM   1970 HG23 THR A 127     -21.464  -3.107  39.329  1.00  0.00           H  
ATOM   1971  N   LEU A 128     -19.410   0.043  39.217  1.00  0.72           N  
ATOM   1972  CA  LEU A 128     -20.197   1.253  38.992  1.00  0.72           C  
ATOM   1973  C   LEU A 128     -21.374   0.964  37.974  1.00  0.72           C  
ATOM   1974  O   LEU A 128     -22.434   1.566  37.992  1.00  0.72           O  
ATOM   1975  CB  LEU A 128     -19.265   2.405  38.653  1.00  0.72           C  
ATOM   1976  CG  LEU A 128     -19.739   3.621  37.826  1.00  0.72           C  
ATOM   1977  CD1 LEU A 128     -20.836   4.410  38.514  1.00  0.72           C  
ATOM   1978  CD2 LEU A 128     -18.650   4.606  37.412  1.00  0.72           C  
ATOM   1979  H   LEU A 128     -18.452   0.056  38.895  1.00  0.00           H  
ATOM   1980  HA  LEU A 128     -20.648   1.597  39.923  1.00  0.00           H  
ATOM   1981  HB2 LEU A 128     -18.542   2.642  39.433  1.00  0.00           H  
ATOM   1982  HB3 LEU A 128     -18.561   1.959  37.949  1.00  0.00           H  
ATOM   1983  HG  LEU A 128     -20.202   3.326  36.885  1.00  0.00           H  
ATOM   1984 HD11 LEU A 128     -21.167   5.278  37.944  1.00  0.00           H  
ATOM   1985 HD12 LEU A 128     -21.732   3.814  38.687  1.00  0.00           H  
ATOM   1986 HD13 LEU A 128     -20.559   4.687  39.531  1.00  0.00           H  
ATOM   1987 HD21 LEU A 128     -18.598   5.521  38.002  1.00  0.00           H  
ATOM   1988 HD22 LEU A 128     -17.660   4.178  37.570  1.00  0.00           H  
ATOM   1989 HD23 LEU A 128     -18.711   4.831  36.348  1.00  0.00           H  
ATOM   1990  N   SER A 129     -21.201   0.024  37.042  1.00  0.78           N  
ATOM   1991  CA  SER A 129     -22.139  -0.153  35.921  1.00  0.78           C  
ATOM   1992  C   SER A 129     -21.943  -1.490  35.271  1.00  0.78           C  
ATOM   1993  O   SER A 129     -20.802  -1.879  35.083  1.00  0.78           O  
ATOM   1994  CB  SER A 129     -21.857   0.965  34.878  1.00  0.78           C  
ATOM   1995  OG  SER A 129     -22.615   0.976  33.717  1.00  0.78           O  
ATOM   1996  H   SER A 129     -20.358  -0.528  37.112  1.00  0.00           H  
ATOM   1997  HA  SER A 129     -23.159  -0.097  36.303  1.00  0.00           H  
ATOM   1998  HB2 SER A 129     -22.101   1.897  35.387  1.00  0.00           H  
ATOM   1999  HB3 SER A 129     -20.795   0.927  34.634  1.00  0.00           H  
ATOM   2000  HG  SER A 129     -23.454   1.398  33.917  1.00  0.00           H  
ATOM   2001  N   THR A 130     -23.026  -2.060  34.812  1.00  0.73           N  
ATOM   2002  CA  THR A 130     -23.119  -3.342  34.107  1.00  0.73           C  
ATOM   2003  C   THR A 130     -23.956  -3.247  32.802  1.00  0.73           C  
ATOM   2004  O   THR A 130     -23.851  -4.180  31.958  1.00  0.73           O  
ATOM   2005  CB  THR A 130     -23.865  -4.249  35.106  1.00  0.73           C  
ATOM   2006  CG2 THR A 130     -22.958  -4.627  36.323  1.00  0.73           C  
ATOM   2007  OG1 THR A 130     -25.013  -3.587  35.640  1.00  0.73           O  
ATOM   2008  H   THR A 130     -23.942  -1.733  35.084  1.00  0.00           H  
ATOM   2009  HA  THR A 130     -22.170  -3.797  33.823  1.00  0.00           H  
ATOM   2010  HB  THR A 130     -24.207  -5.141  34.580  1.00  0.00           H  
ATOM   2011  HG1 THR A 130     -25.790  -3.705  35.088  1.00  0.00           H  
ATOM   2012 HG21 THR A 130     -22.026  -5.076  35.979  1.00  0.00           H  
ATOM   2013 HG22 THR A 130     -22.707  -3.851  37.046  1.00  0.00           H  
ATOM   2014 HG23 THR A 130     -23.462  -5.422  36.872  1.00  0.00           H  
ATOM   2015  N   ARG A 131     -24.777  -2.204  32.625  1.00  0.72           N  
ATOM   2016  CA  ARG A 131     -25.818  -2.298  31.614  1.00  0.72           C  
ATOM   2017  C   ARG A 131     -25.258  -1.643  30.293  1.00  0.72           C  
ATOM   2018  O   ARG A 131     -24.606  -0.577  30.352  1.00  0.72           O  
ATOM   2019  CB  ARG A 131     -26.965  -1.436  32.098  1.00  0.72           C  
ATOM   2020  CG  ARG A 131     -28.211  -1.364  31.178  1.00  0.72           C  
ATOM   2021  CD  ARG A 131     -29.382  -0.459  31.761  1.00  0.72           C  
ATOM   2022  NE  ARG A 131     -30.079  -0.758  32.962  1.00  0.72           N  
ATOM   2023  CZ  ARG A 131     -31.119  -1.585  33.046  1.00  0.72           C  
ATOM   2024  NH1 ARG A 131     -31.491  -2.325  32.037  1.00  0.72           N1+
ATOM   2025  NH2 ARG A 131     -31.938  -1.472  34.041  1.00  0.72           N1+
ATOM   2026  H   ARG A 131     -24.724  -1.490  33.338  1.00  0.00           H  
ATOM   2027  HA  ARG A 131     -26.079  -3.320  31.339  1.00  0.00           H  
ATOM   2028  HB2 ARG A 131     -27.124  -1.749  33.130  1.00  0.00           H  
ATOM   2029  HB3 ARG A 131     -26.579  -0.420  32.180  1.00  0.00           H  
ATOM   2030  HG2 ARG A 131     -27.969  -0.940  30.204  1.00  0.00           H  
ATOM   2031  HG3 ARG A 131     -28.535  -2.383  30.966  1.00  0.00           H  
ATOM   2032  HD2 ARG A 131     -28.967   0.501  32.068  1.00  0.00           H  
ATOM   2033  HD3 ARG A 131     -30.156  -0.143  31.061  1.00  0.00           H  
ATOM   2034  HE  ARG A 131     -29.715  -0.350  33.811  1.00  0.00           H  
ATOM   2035 HH11 ARG A 131     -31.044  -2.229  31.136  1.00  0.00           H  
ATOM   2036 HH12 ARG A 131     -32.365  -2.831  32.010  1.00  0.00           H  
ATOM   2037 HH21 ARG A 131     -31.784  -0.972  34.905  1.00  0.00           H  
ATOM   2038 HH22 ARG A 131     -32.635  -2.202  34.091  1.00  0.00           H  
ATOM   2039  N   SER A 132     -25.550  -2.209  29.063  1.00  0.75           N  
ATOM   2040  CA  SER A 132     -24.954  -1.627  27.849  1.00  0.75           C  
ATOM   2041  C   SER A 132     -25.285  -0.111  27.564  1.00  0.75           C  
ATOM   2042  O   SER A 132     -24.405   0.516  27.059  1.00  0.75           O  
ATOM   2043  CB  SER A 132     -25.366  -2.434  26.598  1.00  0.75           C  
ATOM   2044  OG  SER A 132     -26.692  -2.323  26.077  1.00  0.75           O  
ATOM   2045  H   SER A 132     -26.015  -3.106  29.063  1.00  0.00           H  
ATOM   2046  HA  SER A 132     -23.877  -1.769  27.940  1.00  0.00           H  
ATOM   2047  HB2 SER A 132     -24.720  -2.171  25.760  1.00  0.00           H  
ATOM   2048  HB3 SER A 132     -25.210  -3.509  26.682  1.00  0.00           H  
ATOM   2049  HG  SER A 132     -26.690  -2.829  25.261  1.00  0.00           H  
ATOM   2050  N   LEU A 133     -26.373   0.400  28.133  1.00  0.73           N  
ATOM   2051  CA  LEU A 133     -26.933   1.731  28.015  1.00  0.73           C  
ATOM   2052  C   LEU A 133     -26.247   2.834  28.899  1.00  0.73           C  
ATOM   2053  O   LEU A 133     -26.272   4.044  28.590  1.00  0.73           O  
ATOM   2054  CB  LEU A 133     -28.405   1.759  28.406  1.00  0.73           C  
ATOM   2055  CG  LEU A 133     -29.373   0.850  27.607  1.00  0.73           C  
ATOM   2056  CD1 LEU A 133     -30.748   1.004  28.169  1.00  0.73           C  
ATOM   2057  CD2 LEU A 133     -29.401   1.047  26.102  1.00  0.73           C  
ATOM   2058  H   LEU A 133     -26.960  -0.181  28.714  1.00  0.00           H  
ATOM   2059  HA  LEU A 133     -26.965   2.075  26.981  1.00  0.00           H  
ATOM   2060  HB2 LEU A 133     -28.456   1.639  29.489  1.00  0.00           H  
ATOM   2061  HB3 LEU A 133     -28.811   2.749  28.200  1.00  0.00           H  
ATOM   2062  HG  LEU A 133     -28.970  -0.144  27.802  1.00  0.00           H  
ATOM   2063 HD11 LEU A 133     -30.781   1.121  29.253  1.00  0.00           H  
ATOM   2064 HD12 LEU A 133     -31.263   1.840  27.697  1.00  0.00           H  
ATOM   2065 HD13 LEU A 133     -31.388   0.169  27.883  1.00  0.00           H  
ATOM   2066 HD21 LEU A 133     -28.916   0.172  25.669  1.00  0.00           H  
ATOM   2067 HD22 LEU A 133     -30.388   1.116  25.643  1.00  0.00           H  
ATOM   2068 HD23 LEU A 133     -28.939   1.991  25.814  1.00  0.00           H  
ATOM   2069  N   GLU A 134     -25.476   2.304  29.857  1.00  0.73           N  
ATOM   2070  CA  GLU A 134     -24.578   3.185  30.685  1.00  0.73           C  
ATOM   2071  C   GLU A 134     -23.124   3.175  30.165  1.00  0.73           C  
ATOM   2072  O   GLU A 134     -22.590   4.214  29.881  1.00  0.73           O  
ATOM   2073  CB  GLU A 134     -24.710   2.812  32.135  1.00  0.73           C  
ATOM   2074  CG  GLU A 134     -26.191   2.988  32.759  1.00  0.73           C  
ATOM   2075  CD  GLU A 134     -26.286   2.551  34.212  1.00  0.73           C  
ATOM   2076  OE1 GLU A 134     -25.178   2.277  34.826  1.00  0.73           O1-
ATOM   2077  OE2 GLU A 134     -27.479   2.467  34.667  1.00  0.73           O1-
ATOM   2078  H   GLU A 134     -25.383   1.305  29.972  1.00  0.00           H  
ATOM   2079  HA  GLU A 134     -24.849   4.222  30.487  1.00  0.00           H  
ATOM   2080  HB2 GLU A 134     -24.510   1.746  32.249  1.00  0.00           H  
ATOM   2081  HB3 GLU A 134     -23.926   3.310  32.706  1.00  0.00           H  
ATOM   2082  HG2 GLU A 134     -26.536   4.022  32.781  1.00  0.00           H  
ATOM   2083  HG3 GLU A 134     -26.848   2.393  32.124  1.00  0.00           H  
ATOM   2084  N   LEU A 135     -22.611   1.941  29.954  1.00  0.77           N  
ATOM   2085  CA  LEU A 135     -21.214   1.710  29.393  1.00  0.77           C  
ATOM   2086  C   LEU A 135     -20.886   2.592  28.196  1.00  0.77           C  
ATOM   2087  O   LEU A 135     -19.959   3.373  28.309  1.00  0.77           O  
ATOM   2088  CB  LEU A 135     -21.061   0.221  28.980  1.00  0.77           C  
ATOM   2089  CG  LEU A 135     -21.319  -0.795  30.183  1.00  0.77           C  
ATOM   2090  CD1 LEU A 135     -21.260  -2.203  29.527  1.00  0.77           C  
ATOM   2091  CD2 LEU A 135     -20.340  -0.562  31.385  1.00  0.77           C  
ATOM   2092  H   LEU A 135     -23.101   1.143  30.333  1.00  0.00           H  
ATOM   2093  HA  LEU A 135     -20.502   1.882  30.201  1.00  0.00           H  
ATOM   2094  HB2 LEU A 135     -21.672   0.047  28.094  1.00  0.00           H  
ATOM   2095  HB3 LEU A 135     -20.062   0.054  28.577  1.00  0.00           H  
ATOM   2096  HG  LEU A 135     -22.371  -0.777  30.469  1.00  0.00           H  
ATOM   2097 HD11 LEU A 135     -20.400  -2.766  29.890  1.00  0.00           H  
ATOM   2098 HD12 LEU A 135     -22.122  -2.748  29.912  1.00  0.00           H  
ATOM   2099 HD13 LEU A 135     -21.327  -2.277  28.442  1.00  0.00           H  
ATOM   2100 HD21 LEU A 135     -19.954  -1.534  31.691  1.00  0.00           H  
ATOM   2101 HD22 LEU A 135     -19.545   0.152  31.169  1.00  0.00           H  
ATOM   2102 HD23 LEU A 135     -20.880  -0.173  32.249  1.00  0.00           H  
ATOM   2103  N   ASP A 136     -21.762   2.667  27.240  1.00  0.80           N  
ATOM   2104  CA  ASP A 136     -21.685   3.375  25.905  1.00  0.80           C  
ATOM   2105  C   ASP A 136     -22.118   4.815  26.023  1.00  0.80           C  
ATOM   2106  O   ASP A 136     -22.334   5.387  24.985  1.00  0.80           O  
ATOM   2107  CB  ASP A 136     -22.549   2.677  24.865  1.00  0.80           C  
ATOM   2108  CG  ASP A 136     -22.170   1.229  24.491  1.00  0.80           C  
ATOM   2109  OD1 ASP A 136     -21.297   0.557  25.144  1.00  0.80           O1-
ATOM   2110  OD2 ASP A 136     -22.840   0.689  23.604  1.00  0.80           O1-
ATOM   2111  H   ASP A 136     -22.530   2.032  27.409  1.00  0.00           H  
ATOM   2112  HA  ASP A 136     -20.636   3.369  25.611  1.00  0.00           H  
ATOM   2113  HB2 ASP A 136     -23.600   2.762  25.138  1.00  0.00           H  
ATOM   2114  HB3 ASP A 136     -22.357   3.252  23.960  1.00  0.00           H  
ATOM   2115  N   ALA A 137     -22.376   5.362  27.255  1.00  0.80           N  
ATOM   2116  CA  ALA A 137     -22.812   6.679  27.617  1.00  0.80           C  
ATOM   2117  C   ALA A 137     -21.851   7.317  28.580  1.00  0.80           C  
ATOM   2118  O   ALA A 137     -21.630   8.519  28.501  1.00  0.80           O  
ATOM   2119  CB  ALA A 137     -24.279   6.730  28.152  1.00  0.80           C  
ATOM   2120  H   ALA A 137     -22.256   4.635  27.946  1.00  0.00           H  
ATOM   2121  HA  ALA A 137     -22.715   7.309  26.733  1.00  0.00           H  
ATOM   2122  HB1 ALA A 137     -24.485   7.747  28.486  1.00  0.00           H  
ATOM   2123  HB2 ALA A 137     -25.040   6.500  27.407  1.00  0.00           H  
ATOM   2124  HB3 ALA A 137     -24.248   6.065  29.015  1.00  0.00           H  
ATOM   2125  N   GLN A 138     -21.303   6.613  29.594  1.00  0.77           N  
ATOM   2126  CA  GLN A 138     -20.322   7.034  30.602  1.00  0.77           C  
ATOM   2127  C   GLN A 138     -18.849   7.145  30.087  1.00  0.77           C  
ATOM   2128  O   GLN A 138     -18.125   8.105  30.356  1.00  0.77           O  
ATOM   2129  CB  GLN A 138     -20.435   6.332  31.888  1.00  0.77           C  
ATOM   2130  CG  GLN A 138     -21.697   6.624  32.574  1.00  0.77           C  
ATOM   2131  CD  GLN A 138     -21.719   5.970  33.932  1.00  0.77           C  
ATOM   2132  NE2 GLN A 138     -22.885   5.474  34.289  1.00  0.77           N  
ATOM   2133  OE1 GLN A 138     -20.768   6.009  34.666  1.00  0.77           O  
ATOM   2134  H   GLN A 138     -21.564   5.641  29.685  1.00  0.00           H  
ATOM   2135  HA  GLN A 138     -20.446   8.105  30.766  1.00  0.00           H  
ATOM   2136  HB2 GLN A 138     -20.233   5.261  31.897  1.00  0.00           H  
ATOM   2137  HB3 GLN A 138     -19.662   6.740  32.539  1.00  0.00           H  
ATOM   2138  HG2 GLN A 138     -21.859   7.690  32.736  1.00  0.00           H  
ATOM   2139  HG3 GLN A 138     -22.583   6.317  32.019  1.00  0.00           H  
ATOM   2140 HE21 GLN A 138     -23.714   5.582  33.722  1.00  0.00           H  
ATOM   2141 HE22 GLN A 138     -23.097   5.032  35.172  1.00  0.00           H  
ATOM   2142  N   VAL A 139     -18.481   6.078  29.455  1.00  0.81           N  
ATOM   2143  CA  VAL A 139     -17.169   5.919  28.938  1.00  0.81           C  
ATOM   2144  C   VAL A 139     -16.686   6.937  27.822  1.00  0.81           C  
ATOM   2145  O   VAL A 139     -15.486   7.280  27.869  1.00  0.81           O  
ATOM   2146  CB  VAL A 139     -16.891   4.448  28.478  1.00  0.81           C  
ATOM   2147  CG1 VAL A 139     -15.628   4.211  27.582  1.00  0.81           C  
ATOM   2148  CG2 VAL A 139     -16.768   3.505  29.718  1.00  0.81           C  
ATOM   2149  H   VAL A 139     -19.105   5.308  29.257  1.00  0.00           H  
ATOM   2150  HA  VAL A 139     -16.490   6.042  29.781  1.00  0.00           H  
ATOM   2151  HB  VAL A 139     -17.751   4.083  27.917  1.00  0.00           H  
ATOM   2152 HG11 VAL A 139     -15.694   3.131  27.448  1.00  0.00           H  
ATOM   2153 HG12 VAL A 139     -15.771   4.755  26.648  1.00  0.00           H  
ATOM   2154 HG13 VAL A 139     -14.721   4.529  28.097  1.00  0.00           H  
ATOM   2155 HG21 VAL A 139     -15.875   3.665  30.323  1.00  0.00           H  
ATOM   2156 HG22 VAL A 139     -17.657   3.555  30.346  1.00  0.00           H  
ATOM   2157 HG23 VAL A 139     -16.805   2.467  29.388  1.00  0.00           H  
ATOM   2158  N   PRO A 140     -17.526   7.365  26.863  1.00  0.82           N  
ATOM   2159  CA  PRO A 140     -17.183   8.463  25.899  1.00  0.82           C  
ATOM   2160  C   PRO A 140     -17.069   9.825  26.624  1.00  0.82           C  
ATOM   2161  O   PRO A 140     -16.195  10.616  26.331  1.00  0.82           O  
ATOM   2162  CB  PRO A 140     -18.444   8.399  24.922  1.00  0.82           C  
ATOM   2163  CG  PRO A 140     -18.962   6.969  25.016  1.00  0.82           C  
ATOM   2164  CD  PRO A 140     -18.822   6.743  26.513  1.00  0.82           C  
ATOM   2165  HA  PRO A 140     -16.267   8.241  25.351  1.00  0.00           H  
ATOM   2166  HB2 PRO A 140     -19.172   9.163  25.194  1.00  0.00           H  
ATOM   2167  HB3 PRO A 140     -18.233   8.807  23.933  1.00  0.00           H  
ATOM   2168  HG2 PRO A 140     -19.958   6.801  24.609  1.00  0.00           H  
ATOM   2169  HG3 PRO A 140     -18.232   6.416  24.425  1.00  0.00           H  
ATOM   2170  HD2 PRO A 140     -19.570   7.353  27.019  1.00  0.00           H  
ATOM   2171  HD3 PRO A 140     -18.980   5.718  26.849  1.00  0.00           H  
ATOM   2172  N   LEU A 141     -18.146  10.034  27.387  1.00  0.78           N  
ATOM   2173  CA  LEU A 141     -18.224  11.145  28.426  1.00  0.78           C  
ATOM   2174  C   LEU A 141     -16.916  11.273  29.205  1.00  0.78           C  
ATOM   2175  O   LEU A 141     -16.191  12.285  29.177  1.00  0.78           O  
ATOM   2176  CB  LEU A 141     -19.425  11.066  29.403  1.00  0.78           C  
ATOM   2177  CG  LEU A 141     -20.552  11.947  28.966  1.00  0.78           C  
ATOM   2178  CD1 LEU A 141     -21.300  11.443  27.684  1.00  0.78           C  
ATOM   2179  CD2 LEU A 141     -21.629  11.995  30.145  1.00  0.78           C  
ATOM   2180  H   LEU A 141     -18.915   9.380  27.418  1.00  0.00           H  
ATOM   2181  HA  LEU A 141     -18.310  12.123  27.954  1.00  0.00           H  
ATOM   2182  HB2 LEU A 141     -19.676  10.043  29.686  1.00  0.00           H  
ATOM   2183  HB3 LEU A 141     -19.160  11.610  30.309  1.00  0.00           H  
ATOM   2184  HG  LEU A 141     -20.260  12.983  28.797  1.00  0.00           H  
ATOM   2185 HD11 LEU A 141     -20.710  10.693  27.157  1.00  0.00           H  
ATOM   2186 HD12 LEU A 141     -22.244  10.920  27.834  1.00  0.00           H  
ATOM   2187 HD13 LEU A 141     -21.501  12.261  26.992  1.00  0.00           H  
ATOM   2188 HD21 LEU A 141     -21.898  13.034  30.334  1.00  0.00           H  
ATOM   2189 HD22 LEU A 141     -22.602  11.540  29.960  1.00  0.00           H  
ATOM   2190 HD23 LEU A 141     -21.264  11.497  31.044  1.00  0.00           H  
ATOM   2191  N   TYR A 142     -16.581  10.255  30.022  1.00  0.76           N  
ATOM   2192  CA  TYR A 142     -15.276  10.181  30.747  1.00  0.76           C  
ATOM   2193  C   TYR A 142     -13.994  10.364  29.872  1.00  0.76           C  
ATOM   2194  O   TYR A 142     -12.915  10.645  30.374  1.00  0.76           O  
ATOM   2195  CB  TYR A 142     -15.258   8.940  31.568  1.00  0.76           C  
ATOM   2196  CG  TYR A 142     -16.278   8.687  32.638  1.00  0.76           C  
ATOM   2197  CD1 TYR A 142     -16.720   9.661  33.495  1.00  0.76           C  
ATOM   2198  CD2 TYR A 142     -16.636   7.380  32.955  1.00  0.76           C  
ATOM   2199  CE1 TYR A 142     -17.621   9.456  34.503  1.00  0.76           C  
ATOM   2200  CE2 TYR A 142     -17.707   7.117  33.912  1.00  0.76           C  
ATOM   2201  CZ  TYR A 142     -18.263   8.199  34.600  1.00  0.76           C  
ATOM   2202  OH  TYR A 142     -19.322   8.013  35.499  1.00  0.76           O  
ATOM   2203  H   TYR A 142     -17.035   9.353  29.990  1.00  0.00           H  
ATOM   2204  HA  TYR A 142     -15.291  10.992  31.475  1.00  0.00           H  
ATOM   2205  HB2 TYR A 142     -15.121   8.018  31.003  1.00  0.00           H  
ATOM   2206  HB3 TYR A 142     -14.362   9.030  32.182  1.00  0.00           H  
ATOM   2207  HD1 TYR A 142     -16.334  10.657  33.338  1.00  0.00           H  
ATOM   2208  HD2 TYR A 142     -16.325   6.581  32.298  1.00  0.00           H  
ATOM   2209  HE1 TYR A 142     -17.994  10.310  35.051  1.00  0.00           H  
ATOM   2210  HE2 TYR A 142     -18.177   6.150  34.014  1.00  0.00           H  
ATOM   2211  HH  TYR A 142     -19.796   7.179  35.482  1.00  0.00           H  
ATOM   2212  N   LEU A 143     -14.134  10.054  28.613  1.00  0.79           N  
ATOM   2213  CA  LEU A 143     -13.027  10.157  27.621  1.00  0.79           C  
ATOM   2214  C   LEU A 143     -13.157  11.456  26.797  1.00  0.79           C  
ATOM   2215  O   LEU A 143     -12.637  11.583  25.717  1.00  0.79           O  
ATOM   2216  CB  LEU A 143     -13.028   8.930  26.685  1.00  0.79           C  
ATOM   2217  CG  LEU A 143     -12.293   7.615  27.148  1.00  0.79           C  
ATOM   2218  CD1 LEU A 143     -12.640   6.403  26.245  1.00  0.79           C  
ATOM   2219  CD2 LEU A 143     -10.754   7.845  26.975  1.00  0.79           C  
ATOM   2220  H   LEU A 143     -15.082   9.956  28.280  1.00  0.00           H  
ATOM   2221  HA  LEU A 143     -12.046  10.280  28.080  1.00  0.00           H  
ATOM   2222  HB2 LEU A 143     -14.052   8.631  26.461  1.00  0.00           H  
ATOM   2223  HB3 LEU A 143     -12.730   9.142  25.658  1.00  0.00           H  
ATOM   2224  HG  LEU A 143     -12.446   7.422  28.210  1.00  0.00           H  
ATOM   2225 HD11 LEU A 143     -12.591   5.545  26.915  1.00  0.00           H  
ATOM   2226 HD12 LEU A 143     -13.621   6.504  25.779  1.00  0.00           H  
ATOM   2227 HD13 LEU A 143     -11.936   6.212  25.434  1.00  0.00           H  
ATOM   2228 HD21 LEU A 143     -10.209   6.910  26.850  1.00  0.00           H  
ATOM   2229 HD22 LEU A 143     -10.503   8.545  26.177  1.00  0.00           H  
ATOM   2230 HD23 LEU A 143     -10.203   8.125  27.872  1.00  0.00           H  
ATOM   2231  N   GLY A 144     -13.847  12.477  27.351  1.00  0.85           N  
ATOM   2232  CA  GLY A 144     -13.691  13.894  26.999  1.00  0.85           C  
ATOM   2233  C   GLY A 144     -14.356  14.320  25.661  1.00  0.85           C  
ATOM   2234  O   GLY A 144     -14.043  15.358  25.068  1.00  0.85           O  
ATOM   2235  H   GLY A 144     -14.144  12.190  28.273  1.00  0.00           H  
ATOM   2236  HA2 GLY A 144     -14.236  14.513  27.711  1.00  0.00           H  
ATOM   2237  HA3 GLY A 144     -12.613  14.045  27.056  1.00  0.00           H  
ATOM   2238  N   VAL A 145     -15.456  13.405  25.100  1.00  0.85           N1+
ATOM   2239  CA  VAL A 145     -15.764  13.750  23.636  1.00  0.85           C  
ATOM   2240  C   VAL A 145     -17.255  13.298  23.384  1.00  0.85           C  
ATOM   2241  O   VAL A 145     -17.781  12.519  24.201  1.00  0.85           O  
ATOM   2242  CB  VAL A 145     -14.884  12.908  22.689  1.00  0.00           C  
ATOM   2243  CG1 VAL A 145     -13.403  13.310  22.780  1.00  0.00           C  
ATOM   2244  CG2 VAL A 145     -15.019  11.338  22.729  1.00  0.00           C  
ATOM   2245  H   VAL A 145     -16.219  13.748  25.665  1.00  0.00           H  
ATOM   2246  H   VAL A 145     -15.452  12.439  25.393  1.00  0.00           H  
ATOM   2247  HA  VAL A 145     -15.757  14.789  23.308  1.00  0.00           H  
ATOM   2248  HB  VAL A 145     -15.258  13.144  21.693  1.00  0.00           H  
ATOM   2249 HG11 VAL A 145     -12.841  12.988  21.904  1.00  0.00           H  
ATOM   2250 HG12 VAL A 145     -13.367  14.397  22.717  1.00  0.00           H  
ATOM   2251 HG13 VAL A 145     -12.908  12.930  23.674  1.00  0.00           H  
ATOM   2252 HG21 VAL A 145     -16.087  11.177  22.579  1.00  0.00           H  
ATOM   2253 HG22 VAL A 145     -14.529  10.769  21.938  1.00  0.00           H  
ATOM   2254 HG23 VAL A 145     -14.637  10.952  23.674  1.00  0.00           H  
ATOM   2255  N   PRO A 146     -17.936  13.759  22.289  1.00  0.86           N  
ATOM   2256  CA  PRO A 146     -19.136  13.106  21.683  1.00  0.86           C  
ATOM   2257  C   PRO A 146     -18.716  11.727  21.067  1.00  0.86           C  
ATOM   2258  O   PRO A 146     -17.586  11.593  20.630  1.00  0.86           O  
ATOM   2259  CB  PRO A 146     -19.574  14.095  20.553  1.00  0.86           C  
ATOM   2260  CG  PRO A 146     -18.337  14.842  20.266  1.00  0.86           C  
ATOM   2261  CD  PRO A 146     -17.648  14.945  21.572  1.00  0.86           C  
ATOM   2262  HA  PRO A 146     -19.903  13.025  22.453  1.00  0.00           H  
ATOM   2263  HB2 PRO A 146     -20.068  13.662  19.683  1.00  0.00           H  
ATOM   2264  HB3 PRO A 146     -20.335  14.722  21.018  1.00  0.00           H  
ATOM   2265  HG2 PRO A 146     -17.576  14.369  19.645  1.00  0.00           H  
ATOM   2266  HG3 PRO A 146     -18.437  15.852  19.868  1.00  0.00           H  
ATOM   2267  HD2 PRO A 146     -16.601  14.996  21.270  1.00  0.00           H  
ATOM   2268  HD3 PRO A 146     -17.868  15.838  22.157  1.00  0.00           H  
ATOM   2269  N   LYS A 147     -19.459  10.635  21.247  1.00  0.84           N  
ATOM   2270  CA  LYS A 147     -19.191   9.207  20.972  1.00  0.84           C  
ATOM   2271  C   LYS A 147     -18.808   8.867  19.572  1.00  0.84           C  
ATOM   2272  O   LYS A 147     -17.895   8.072  19.300  1.00  0.84           O  
ATOM   2273  CB  LYS A 147     -20.471   8.453  21.441  1.00  0.84           C  
ATOM   2274  CG  LYS A 147     -20.328   6.945  21.365  1.00  0.84           C  
ATOM   2275  CD  LYS A 147     -21.370   6.171  22.087  1.00  0.84           C  
ATOM   2276  CE  LYS A 147     -22.799   6.113  21.593  1.00  0.84           C  
ATOM   2277  NZ  LYS A 147     -23.826   6.254  22.643  1.00  0.84           N1+
ATOM   2278  H   LYS A 147     -20.436  10.738  21.480  1.00  0.00           H  
ATOM   2279  HA  LYS A 147     -18.430   8.930  21.701  1.00  0.00           H  
ATOM   2280  HB2 LYS A 147     -20.693   8.804  22.449  1.00  0.00           H  
ATOM   2281  HB3 LYS A 147     -21.242   8.874  20.796  1.00  0.00           H  
ATOM   2282  HG2 LYS A 147     -20.309   6.608  20.329  1.00  0.00           H  
ATOM   2283  HG3 LYS A 147     -19.370   6.612  21.765  1.00  0.00           H  
ATOM   2284  HD2 LYS A 147     -21.044   5.141  22.230  1.00  0.00           H  
ATOM   2285  HD3 LYS A 147     -21.404   6.499  23.126  1.00  0.00           H  
ATOM   2286  HE2 LYS A 147     -22.921   6.958  20.916  1.00  0.00           H  
ATOM   2287  HE3 LYS A 147     -22.952   5.185  21.041  1.00  0.00           H  
ATOM   2288  HZ1 LYS A 147     -24.468   5.487  22.503  1.00  0.00           H  
ATOM   2289  HZ2 LYS A 147     -23.339   6.087  23.511  1.00  0.00           H  
ATOM   2290  HZ3 LYS A 147     -24.329   7.129  22.614  1.00  0.00           H  
ATOM   2291  N   ALA A 148     -19.432   9.526  18.572  1.00  0.86           N  
ATOM   2292  CA  ALA A 148     -19.053   9.466  17.134  1.00  0.86           C  
ATOM   2293  C   ALA A 148     -17.609   9.873  16.638  1.00  0.86           C  
ATOM   2294  O   ALA A 148     -17.173   9.424  15.576  1.00  0.86           O  
ATOM   2295  CB  ALA A 148     -20.136  10.115  16.219  1.00  0.86           C  
ATOM   2296  H   ALA A 148     -20.195  10.147  18.802  1.00  0.00           H  
ATOM   2297  HA  ALA A 148     -19.105   8.402  16.903  1.00  0.00           H  
ATOM   2298  HB1 ALA A 148     -19.883  10.145  15.159  1.00  0.00           H  
ATOM   2299  HB2 ALA A 148     -21.081   9.607  16.409  1.00  0.00           H  
ATOM   2300  HB3 ALA A 148     -20.251  11.179  16.430  1.00  0.00           H  
ATOM   2301  N   ILE A 149     -16.952  10.627  17.529  1.00  0.84           N  
ATOM   2302  CA  ILE A 149     -15.533  10.872  17.310  1.00  0.84           C  
ATOM   2303  C   ILE A 149     -14.614   9.615  17.544  1.00  0.84           C  
ATOM   2304  O   ILE A 149     -13.787   9.299  16.697  1.00  0.84           O  
ATOM   2305  CB  ILE A 149     -15.143  12.102  18.313  1.00  0.84           C  
ATOM   2306  CG1 ILE A 149     -15.620  13.440  17.708  1.00  0.84           C  
ATOM   2307  CG2 ILE A 149     -13.743  12.252  18.759  1.00  0.84           C  
ATOM   2308  CD1 ILE A 149     -14.947  14.070  16.466  1.00  0.84           C  
ATOM   2309  H   ILE A 149     -17.309  10.650  18.473  1.00  0.00           H  
ATOM   2310  HA  ILE A 149     -15.274  11.218  16.310  1.00  0.00           H  
ATOM   2311  HB  ILE A 149     -15.696  12.034  19.250  1.00  0.00           H  
ATOM   2312 HG12 ILE A 149     -16.670  13.312  17.442  1.00  0.00           H  
ATOM   2313 HG13 ILE A 149     -15.673  14.211  18.477  1.00  0.00           H  
ATOM   2314 HG21 ILE A 149     -13.554  13.140  19.363  1.00  0.00           H  
ATOM   2315 HG22 ILE A 149     -13.364  11.491  19.441  1.00  0.00           H  
ATOM   2316 HG23 ILE A 149     -13.083  12.245  17.891  1.00  0.00           H  
ATOM   2317 HD11 ILE A 149     -13.859  14.133  16.468  1.00  0.00           H  
ATOM   2318 HD12 ILE A 149     -15.237  13.540  15.559  1.00  0.00           H  
ATOM   2319 HD13 ILE A 149     -15.304  15.084  16.289  1.00  0.00           H  
ATOM   2320  N   LEU A 150     -14.908   8.782  18.566  1.00  0.83           N  
ATOM   2321  CA  LEU A 150     -14.300   7.486  18.889  1.00  0.83           C  
ATOM   2322  C   LEU A 150     -14.461   6.560  17.682  1.00  0.83           C  
ATOM   2323  O   LEU A 150     -13.494   6.001  17.139  1.00  0.83           O  
ATOM   2324  CB  LEU A 150     -14.940   6.834  20.151  1.00  0.83           C  
ATOM   2325  CG  LEU A 150     -15.021   7.646  21.451  1.00  0.83           C  
ATOM   2326  CD1 LEU A 150     -16.078   7.118  22.375  1.00  0.83           C  
ATOM   2327  CD2 LEU A 150     -13.612   7.817  22.117  1.00  0.83           C  
ATOM   2328  H   LEU A 150     -15.790   9.008  19.003  1.00  0.00           H  
ATOM   2329  HA  LEU A 150     -13.240   7.620  19.107  1.00  0.00           H  
ATOM   2330  HB2 LEU A 150     -15.900   6.426  19.836  1.00  0.00           H  
ATOM   2331  HB3 LEU A 150     -14.523   5.846  20.344  1.00  0.00           H  
ATOM   2332  HG  LEU A 150     -15.269   8.683  21.222  1.00  0.00           H  
ATOM   2333 HD11 LEU A 150     -15.683   6.676  23.289  1.00  0.00           H  
ATOM   2334 HD12 LEU A 150     -16.581   7.964  22.844  1.00  0.00           H  
ATOM   2335 HD13 LEU A 150     -16.814   6.475  21.892  1.00  0.00           H  
ATOM   2336 HD21 LEU A 150     -13.508   7.271  23.054  1.00  0.00           H  
ATOM   2337 HD22 LEU A 150     -12.804   7.505  21.456  1.00  0.00           H  
ATOM   2338 HD23 LEU A 150     -13.324   8.849  22.322  1.00  0.00           H  
ATOM   2339  N   GLU A 151     -15.723   6.366  17.236  1.00  0.82           N  
ATOM   2340  CA  GLU A 151     -16.132   5.546  16.081  1.00  0.82           C  
ATOM   2341  C   GLU A 151     -15.471   5.818  14.723  1.00  0.82           C  
ATOM   2342  O   GLU A 151     -14.923   4.928  14.088  1.00  0.82           O  
ATOM   2343  CB  GLU A 151     -17.675   5.584  16.042  1.00  0.82           C  
ATOM   2344  CG  GLU A 151     -18.549   5.102  17.221  1.00  0.82           C  
ATOM   2345  CD  GLU A 151     -20.007   5.422  17.192  1.00  0.82           C  
ATOM   2346  OE1 GLU A 151     -20.560   5.589  16.036  1.00  0.82           O1-
ATOM   2347  OE2 GLU A 151     -20.683   5.530  18.255  1.00  0.82           O1-
ATOM   2348  H   GLU A 151     -16.476   6.867  17.686  1.00  0.00           H  
ATOM   2349  HA  GLU A 151     -15.741   4.573  16.377  1.00  0.00           H  
ATOM   2350  HB2 GLU A 151     -18.093   6.565  15.817  1.00  0.00           H  
ATOM   2351  HB3 GLU A 151     -17.982   5.056  15.139  1.00  0.00           H  
ATOM   2352  HG2 GLU A 151     -18.449   4.035  17.422  1.00  0.00           H  
ATOM   2353  HG3 GLU A 151     -18.249   5.600  18.143  1.00  0.00           H  
ATOM   2354  N   TYR A 152     -15.755   7.068  14.186  1.00  0.81           N  
ATOM   2355  CA  TYR A 152     -15.565   7.445  12.733  1.00  0.81           C  
ATOM   2356  C   TYR A 152     -14.202   8.148  12.515  1.00  0.81           C  
ATOM   2357  O   TYR A 152     -13.565   7.953  11.479  1.00  0.81           O  
ATOM   2358  CB  TYR A 152     -16.684   8.362  12.275  1.00  0.81           C  
ATOM   2359  CG  TYR A 152     -18.157   7.769  12.319  1.00  0.81           C  
ATOM   2360  CD1 TYR A 152     -18.378   6.442  12.048  1.00  0.81           C  
ATOM   2361  CD2 TYR A 152     -19.251   8.566  12.593  1.00  0.81           C  
ATOM   2362  CE1 TYR A 152     -19.679   5.861  12.126  1.00  0.81           C  
ATOM   2363  CE2 TYR A 152     -20.563   8.014  12.773  1.00  0.81           C  
ATOM   2364  CZ  TYR A 152     -20.795   6.617  12.519  1.00  0.81           C  
ATOM   2365  OH  TYR A 152     -22.116   6.243  12.515  1.00  0.81           O  
ATOM   2366  H   TYR A 152     -16.278   7.678  14.798  1.00  0.00           H  
ATOM   2367  HA  TYR A 152     -15.496   6.537  12.135  1.00  0.00           H  
ATOM   2368  HB2 TYR A 152     -16.738   9.168  13.006  1.00  0.00           H  
ATOM   2369  HB3 TYR A 152     -16.432   8.825  11.321  1.00  0.00           H  
ATOM   2370  HD1 TYR A 152     -17.594   5.823  11.639  1.00  0.00           H  
ATOM   2371  HD2 TYR A 152     -19.044   9.614  12.753  1.00  0.00           H  
ATOM   2372  HE1 TYR A 152     -19.887   4.843  11.830  1.00  0.00           H  
ATOM   2373  HE2 TYR A 152     -21.485   8.535  12.980  1.00  0.00           H  
ATOM   2374  HH  TYR A 152     -22.821   6.848  12.757  1.00  0.00           H  
ATOM   2375  N   VAL A 153     -13.728   8.856  13.481  1.00  0.82           N  
ATOM   2376  CA  VAL A 153     -12.463   9.616  13.409  1.00  0.82           C  
ATOM   2377  C   VAL A 153     -11.349   8.833  14.099  1.00  0.82           C  
ATOM   2378  O   VAL A 153     -10.372   8.448  13.414  1.00  0.82           O  
ATOM   2379  CB  VAL A 153     -12.759  11.039  13.916  1.00  0.82           C  
ATOM   2380  CG1 VAL A 153     -11.526  11.910  14.168  1.00  0.82           C  
ATOM   2381  CG2 VAL A 153     -13.861  11.830  13.078  1.00  0.82           C  
ATOM   2382  H   VAL A 153     -14.341   8.891  14.283  1.00  0.00           H  
ATOM   2383  HA  VAL A 153     -12.117   9.716  12.380  1.00  0.00           H  
ATOM   2384  HB  VAL A 153     -13.196  10.929  14.908  1.00  0.00           H  
ATOM   2385 HG11 VAL A 153     -11.653  12.983  14.024  1.00  0.00           H  
ATOM   2386 HG12 VAL A 153     -11.239  11.885  15.219  1.00  0.00           H  
ATOM   2387 HG13 VAL A 153     -10.712  11.427  13.627  1.00  0.00           H  
ATOM   2388 HG21 VAL A 153     -14.125  12.853  13.347  1.00  0.00           H  
ATOM   2389 HG22 VAL A 153     -13.722  11.871  11.997  1.00  0.00           H  
ATOM   2390 HG23 VAL A 153     -14.804  11.304  13.227  1.00  0.00           H  
ATOM   2391  N   ILE A 154     -11.483   8.465  15.369  1.00  0.78           N  
ATOM   2392  CA  ILE A 154     -10.448   7.942  16.230  1.00  0.78           C  
ATOM   2393  C   ILE A 154     -10.028   6.513  15.856  1.00  0.78           C  
ATOM   2394  O   ILE A 154      -9.029   6.328  15.172  1.00  0.78           O  
ATOM   2395  CB  ILE A 154     -10.652   8.254  17.717  1.00  0.78           C  
ATOM   2396  CG1 ILE A 154     -10.668   9.798  17.978  1.00  0.78           C  
ATOM   2397  CG2 ILE A 154      -9.503   7.605  18.506  1.00  0.78           C  
ATOM   2398  CD1 ILE A 154     -10.909  10.065  19.426  1.00  0.78           C  
ATOM   2399  H   ILE A 154     -12.271   8.839  15.879  1.00  0.00           H  
ATOM   2400  HA  ILE A 154      -9.558   8.529  16.001  1.00  0.00           H  
ATOM   2401  HB  ILE A 154     -11.587   7.817  18.067  1.00  0.00           H  
ATOM   2402 HG12 ILE A 154      -9.677  10.221  17.814  1.00  0.00           H  
ATOM   2403 HG13 ILE A 154     -11.297  10.402  17.324  1.00  0.00           H  
ATOM   2404 HG21 ILE A 154      -9.278   6.553  18.329  1.00  0.00           H  
ATOM   2405 HG22 ILE A 154      -8.633   8.235  18.318  1.00  0.00           H  
ATOM   2406 HG23 ILE A 154      -9.723   7.577  19.573  1.00  0.00           H  
ATOM   2407 HD11 ILE A 154      -9.999   9.866  19.992  1.00  0.00           H  
ATOM   2408 HD12 ILE A 154     -11.071  11.109  19.694  1.00  0.00           H  
ATOM   2409 HD13 ILE A 154     -11.651   9.360  19.800  1.00  0.00           H  
ATOM   2410  N   PHE A 155     -10.808   5.483  16.276  1.00  0.80           N  
ATOM   2411  CA  PHE A 155     -10.518   4.079  16.219  1.00  0.80           C  
ATOM   2412  C   PHE A 155     -11.078   3.443  14.956  1.00  0.80           C  
ATOM   2413  O   PHE A 155     -11.771   2.417  15.121  1.00  0.80           O  
ATOM   2414  CB  PHE A 155     -11.001   3.320  17.532  1.00  0.80           C  
ATOM   2415  CG  PHE A 155     -10.352   3.942  18.744  1.00  0.80           C  
ATOM   2416  CD1 PHE A 155      -8.887   4.052  18.910  1.00  0.80           C  
ATOM   2417  CD2 PHE A 155     -11.139   4.323  19.814  1.00  0.80           C  
ATOM   2418  CE1 PHE A 155      -8.396   4.485  20.152  1.00  0.80           C  
ATOM   2419  CE2 PHE A 155     -10.633   4.943  20.954  1.00  0.80           C  
ATOM   2420  CZ  PHE A 155      -9.257   4.949  21.175  1.00  0.80           C  
ATOM   2421  H   PHE A 155     -11.669   5.720  16.748  1.00  0.00           H  
ATOM   2422  HA  PHE A 155      -9.443   4.045  16.040  1.00  0.00           H  
ATOM   2423  HB2 PHE A 155     -12.071   3.492  17.654  1.00  0.00           H  
ATOM   2424  HB3 PHE A 155     -10.892   2.240  17.433  1.00  0.00           H  
ATOM   2425  HD1 PHE A 155      -8.199   3.669  18.172  1.00  0.00           H  
ATOM   2426  HD2 PHE A 155     -12.217   4.260  19.811  1.00  0.00           H  
ATOM   2427  HE1 PHE A 155      -7.344   4.548  20.389  1.00  0.00           H  
ATOM   2428  HE2 PHE A 155     -11.384   5.284  21.651  1.00  0.00           H  
ATOM   2429  HZ  PHE A 155      -8.904   5.351  22.113  1.00  0.00           H  
ATOM   2430  N   CYS A 156     -11.034   4.227  13.833  1.00  0.83           N  
ATOM   2431  CA  CYS A 156     -11.667   3.746  12.624  1.00  0.83           C  
ATOM   2432  C   CYS A 156     -10.716   2.863  11.860  1.00  0.83           C  
ATOM   2433  O   CYS A 156      -9.575   3.238  11.584  1.00  0.83           O  
ATOM   2434  CB  CYS A 156     -12.128   5.026  11.900  1.00  0.83           C  
ATOM   2435  SG  CYS A 156     -12.974   4.681  10.289  1.00  0.83           S  
ATOM   2436  H   CYS A 156     -10.517   5.094  13.865  1.00  0.00           H  
ATOM   2437  HA  CYS A 156     -12.546   3.128  12.809  1.00  0.00           H  
ATOM   2438  HB2 CYS A 156     -12.853   5.591  12.487  1.00  0.00           H  
ATOM   2439  HB3 CYS A 156     -11.338   5.746  11.686  1.00  0.00           H  
ATOM   2440  HG  CYS A 156     -12.454   5.751   9.682  1.00  0.00           H  
ATOM   2441  N   HIS A 157     -11.198   1.700  11.518  1.00  0.80           N  
ATOM   2442  CA  HIS A 157     -10.629   0.501  10.794  1.00  0.80           C  
ATOM   2443  C   HIS A 157     -10.177   0.734   9.300  1.00  0.80           C  
ATOM   2444  O   HIS A 157     -10.873   1.523   8.631  1.00  0.80           O  
ATOM   2445  CB  HIS A 157     -11.735  -0.593  10.791  1.00  0.80           C  
ATOM   2446  CG  HIS A 157     -11.397  -2.057  10.619  1.00  0.80           C  
ATOM   2447  CD2 HIS A 157     -11.766  -3.046  11.481  1.00  0.80           C  
ATOM   2448  ND1 HIS A 157     -11.070  -2.664   9.359  1.00  0.80           N  
ATOM   2449  CE1 HIS A 157     -10.998  -3.954   9.642  1.00  0.80           C  
ATOM   2450  NE2 HIS A 157     -11.381  -4.260  10.848  1.00  0.80           N  
ATOM   2451  H   HIS A 157     -12.104   1.501  11.917  1.00  0.00           H  
ATOM   2452  HA  HIS A 157      -9.711   0.194  11.294  1.00  0.00           H  
ATOM   2453  HB2 HIS A 157     -12.138  -0.605  11.804  1.00  0.00           H  
ATOM   2454  HB3 HIS A 157     -12.511  -0.184  10.143  1.00  0.00           H  
ATOM   2455  HD2 HIS A 157     -12.318  -3.038  12.409  1.00  0.00           H  
ATOM   2456  HE1 HIS A 157     -10.606  -4.607   8.877  1.00  0.00           H  
ATOM   2457  HE2 HIS A 157     -11.559  -5.179  11.227  1.00  0.00           H  
ATOM   2458  N   GLN A 158      -9.204  -0.068   8.834  1.00  0.78           N  
ATOM   2459  CA  GLN A 158      -8.661  -0.061   7.431  1.00  0.78           C  
ATOM   2460  C   GLN A 158      -9.771  -0.179   6.323  1.00  0.78           C  
ATOM   2461  O   GLN A 158      -9.628   0.528   5.314  1.00  0.78           O  
ATOM   2462  CB  GLN A 158      -7.617  -1.255   7.315  1.00  0.78           C  
ATOM   2463  CG  GLN A 158      -6.138  -0.874   7.115  1.00  0.78           C  
ATOM   2464  CD  GLN A 158      -5.360  -2.229   7.024  1.00  0.78           C  
ATOM   2465  NE2 GLN A 158      -4.553  -2.400   5.948  1.00  0.78           N  
ATOM   2466  OE1 GLN A 158      -5.508  -3.020   7.930  1.00  0.78           O  
ATOM   2467  H   GLN A 158      -8.574  -0.534   9.471  1.00  0.00           H  
ATOM   2468  HA  GLN A 158      -8.154   0.901   7.355  1.00  0.00           H  
ATOM   2469  HB2 GLN A 158      -7.674  -1.814   8.249  1.00  0.00           H  
ATOM   2470  HB3 GLN A 158      -7.924  -1.992   6.573  1.00  0.00           H  
ATOM   2471  HG2 GLN A 158      -5.979  -0.319   6.191  1.00  0.00           H  
ATOM   2472  HG3 GLN A 158      -5.753  -0.233   7.908  1.00  0.00           H  
ATOM   2473 HE21 GLN A 158      -4.515  -1.688   5.233  1.00  0.00           H  
ATOM   2474 HE22 GLN A 158      -3.910  -3.178   5.968  1.00  0.00           H  
ATOM   2475  N   GLU A 159     -10.814  -0.976   6.598  1.00  0.79           N  
ATOM   2476  CA  GLU A 159     -11.809  -1.190   5.565  1.00  0.79           C  
ATOM   2477  C   GLU A 159     -12.946  -0.203   5.651  1.00  0.79           C  
ATOM   2478  O   GLU A 159     -13.838  -0.185   4.809  1.00  0.79           O  
ATOM   2479  CB  GLU A 159     -12.377  -2.623   5.676  1.00  0.79           C  
ATOM   2480  CG  GLU A 159     -11.405  -3.742   5.091  1.00  0.79           C  
ATOM   2481  CD  GLU A 159     -11.305  -3.675   3.599  1.00  0.79           C  
ATOM   2482  OE1 GLU A 159     -10.202  -3.554   3.092  1.00  0.79           O1-
ATOM   2483  OE2 GLU A 159     -12.350  -3.544   2.895  1.00  0.79           O1-
ATOM   2484  H   GLU A 159     -10.922  -1.444   7.487  1.00  0.00           H  
ATOM   2485  HA  GLU A 159     -11.311  -1.102   4.600  1.00  0.00           H  
ATOM   2486  HB2 GLU A 159     -12.478  -2.926   6.718  1.00  0.00           H  
ATOM   2487  HB3 GLU A 159     -13.393  -2.750   5.302  1.00  0.00           H  
ATOM   2488  HG2 GLU A 159     -10.434  -3.530   5.538  1.00  0.00           H  
ATOM   2489  HG3 GLU A 159     -11.736  -4.756   5.318  1.00  0.00           H  
ATOM   2490  N   ASP A 160     -12.931   0.703   6.655  1.00  0.81           N  
ATOM   2491  CA  ASP A 160     -13.963   1.774   6.919  1.00  0.81           C  
ATOM   2492  C   ASP A 160     -13.485   3.145   6.823  1.00  0.81           C  
ATOM   2493  O   ASP A 160     -14.340   4.033   6.529  1.00  0.81           O  
ATOM   2494  CB  ASP A 160     -14.687   1.615   8.269  1.00  0.81           C  
ATOM   2495  CG  ASP A 160     -16.204   1.740   8.159  1.00  0.81           C  
ATOM   2496  OD1 ASP A 160     -16.731   2.270   7.174  1.00  0.81           O1-
ATOM   2497  OD2 ASP A 160     -16.818   1.442   9.206  1.00  0.81           O1-
ATOM   2498  H   ASP A 160     -12.122   0.700   7.260  1.00  0.00           H  
ATOM   2499  HA  ASP A 160     -14.612   1.680   6.049  1.00  0.00           H  
ATOM   2500  HB2 ASP A 160     -14.552   0.705   8.855  1.00  0.00           H  
ATOM   2501  HB3 ASP A 160     -14.273   2.368   8.940  1.00  0.00           H  
ATOM   2502  N   SER A 161     -12.200   3.382   7.166  1.00  0.79           N  
ATOM   2503  CA  SER A 161     -11.578   4.658   7.159  1.00  0.79           C  
ATOM   2504  C   SER A 161     -11.433   5.392   5.821  1.00  0.79           C  
ATOM   2505  O   SER A 161     -10.907   6.490   5.802  1.00  0.79           O  
ATOM   2506  CB  SER A 161     -10.233   4.660   7.960  1.00  0.79           C  
ATOM   2507  OG  SER A 161      -9.329   3.655   7.441  1.00  0.79           O  
ATOM   2508  H   SER A 161     -11.566   2.633   7.405  1.00  0.00           H  
ATOM   2509  HA  SER A 161     -12.211   5.344   7.722  1.00  0.00           H  
ATOM   2510  HB2 SER A 161      -9.659   5.559   7.732  1.00  0.00           H  
ATOM   2511  HB3 SER A 161     -10.444   4.689   9.029  1.00  0.00           H  
ATOM   2512  HG  SER A 161      -9.614   2.878   7.926  1.00  0.00           H  
ATOM   2513  N   LEU A 162     -12.077   4.835   4.760  1.00  0.76           N  
ATOM   2514  CA  LEU A 162     -12.296   5.450   3.438  1.00  0.76           C  
ATOM   2515  C   LEU A 162     -13.683   6.267   3.355  1.00  0.76           C  
ATOM   2516  O   LEU A 162     -14.043   6.753   2.309  1.00  0.76           O  
ATOM   2517  CB  LEU A 162     -12.161   4.298   2.395  1.00  0.76           C  
ATOM   2518  CG  LEU A 162     -10.781   3.558   2.196  1.00  0.76           C  
ATOM   2519  CD1 LEU A 162     -10.920   2.519   1.074  1.00  0.76           C  
ATOM   2520  CD2 LEU A 162      -9.460   4.413   1.989  1.00  0.76           C  
ATOM   2521  H   LEU A 162     -12.771   4.120   4.927  1.00  0.00           H  
ATOM   2522  HA  LEU A 162     -11.531   6.181   3.176  1.00  0.00           H  
ATOM   2523  HB2 LEU A 162     -12.915   3.524   2.540  1.00  0.00           H  
ATOM   2524  HB3 LEU A 162     -12.508   4.714   1.449  1.00  0.00           H  
ATOM   2525  HG  LEU A 162     -10.633   2.903   3.054  1.00  0.00           H  
ATOM   2526 HD11 LEU A 162     -10.312   2.784   0.210  1.00  0.00           H  
ATOM   2527 HD12 LEU A 162     -10.691   1.477   1.298  1.00  0.00           H  
ATOM   2528 HD13 LEU A 162     -11.950   2.383   0.743  1.00  0.00           H  
ATOM   2529 HD21 LEU A 162      -9.612   5.492   2.022  1.00  0.00           H  
ATOM   2530 HD22 LEU A 162      -8.736   4.198   2.776  1.00  0.00           H  
ATOM   2531 HD23 LEU A 162      -8.930   4.244   1.051  1.00  0.00           H  
ATOM   2532  N   TRP A 163     -14.403   6.315   4.482  1.00  0.76           N  
ATOM   2533  CA  TRP A 163     -15.717   6.976   4.625  1.00  0.76           C  
ATOM   2534  C   TRP A 163     -15.912   8.390   4.094  1.00  0.76           C  
ATOM   2535  O   TRP A 163     -16.923   8.628   3.404  1.00  0.76           O  
ATOM   2536  CB  TRP A 163     -16.322   6.715   6.058  1.00  0.76           C  
ATOM   2537  CG  TRP A 163     -15.822   7.582   7.159  1.00  0.76           C  
ATOM   2538  CD1 TRP A 163     -14.955   7.275   8.099  1.00  0.76           C  
ATOM   2539  CD2 TRP A 163     -16.276   8.948   7.512  1.00  0.76           C  
ATOM   2540  CE2 TRP A 163     -15.600   9.370   8.726  1.00  0.76           C  
ATOM   2541  CE3 TRP A 163     -17.191   9.852   6.911  1.00  0.76           C  
ATOM   2542  NE1 TRP A 163     -14.805   8.262   9.032  1.00  0.76           N  
ATOM   2543  CZ2 TRP A 163     -15.999  10.498   9.406  1.00  0.76           C  
ATOM   2544  CZ3 TRP A 163     -17.449  11.097   7.511  1.00  0.76           C  
ATOM   2545  CH2 TRP A 163     -16.844  11.449   8.749  1.00  0.76           C  
ATOM   2546  H   TRP A 163     -14.127   5.728   5.256  1.00  0.00           H  
ATOM   2547  HA  TRP A 163     -16.209   6.214   4.020  1.00  0.00           H  
ATOM   2548  HB2 TRP A 163     -17.395   6.905   6.108  1.00  0.00           H  
ATOM   2549  HB3 TRP A 163     -16.227   5.652   6.277  1.00  0.00           H  
ATOM   2550  HD1 TRP A 163     -14.396   6.356   7.998  1.00  0.00           H  
ATOM   2551  HE1 TRP A 163     -14.294   8.131   9.893  1.00  0.00           H  
ATOM   2552  HE3 TRP A 163     -17.776   9.617   6.034  1.00  0.00           H  
ATOM   2553  HZ2 TRP A 163     -15.578  10.652  10.388  1.00  0.00           H  
ATOM   2554  HZ3 TRP A 163     -18.037  11.853   7.012  1.00  0.00           H  
ATOM   2555  HH2 TRP A 163     -17.216  12.350   9.214  1.00  0.00           H  
ATOM   2556  N   PRO A 164     -14.939   9.324   4.218  1.00  0.81           N  
ATOM   2557  CA  PRO A 164     -15.169  10.713   3.697  1.00  0.81           C  
ATOM   2558  C   PRO A 164     -15.317  10.950   2.160  1.00  0.81           C  
ATOM   2559  O   PRO A 164     -15.735  12.062   1.801  1.00  0.81           O  
ATOM   2560  CB  PRO A 164     -14.019  11.575   4.300  1.00  0.81           C  
ATOM   2561  CG  PRO A 164     -13.562  10.742   5.524  1.00  0.81           C  
ATOM   2562  CD  PRO A 164     -13.785   9.293   5.060  1.00  0.81           C  
ATOM   2563  HA  PRO A 164     -16.056  11.110   4.191  1.00  0.00           H  
ATOM   2564  HB2 PRO A 164     -13.210  11.588   3.569  1.00  0.00           H  
ATOM   2565  HB3 PRO A 164     -14.362  12.582   4.539  1.00  0.00           H  
ATOM   2566  HG2 PRO A 164     -12.494  10.902   5.674  1.00  0.00           H  
ATOM   2567  HG3 PRO A 164     -14.178  10.918   6.407  1.00  0.00           H  
ATOM   2568  HD2 PRO A 164     -12.919   8.980   4.476  1.00  0.00           H  
ATOM   2569  HD3 PRO A 164     -13.951   8.542   5.832  1.00  0.00           H  
ATOM   2570  N   LEU A 165     -14.978   9.992   1.322  1.00  0.77           N  
ATOM   2571  CA  LEU A 165     -15.166  10.019  -0.157  1.00  0.77           C  
ATOM   2572  C   LEU A 165     -15.990   8.830  -0.763  1.00  0.77           C  
ATOM   2573  O   LEU A 165     -15.867   8.553  -1.972  1.00  0.77           O  
ATOM   2574  CB  LEU A 165     -13.728  10.207  -0.765  1.00  0.77           C  
ATOM   2575  CG  LEU A 165     -13.051  11.567  -0.331  1.00  0.77           C  
ATOM   2576  CD1 LEU A 165     -11.593  11.618  -0.759  1.00  0.77           C  
ATOM   2577  CD2 LEU A 165     -13.828  12.646  -1.003  1.00  0.77           C  
ATOM   2578  H   LEU A 165     -14.404   9.221   1.633  1.00  0.00           H  
ATOM   2579  HA  LEU A 165     -15.728  10.906  -0.449  1.00  0.00           H  
ATOM   2580  HB2 LEU A 165     -13.033   9.454  -0.393  1.00  0.00           H  
ATOM   2581  HB3 LEU A 165     -13.852  10.034  -1.835  1.00  0.00           H  
ATOM   2582  HG  LEU A 165     -13.073  11.637   0.756  1.00  0.00           H  
ATOM   2583 HD11 LEU A 165     -11.344  10.558  -0.715  1.00  0.00           H  
ATOM   2584 HD12 LEU A 165     -11.627  11.940  -1.800  1.00  0.00           H  
ATOM   2585 HD13 LEU A 165     -10.987  12.160  -0.033  1.00  0.00           H  
ATOM   2586 HD21 LEU A 165     -14.575  13.073  -0.334  1.00  0.00           H  
ATOM   2587 HD22 LEU A 165     -13.270  13.491  -1.406  1.00  0.00           H  
ATOM   2588 HD23 LEU A 165     -14.470  12.422  -1.854  1.00  0.00           H  
ATOM   2589  N   SER A 166     -16.704   8.110   0.098  1.00  0.81           N  
ATOM   2590  CA  SER A 166     -17.861   7.281  -0.225  1.00  0.81           C  
ATOM   2591  C   SER A 166     -19.067   8.193  -0.740  1.00  0.81           C  
ATOM   2592  O   SER A 166     -18.990   9.427  -0.601  1.00  0.81           O  
ATOM   2593  CB  SER A 166     -18.166   6.296   0.831  1.00  0.81           C  
ATOM   2594  OG  SER A 166     -18.677   6.978   2.049  1.00  0.81           O  
ATOM   2595  H   SER A 166     -16.713   8.340   1.082  1.00  0.00           H  
ATOM   2596  HA  SER A 166     -17.557   6.699  -1.095  1.00  0.00           H  
ATOM   2597  HB2 SER A 166     -18.914   5.597   0.455  1.00  0.00           H  
ATOM   2598  HB3 SER A 166     -17.243   5.775   1.087  1.00  0.00           H  
ATOM   2599  HG  SER A 166     -18.098   7.723   2.225  1.00  0.00           H  
ATOM   2600  N   GLU A 167     -20.149   7.537  -1.215  1.00  0.80           N  
ATOM   2601  CA  GLU A 167     -21.402   8.140  -1.610  1.00  0.80           C  
ATOM   2602  C   GLU A 167     -21.901   9.210  -0.525  1.00  0.80           C  
ATOM   2603  O   GLU A 167     -22.046   8.843   0.641  1.00  0.80           O  
ATOM   2604  CB  GLU A 167     -22.472   7.062  -1.871  1.00  0.80           C  
ATOM   2605  CG  GLU A 167     -22.845   6.083  -0.800  1.00  0.80           C  
ATOM   2606  CD  GLU A 167     -21.976   4.861  -0.705  1.00  0.80           C  
ATOM   2607  OE1 GLU A 167     -20.883   4.885  -1.269  1.00  0.80           O1-
ATOM   2608  OE2 GLU A 167     -22.267   3.790  -0.180  1.00  0.80           O1-
ATOM   2609  H   GLU A 167     -20.069   6.533  -1.296  1.00  0.00           H  
ATOM   2610  HA  GLU A 167     -21.215   8.687  -2.534  1.00  0.00           H  
ATOM   2611  HB2 GLU A 167     -23.378   7.576  -2.191  1.00  0.00           H  
ATOM   2612  HB3 GLU A 167     -22.311   6.474  -2.775  1.00  0.00           H  
ATOM   2613  HG2 GLU A 167     -22.716   6.482   0.206  1.00  0.00           H  
ATOM   2614  HG3 GLU A 167     -23.887   5.791  -0.933  1.00  0.00           H  
ATOM   2615  N   PRO A 168     -22.052  10.515  -0.967  1.00  0.84           N  
ATOM   2616  CA  PRO A 168     -22.333  11.749  -0.169  1.00  0.84           C  
ATOM   2617  C   PRO A 168     -23.279  11.743   1.020  1.00  0.84           C  
ATOM   2618  O   PRO A 168     -23.126  12.478   1.993  1.00  0.84           O  
ATOM   2619  CB  PRO A 168     -22.722  12.844  -1.170  1.00  0.84           C  
ATOM   2620  CG  PRO A 168     -21.974  12.509  -2.398  1.00  0.84           C  
ATOM   2621  CD  PRO A 168     -21.949  11.008  -2.396  1.00  0.84           C  
ATOM   2622  HA  PRO A 168     -21.372  12.007   0.275  1.00  0.00           H  
ATOM   2623  HB2 PRO A 168     -23.793  12.779  -1.363  1.00  0.00           H  
ATOM   2624  HB3 PRO A 168     -22.369  13.817  -0.828  1.00  0.00           H  
ATOM   2625  HG2 PRO A 168     -22.202  12.988  -3.351  1.00  0.00           H  
ATOM   2626  HG3 PRO A 168     -20.979  12.863  -2.128  1.00  0.00           H  
ATOM   2627  HD2 PRO A 168     -22.763  10.468  -2.878  1.00  0.00           H  
ATOM   2628  HD3 PRO A 168     -21.046  10.712  -2.931  1.00  0.00           H  
ATOM   2629  N   SER A 169     -24.261  10.821   1.017  1.00  0.84           N  
ATOM   2630  CA  SER A 169     -25.290  10.622   2.030  1.00  0.84           C  
ATOM   2631  C   SER A 169     -24.734   9.868   3.283  1.00  0.84           C  
ATOM   2632  O   SER A 169     -25.040  10.120   4.451  1.00  0.84           O  
ATOM   2633  CB  SER A 169     -26.442   9.821   1.405  1.00  0.84           C  
ATOM   2634  OG  SER A 169     -26.957  10.574   0.317  1.00  0.84           O  
ATOM   2635  H   SER A 169     -24.329  10.359   0.121  1.00  0.00           H  
ATOM   2636  HA  SER A 169     -25.672  11.595   2.339  1.00  0.00           H  
ATOM   2637  HB2 SER A 169     -26.209   8.784   1.163  1.00  0.00           H  
ATOM   2638  HB3 SER A 169     -27.215   9.774   2.172  1.00  0.00           H  
ATOM   2639  HG  SER A 169     -26.986  11.498   0.576  1.00  0.00           H  
ATOM   2640  N   ASN A 170     -23.766   8.988   2.999  1.00  0.84           N  
ATOM   2641  CA  ASN A 170     -23.054   8.193   4.062  1.00  0.84           C  
ATOM   2642  C   ASN A 170     -21.963   9.063   4.743  1.00  0.84           C  
ATOM   2643  O   ASN A 170     -21.639   9.019   5.939  1.00  0.84           O  
ATOM   2644  CB  ASN A 170     -22.464   6.838   3.531  1.00  0.84           C  
ATOM   2645  CG  ASN A 170     -21.635   6.021   4.521  1.00  0.84           C  
ATOM   2646  ND2 ASN A 170     -20.447   5.495   4.070  1.00  0.84           N  
ATOM   2647  OD1 ASN A 170     -22.033   5.723   5.605  1.00  0.84           O  
ATOM   2648  H   ASN A 170     -23.480   8.941   2.032  1.00  0.00           H  
ATOM   2649  HA  ASN A 170     -23.826   7.964   4.797  1.00  0.00           H  
ATOM   2650  HB2 ASN A 170     -23.303   6.203   3.245  1.00  0.00           H  
ATOM   2651  HB3 ASN A 170     -21.937   6.937   2.582  1.00  0.00           H  
ATOM   2652 HD21 ASN A 170     -20.007   5.797   3.212  1.00  0.00           H  
ATOM   2653 HD22 ASN A 170     -19.938   4.906   4.713  1.00  0.00           H  
ATOM   2654  N   LEU A 171     -21.412   9.888   3.871  1.00  0.83           N  
ATOM   2655  CA  LEU A 171     -20.519  10.984   4.375  1.00  0.83           C  
ATOM   2656  C   LEU A 171     -21.352  11.985   5.220  1.00  0.83           C  
ATOM   2657  O   LEU A 171     -20.795  12.416   6.252  1.00  0.83           O  
ATOM   2658  CB  LEU A 171     -19.759  11.578   3.113  1.00  0.83           C  
ATOM   2659  CG  LEU A 171     -19.516  13.080   3.076  1.00  0.83           C  
ATOM   2660  CD1 LEU A 171     -18.498  13.522   4.154  1.00  0.83           C  
ATOM   2661  CD2 LEU A 171     -19.064  13.616   1.703  1.00  0.83           C  
ATOM   2662  H   LEU A 171     -21.561   9.683   2.894  1.00  0.00           H  
ATOM   2663  HA  LEU A 171     -19.770  10.574   5.052  1.00  0.00           H  
ATOM   2664  HB2 LEU A 171     -18.822  11.054   2.925  1.00  0.00           H  
ATOM   2665  HB3 LEU A 171     -20.386  11.422   2.235  1.00  0.00           H  
ATOM   2666  HG  LEU A 171     -20.454  13.596   3.278  1.00  0.00           H  
ATOM   2667 HD11 LEU A 171     -18.936  14.386   4.654  1.00  0.00           H  
ATOM   2668 HD12 LEU A 171     -18.270  12.767   4.906  1.00  0.00           H  
ATOM   2669 HD13 LEU A 171     -17.556  13.887   3.744  1.00  0.00           H  
ATOM   2670 HD21 LEU A 171     -18.384  14.467   1.726  1.00  0.00           H  
ATOM   2671 HD22 LEU A 171     -18.560  12.824   1.149  1.00  0.00           H  
ATOM   2672 HD23 LEU A 171     -19.928  13.951   1.130  1.00  0.00           H  
ATOM   2673  N   LYS A 172     -22.641  12.273   4.837  1.00  0.82           N  
ATOM   2674  CA  LYS A 172     -23.509  13.130   5.637  1.00  0.82           C  
ATOM   2675  C   LYS A 172     -23.885  12.439   6.977  1.00  0.82           C  
ATOM   2676  O   LYS A 172     -23.707  13.050   8.008  1.00  0.82           O  
ATOM   2677  CB  LYS A 172     -24.741  13.543   4.807  1.00  0.82           C  
ATOM   2678  CG  LYS A 172     -25.764  14.310   5.648  1.00  0.82           C  
ATOM   2679  CD  LYS A 172     -27.082  14.737   4.981  1.00  0.82           C  
ATOM   2680  CE  LYS A 172     -28.156  15.109   5.919  1.00  0.82           C  
ATOM   2681  NZ  LYS A 172     -27.741  15.953   7.001  1.00  0.82           N1+
ATOM   2682  H   LYS A 172     -23.055  12.102   3.932  1.00  0.00           H  
ATOM   2683  HA  LYS A 172     -23.011  14.074   5.856  1.00  0.00           H  
ATOM   2684  HB2 LYS A 172     -24.457  14.126   3.931  1.00  0.00           H  
ATOM   2685  HB3 LYS A 172     -25.133  12.617   4.387  1.00  0.00           H  
ATOM   2686  HG2 LYS A 172     -25.988  13.818   6.594  1.00  0.00           H  
ATOM   2687  HG3 LYS A 172     -25.243  15.214   5.962  1.00  0.00           H  
ATOM   2688  HD2 LYS A 172     -26.901  15.555   4.284  1.00  0.00           H  
ATOM   2689  HD3 LYS A 172     -27.423  13.941   4.319  1.00  0.00           H  
ATOM   2690  HE2 LYS A 172     -29.075  15.598   5.595  1.00  0.00           H  
ATOM   2691  HE3 LYS A 172     -28.593  14.198   6.329  1.00  0.00           H  
ATOM   2692  HZ1 LYS A 172     -27.242  16.807   6.796  1.00  0.00           H  
ATOM   2693  HZ2 LYS A 172     -28.469  16.160   7.670  1.00  0.00           H  
ATOM   2694  HZ3 LYS A 172     -27.064  15.403   7.509  1.00  0.00           H  
ATOM   2695  N   LYS A 173     -24.436  11.220   6.872  1.00  0.84           N  
ATOM   2696  CA  LYS A 173     -24.969  10.512   8.031  1.00  0.84           C  
ATOM   2697  C   LYS A 173     -24.054  10.307   9.223  1.00  0.84           C  
ATOM   2698  O   LYS A 173     -24.458  10.214  10.349  1.00  0.84           O  
ATOM   2699  CB  LYS A 173     -25.417   9.166   7.396  1.00  0.84           C  
ATOM   2700  CG  LYS A 173     -25.966   8.031   8.314  1.00  0.84           C  
ATOM   2701  CD  LYS A 173     -26.178   6.698   7.480  1.00  0.84           C  
ATOM   2702  CE  LYS A 173     -26.808   5.537   8.219  1.00  0.84           C  
ATOM   2703  NZ  LYS A 173     -25.812   4.901   9.083  1.00  0.84           N1+
ATOM   2704  H   LYS A 173     -24.525  10.742   5.986  1.00  0.00           H  
ATOM   2705  HA  LYS A 173     -25.882  10.992   8.384  1.00  0.00           H  
ATOM   2706  HB2 LYS A 173     -26.161   9.233   6.603  1.00  0.00           H  
ATOM   2707  HB3 LYS A 173     -24.470   8.756   7.045  1.00  0.00           H  
ATOM   2708  HG2 LYS A 173     -25.319   7.822   9.166  1.00  0.00           H  
ATOM   2709  HG3 LYS A 173     -26.860   8.362   8.842  1.00  0.00           H  
ATOM   2710  HD2 LYS A 173     -26.858   7.049   6.705  1.00  0.00           H  
ATOM   2711  HD3 LYS A 173     -25.297   6.431   6.897  1.00  0.00           H  
ATOM   2712  HE2 LYS A 173     -27.687   5.890   8.759  1.00  0.00           H  
ATOM   2713  HE3 LYS A 173     -27.252   4.816   7.532  1.00  0.00           H  
ATOM   2714  HZ1 LYS A 173     -25.399   5.553   9.734  1.00  0.00           H  
ATOM   2715  HZ2 LYS A 173     -26.172   4.112   9.601  1.00  0.00           H  
ATOM   2716  HZ3 LYS A 173     -25.092   4.439   8.546  1.00  0.00           H  
ATOM   2717  N   LYS A 174     -22.744  10.295   8.952  1.00  0.85           N  
ATOM   2718  CA  LYS A 174     -21.608  10.237   9.848  1.00  0.85           C  
ATOM   2719  C   LYS A 174     -21.288  11.664  10.506  1.00  0.85           C  
ATOM   2720  O   LYS A 174     -21.239  11.783  11.720  1.00  0.85           O  
ATOM   2721  CB  LYS A 174     -20.408   9.550   9.214  1.00  0.85           C  
ATOM   2722  CG  LYS A 174     -20.566   8.059   8.933  1.00  0.85           C  
ATOM   2723  CD  LYS A 174     -19.426   7.219   8.253  1.00  0.85           C  
ATOM   2724  CE  LYS A 174     -19.469   5.682   8.478  1.00  0.85           C  
ATOM   2725  NZ  LYS A 174     -20.768   5.015   8.094  1.00  0.85           N1+
ATOM   2726  H   LYS A 174     -22.616  10.301   7.950  1.00  0.00           H  
ATOM   2727  HA  LYS A 174     -21.830   9.591  10.698  1.00  0.00           H  
ATOM   2728  HB2 LYS A 174     -20.104  10.051   8.295  1.00  0.00           H  
ATOM   2729  HB3 LYS A 174     -19.550   9.693   9.871  1.00  0.00           H  
ATOM   2730  HG2 LYS A 174     -20.637   7.593   9.915  1.00  0.00           H  
ATOM   2731  HG3 LYS A 174     -21.465   7.841   8.357  1.00  0.00           H  
ATOM   2732  HD2 LYS A 174     -19.329   7.506   7.206  1.00  0.00           H  
ATOM   2733  HD3 LYS A 174     -18.560   7.645   8.760  1.00  0.00           H  
ATOM   2734  HE2 LYS A 174     -18.609   5.293   7.933  1.00  0.00           H  
ATOM   2735  HE3 LYS A 174     -19.291   5.498   9.537  1.00  0.00           H  
ATOM   2736  HZ1 LYS A 174     -20.966   5.186   7.118  1.00  0.00           H  
ATOM   2737  HZ2 LYS A 174     -20.558   4.027   8.091  1.00  0.00           H  
ATOM   2738  HZ3 LYS A 174     -21.457   5.186   8.813  1.00  0.00           H  
ATOM   2739  N   PHE A 175     -21.241  12.715   9.701  1.00  0.84           N  
ATOM   2740  CA  PHE A 175     -21.210  14.148  10.172  1.00  0.84           C  
ATOM   2741  C   PHE A 175     -22.427  14.610  10.945  1.00  0.84           C  
ATOM   2742  O   PHE A 175     -22.278  15.423  11.870  1.00  0.84           O  
ATOM   2743  CB  PHE A 175     -20.970  15.038   8.938  1.00  0.84           C  
ATOM   2744  CG  PHE A 175     -19.564  15.471   8.701  1.00  0.84           C  
ATOM   2745  CD1 PHE A 175     -19.218  16.797   8.945  1.00  0.84           C  
ATOM   2746  CD2 PHE A 175     -18.585  14.614   8.326  1.00  0.84           C  
ATOM   2747  CE1 PHE A 175     -17.903  17.241   8.804  1.00  0.84           C  
ATOM   2748  CE2 PHE A 175     -17.311  15.049   8.050  1.00  0.84           C  
ATOM   2749  CZ  PHE A 175     -16.908  16.364   8.345  1.00  0.84           C  
ATOM   2750  H   PHE A 175     -21.361  12.604   8.704  1.00  0.00           H  
ATOM   2751  HA  PHE A 175     -20.331  14.190  10.816  1.00  0.00           H  
ATOM   2752  HB2 PHE A 175     -21.415  14.530   8.082  1.00  0.00           H  
ATOM   2753  HB3 PHE A 175     -21.503  15.973   9.110  1.00  0.00           H  
ATOM   2754  HD1 PHE A 175     -19.939  17.453   9.409  1.00  0.00           H  
ATOM   2755  HD2 PHE A 175     -18.848  13.584   8.138  1.00  0.00           H  
ATOM   2756  HE1 PHE A 175     -17.473  18.192   9.081  1.00  0.00           H  
ATOM   2757  HE2 PHE A 175     -16.610  14.375   7.579  1.00  0.00           H  
ATOM   2758  HZ  PHE A 175     -15.882  16.697   8.393  1.00  0.00           H  
ATOM   2759  N   ASP A 176     -23.647  14.079  10.608  1.00  0.84           N  
ATOM   2760  CA  ASP A 176     -24.876  14.157  11.370  1.00  0.84           C  
ATOM   2761  C   ASP A 176     -24.830  13.826  12.827  1.00  0.84           C  
ATOM   2762  O   ASP A 176     -25.416  14.518  13.651  1.00  0.84           O  
ATOM   2763  CB  ASP A 176     -26.073  13.357  10.877  1.00  0.84           C  
ATOM   2764  CG  ASP A 176     -26.466  13.749   9.479  1.00  0.84           C  
ATOM   2765  OD1 ASP A 176     -26.188  14.848   9.026  1.00  0.84           O1-
ATOM   2766  OD2 ASP A 176     -27.173  12.944   8.756  1.00  0.84           O1-
ATOM   2767  H   ASP A 176     -23.688  13.626   9.706  1.00  0.00           H  
ATOM   2768  HA  ASP A 176     -25.189  15.199  11.441  1.00  0.00           H  
ATOM   2769  HB2 ASP A 176     -25.823  12.296  10.845  1.00  0.00           H  
ATOM   2770  HB3 ASP A 176     -26.926  13.513  11.538  1.00  0.00           H  
ATOM   2771  N   GLU A 177     -23.894  12.891  13.104  1.00  0.83           N  
ATOM   2772  CA  GLU A 177     -23.673  12.296  14.426  1.00  0.83           C  
ATOM   2773  C   GLU A 177     -22.482  13.019  15.088  1.00  0.83           C  
ATOM   2774  O   GLU A 177     -22.375  13.038  16.327  1.00  0.83           O  
ATOM   2775  CB  GLU A 177     -23.427  10.734  14.256  1.00  0.83           C  
ATOM   2776  CG  GLU A 177     -24.774  10.043  13.864  1.00  0.83           C  
ATOM   2777  CD  GLU A 177     -24.773   8.521  13.824  1.00  0.83           C  
ATOM   2778  OE1 GLU A 177     -25.769   7.863  14.321  1.00  0.83           O1-
ATOM   2779  OE2 GLU A 177     -23.848   7.915  13.236  1.00  0.83           O1-
ATOM   2780  H   GLU A 177     -23.332  12.531  12.346  1.00  0.00           H  
ATOM   2781  HA  GLU A 177     -24.468  12.499  15.144  1.00  0.00           H  
ATOM   2782  HB2 GLU A 177     -22.619  10.493  13.566  1.00  0.00           H  
ATOM   2783  HB3 GLU A 177     -22.877  10.394  15.133  1.00  0.00           H  
ATOM   2784  HG2 GLU A 177     -25.544  10.293  14.595  1.00  0.00           H  
ATOM   2785  HG3 GLU A 177     -25.066  10.468  12.903  1.00  0.00           H  
ATOM   2786  N   ILE A 178     -21.608  13.625  14.342  1.00  0.83           N  
ATOM   2787  CA  ILE A 178     -20.577  14.456  14.940  1.00  0.83           C  
ATOM   2788  C   ILE A 178     -21.137  15.807  15.507  1.00  0.83           C  
ATOM   2789  O   ILE A 178     -20.971  15.999  16.689  1.00  0.83           O  
ATOM   2790  CB  ILE A 178     -19.398  14.502  13.908  1.00  0.83           C  
ATOM   2791  CG1 ILE A 178     -18.860  13.140  13.478  1.00  0.83           C  
ATOM   2792  CG2 ILE A 178     -18.333  15.457  14.366  1.00  0.83           C  
ATOM   2793  CD1 ILE A 178     -17.934  13.149  12.268  1.00  0.83           C  
ATOM   2794  H   ILE A 178     -21.787  13.549  13.351  1.00  0.00           H  
ATOM   2795  HA  ILE A 178     -20.194  13.831  15.747  1.00  0.00           H  
ATOM   2796  HB  ILE A 178     -19.909  15.048  13.115  1.00  0.00           H  
ATOM   2797 HG12 ILE A 178     -18.268  12.807  14.330  1.00  0.00           H  
ATOM   2798 HG13 ILE A 178     -19.564  12.310  13.407  1.00  0.00           H  
ATOM   2799 HG21 ILE A 178     -18.791  16.429  14.548  1.00  0.00           H  
ATOM   2800 HG22 ILE A 178     -17.909  15.088  15.301  1.00  0.00           H  
ATOM   2801 HG23 ILE A 178     -17.534  15.661  13.654  1.00  0.00           H  
ATOM   2802 HD11 ILE A 178     -17.891  12.076  12.078  1.00  0.00           H  
ATOM   2803 HD12 ILE A 178     -18.428  13.599  11.407  1.00  0.00           H  
ATOM   2804 HD13 ILE A 178     -16.963  13.596  12.483  1.00  0.00           H  
ATOM   2805  N   PHE A 179     -21.775  16.604  14.632  1.00  0.81           N  
ATOM   2806  CA  PHE A 179     -22.171  17.992  14.921  1.00  0.81           C  
ATOM   2807  C   PHE A 179     -23.520  18.029  15.649  1.00  0.81           C  
ATOM   2808  O   PHE A 179     -24.257  19.014  15.482  1.00  0.81           O  
ATOM   2809  CB  PHE A 179     -22.169  18.879  13.652  1.00  0.81           C  
ATOM   2810  CG  PHE A 179     -20.736  19.194  13.190  1.00  0.81           C  
ATOM   2811  CD1 PHE A 179     -20.140  20.355  13.605  1.00  0.81           C  
ATOM   2812  CD2 PHE A 179     -19.981  18.255  12.440  1.00  0.81           C  
ATOM   2813  CE1 PHE A 179     -18.754  20.593  13.287  1.00  0.81           C  
ATOM   2814  CE2 PHE A 179     -18.648  18.491  12.152  1.00  0.81           C  
ATOM   2815  CZ  PHE A 179     -18.077  19.737  12.469  1.00  0.81           C  
ATOM   2816  H   PHE A 179     -21.923  16.197  13.719  1.00  0.00           H  
ATOM   2817  HA  PHE A 179     -21.486  18.376  15.677  1.00  0.00           H  
ATOM   2818  HB2 PHE A 179     -22.607  18.352  12.805  1.00  0.00           H  
ATOM   2819  HB3 PHE A 179     -22.638  19.864  13.672  1.00  0.00           H  
ATOM   2820  HD1 PHE A 179     -20.702  21.075  14.180  1.00  0.00           H  
ATOM   2821  HD2 PHE A 179     -20.429  17.378  11.995  1.00  0.00           H  
ATOM   2822  HE1 PHE A 179     -18.388  21.557  13.607  1.00  0.00           H  
ATOM   2823  HE2 PHE A 179     -18.167  17.749  11.532  1.00  0.00           H  
ATOM   2824  HZ  PHE A 179     -17.057  19.920  12.165  1.00  0.00           H  
ATOM   2825  N   GLN A 180     -23.882  16.995  16.441  1.00  0.82           N  
ATOM   2826  CA  GLN A 180     -25.212  16.729  17.017  1.00  0.82           C  
ATOM   2827  C   GLN A 180     -26.451  17.307  16.366  1.00  0.82           C  
ATOM   2828  O   GLN A 180     -27.362  17.859  17.026  1.00  0.82           O  
ATOM   2829  CB  GLN A 180     -25.150  17.176  18.543  1.00  0.82           C  
ATOM   2830  CG  GLN A 180     -24.022  16.548  19.453  1.00  0.82           C  
ATOM   2831  CD  GLN A 180     -23.610  15.115  19.043  1.00  0.82           C  
ATOM   2832  NE2 GLN A 180     -22.343  14.882  18.815  1.00  0.82           N  
ATOM   2833  OE1 GLN A 180     -24.455  14.196  19.038  1.00  0.82           O  
ATOM   2834  H   GLN A 180     -23.185  16.285  16.615  1.00  0.00           H  
ATOM   2835  HA  GLN A 180     -25.387  15.654  17.027  1.00  0.00           H  
ATOM   2836  HB2 GLN A 180     -25.149  18.263  18.619  1.00  0.00           H  
ATOM   2837  HB3 GLN A 180     -26.061  16.900  19.074  1.00  0.00           H  
ATOM   2838  HG2 GLN A 180     -23.118  17.156  19.450  1.00  0.00           H  
ATOM   2839  HG3 GLN A 180     -24.550  16.439  20.401  1.00  0.00           H  
ATOM   2840 HE21 GLN A 180     -21.616  15.523  18.532  1.00  0.00           H  
ATOM   2841 HE22 GLN A 180     -22.151  13.930  18.538  1.00  0.00           H  
ATOM   2842  N   ALA A 181     -26.571  17.168  15.034  1.00  0.82           N  
ATOM   2843  CA  ALA A 181     -27.494  18.001  14.308  1.00  0.82           C  
ATOM   2844  C   ALA A 181     -28.949  17.594  14.361  1.00  0.82           C  
ATOM   2845  O   ALA A 181     -29.782  18.477  14.694  1.00  0.82           O  
ATOM   2846  CB  ALA A 181     -27.027  17.983  12.832  1.00  0.82           C  
ATOM   2847  H   ALA A 181     -25.889  16.690  14.462  1.00  0.00           H  
ATOM   2848  HA  ALA A 181     -27.475  19.041  14.635  1.00  0.00           H  
ATOM   2849  HB1 ALA A 181     -27.133  16.993  12.388  1.00  0.00           H  
ATOM   2850  HB2 ALA A 181     -27.561  18.690  12.197  1.00  0.00           H  
ATOM   2851  HB3 ALA A 181     -25.995  18.313  12.707  1.00  0.00           H  
ATOM   2852  N   MET A 182     -29.165  16.288  14.338  1.00  0.76           N  
ATOM   2853  CA  MET A 182     -30.423  15.614  14.589  1.00  0.76           C  
ATOM   2854  C   MET A 182     -31.059  16.083  15.891  1.00  0.76           C  
ATOM   2855  O   MET A 182     -32.277  16.127  15.957  1.00  0.76           O  
ATOM   2856  CB  MET A 182     -30.274  14.094  14.497  1.00  0.76           C  
ATOM   2857  CG  MET A 182     -29.403  13.578  13.314  1.00  0.76           C  
ATOM   2858  SD  MET A 182     -29.849  14.297  11.732  1.00  0.76           S  
ATOM   2859  CE  MET A 182     -31.036  13.004  11.168  1.00  0.76           C  
ATOM   2860  H   MET A 182     -28.334  15.714  14.368  1.00  0.00           H  
ATOM   2861  HA  MET A 182     -31.124  15.792  13.774  1.00  0.00           H  
ATOM   2862  HB2 MET A 182     -29.629  13.865  15.345  1.00  0.00           H  
ATOM   2863  HB3 MET A 182     -31.204  13.530  14.577  1.00  0.00           H  
ATOM   2864  HG2 MET A 182     -28.374  13.756  13.625  1.00  0.00           H  
ATOM   2865  HG3 MET A 182     -29.430  12.495  13.191  1.00  0.00           H  
ATOM   2866  HE1 MET A 182     -31.824  12.915  11.916  1.00  0.00           H  
ATOM   2867  HE2 MET A 182     -31.545  13.330  10.262  1.00  0.00           H  
ATOM   2868  HE3 MET A 182     -30.631  11.995  11.079  1.00  0.00           H  
ATOM   2869  N   LYS A 183     -30.318  16.448  16.947  1.00  0.78           N  
ATOM   2870  CA  LYS A 183     -30.797  16.875  18.253  1.00  0.78           C  
ATOM   2871  C   LYS A 183     -30.995  18.404  18.383  1.00  0.78           C  
ATOM   2872  O   LYS A 183     -32.101  18.812  18.664  1.00  0.78           O  
ATOM   2873  CB  LYS A 183     -29.792  16.268  19.329  1.00  0.78           C  
ATOM   2874  CG  LYS A 183     -30.262  16.284  20.815  1.00  0.78           C  
ATOM   2875  CD  LYS A 183     -29.702  15.155  21.651  1.00  0.78           C  
ATOM   2876  CE  LYS A 183     -28.167  15.191  21.836  1.00  0.78           C  
ATOM   2877  NZ  LYS A 183     -27.697  14.013  22.535  1.00  0.78           N1+
ATOM   2878  H   LYS A 183     -29.359  16.670  16.720  1.00  0.00           H  
ATOM   2879  HA  LYS A 183     -31.763  16.433  18.498  1.00  0.00           H  
ATOM   2880  HB2 LYS A 183     -29.522  15.220  19.201  1.00  0.00           H  
ATOM   2881  HB3 LYS A 183     -28.832  16.757  19.161  1.00  0.00           H  
ATOM   2882  HG2 LYS A 183     -30.114  17.219  21.356  1.00  0.00           H  
ATOM   2883  HG3 LYS A 183     -31.341  16.133  20.799  1.00  0.00           H  
ATOM   2884  HD2 LYS A 183     -30.267  15.177  22.583  1.00  0.00           H  
ATOM   2885  HD3 LYS A 183     -29.973  14.135  21.377  1.00  0.00           H  
ATOM   2886  HE2 LYS A 183     -27.771  15.327  20.830  1.00  0.00           H  
ATOM   2887  HE3 LYS A 183     -27.902  16.102  22.374  1.00  0.00           H  
ATOM   2888  HZ1 LYS A 183     -27.933  14.104  23.513  1.00  0.00           H  
ATOM   2889  HZ2 LYS A 183     -28.102  13.166  22.162  1.00  0.00           H  
ATOM   2890  HZ3 LYS A 183     -26.694  13.915  22.590  1.00  0.00           H  
ATOM   2891  N   PHE A 184     -30.009  19.220  17.992  1.00  0.79           N  
ATOM   2892  CA  PHE A 184     -30.072  20.684  17.883  1.00  0.79           C  
ATOM   2893  C   PHE A 184     -31.216  21.101  16.970  1.00  0.79           C  
ATOM   2894  O   PHE A 184     -32.007  22.025  17.414  1.00  0.79           O  
ATOM   2895  CB  PHE A 184     -28.844  21.263  17.245  1.00  0.79           C  
ATOM   2896  CG  PHE A 184     -27.571  21.217  18.057  1.00  0.79           C  
ATOM   2897  CD1 PHE A 184     -26.338  20.982  17.489  1.00  0.79           C  
ATOM   2898  CD2 PHE A 184     -27.635  21.385  19.487  1.00  0.79           C  
ATOM   2899  CE1 PHE A 184     -25.199  20.948  18.291  1.00  0.79           C  
ATOM   2900  CE2 PHE A 184     -26.474  21.361  20.229  1.00  0.79           C  
ATOM   2901  CZ  PHE A 184     -25.230  21.131  19.647  1.00  0.79           C  
ATOM   2902  H   PHE A 184     -29.163  18.820  17.612  1.00  0.00           H  
ATOM   2903  HA  PHE A 184     -30.356  21.150  18.827  1.00  0.00           H  
ATOM   2904  HB2 PHE A 184     -28.608  20.634  16.386  1.00  0.00           H  
ATOM   2905  HB3 PHE A 184     -28.872  22.327  17.009  1.00  0.00           H  
ATOM   2906  HD1 PHE A 184     -26.257  20.748  16.437  1.00  0.00           H  
ATOM   2907  HD2 PHE A 184     -28.516  21.609  20.069  1.00  0.00           H  
ATOM   2908  HE1 PHE A 184     -24.318  20.669  17.731  1.00  0.00           H  
ATOM   2909  HE2 PHE A 184     -26.620  21.505  21.289  1.00  0.00           H  
ATOM   2910  HZ  PHE A 184     -24.287  20.999  20.156  1.00  0.00           H  
ATOM   2911  N   THR A 185     -31.399  20.515  15.804  1.00  0.84           N  
ATOM   2912  CA  THR A 185     -32.523  20.870  14.950  1.00  0.84           C  
ATOM   2913  C   THR A 185     -33.908  20.398  15.551  1.00  0.84           C  
ATOM   2914  O   THR A 185     -34.832  21.167  15.480  1.00  0.84           O  
ATOM   2915  CB  THR A 185     -32.324  20.426  13.434  1.00  0.84           C  
ATOM   2916  CG2 THR A 185     -31.151  21.192  12.820  1.00  0.84           C  
ATOM   2917  OG1 THR A 185     -32.011  19.071  13.325  1.00  0.84           O  
ATOM   2918  H   THR A 185     -30.756  19.802  15.492  1.00  0.00           H  
ATOM   2919  HA  THR A 185     -32.562  21.960  14.945  1.00  0.00           H  
ATOM   2920  HB  THR A 185     -33.227  20.617  12.853  1.00  0.00           H  
ATOM   2921  HG1 THR A 185     -31.083  18.920  13.515  1.00  0.00           H  
ATOM   2922 HG21 THR A 185     -31.293  22.260  12.660  1.00  0.00           H  
ATOM   2923 HG22 THR A 185     -30.211  21.101  13.366  1.00  0.00           H  
ATOM   2924 HG23 THR A 185     -30.916  20.836  11.817  1.00  0.00           H  
ATOM   2925  N   LYS A 186     -33.998  19.200  16.094  1.00  0.82           N  
ATOM   2926  CA  LYS A 186     -35.287  18.909  16.794  1.00  0.82           C  
ATOM   2927  C   LYS A 186     -35.637  19.816  18.030  1.00  0.82           C  
ATOM   2928  O   LYS A 186     -36.846  20.026  18.296  1.00  0.82           O  
ATOM   2929  CB  LYS A 186     -35.199  17.417  17.251  1.00  0.82           C  
ATOM   2930  CG  LYS A 186     -35.363  16.606  16.008  1.00  0.82           C  
ATOM   2931  CD  LYS A 186     -36.722  16.441  15.541  1.00  0.82           C  
ATOM   2932  CE  LYS A 186     -37.725  15.847  16.530  1.00  0.82           C  
ATOM   2933  NZ  LYS A 186     -39.078  15.776  15.963  1.00  0.82           N1+
ATOM   2934  H   LYS A 186     -33.261  18.509  16.085  1.00  0.00           H  
ATOM   2935  HA  LYS A 186     -36.136  19.036  16.123  1.00  0.00           H  
ATOM   2936  HB2 LYS A 186     -34.251  17.166  17.727  1.00  0.00           H  
ATOM   2937  HB3 LYS A 186     -35.966  17.203  17.995  1.00  0.00           H  
ATOM   2938  HG2 LYS A 186     -34.703  16.986  15.229  1.00  0.00           H  
ATOM   2939  HG3 LYS A 186     -35.030  15.596  16.250  1.00  0.00           H  
ATOM   2940  HD2 LYS A 186     -37.117  17.349  15.084  1.00  0.00           H  
ATOM   2941  HD3 LYS A 186     -36.698  15.713  14.731  1.00  0.00           H  
ATOM   2942  HE2 LYS A 186     -37.425  14.809  16.669  1.00  0.00           H  
ATOM   2943  HE3 LYS A 186     -37.710  16.301  17.521  1.00  0.00           H  
ATOM   2944  HZ1 LYS A 186     -39.542  16.671  15.898  1.00  0.00           H  
ATOM   2945  HZ2 LYS A 186     -39.140  15.164  15.162  1.00  0.00           H  
ATOM   2946  HZ3 LYS A 186     -39.721  15.357  16.619  1.00  0.00           H  
ATOM   2947  N   ALA A 187     -34.684  20.445  18.609  1.00  0.86           N  
ATOM   2948  CA  ALA A 187     -34.881  21.571  19.605  1.00  0.86           C  
ATOM   2949  C   ALA A 187     -35.667  22.730  19.031  1.00  0.86           C  
ATOM   2950  O   ALA A 187     -36.575  23.208  19.674  1.00  0.86           O  
ATOM   2951  CB  ALA A 187     -33.544  22.139  20.163  1.00  0.86           C  
ATOM   2952  H   ALA A 187     -33.693  20.278  18.502  1.00  0.00           H  
ATOM   2953  HA  ALA A 187     -35.437  21.134  20.435  1.00  0.00           H  
ATOM   2954  HB1 ALA A 187     -33.212  22.873  19.428  1.00  0.00           H  
ATOM   2955  HB2 ALA A 187     -33.682  22.648  21.117  1.00  0.00           H  
ATOM   2956  HB3 ALA A 187     -32.817  21.334  20.269  1.00  0.00           H  
ATOM   2957  N   LEU A 188     -35.320  23.099  17.788  1.00  0.85           N  
ATOM   2958  CA  LEU A 188     -36.123  24.051  17.035  1.00  0.85           C  
ATOM   2959  C   LEU A 188     -37.595  23.710  16.766  1.00  0.85           C  
ATOM   2960  O   LEU A 188     -38.465  24.502  17.077  1.00  0.85           O  
ATOM   2961  CB  LEU A 188     -35.426  24.394  15.680  1.00  0.85           C  
ATOM   2962  CG  LEU A 188     -34.018  25.035  15.858  1.00  0.85           C  
ATOM   2963  CD1 LEU A 188     -33.375  24.910  14.441  1.00  0.85           C  
ATOM   2964  CD2 LEU A 188     -34.212  26.519  16.136  1.00  0.85           C  
ATOM   2965  H   LEU A 188     -34.567  22.544  17.406  1.00  0.00           H  
ATOM   2966  HA  LEU A 188     -36.113  24.972  17.618  1.00  0.00           H  
ATOM   2967  HB2 LEU A 188     -35.346  23.503  15.057  1.00  0.00           H  
ATOM   2968  HB3 LEU A 188     -36.087  25.064  15.130  1.00  0.00           H  
ATOM   2969  HG  LEU A 188     -33.459  24.394  16.540  1.00  0.00           H  
ATOM   2970 HD11 LEU A 188     -32.716  24.042  14.393  1.00  0.00           H  
ATOM   2971 HD12 LEU A 188     -34.100  24.810  13.633  1.00  0.00           H  
ATOM   2972 HD13 LEU A 188     -32.658  25.666  14.123  1.00  0.00           H  
ATOM   2973 HD21 LEU A 188     -33.386  27.177  15.867  1.00  0.00           H  
ATOM   2974 HD22 LEU A 188     -35.155  26.797  15.664  1.00  0.00           H  
ATOM   2975 HD23 LEU A 188     -34.490  26.667  17.180  1.00  0.00           H  
ATOM   2976  N   ASP A 189     -37.882  22.493  16.223  1.00  0.86           N  
ATOM   2977  CA  ASP A 189     -39.209  21.793  16.148  1.00  0.86           C  
ATOM   2978  C   ASP A 189     -40.134  21.982  17.369  1.00  0.86           C  
ATOM   2979  O   ASP A 189     -41.279  22.282  17.288  1.00  0.86           O  
ATOM   2980  CB  ASP A 189     -39.211  20.313  15.730  1.00  0.86           C  
ATOM   2981  CG  ASP A 189     -38.574  19.994  14.341  1.00  0.86           C  
ATOM   2982  OD1 ASP A 189     -37.783  20.840  13.892  1.00  0.86           O1-
ATOM   2983  OD2 ASP A 189     -38.746  18.790  13.886  1.00  0.86           O1-
ATOM   2984  H   ASP A 189     -37.109  21.870  16.041  1.00  0.00           H  
ATOM   2985  HA  ASP A 189     -39.664  22.407  15.371  1.00  0.00           H  
ATOM   2986  HB2 ASP A 189     -38.617  19.738  16.441  1.00  0.00           H  
ATOM   2987  HB3 ASP A 189     -40.179  19.828  15.853  1.00  0.00           H  
ATOM   2988  N   ASN A 190     -39.453  21.723  18.468  1.00  0.87           N  
ATOM   2989  CA  ASN A 190     -40.047  21.745  19.828  1.00  0.87           C  
ATOM   2990  C   ASN A 190     -40.519  23.190  20.197  1.00  0.87           C  
ATOM   2991  O   ASN A 190     -41.614  23.426  20.619  1.00  0.87           O  
ATOM   2992  CB  ASN A 190     -39.035  21.360  20.992  1.00  0.87           C  
ATOM   2993  CG  ASN A 190     -38.983  19.869  21.262  1.00  0.87           C  
ATOM   2994  ND2 ASN A 190     -38.422  19.058  20.326  1.00  0.87           N  
ATOM   2995  OD1 ASN A 190     -39.588  19.451  22.284  1.00  0.87           O  
ATOM   2996  H   ASN A 190     -38.542  21.306  18.344  1.00  0.00           H  
ATOM   2997  HA  ASN A 190     -40.821  20.978  19.852  1.00  0.00           H  
ATOM   2998  HB2 ASN A 190     -38.055  21.837  21.004  1.00  0.00           H  
ATOM   2999  HB3 ASN A 190     -39.464  21.826  21.879  1.00  0.00           H  
ATOM   3000 HD21 ASN A 190     -37.955  19.438  19.515  1.00  0.00           H  
ATOM   3001 HD22 ASN A 190     -38.572  18.067  20.449  1.00  0.00           H  
ATOM   3002  N   LEU A 191     -39.625  24.194  19.919  1.00  0.86           N  
ATOM   3003  CA  LEU A 191     -39.957  25.635  20.078  1.00  0.86           C  
ATOM   3004  C   LEU A 191     -41.133  26.058  19.215  1.00  0.86           C  
ATOM   3005  O   LEU A 191     -41.940  26.778  19.766  1.00  0.86           O  
ATOM   3006  CB  LEU A 191     -38.686  26.493  19.931  1.00  0.86           C  
ATOM   3007  CG  LEU A 191     -37.598  26.210  20.980  1.00  0.86           C  
ATOM   3008  CD1 LEU A 191     -36.176  26.477  20.410  1.00  0.86           C  
ATOM   3009  CD2 LEU A 191     -37.886  26.943  22.313  1.00  0.86           C  
ATOM   3010  H   LEU A 191     -38.775  24.009  19.406  1.00  0.00           H  
ATOM   3011  HA  LEU A 191     -40.237  25.768  21.123  1.00  0.00           H  
ATOM   3012  HB2 LEU A 191     -38.271  26.371  18.930  1.00  0.00           H  
ATOM   3013  HB3 LEU A 191     -39.019  27.530  19.905  1.00  0.00           H  
ATOM   3014  HG  LEU A 191     -37.595  25.126  21.087  1.00  0.00           H  
ATOM   3015 HD11 LEU A 191     -35.447  25.681  20.565  1.00  0.00           H  
ATOM   3016 HD12 LEU A 191     -36.177  26.663  19.336  1.00  0.00           H  
ATOM   3017 HD13 LEU A 191     -35.781  27.401  20.831  1.00  0.00           H  
ATOM   3018 HD21 LEU A 191     -38.909  27.305  22.412  1.00  0.00           H  
ATOM   3019 HD22 LEU A 191     -37.579  26.328  23.160  1.00  0.00           H  
ATOM   3020 HD23 LEU A 191     -37.343  27.886  22.253  1.00  0.00           H  
ATOM   3021  N   LYS A 192     -41.142  25.772  17.898  1.00  0.86           N  
ATOM   3022  CA  LYS A 192     -42.312  25.870  17.033  1.00  0.86           C  
ATOM   3023  C   LYS A 192     -43.678  25.330  17.615  1.00  0.86           C  
ATOM   3024  O   LYS A 192     -44.799  25.864  17.485  1.00  0.86           O  
ATOM   3025  CB  LYS A 192     -41.878  25.263  15.646  1.00  0.86           C  
ATOM   3026  CG  LYS A 192     -40.743  26.051  14.963  1.00  0.86           C  
ATOM   3027  CD  LYS A 192     -40.262  25.218  13.703  1.00  0.86           C  
ATOM   3028  CE  LYS A 192     -39.159  25.822  12.804  1.00  0.86           C  
ATOM   3029  NZ  LYS A 192     -38.783  24.897  11.720  1.00  0.86           N1+
ATOM   3030  H   LYS A 192     -40.362  25.253  17.520  1.00  0.00           H  
ATOM   3031  HA  LYS A 192     -42.534  26.923  16.862  1.00  0.00           H  
ATOM   3032  HB2 LYS A 192     -41.696  24.211  15.864  1.00  0.00           H  
ATOM   3033  HB3 LYS A 192     -42.753  25.298  14.997  1.00  0.00           H  
ATOM   3034  HG2 LYS A 192     -41.116  27.041  14.698  1.00  0.00           H  
ATOM   3035  HG3 LYS A 192     -39.945  26.243  15.680  1.00  0.00           H  
ATOM   3036  HD2 LYS A 192     -39.884  24.321  14.195  1.00  0.00           H  
ATOM   3037  HD3 LYS A 192     -41.157  24.961  13.137  1.00  0.00           H  
ATOM   3038  HE2 LYS A 192     -39.487  26.689  12.232  1.00  0.00           H  
ATOM   3039  HE3 LYS A 192     -38.267  25.893  13.427  1.00  0.00           H  
ATOM   3040  HZ1 LYS A 192     -38.173  24.120  11.934  1.00  0.00           H  
ATOM   3041  HZ2 LYS A 192     -39.546  24.623  11.118  1.00  0.00           H  
ATOM   3042  HZ3 LYS A 192     -38.272  25.498  11.090  1.00  0.00           H  
ATOM   3043  N   SER A 193     -43.530  24.135  18.141  1.00  0.86           N  
ATOM   3044  CA  SER A 193     -44.607  23.327  18.714  1.00  0.86           C  
ATOM   3045  C   SER A 193     -45.221  23.942  19.959  1.00  0.86           C  
ATOM   3046  O   SER A 193     -46.473  24.002  20.037  1.00  0.86           O  
ATOM   3047  CB  SER A 193     -44.149  21.856  18.862  1.00  0.86           C  
ATOM   3048  OG  SER A 193     -43.729  21.396  17.569  1.00  0.86           O  
ATOM   3049  H   SER A 193     -42.609  23.738  18.025  1.00  0.00           H  
ATOM   3050  HA  SER A 193     -45.209  23.261  17.808  1.00  0.00           H  
ATOM   3051  HB2 SER A 193     -43.302  21.712  19.532  1.00  0.00           H  
ATOM   3052  HB3 SER A 193     -44.879  21.124  19.208  1.00  0.00           H  
ATOM   3053  HG  SER A 193     -42.771  21.462  17.590  1.00  0.00           H  
ATOM   3054  N   ILE A 194     -44.377  24.526  20.859  1.00  0.85           N  
ATOM   3055  CA  ILE A 194     -44.791  25.217  22.122  1.00  0.85           C  
ATOM   3056  C   ILE A 194     -45.473  26.561  21.829  1.00  0.85           C  
ATOM   3057  O   ILE A 194     -46.484  26.901  22.401  1.00  0.85           O  
ATOM   3058  CB  ILE A 194     -43.547  25.463  22.977  1.00  0.85           C  
ATOM   3059  CG1 ILE A 194     -42.865  24.080  23.388  1.00  0.85           C  
ATOM   3060  CG2 ILE A 194     -43.633  26.413  24.237  1.00  0.85           C  
ATOM   3061  CD1 ILE A 194     -41.372  24.269  23.683  1.00  0.85           C  
ATOM   3062  H   ILE A 194     -43.386  24.333  20.854  1.00  0.00           H  
ATOM   3063  HA  ILE A 194     -45.493  24.618  22.702  1.00  0.00           H  
ATOM   3064  HB  ILE A 194     -42.880  25.981  22.288  1.00  0.00           H  
ATOM   3065 HG12 ILE A 194     -43.228  23.596  24.295  1.00  0.00           H  
ATOM   3066 HG13 ILE A 194     -43.046  23.339  22.610  1.00  0.00           H  
ATOM   3067 HG21 ILE A 194     -42.639  26.653  24.615  1.00  0.00           H  
ATOM   3068 HG22 ILE A 194     -44.245  27.308  24.123  1.00  0.00           H  
ATOM   3069 HG23 ILE A 194     -44.119  25.896  25.065  1.00  0.00           H  
ATOM   3070 HD11 ILE A 194     -40.730  23.545  23.181  1.00  0.00           H  
ATOM   3071 HD12 ILE A 194     -41.131  25.249  23.271  1.00  0.00           H  
ATOM   3072 HD13 ILE A 194     -41.209  24.275  24.761  1.00  0.00           H  
ATOM   3073  N   LYS A 195     -44.836  27.282  20.903  1.00  0.85           N  
ATOM   3074  CA  LYS A 195     -45.415  28.422  20.173  1.00  0.85           C  
ATOM   3075  C   LYS A 195     -46.779  28.344  19.575  1.00  0.85           C  
ATOM   3076  O   LYS A 195     -47.644  29.201  19.844  1.00  0.85           O  
ATOM   3077  CB  LYS A 195     -44.294  29.035  19.323  1.00  0.85           C  
ATOM   3078  CG  LYS A 195     -44.487  30.069  18.185  1.00  0.85           C  
ATOM   3079  CD  LYS A 195     -44.937  29.574  16.770  1.00  0.85           C  
ATOM   3080  CE  LYS A 195     -44.647  30.549  15.590  1.00  0.85           C  
ATOM   3081  NZ  LYS A 195     -44.937  31.965  15.934  1.00  0.85           N1+
ATOM   3082  H   LYS A 195     -43.957  26.912  20.570  1.00  0.00           H  
ATOM   3083  HA  LYS A 195     -45.421  29.043  21.068  1.00  0.00           H  
ATOM   3084  HB2 LYS A 195     -43.436  29.266  19.955  1.00  0.00           H  
ATOM   3085  HB3 LYS A 195     -43.935  28.152  18.793  1.00  0.00           H  
ATOM   3086  HG2 LYS A 195     -45.272  30.778  18.448  1.00  0.00           H  
ATOM   3087  HG3 LYS A 195     -43.536  30.602  18.170  1.00  0.00           H  
ATOM   3088  HD2 LYS A 195     -44.278  28.712  16.669  1.00  0.00           H  
ATOM   3089  HD3 LYS A 195     -45.894  29.062  16.675  1.00  0.00           H  
ATOM   3090  HE2 LYS A 195     -43.590  30.568  15.326  1.00  0.00           H  
ATOM   3091  HE3 LYS A 195     -45.296  30.147  14.812  1.00  0.00           H  
ATOM   3092  HZ1 LYS A 195     -44.295  32.376  16.596  1.00  0.00           H  
ATOM   3093  HZ2 LYS A 195     -44.956  32.556  15.115  1.00  0.00           H  
ATOM   3094  HZ3 LYS A 195     -45.878  31.918  16.297  1.00  0.00           H  
ATOM   3095  N   LYS A 196     -46.982  27.321  18.737  1.00  0.85           N  
ATOM   3096  CA  LYS A 196     -48.285  27.010  18.190  1.00  0.85           C  
ATOM   3097  C   LYS A 196     -49.266  26.794  19.289  1.00  0.85           C  
ATOM   3098  O   LYS A 196     -50.359  27.402  19.229  1.00  0.85           O  
ATOM   3099  CB  LYS A 196     -48.124  25.744  17.366  1.00  0.85           C  
ATOM   3100  CG  LYS A 196     -47.336  25.774  16.067  1.00  0.85           C  
ATOM   3101  CD  LYS A 196     -47.156  24.342  15.401  1.00  0.85           C  
ATOM   3102  CE  LYS A 196     -46.557  24.378  13.965  1.00  0.85           C  
ATOM   3103  NZ  LYS A 196     -46.354  23.033  13.446  1.00  0.85           N1+
ATOM   3104  H   LYS A 196     -46.214  26.740  18.430  1.00  0.00           H  
ATOM   3105  HA  LYS A 196     -48.620  27.804  17.523  1.00  0.00           H  
ATOM   3106  HB2 LYS A 196     -47.749  24.897  17.940  1.00  0.00           H  
ATOM   3107  HB3 LYS A 196     -49.115  25.500  16.985  1.00  0.00           H  
ATOM   3108  HG2 LYS A 196     -47.963  26.223  15.297  1.00  0.00           H  
ATOM   3109  HG3 LYS A 196     -46.508  26.478  15.994  1.00  0.00           H  
ATOM   3110  HD2 LYS A 196     -46.400  23.992  16.104  1.00  0.00           H  
ATOM   3111  HD3 LYS A 196     -48.043  23.709  15.413  1.00  0.00           H  
ATOM   3112  HE2 LYS A 196     -47.250  24.906  13.309  1.00  0.00           H  
ATOM   3113  HE3 LYS A 196     -45.650  24.981  13.992  1.00  0.00           H  
ATOM   3114  HZ1 LYS A 196     -45.633  22.592  14.000  1.00  0.00           H  
ATOM   3115  HZ2 LYS A 196     -47.225  22.523  13.405  1.00  0.00           H  
ATOM   3116  HZ3 LYS A 196     -45.849  23.178  12.583  1.00  0.00           H  
ATOM   3117  N   ASP A 197     -48.941  26.022  20.302  1.00  0.86           N  
ATOM   3118  CA  ASP A 197     -49.777  25.678  21.415  1.00  0.86           C  
ATOM   3119  C   ASP A 197     -50.228  26.842  22.269  1.00  0.86           C  
ATOM   3120  O   ASP A 197     -51.437  27.020  22.469  1.00  0.86           O  
ATOM   3121  CB  ASP A 197     -49.177  24.465  22.174  1.00  0.86           C  
ATOM   3122  CG  ASP A 197     -49.455  23.121  21.589  1.00  0.86           C  
ATOM   3123  OD1 ASP A 197     -49.759  22.974  20.421  1.00  0.86           O1-
ATOM   3124  OD2 ASP A 197     -49.449  22.147  22.345  1.00  0.86           O1-
ATOM   3125  H   ASP A 197     -48.042  25.562  20.303  1.00  0.00           H  
ATOM   3126  HA  ASP A 197     -50.684  25.265  20.975  1.00  0.00           H  
ATOM   3127  HB2 ASP A 197     -48.094  24.543  22.277  1.00  0.00           H  
ATOM   3128  HB3 ASP A 197     -49.457  24.501  23.226  1.00  0.00           H  
ATOM   3129  N   MET A 198     -49.286  27.720  22.614  1.00  0.86           N  
ATOM   3130  CA  MET A 198     -49.503  29.031  23.229  1.00  0.86           C  
ATOM   3131  C   MET A 198     -50.428  30.048  22.471  1.00  0.86           C  
ATOM   3132  O   MET A 198     -51.282  30.666  23.055  1.00  0.86           O  
ATOM   3133  CB  MET A 198     -48.070  29.660  23.467  1.00  0.86           C  
ATOM   3134  CG  MET A 198     -47.283  29.259  24.713  1.00  0.86           C  
ATOM   3135  SD  MET A 198     -47.907  30.049  26.254  1.00  0.86           S  
ATOM   3136  CE  MET A 198     -47.115  28.957  27.523  1.00  0.86           C  
ATOM   3137  H   MET A 198     -48.357  27.402  22.380  1.00  0.00           H  
ATOM   3138  HA  MET A 198     -50.005  28.879  24.184  1.00  0.00           H  
ATOM   3139  HB2 MET A 198     -47.389  29.437  22.645  1.00  0.00           H  
ATOM   3140  HB3 MET A 198     -48.091  30.746  23.378  1.00  0.00           H  
ATOM   3141  HG2 MET A 198     -47.154  28.186  24.854  1.00  0.00           H  
ATOM   3142  HG3 MET A 198     -46.253  29.606  24.622  1.00  0.00           H  
ATOM   3143  HE1 MET A 198     -47.653  28.885  28.469  1.00  0.00           H  
ATOM   3144  HE2 MET A 198     -46.909  27.954  27.150  1.00  0.00           H  
ATOM   3145  HE3 MET A 198     -46.154  29.455  27.651  1.00  0.00           H  
ATOM   3146  N   SER A 199     -50.400  30.000  21.169  1.00  0.87           N  
ATOM   3147  CA  SER A 199     -51.147  30.764  20.198  1.00  0.87           C  
ATOM   3148  C   SER A 199     -52.606  30.427  20.152  1.00  0.87           C  
ATOM   3149  O   SER A 199     -53.400  31.143  19.550  1.00  0.87           O  
ATOM   3150  CB  SER A 199     -50.342  30.772  18.881  1.00  0.87           C  
ATOM   3151  OG  SER A 199     -49.078  31.484  18.979  1.00  0.87           O  
ATOM   3152  H   SER A 199     -49.746  29.332  20.786  1.00  0.00           H  
ATOM   3153  HA  SER A 199     -51.195  31.815  20.482  1.00  0.00           H  
ATOM   3154  HB2 SER A 199     -50.278  29.756  18.492  1.00  0.00           H  
ATOM   3155  HB3 SER A 199     -50.859  31.352  18.116  1.00  0.00           H  
ATOM   3156  HG  SER A 199     -48.447  31.008  19.523  1.00  0.00           H  
ATOM   3157  N   VAL A 200     -53.032  29.343  20.813  1.00  0.85           N  
ATOM   3158  CA  VAL A 200     -54.441  29.034  21.028  1.00  0.85           C  
ATOM   3159  C   VAL A 200     -54.873  29.723  22.394  1.00  0.85           C  
ATOM   3160  O   VAL A 200     -55.829  30.545  22.400  1.00  0.85           O  
ATOM   3161  CB  VAL A 200     -54.700  27.539  20.968  1.00  0.85           C  
ATOM   3162  CG1 VAL A 200     -56.074  27.092  21.506  1.00  0.85           C  
ATOM   3163  CG2 VAL A 200     -54.533  26.948  19.505  1.00  0.85           C  
ATOM   3164  H   VAL A 200     -52.359  28.621  21.026  1.00  0.00           H  
ATOM   3165  HA  VAL A 200     -55.112  29.501  20.307  1.00  0.00           H  
ATOM   3166  HB  VAL A 200     -53.970  27.030  21.599  1.00  0.00           H  
ATOM   3167 HG11 VAL A 200     -56.347  27.679  22.383  1.00  0.00           H  
ATOM   3168 HG12 VAL A 200     -56.851  27.396  20.805  1.00  0.00           H  
ATOM   3169 HG13 VAL A 200     -55.969  26.022  21.687  1.00  0.00           H  
ATOM   3170 HG21 VAL A 200     -55.304  27.300  18.819  1.00  0.00           H  
ATOM   3171 HG22 VAL A 200     -53.575  27.273  19.100  1.00  0.00           H  
ATOM   3172 HG23 VAL A 200     -54.612  25.863  19.569  1.00  0.00           H  
ATOM   3173  N   ASP A 201     -54.107  29.396  23.460  1.00  0.85           N  
ATOM   3174  CA  ASP A 201     -54.253  30.079  24.791  1.00  0.85           C  
ATOM   3175  C   ASP A 201     -54.333  31.569  24.842  1.00  0.85           C  
ATOM   3176  O   ASP A 201     -55.032  32.094  25.686  1.00  0.85           O  
ATOM   3177  CB  ASP A 201     -53.053  29.791  25.876  1.00  0.85           C  
ATOM   3178  CG  ASP A 201     -52.485  28.433  26.052  1.00  0.85           C  
ATOM   3179  OD1 ASP A 201     -53.189  27.466  25.758  1.00  0.85           O1-
ATOM   3180  OD2 ASP A 201     -51.443  28.370  26.693  1.00  0.85           O1-
ATOM   3181  H   ASP A 201     -53.368  28.708  23.446  1.00  0.00           H  
ATOM   3182  HA  ASP A 201     -55.163  29.747  25.289  1.00  0.00           H  
ATOM   3183  HB2 ASP A 201     -52.195  30.439  25.700  1.00  0.00           H  
ATOM   3184  HB3 ASP A 201     -53.464  30.026  26.858  1.00  0.00           H  
ATOM   3185  N   ILE A 202     -53.633  32.301  23.910  1.00  0.84           N  
ATOM   3186  CA  ILE A 202     -53.862  33.799  23.750  1.00  0.84           C  
ATOM   3187  C   ILE A 202     -55.267  34.132  23.244  1.00  0.84           C  
ATOM   3188  O   ILE A 202     -55.917  35.021  23.870  1.00  0.84           O  
ATOM   3189  CB  ILE A 202     -52.765  34.403  22.737  1.00  0.84           C  
ATOM   3190  CG1 ILE A 202     -51.384  34.263  23.263  1.00  0.84           C  
ATOM   3191  CG2 ILE A 202     -52.965  35.838  22.192  1.00  0.84           C  
ATOM   3192  CD1 ILE A 202     -50.327  34.263  22.124  1.00  0.84           C  
ATOM   3193  H   ILE A 202     -52.966  31.824  23.321  1.00  0.00           H  
ATOM   3194  HA  ILE A 202     -53.762  34.256  24.734  1.00  0.00           H  
ATOM   3195  HB  ILE A 202     -52.817  33.792  21.836  1.00  0.00           H  
ATOM   3196 HG12 ILE A 202     -51.228  35.078  23.969  1.00  0.00           H  
ATOM   3197 HG13 ILE A 202     -51.343  33.311  23.793  1.00  0.00           H  
ATOM   3198 HG21 ILE A 202     -52.009  36.111  21.745  1.00  0.00           H  
ATOM   3199 HG22 ILE A 202     -53.675  35.732  21.372  1.00  0.00           H  
ATOM   3200 HG23 ILE A 202     -53.420  36.419  22.994  1.00  0.00           H  
ATOM   3201 HD11 ILE A 202     -50.604  34.164  21.075  1.00  0.00           H  
ATOM   3202 HD12 ILE A 202     -50.001  35.301  22.053  1.00  0.00           H  
ATOM   3203 HD13 ILE A 202     -49.451  33.643  22.310  1.00  0.00           H  
ATOM   3204  N   LYS A 203     -55.789  33.550  22.134  1.00  0.85           N  
ATOM   3205  CA  LYS A 203     -57.161  33.772  21.703  1.00  0.85           C  
ATOM   3206  C   LYS A 203     -58.266  33.322  22.732  1.00  0.85           C  
ATOM   3207  O   LYS A 203     -59.233  33.990  22.833  1.00  0.85           O  
ATOM   3208  CB  LYS A 203     -57.489  32.799  20.495  1.00  0.85           C  
ATOM   3209  CG  LYS A 203     -56.584  33.041  19.215  1.00  0.85           C  
ATOM   3210  CD  LYS A 203     -56.986  32.038  18.027  1.00  0.85           C  
ATOM   3211  CE  LYS A 203     -56.231  32.149  16.756  1.00  0.85           C  
ATOM   3212  NZ  LYS A 203     -56.733  31.187  15.709  1.00  0.85           N1+
ATOM   3213  H   LYS A 203     -55.212  32.773  21.847  1.00  0.00           H  
ATOM   3214  HA  LYS A 203     -57.357  34.797  21.388  1.00  0.00           H  
ATOM   3215  HB2 LYS A 203     -57.513  31.729  20.702  1.00  0.00           H  
ATOM   3216  HB3 LYS A 203     -58.494  32.947  20.100  1.00  0.00           H  
ATOM   3217  HG2 LYS A 203     -56.624  34.042  18.784  1.00  0.00           H  
ATOM   3218  HG3 LYS A 203     -55.550  32.834  19.490  1.00  0.00           H  
ATOM   3219  HD2 LYS A 203     -56.902  30.995  18.334  1.00  0.00           H  
ATOM   3220  HD3 LYS A 203     -57.983  32.243  17.635  1.00  0.00           H  
ATOM   3221  HE2 LYS A 203     -56.200  33.169  16.373  1.00  0.00           H  
ATOM   3222  HE3 LYS A 203     -55.171  31.988  16.949  1.00  0.00           H  
ATOM   3223  HZ1 LYS A 203     -57.726  31.251  15.536  1.00  0.00           H  
ATOM   3224  HZ2 LYS A 203     -56.245  31.415  14.854  1.00  0.00           H  
ATOM   3225  HZ3 LYS A 203     -56.505  30.273  16.073  1.00  0.00           H  
ATOM   3226  N   LEU A 204     -58.103  32.178  23.466  1.00  0.85           N  
ATOM   3227  CA  LEU A 204     -59.113  31.750  24.471  1.00  0.85           C  
ATOM   3228  C   LEU A 204     -59.178  32.796  25.644  1.00  0.85           C  
ATOM   3229  O   LEU A 204     -60.261  33.165  26.073  1.00  0.85           O  
ATOM   3230  CB  LEU A 204     -58.725  30.396  25.083  1.00  0.85           C  
ATOM   3231  CG  LEU A 204     -58.635  29.258  24.008  1.00  0.85           C  
ATOM   3232  CD1 LEU A 204     -58.615  27.902  24.641  1.00  0.85           C  
ATOM   3233  CD2 LEU A 204     -59.897  29.137  23.024  1.00  0.85           C  
ATOM   3234  H   LEU A 204     -57.255  31.641  23.356  1.00  0.00           H  
ATOM   3235  HA  LEU A 204     -60.058  31.832  23.935  1.00  0.00           H  
ATOM   3236  HB2 LEU A 204     -57.772  30.443  25.609  1.00  0.00           H  
ATOM   3237  HB3 LEU A 204     -59.513  30.159  25.797  1.00  0.00           H  
ATOM   3238  HG  LEU A 204     -57.729  29.424  23.425  1.00  0.00           H  
ATOM   3239 HD11 LEU A 204     -58.088  28.151  25.562  1.00  0.00           H  
ATOM   3240 HD12 LEU A 204     -59.573  27.493  24.964  1.00  0.00           H  
ATOM   3241 HD13 LEU A 204     -58.109  27.086  24.125  1.00  0.00           H  
ATOM   3242 HD21 LEU A 204     -59.788  29.638  22.062  1.00  0.00           H  
ATOM   3243 HD22 LEU A 204     -60.248  28.121  22.845  1.00  0.00           H  
ATOM   3244 HD23 LEU A 204     -60.827  29.611  23.339  1.00  0.00           H  
ATOM   3245  N   LEU A 205     -57.996  33.267  26.087  1.00  0.85           N  
ATOM   3246  CA  LEU A 205     -57.898  34.387  26.967  1.00  0.85           C  
ATOM   3247  C   LEU A 205     -58.612  35.658  26.363  1.00  0.85           C  
ATOM   3248  O   LEU A 205     -59.468  36.230  27.051  1.00  0.85           O  
ATOM   3249  CB  LEU A 205     -56.431  34.672  27.344  1.00  0.85           C  
ATOM   3250  CG  LEU A 205     -55.946  33.787  28.468  1.00  0.85           C  
ATOM   3251  CD1 LEU A 205     -54.520  34.116  28.846  1.00  0.85           C  
ATOM   3252  CD2 LEU A 205     -56.658  33.917  29.859  1.00  0.85           C  
ATOM   3253  H   LEU A 205     -57.229  32.958  25.507  1.00  0.00           H  
ATOM   3254  HA  LEU A 205     -58.348  34.052  27.902  1.00  0.00           H  
ATOM   3255  HB2 LEU A 205     -55.780  34.707  26.471  1.00  0.00           H  
ATOM   3256  HB3 LEU A 205     -56.324  35.619  27.873  1.00  0.00           H  
ATOM   3257  HG  LEU A 205     -56.007  32.735  28.189  1.00  0.00           H  
ATOM   3258 HD11 LEU A 205     -53.893  34.453  28.021  1.00  0.00           H  
ATOM   3259 HD12 LEU A 205     -54.512  34.866  29.638  1.00  0.00           H  
ATOM   3260 HD13 LEU A 205     -54.039  33.219  29.235  1.00  0.00           H  
ATOM   3261 HD21 LEU A 205     -56.203  33.536  30.774  1.00  0.00           H  
ATOM   3262 HD22 LEU A 205     -56.870  34.967  30.064  1.00  0.00           H  
ATOM   3263 HD23 LEU A 205     -57.638  33.466  29.708  1.00  0.00           H  
ATOM   3264  N   LYS A 206     -58.463  36.023  25.060  1.00  0.85           N  
ATOM   3265  CA  LYS A 206     -59.131  37.147  24.425  1.00  0.85           C  
ATOM   3266  C   LYS A 206     -60.688  37.013  24.484  1.00  0.85           C  
ATOM   3267  O   LYS A 206     -61.441  37.903  24.817  1.00  0.85           O  
ATOM   3268  CB  LYS A 206     -58.729  37.316  22.948  1.00  0.85           C  
ATOM   3269  CG  LYS A 206     -57.456  38.092  22.748  1.00  0.85           C  
ATOM   3270  CD  LYS A 206     -57.255  38.368  21.247  1.00  0.85           C  
ATOM   3271  CE  LYS A 206     -55.934  39.044  21.030  1.00  0.85           C  
ATOM   3272  NZ  LYS A 206     -55.465  39.109  19.700  1.00  0.85           N1+
ATOM   3273  H   LYS A 206     -57.971  35.365  24.473  1.00  0.00           H  
ATOM   3274  HA  LYS A 206     -58.979  38.003  25.083  1.00  0.00           H  
ATOM   3275  HB2 LYS A 206     -58.652  36.391  22.376  1.00  0.00           H  
ATOM   3276  HB3 LYS A 206     -59.460  37.948  22.443  1.00  0.00           H  
ATOM   3277  HG2 LYS A 206     -57.603  38.973  23.373  1.00  0.00           H  
ATOM   3278  HG3 LYS A 206     -56.602  37.586  23.198  1.00  0.00           H  
ATOM   3279  HD2 LYS A 206     -57.197  37.433  20.688  1.00  0.00           H  
ATOM   3280  HD3 LYS A 206     -58.099  38.887  20.793  1.00  0.00           H  
ATOM   3281  HE2 LYS A 206     -55.920  40.091  21.332  1.00  0.00           H  
ATOM   3282  HE3 LYS A 206     -55.136  38.514  21.549  1.00  0.00           H  
ATOM   3283  HZ1 LYS A 206     -55.333  38.143  19.434  1.00  0.00           H  
ATOM   3284  HZ2 LYS A 206     -56.175  39.443  19.063  1.00  0.00           H  
ATOM   3285  HZ3 LYS A 206     -54.546  39.523  19.754  1.00  0.00           H  
ATOM   3286  N   GLN A 207     -61.176  35.755  24.233  1.00  0.77           N  
ATOM   3287  CA  GLN A 207     -62.584  35.456  24.285  1.00  0.77           C  
ATOM   3288  C   GLN A 207     -63.199  35.561  25.767  1.00  0.77           C  
ATOM   3289  O   GLN A 207     -64.381  35.981  25.933  1.00  0.77           O  
ATOM   3290  CB  GLN A 207     -62.855  34.093  23.699  1.00  0.77           C  
ATOM   3291  CG  GLN A 207     -62.419  34.061  22.267  1.00  0.77           C  
ATOM   3292  CD  GLN A 207     -62.483  32.697  21.669  1.00  0.77           C  
ATOM   3293  NE2 GLN A 207     -62.174  32.494  20.365  1.00  0.77           N  
ATOM   3294  OE1 GLN A 207     -62.821  31.763  22.411  1.00  0.77           O  
ATOM   3295  H   GLN A 207     -60.600  34.971  23.962  1.00  0.00           H  
ATOM   3296  HA  GLN A 207     -63.054  36.272  23.736  1.00  0.00           H  
ATOM   3297  HB2 GLN A 207     -62.350  33.390  24.361  1.00  0.00           H  
ATOM   3298  HB3 GLN A 207     -63.890  33.788  23.852  1.00  0.00           H  
ATOM   3299  HG2 GLN A 207     -63.079  34.686  21.665  1.00  0.00           H  
ATOM   3300  HG3 GLN A 207     -61.414  34.449  22.106  1.00  0.00           H  
ATOM   3301 HE21 GLN A 207     -61.736  33.111  19.696  1.00  0.00           H  
ATOM   3302 HE22 GLN A 207     -62.356  31.577  19.983  1.00  0.00           H  
ATOM   3303  N   SER A 208     -62.394  35.360  26.793  1.00  0.92           N  
ATOM   3304  CA  SER A 208     -62.770  35.438  28.175  1.00  0.92           C  
ATOM   3305  C   SER A 208     -62.621  36.913  28.594  1.00  0.92           C  
ATOM   3306  O   SER A 208     -63.543  37.532  29.191  1.00  0.92           O  
ATOM   3307  CB  SER A 208     -61.960  34.512  29.013  1.00  0.92           C  
ATOM   3308  OG  SER A 208     -61.899  33.266  28.438  1.00  0.92           O  
ATOM   3309  H   SER A 208     -61.415  35.187  26.620  1.00  0.00           H  
ATOM   3310  HA  SER A 208     -63.792  35.120  28.381  1.00  0.00           H  
ATOM   3311  HB2 SER A 208     -60.924  34.820  29.157  1.00  0.00           H  
ATOM   3312  HB3 SER A 208     -62.422  34.269  29.970  1.00  0.00           H  
ATOM   3313  HG  SER A 208     -61.396  33.314  27.621  1.00  0.00           H  
ATOM   3314  N   VAL A 209     -61.486  37.457  28.286  1.00  0.90           N  
ATOM   3315  CA  VAL A 209     -61.123  38.807  28.670  1.00  0.90           C  
ATOM   3316  C   VAL A 209     -62.046  39.889  28.013  1.00  0.90           C  
ATOM   3317  O   VAL A 209     -62.291  40.917  28.680  1.00  0.90           O  
ATOM   3318  CB  VAL A 209     -59.633  39.061  28.551  1.00  0.90           C  
ATOM   3319  CG1 VAL A 209     -59.130  40.541  28.843  1.00  0.90           C  
ATOM   3320  CG2 VAL A 209     -58.889  38.028  29.512  1.00  0.90           C  
ATOM   3321  H   VAL A 209     -60.806  36.810  27.911  1.00  0.00           H  
ATOM   3322  HA  VAL A 209     -61.280  38.861  29.747  1.00  0.00           H  
ATOM   3323  HB  VAL A 209     -59.431  38.828  27.506  1.00  0.00           H  
ATOM   3324 HG11 VAL A 209     -59.233  41.107  27.918  1.00  0.00           H  
ATOM   3325 HG12 VAL A 209     -59.829  40.993  29.547  1.00  0.00           H  
ATOM   3326 HG13 VAL A 209     -58.111  40.504  29.231  1.00  0.00           H  
ATOM   3327 HG21 VAL A 209     -59.161  36.972  29.525  1.00  0.00           H  
ATOM   3328 HG22 VAL A 209     -57.850  37.853  29.233  1.00  0.00           H  
ATOM   3329 HG23 VAL A 209     -58.899  38.481  30.503  1.00  0.00           H  
ATOM   3330  N   GLU A 210     -62.527  39.717  26.782  1.00  0.82           N  
ATOM   3331  CA  GLU A 210     -63.672  40.466  26.208  1.00  0.82           C  
ATOM   3332  C   GLU A 210     -65.013  40.392  27.053  1.00  0.82           C  
ATOM   3333  O   GLU A 210     -65.572  41.427  27.372  1.00  0.82           O  
ATOM   3334  CB  GLU A 210     -64.061  40.115  24.770  1.00  0.82           C  
ATOM   3335  CG  GLU A 210     -63.105  40.629  23.695  1.00  0.82           C  
ATOM   3336  CD  GLU A 210     -63.541  40.137  22.310  1.00  0.82           C  
ATOM   3337  OE1 GLU A 210     -64.700  39.721  22.039  1.00  0.82           O1-
ATOM   3338  OE2 GLU A 210     -62.641  40.300  21.388  1.00  0.82           O1-
ATOM   3339  H   GLU A 210     -62.141  39.006  26.177  1.00  0.00           H  
ATOM   3340  HA  GLU A 210     -63.356  41.509  26.207  1.00  0.00           H  
ATOM   3341  HB2 GLU A 210     -64.087  39.027  24.705  1.00  0.00           H  
ATOM   3342  HB3 GLU A 210     -65.055  40.446  24.471  1.00  0.00           H  
ATOM   3343  HG2 GLU A 210     -63.212  41.711  23.773  1.00  0.00           H  
ATOM   3344  HG3 GLU A 210     -62.024  40.540  23.805  1.00  0.00           H  
ATOM   3345  N   HIS A 211     -65.505  39.172  27.431  1.00  0.85           N  
ATOM   3346  CA  HIS A 211     -66.732  39.086  28.292  1.00  0.85           C  
ATOM   3347  C   HIS A 211     -66.430  39.688  29.695  1.00  0.85           C  
ATOM   3348  O   HIS A 211     -67.421  40.116  30.227  1.00  0.85           O  
ATOM   3349  CB  HIS A 211     -67.202  37.681  28.398  1.00  0.85           C  
ATOM   3350  CG  HIS A 211     -68.505  37.421  29.107  1.00  0.85           C  
ATOM   3351  CD2 HIS A 211     -68.765  36.988  30.335  1.00  0.85           C  
ATOM   3352  ND1 HIS A 211     -69.742  37.457  28.476  1.00  0.85           N  
ATOM   3353  CE1 HIS A 211     -70.627  37.115  29.362  1.00  0.85           C  
ATOM   3354  NE2 HIS A 211     -70.111  36.863  30.544  1.00  0.85           N  
ATOM   3355  H   HIS A 211     -64.966  38.342  27.229  1.00  0.00           H  
ATOM   3356  HA  HIS A 211     -67.594  39.596  27.861  1.00  0.00           H  
ATOM   3357  HB2 HIS A 211     -67.389  37.202  27.437  1.00  0.00           H  
ATOM   3358  HB3 HIS A 211     -66.437  37.022  28.809  1.00  0.00           H  
ATOM   3359  HD2 HIS A 211     -68.047  36.982  31.141  1.00  0.00           H  
ATOM   3360  HE1 HIS A 211     -71.677  37.204  29.128  1.00  0.00           H  
ATOM   3361  HE2 HIS A 211     -70.670  36.701  31.370  1.00  0.00           H  
ATOM   3362  N   LEU A 212     -65.206  39.719  30.203  1.00  0.84           N  
ATOM   3363  CA  LEU A 212     -64.938  40.522  31.390  1.00  0.84           C  
ATOM   3364  C   LEU A 212     -65.184  42.030  31.184  1.00  0.84           C  
ATOM   3365  O   LEU A 212     -65.887  42.661  31.964  1.00  0.84           O  
ATOM   3366  CB  LEU A 212     -63.482  40.310  31.881  1.00  0.84           C  
ATOM   3367  CG  LEU A 212     -63.327  38.935  32.452  1.00  0.84           C  
ATOM   3368  CD1 LEU A 212     -61.853  38.430  32.446  1.00  0.84           C  
ATOM   3369  CD2 LEU A 212     -63.835  38.911  33.893  1.00  0.84           C  
ATOM   3370  H   LEU A 212     -64.389  39.303  29.778  1.00  0.00           H  
ATOM   3371  HA  LEU A 212     -65.521  40.118  32.217  1.00  0.00           H  
ATOM   3372  HB2 LEU A 212     -62.672  40.483  31.172  1.00  0.00           H  
ATOM   3373  HB3 LEU A 212     -63.165  41.112  32.548  1.00  0.00           H  
ATOM   3374  HG  LEU A 212     -63.883  38.176  31.901  1.00  0.00           H  
ATOM   3375 HD11 LEU A 212     -61.130  39.234  32.313  1.00  0.00           H  
ATOM   3376 HD12 LEU A 212     -61.370  38.016  33.331  1.00  0.00           H  
ATOM   3377 HD13 LEU A 212     -61.754  37.675  31.666  1.00  0.00           H  
ATOM   3378 HD21 LEU A 212     -63.385  38.136  34.512  1.00  0.00           H  
ATOM   3379 HD22 LEU A 212     -63.711  39.883  34.372  1.00  0.00           H  
ATOM   3380 HD23 LEU A 212     -64.892  38.647  33.858  1.00  0.00           H  
ATOM   3381  N   LYS A 213     -64.708  42.507  30.057  1.00  0.82           N  
ATOM   3382  CA  LYS A 213     -65.063  43.833  29.527  1.00  0.82           C  
ATOM   3383  C   LYS A 213     -66.513  44.144  29.428  1.00  0.82           C  
ATOM   3384  O   LYS A 213     -66.959  45.209  29.917  1.00  0.82           O  
ATOM   3385  CB  LYS A 213     -64.324  44.191  28.224  1.00  0.82           C  
ATOM   3386  CG  LYS A 213     -64.357  45.688  27.788  1.00  0.82           C  
ATOM   3387  CD  LYS A 213     -63.302  45.983  26.642  1.00  0.82           C  
ATOM   3388  CE  LYS A 213     -63.528  47.337  25.947  1.00  0.82           C  
ATOM   3389  NZ  LYS A 213     -62.659  47.437  24.739  1.00  0.82           N1+
ATOM   3390  H   LYS A 213     -64.042  42.005  29.487  1.00  0.00           H  
ATOM   3391  HA  LYS A 213     -64.736  44.527  30.302  1.00  0.00           H  
ATOM   3392  HB2 LYS A 213     -63.256  44.057  28.396  1.00  0.00           H  
ATOM   3393  HB3 LYS A 213     -64.473  43.483  27.408  1.00  0.00           H  
ATOM   3394  HG2 LYS A 213     -65.349  45.890  27.385  1.00  0.00           H  
ATOM   3395  HG3 LYS A 213     -64.243  46.377  28.625  1.00  0.00           H  
ATOM   3396  HD2 LYS A 213     -62.338  45.808  27.118  1.00  0.00           H  
ATOM   3397  HD3 LYS A 213     -63.432  45.223  25.872  1.00  0.00           H  
ATOM   3398  HE2 LYS A 213     -64.510  47.463  25.492  1.00  0.00           H  
ATOM   3399  HE3 LYS A 213     -63.212  48.221  26.501  1.00  0.00           H  
ATOM   3400  HZ1 LYS A 213     -61.759  47.023  24.937  1.00  0.00           H  
ATOM   3401  HZ2 LYS A 213     -63.071  46.962  23.948  1.00  0.00           H  
ATOM   3402  HZ3 LYS A 213     -62.431  48.403  24.551  1.00  0.00           H  
ATOM   3403  N   LEU A 214     -67.283  43.197  28.871  1.00  0.83           N  
ATOM   3404  CA  LEU A 214     -68.732  43.302  28.669  1.00  0.83           C  
ATOM   3405  C   LEU A 214     -69.535  43.346  29.977  1.00  0.83           C  
ATOM   3406  O   LEU A 214     -70.524  44.067  30.161  1.00  0.83           O  
ATOM   3407  CB  LEU A 214     -69.281  42.129  27.772  1.00  0.83           C  
ATOM   3408  CG  LEU A 214     -68.758  42.091  26.284  1.00  0.83           C  
ATOM   3409  CD1 LEU A 214     -69.124  40.775  25.534  1.00  0.83           C  
ATOM   3410  CD2 LEU A 214     -69.071  43.364  25.489  1.00  0.83           C  
ATOM   3411  H   LEU A 214     -66.706  42.482  28.451  1.00  0.00           H  
ATOM   3412  HA  LEU A 214     -69.009  44.192  28.103  1.00  0.00           H  
ATOM   3413  HB2 LEU A 214     -68.972  41.202  28.255  1.00  0.00           H  
ATOM   3414  HB3 LEU A 214     -70.369  42.092  27.733  1.00  0.00           H  
ATOM   3415  HG  LEU A 214     -67.671  42.026  26.298  1.00  0.00           H  
ATOM   3416 HD11 LEU A 214     -69.364  40.082  26.341  1.00  0.00           H  
ATOM   3417 HD12 LEU A 214     -69.929  40.821  24.801  1.00  0.00           H  
ATOM   3418 HD13 LEU A 214     -68.242  40.257  25.157  1.00  0.00           H  
ATOM   3419 HD21 LEU A 214     -68.218  44.012  25.286  1.00  0.00           H  
ATOM   3420 HD22 LEU A 214     -69.397  43.113  24.480  1.00  0.00           H  
ATOM   3421 HD23 LEU A 214     -69.929  43.904  25.890  1.00  0.00           H  
ATOM   3422  N   ASP A 215     -69.170  42.485  30.924  1.00  0.84           N  
ATOM   3423  CA  ASP A 215     -69.671  42.333  32.283  1.00  0.84           C  
ATOM   3424  C   ASP A 215     -69.390  43.659  33.035  1.00  0.84           C  
ATOM   3425  O   ASP A 215     -70.314  44.121  33.768  1.00  0.84           O  
ATOM   3426  CB  ASP A 215     -69.204  41.141  33.108  1.00  0.84           C  
ATOM   3427  CG  ASP A 215     -69.842  39.747  32.661  1.00  0.84           C  
ATOM   3428  OD1 ASP A 215     -70.915  39.807  31.972  1.00  0.84           O1-
ATOM   3429  OD2 ASP A 215     -69.403  38.712  33.228  1.00  0.84           O1-
ATOM   3430  H   ASP A 215     -68.346  41.930  30.742  1.00  0.00           H  
ATOM   3431  HA  ASP A 215     -70.759  42.397  32.269  1.00  0.00           H  
ATOM   3432  HB2 ASP A 215     -68.122  41.063  33.218  1.00  0.00           H  
ATOM   3433  HB3 ASP A 215     -69.611  41.170  34.119  1.00  0.00           H  
ATOM   3434  N   LYS A 216     -68.247  44.392  32.786  1.00  0.77           N  
ATOM   3435  CA  LYS A 216     -68.021  45.698  33.390  1.00  0.77           C  
ATOM   3436  C   LYS A 216     -68.895  46.807  32.797  1.00  0.77           C  
ATOM   3437  O   LYS A 216     -69.439  47.668  33.469  1.00  0.77           O  
ATOM   3438  CB  LYS A 216     -66.477  46.031  33.328  1.00  0.77           C  
ATOM   3439  CG  LYS A 216     -66.161  47.432  33.820  1.00  0.77           C  
ATOM   3440  CD  LYS A 216     -64.749  47.805  34.025  1.00  0.77           C  
ATOM   3441  CE  LYS A 216     -64.619  49.298  34.559  1.00  0.77           C  
ATOM   3442  NZ  LYS A 216     -63.218  49.794  34.665  1.00  0.77           N1+
ATOM   3443  H   LYS A 216     -67.522  44.007  32.198  1.00  0.00           H  
ATOM   3444  HA  LYS A 216     -68.310  45.726  34.441  1.00  0.00           H  
ATOM   3445  HB2 LYS A 216     -65.974  45.233  33.873  1.00  0.00           H  
ATOM   3446  HB3 LYS A 216     -66.200  45.887  32.283  1.00  0.00           H  
ATOM   3447  HG2 LYS A 216     -66.696  48.200  33.261  1.00  0.00           H  
ATOM   3448  HG3 LYS A 216     -66.671  47.566  34.774  1.00  0.00           H  
ATOM   3449  HD2 LYS A 216     -64.197  47.065  34.604  1.00  0.00           H  
ATOM   3450  HD3 LYS A 216     -64.243  47.681  33.068  1.00  0.00           H  
ATOM   3451  HE2 LYS A 216     -65.277  49.933  33.965  1.00  0.00           H  
ATOM   3452  HE3 LYS A 216     -64.963  49.446  35.582  1.00  0.00           H  
ATOM   3453  HZ1 LYS A 216     -62.709  49.140  35.243  1.00  0.00           H  
ATOM   3454  HZ2 LYS A 216     -62.714  49.746  33.791  1.00  0.00           H  
ATOM   3455  HZ3 LYS A 216     -63.137  50.677  35.149  1.00  0.00           H  
ATOM   3456  N   ASP A 217     -69.257  46.821  31.469  1.00  0.84           N  
ATOM   3457  CA  ASP A 217     -70.239  47.658  30.811  1.00  0.84           C  
ATOM   3458  C   ASP A 217     -71.640  47.523  31.350  1.00  0.84           C  
ATOM   3459  O   ASP A 217     -72.372  48.499  31.394  1.00  0.84           O  
ATOM   3460  CB  ASP A 217     -70.278  47.514  29.248  1.00  0.84           C  
ATOM   3461  CG  ASP A 217     -69.079  47.772  28.386  1.00  0.84           C  
ATOM   3462  OD1 ASP A 217     -68.247  48.595  28.832  1.00  0.84           O1-
ATOM   3463  OD2 ASP A 217     -69.167  47.440  27.159  1.00  0.84           O1-
ATOM   3464  H   ASP A 217     -68.825  46.158  30.842  1.00  0.00           H  
ATOM   3465  HA  ASP A 217     -69.785  48.639  30.959  1.00  0.00           H  
ATOM   3466  HB2 ASP A 217     -70.666  46.530  28.985  1.00  0.00           H  
ATOM   3467  HB3 ASP A 217     -71.107  48.059  28.796  1.00  0.00           H  
ATOM   3468  N   ARG A 218     -72.087  46.262  31.438  1.00  0.77           N  
ATOM   3469  CA  ARG A 218     -73.455  45.872  31.883  1.00  0.77           C  
ATOM   3470  C   ARG A 218     -73.927  46.196  33.257  1.00  0.77           C  
ATOM   3471  O   ARG A 218     -75.104  46.177  33.626  1.00  0.77           O  
ATOM   3472  CB  ARG A 218     -73.668  44.406  31.539  1.00  0.77           C  
ATOM   3473  CG  ARG A 218     -75.157  43.870  31.586  1.00  0.77           C  
ATOM   3474  CD  ARG A 218     -75.265  42.457  30.911  1.00  0.77           C  
ATOM   3475  NE  ARG A 218     -74.390  41.506  31.499  1.00  0.77           N  
ATOM   3476  CZ  ARG A 218     -74.396  41.204  32.792  1.00  0.77           C  
ATOM   3477  NH1 ARG A 218     -75.362  41.570  33.639  1.00  0.77           N1+
ATOM   3478  NH2 ARG A 218     -73.290  40.591  33.267  1.00  0.77           N1+
ATOM   3479  H   ARG A 218     -71.496  45.550  31.033  1.00  0.00           H  
ATOM   3480  HA  ARG A 218     -74.050  46.465  31.188  1.00  0.00           H  
ATOM   3481  HB2 ARG A 218     -73.401  44.286  30.489  1.00  0.00           H  
ATOM   3482  HB3 ARG A 218     -72.965  43.828  32.138  1.00  0.00           H  
ATOM   3483  HG2 ARG A 218     -75.575  43.873  32.593  1.00  0.00           H  
ATOM   3484  HG3 ARG A 218     -75.828  44.588  31.115  1.00  0.00           H  
ATOM   3485  HD2 ARG A 218     -76.263  42.040  31.044  1.00  0.00           H  
ATOM   3486  HD3 ARG A 218     -75.120  42.461  29.831  1.00  0.00           H  
ATOM   3487  HE  ARG A 218     -73.583  41.296  30.929  1.00  0.00           H  
ATOM   3488 HH11 ARG A 218     -76.122  42.150  33.315  1.00  0.00           H  
ATOM   3489 HH12 ARG A 218     -75.576  41.217  34.560  1.00  0.00           H  
ATOM   3490 HH21 ARG A 218     -72.424  40.385  32.791  1.00  0.00           H  
ATOM   3491 HH22 ARG A 218     -73.228  40.246  34.214  1.00  0.00           H  
ATOM   3492  N   NMA A 218A    -72.971  46.521  34.112  1.00  0.00           N  
ATOM   3493  CA  NMA A 218A    -73.208  46.962  35.504  1.00  0.00           C  
ATOM   3494  H   NMA A 218A    -72.037  46.459  33.732  1.00  0.00           H  
ATOM   3495 1HA  NMA A 218A    -73.609  46.184  36.154  1.00  0.00           H  
ATOM   3496 2HA  NMA A 218A    -72.385  47.521  35.949  1.00  0.00           H  
ATOM   3497 3HA  NMA A 218A    -74.049  47.655  35.518  1.00  0.00           H  
ATOM   3498  C   ACE A1101     -68.815  43.967  44.465  1.00  0.00           C  
ATOM   3499  O   ACE A1101     -68.501  45.101  44.131  1.00  0.00           O  
ATOM   3500  CH3 ACE A1101     -67.886  43.206  45.340  1.00  0.00           C  
ATOM   3501 1H   ACE A1101     -68.406  43.062  46.287  1.00  0.00           H  
ATOM   3502 2H   ACE A1101     -67.625  42.285  44.819  1.00  0.00           H  
ATOM   3503 3H   ACE A1101     -66.940  43.718  45.516  1.00  0.00           H  
ATOM   3504  N   ASP A1102     -69.936  43.363  43.926  1.00  0.39           N  
ATOM   3505  CA  ASP A1102     -70.745  43.907  42.846  1.00  0.39           C  
ATOM   3506  C   ASP A1102     -69.933  44.011  41.493  1.00  0.39           C  
ATOM   3507  O   ASP A1102     -69.321  43.026  41.072  1.00  0.39           O  
ATOM   3508  CB  ASP A1102     -71.568  45.210  43.237  1.00  0.39           C  
ATOM   3509  CG  ASP A1102     -72.469  45.104  44.527  1.00  0.39           C  
ATOM   3510  OD1 ASP A1102     -73.319  44.216  44.571  1.00  0.39           O  
ATOM   3511  OD2 ASP A1102     -72.451  46.087  45.229  1.00  0.39           O1-
ATOM   3512  HA  ASP A1102     -71.412  43.064  42.663  1.00  0.00           H  
ATOM   3513  HB2 ASP A1102     -70.871  46.038  43.364  1.00  0.00           H  
ATOM   3514  HB3 ASP A1102     -72.186  45.559  42.410  1.00  0.00           H  
ATOM   3515  H2  ASP A1102     -70.267  42.503  44.340  1.00  0.00           H  
ATOM   3516  N   TYR A1103     -69.985  45.211  40.886  1.00  0.38           N  
ATOM   3517  CA  TYR A1103     -69.160  45.622  39.753  1.00  0.38           C  
ATOM   3518  C   TYR A1103     -67.684  45.493  39.927  1.00  0.38           C  
ATOM   3519  O   TYR A1103     -66.987  45.119  38.988  1.00  0.38           O  
ATOM   3520  CB  TYR A1103     -69.711  47.003  39.176  1.00  0.38           C  
ATOM   3521  CG  TYR A1103     -69.537  48.262  40.011  1.00  0.38           C  
ATOM   3522  CD1 TYR A1103     -68.627  49.279  39.752  1.00  0.38           C  
ATOM   3523  CD2 TYR A1103     -70.423  48.385  41.042  1.00  0.38           C  
ATOM   3524  CE1 TYR A1103     -68.485  50.372  40.621  1.00  0.38           C  
ATOM   3525  CE2 TYR A1103     -70.352  49.495  41.919  1.00  0.38           C  
ATOM   3526  CZ  TYR A1103     -69.393  50.501  41.698  1.00  0.38           C  
ATOM   3527  OH  TYR A1103     -69.434  51.649  42.449  1.00  0.38           O  
ATOM   3528  H   TYR A1103     -70.496  45.947  41.351  1.00  0.00           H  
ATOM   3529  HA  TYR A1103     -69.503  44.845  39.069  1.00  0.00           H  
ATOM   3530  HB2 TYR A1103     -69.118  47.106  38.266  1.00  0.00           H  
ATOM   3531  HB3 TYR A1103     -70.751  46.995  38.849  1.00  0.00           H  
ATOM   3532  HD1 TYR A1103     -67.970  49.178  38.901  1.00  0.00           H  
ATOM   3533  HD2 TYR A1103     -71.175  47.633  41.233  1.00  0.00           H  
ATOM   3534  HE1 TYR A1103     -67.849  51.206  40.365  1.00  0.00           H  
ATOM   3535  HE2 TYR A1103     -71.035  49.573  42.751  1.00  0.00           H  
ATOM   3536  HH  TYR A1103     -70.098  51.468  43.118  1.00  0.00           H  
ATOM   3537  N   LYS A1104     -67.249  45.755  41.131  1.00  0.46           N  
ATOM   3538  CA  LYS A1104     -65.854  45.630  41.531  1.00  0.46           C  
ATOM   3539  C   LYS A1104     -65.325  44.215  41.534  1.00  0.46           C  
ATOM   3540  O   LYS A1104     -64.118  43.898  41.413  1.00  0.46           O  
ATOM   3541  CB  LYS A1104     -65.617  46.312  42.819  1.00  0.46           C  
ATOM   3542  CG  LYS A1104     -64.190  46.614  43.291  1.00  0.46           C  
ATOM   3543  CD  LYS A1104     -64.040  47.470  44.564  1.00  0.46           C  
ATOM   3544  CE  LYS A1104     -62.629  47.604  45.128  1.00  0.46           C  
ATOM   3545  NZ  LYS A1104     -62.429  48.593  46.183  1.00  0.46           N1+
ATOM   3546  H   LYS A1104     -67.874  46.187  41.797  1.00  0.00           H  
ATOM   3547  HA  LYS A1104     -65.262  46.178  40.798  1.00  0.00           H  
ATOM   3548  HB2 LYS A1104     -66.083  47.294  42.733  1.00  0.00           H  
ATOM   3549  HB3 LYS A1104     -66.138  45.818  43.640  1.00  0.00           H  
ATOM   3550  HG2 LYS A1104     -63.742  45.642  43.497  1.00  0.00           H  
ATOM   3551  HG3 LYS A1104     -63.567  46.979  42.475  1.00  0.00           H  
ATOM   3552  HD2 LYS A1104     -64.435  48.466  44.364  1.00  0.00           H  
ATOM   3553  HD3 LYS A1104     -64.657  47.070  45.369  1.00  0.00           H  
ATOM   3554  HE2 LYS A1104     -62.216  46.668  45.503  1.00  0.00           H  
ATOM   3555  HE3 LYS A1104     -61.986  48.058  44.374  1.00  0.00           H  
ATOM   3556  HZ1 LYS A1104     -62.922  48.301  47.015  1.00  0.00           H  
ATOM   3557  HZ2 LYS A1104     -61.476  48.639  46.512  1.00  0.00           H  
ATOM   3558  HZ3 LYS A1104     -62.881  49.399  45.775  1.00  0.00           H  
ATOM   3559  N   ASP A1105     -66.289  43.256  41.652  1.00  0.48           N  
ATOM   3560  CA  ASP A1105     -66.025  41.800  41.551  1.00  0.48           C  
ATOM   3561  C   ASP A1105     -65.762  41.202  40.173  1.00  0.48           C  
ATOM   3562  O   ASP A1105     -65.020  40.216  39.988  1.00  0.48           O  
ATOM   3563  CB  ASP A1105     -67.206  41.002  42.181  1.00  0.48           C  
ATOM   3564  CG  ASP A1105     -67.000  39.707  42.858  1.00  0.48           C  
ATOM   3565  OD1 ASP A1105     -65.988  39.569  43.559  1.00  0.48           O  
ATOM   3566  OD2 ASP A1105     -67.871  38.873  42.715  1.00  0.48           O1-
ATOM   3567  H   ASP A1105     -67.215  43.561  41.915  1.00  0.00           H  
ATOM   3568  HA  ASP A1105     -65.158  41.588  42.177  1.00  0.00           H  
ATOM   3569  HB2 ASP A1105     -67.633  41.689  42.912  1.00  0.00           H  
ATOM   3570  HB3 ASP A1105     -68.045  40.845  41.503  1.00  0.00           H  
ATOM   3571  N   ILE A1106     -66.370  41.892  39.195  1.00  0.40           N  
ATOM   3572  CA  ILE A1106     -65.993  41.721  37.784  1.00  0.40           C  
ATOM   3573  C   ILE A1106     -64.525  42.189  37.519  1.00  0.40           C  
ATOM   3574  O   ILE A1106     -63.760  41.401  36.969  1.00  0.40           O  
ATOM   3575  CB  ILE A1106     -66.942  42.623  36.781  1.00  0.40           C  
ATOM   3576  CG1 ILE A1106     -68.442  42.524  37.085  1.00  0.40           C  
ATOM   3577  CG2 ILE A1106     -66.598  42.510  35.289  1.00  0.40           C  
ATOM   3578  CD1 ILE A1106     -68.968  41.125  37.107  1.00  0.40           C  
ATOM   3579  H   ILE A1106     -67.006  42.666  39.329  1.00  0.00           H  
ATOM   3580  HA  ILE A1106     -65.931  40.671  37.499  1.00  0.00           H  
ATOM   3581  HB  ILE A1106     -66.849  43.692  36.975  1.00  0.00           H  
ATOM   3582 HG12 ILE A1106     -68.632  42.939  38.075  1.00  0.00           H  
ATOM   3583 HG13 ILE A1106     -69.058  43.088  36.385  1.00  0.00           H  
ATOM   3584 HG21 ILE A1106     -67.227  43.262  34.814  1.00  0.00           H  
ATOM   3585 HG22 ILE A1106     -65.550  42.768  35.132  1.00  0.00           H  
ATOM   3586 HG23 ILE A1106     -66.828  41.547  34.834  1.00  0.00           H  
ATOM   3587 HD11 ILE A1106     -70.034  41.229  37.311  1.00  0.00           H  
ATOM   3588 HD12 ILE A1106     -68.799  40.644  36.143  1.00  0.00           H  
ATOM   3589 HD13 ILE A1106     -68.636  40.578  37.989  1.00  0.00           H  
ATOM   3590  N   GLU A1107     -64.200  43.379  37.954  1.00  0.48           N  
ATOM   3591  CA  GLU A1107     -62.918  44.073  37.746  1.00  0.48           C  
ATOM   3592  C   GLU A1107     -61.750  43.249  38.297  1.00  0.48           C  
ATOM   3593  O   GLU A1107     -60.716  43.054  37.621  1.00  0.48           O  
ATOM   3594  CB  GLU A1107     -62.955  45.524  38.296  1.00  0.48           C  
ATOM   3595  CG  GLU A1107     -63.898  46.439  37.541  1.00  0.48           C  
ATOM   3596  CD  GLU A1107     -63.303  47.838  37.613  1.00  0.48           C  
ATOM   3597  OE1 GLU A1107     -63.473  48.608  38.613  1.00  0.48           O  
ATOM   3598  OE2 GLU A1107     -62.579  48.117  36.660  1.00  0.48           O1-
ATOM   3599  H   GLU A1107     -64.821  43.801  38.630  1.00  0.00           H  
ATOM   3600  HA  GLU A1107     -62.838  44.295  36.682  1.00  0.00           H  
ATOM   3601  HB2 GLU A1107     -63.397  45.426  39.288  1.00  0.00           H  
ATOM   3602  HB3 GLU A1107     -61.962  45.951  38.435  1.00  0.00           H  
ATOM   3603  HG2 GLU A1107     -63.955  46.065  36.519  1.00  0.00           H  
ATOM   3604  HG3 GLU A1107     -64.949  46.609  37.774  1.00  0.00           H  
ATOM   3605  N   LYS A1108     -61.911  42.724  39.528  1.00  0.48           N  
ATOM   3606  CA  LYS A1108     -60.994  41.835  40.178  1.00  0.48           C  
ATOM   3607  C   LYS A1108     -60.626  40.625  39.287  1.00  0.48           C  
ATOM   3608  O   LYS A1108     -59.455  40.213  39.273  1.00  0.48           O  
ATOM   3609  CB  LYS A1108     -61.588  41.317  41.536  1.00  0.48           C  
ATOM   3610  CG  LYS A1108     -60.914  40.126  42.204  1.00  0.48           C  
ATOM   3611  CD  LYS A1108     -61.379  39.731  43.591  1.00  0.48           C  
ATOM   3612  CE  LYS A1108     -62.669  38.929  43.803  1.00  0.48           C  
ATOM   3613  NZ  LYS A1108     -62.991  38.703  45.250  1.00  0.48           N1+
ATOM   3614  H   LYS A1108     -62.794  42.901  39.986  1.00  0.00           H  
ATOM   3615  HA  LYS A1108     -60.119  42.445  40.407  1.00  0.00           H  
ATOM   3616  HB2 LYS A1108     -61.657  42.106  42.284  1.00  0.00           H  
ATOM   3617  HB3 LYS A1108     -62.605  40.932  41.455  1.00  0.00           H  
ATOM   3618  HG2 LYS A1108     -60.979  39.254  41.554  1.00  0.00           H  
ATOM   3619  HG3 LYS A1108     -59.867  40.419  42.284  1.00  0.00           H  
ATOM   3620  HD2 LYS A1108     -60.599  39.078  43.983  1.00  0.00           H  
ATOM   3621  HD3 LYS A1108     -61.417  40.615  44.228  1.00  0.00           H  
ATOM   3622  HE2 LYS A1108     -63.512  39.409  43.305  1.00  0.00           H  
ATOM   3623  HE3 LYS A1108     -62.621  37.959  43.308  1.00  0.00           H  
ATOM   3624  HZ1 LYS A1108     -63.070  39.572  45.758  1.00  0.00           H  
ATOM   3625  HZ2 LYS A1108     -63.944  38.369  45.285  1.00  0.00           H  
ATOM   3626  HZ3 LYS A1108     -62.375  38.040  45.698  1.00  0.00           H  
ATOM   3627  N   ASN A1109     -61.556  40.139  38.500  1.00  0.48           N  
ATOM   3628  CA  ASN A1109     -61.328  38.953  37.649  1.00  0.48           C  
ATOM   3629  C   ASN A1109     -60.778  39.330  36.322  1.00  0.48           C  
ATOM   3630  O   ASN A1109     -59.970  38.540  35.704  1.00  0.48           O  
ATOM   3631  CB  ASN A1109     -62.554  38.099  37.564  1.00  0.48           C  
ATOM   3632  CG  ASN A1109     -63.087  37.532  38.818  1.00  0.48           C  
ATOM   3633  ND2 ASN A1109     -64.202  36.829  38.772  1.00  0.48           N  
ATOM   3634  OD1 ASN A1109     -62.423  37.556  39.866  1.00  0.48           O  
ATOM   3635  H   ASN A1109     -62.470  40.553  38.378  1.00  0.00           H  
ATOM   3636  HA  ASN A1109     -60.647  38.344  38.243  1.00  0.00           H  
ATOM   3637  HB2 ASN A1109     -63.309  38.759  37.136  1.00  0.00           H  
ATOM   3638  HB3 ASN A1109     -62.267  37.312  36.867  1.00  0.00           H  
ATOM   3639 HD21 ASN A1109     -64.672  36.760  37.880  1.00  0.00           H  
ATOM   3640 HD22 ASN A1109     -64.234  36.015  39.369  1.00  0.00           H  
ATOM   3641  N   TYR A1110     -61.070  40.588  35.831  1.00  0.47           N  
ATOM   3642  CA  TYR A1110     -60.315  41.157  34.635  1.00  0.47           C  
ATOM   3643  C   TYR A1110     -58.791  41.207  34.942  1.00  0.47           C  
ATOM   3644  O   TYR A1110     -57.992  40.777  34.093  1.00  0.47           O  
ATOM   3645  CB  TYR A1110     -60.952  42.447  34.210  1.00  0.47           C  
ATOM   3646  CG  TYR A1110     -60.804  43.052  32.872  1.00  0.47           C  
ATOM   3647  CD1 TYR A1110     -61.847  43.762  32.223  1.00  0.47           C  
ATOM   3648  CD2 TYR A1110     -59.498  43.201  32.353  1.00  0.47           C  
ATOM   3649  CE1 TYR A1110     -61.656  44.447  30.988  1.00  0.47           C  
ATOM   3650  CE2 TYR A1110     -59.279  44.016  31.218  1.00  0.47           C  
ATOM   3651  CZ  TYR A1110     -60.378  44.551  30.478  1.00  0.47           C  
ATOM   3652  OH  TYR A1110     -60.202  45.253  29.319  1.00  0.47           O  
ATOM   3653  H   TYR A1110     -61.687  41.188  36.360  1.00  0.00           H  
ATOM   3654  HA  TYR A1110     -60.312  40.481  33.780  1.00  0.00           H  
ATOM   3655  HB2 TYR A1110     -62.014  42.368  34.445  1.00  0.00           H  
ATOM   3656  HB3 TYR A1110     -60.555  43.162  34.930  1.00  0.00           H  
ATOM   3657  HD1 TYR A1110     -62.849  43.590  32.586  1.00  0.00           H  
ATOM   3658  HD2 TYR A1110     -58.611  42.963  32.923  1.00  0.00           H  
ATOM   3659  HE1 TYR A1110     -62.515  44.927  30.545  1.00  0.00           H  
ATOM   3660  HE2 TYR A1110     -58.303  44.177  30.783  1.00  0.00           H  
ATOM   3661  HH  TYR A1110     -59.264  45.417  29.198  1.00  0.00           H  
ATOM   3662  N   HIS A1111     -58.446  41.660  36.158  1.00  0.47           N  
ATOM   3663  CA  HIS A1111     -57.113  41.834  36.686  1.00  0.47           C  
ATOM   3664  C   HIS A1111     -56.373  40.508  36.682  1.00  0.47           C  
ATOM   3665  O   HIS A1111     -55.138  40.471  36.736  1.00  0.47           O  
ATOM   3666  CB  HIS A1111     -57.074  42.584  38.001  1.00  0.47           C  
ATOM   3667  CG  HIS A1111     -57.465  44.012  37.999  1.00  0.47           C  
ATOM   3668  CD2 HIS A1111     -58.361  44.685  38.840  1.00  0.47           C  
ATOM   3669  ND1 HIS A1111     -56.787  44.932  37.163  1.00  0.47           N  
ATOM   3670  CE1 HIS A1111     -57.405  46.051  37.425  1.00  0.47           C  
ATOM   3671  NE2 HIS A1111     -58.312  45.997  38.385  1.00  0.47           N  
ATOM   3672  H   HIS A1111     -59.201  41.914  36.779  1.00  0.00           H  
ATOM   3673  HA  HIS A1111     -56.538  42.366  35.927  1.00  0.00           H  
ATOM   3674  HB2 HIS A1111     -57.622  42.049  38.776  1.00  0.00           H  
ATOM   3675  HB3 HIS A1111     -56.047  42.621  38.362  1.00  0.00           H  
ATOM   3676  HD2 HIS A1111     -58.927  44.369  39.703  1.00  0.00           H  
ATOM   3677  HE1 HIS A1111     -57.075  46.964  36.953  1.00  0.00           H  
ATOM   3678  HE2 HIS A1111     -58.811  46.749  38.837  1.00  0.00           H  
ATOM   3679  N   LYS A1112     -57.089  39.283  36.683  1.00  0.47           N  
ATOM   3680  CA  LYS A1112     -56.530  37.983  36.773  1.00  0.47           C  
ATOM   3681  C   LYS A1112     -56.329  37.289  35.406  1.00  0.47           C  
ATOM   3682  O   LYS A1112     -55.404  36.514  35.298  1.00  0.47           O  
ATOM   3683  CB  LYS A1112     -57.475  37.134  37.640  1.00  0.47           C  
ATOM   3684  CG  LYS A1112     -56.906  35.807  38.142  1.00  0.47           C  
ATOM   3685  CD  LYS A1112     -58.024  34.765  38.545  1.00  0.47           C  
ATOM   3686  CE  LYS A1112     -58.454  34.110  37.239  1.00  0.47           C  
ATOM   3687  NZ  LYS A1112     -59.592  33.227  37.504  1.00  0.47           N1+
ATOM   3688  H   LYS A1112     -58.099  39.296  36.697  1.00  0.00           H  
ATOM   3689  HA  LYS A1112     -55.570  38.020  37.288  1.00  0.00           H  
ATOM   3690  HB2 LYS A1112     -57.704  37.716  38.533  1.00  0.00           H  
ATOM   3691  HB3 LYS A1112     -58.463  37.062  37.186  1.00  0.00           H  
ATOM   3692  HG2 LYS A1112     -56.141  35.350  37.514  1.00  0.00           H  
ATOM   3693  HG3 LYS A1112     -56.288  35.994  39.020  1.00  0.00           H  
ATOM   3694  HD2 LYS A1112     -57.633  34.055  39.275  1.00  0.00           H  
ATOM   3695  HD3 LYS A1112     -58.842  35.311  39.015  1.00  0.00           H  
ATOM   3696  HE2 LYS A1112     -58.616  34.833  36.440  1.00  0.00           H  
ATOM   3697  HE3 LYS A1112     -57.636  33.530  36.811  1.00  0.00           H  
ATOM   3698  HZ1 LYS A1112     -59.488  32.538  38.235  1.00  0.00           H  
ATOM   3699  HZ2 LYS A1112     -60.485  33.694  37.579  1.00  0.00           H  
ATOM   3700  HZ3 LYS A1112     -59.656  32.730  36.626  1.00  0.00           H  
ATOM   3701  N   GLU A1113     -57.188  37.650  34.424  1.00  0.44           N  
ATOM   3702  CA  GLU A1113     -57.106  37.130  33.156  1.00  0.44           C  
ATOM   3703  C   GLU A1113     -56.301  38.029  32.178  1.00  0.44           C  
ATOM   3704  O   GLU A1113     -55.745  37.501  31.228  1.00  0.44           O  
ATOM   3705  CB  GLU A1113     -58.502  36.727  32.696  1.00  0.44           C  
ATOM   3706  CG  GLU A1113     -59.217  35.775  33.723  1.00  0.44           C  
ATOM   3707  CD  GLU A1113     -60.599  35.272  33.330  1.00  0.44           C  
ATOM   3708  OE1 GLU A1113     -60.920  34.941  32.172  1.00  0.44           O  
ATOM   3709  OE2 GLU A1113     -61.442  35.235  34.211  1.00  0.44           O1-
ATOM   3710  H   GLU A1113     -57.865  38.333  34.732  1.00  0.00           H  
ATOM   3711  HA  GLU A1113     -56.620  36.156  33.105  1.00  0.00           H  
ATOM   3712  HB2 GLU A1113     -59.081  37.650  32.716  1.00  0.00           H  
ATOM   3713  HB3 GLU A1113     -58.366  36.364  31.677  1.00  0.00           H  
ATOM   3714  HG2 GLU A1113     -58.612  34.868  33.746  1.00  0.00           H  
ATOM   3715  HG3 GLU A1113     -59.266  36.154  34.744  1.00  0.00           H  
ATOM   3716  N   TRP A1114     -56.360  39.395  32.269  1.00  0.45           N  
ATOM   3717  CA  TRP A1114     -55.649  40.232  31.373  1.00  0.45           C  
ATOM   3718  C   TRP A1114     -54.152  40.233  31.527  1.00  0.45           C  
ATOM   3719  O   TRP A1114     -53.380  40.504  30.627  1.00  0.45           O  
ATOM   3720  CB  TRP A1114     -56.292  41.635  31.486  1.00  0.45           C  
ATOM   3721  CG  TRP A1114     -55.651  42.777  30.718  1.00  0.45           C  
ATOM   3722  CD1 TRP A1114     -55.863  43.097  29.408  1.00  0.45           C  
ATOM   3723  CD2 TRP A1114     -54.520  43.664  31.115  1.00  0.45           C  
ATOM   3724  CE2 TRP A1114     -53.993  44.414  30.024  1.00  0.45           C  
ATOM   3725  CE3 TRP A1114     -53.961  43.967  32.376  1.00  0.45           C  
ATOM   3726  NE1 TRP A1114     -54.897  44.035  29.003  1.00  0.45           N  
ATOM   3727  CZ2 TRP A1114     -52.930  45.342  30.173  1.00  0.45           C  
ATOM   3728  CZ3 TRP A1114     -52.877  44.840  32.551  1.00  0.45           C  
ATOM   3729  CH2 TRP A1114     -52.378  45.557  31.440  1.00  0.45           C  
ATOM   3730  H   TRP A1114     -56.985  39.796  32.954  1.00  0.00           H  
ATOM   3731  HA  TRP A1114     -55.755  39.840  30.361  1.00  0.00           H  
ATOM   3732  HB2 TRP A1114     -57.376  41.535  31.420  1.00  0.00           H  
ATOM   3733  HB3 TRP A1114     -56.153  41.939  32.523  1.00  0.00           H  
ATOM   3734  HD1 TRP A1114     -56.575  42.616  28.754  1.00  0.00           H  
ATOM   3735  HE1 TRP A1114     -54.815  44.407  28.068  1.00  0.00           H  
ATOM   3736  HE3 TRP A1114     -54.437  43.427  33.181  1.00  0.00           H  
ATOM   3737  HZ2 TRP A1114     -52.465  45.846  29.338  1.00  0.00           H  
ATOM   3738  HZ3 TRP A1114     -52.344  44.868  33.490  1.00  0.00           H  
ATOM   3739  HH2 TRP A1114     -51.584  46.284  31.530  1.00  0.00           H  
ATOM   3740  N   VAL A1115     -53.786  40.071  32.780  1.00  0.43           N  
ATOM   3741  CA  VAL A1115     -52.368  40.012  33.099  1.00  0.43           C  
ATOM   3742  C   VAL A1115     -51.647  38.746  32.550  1.00  0.43           C  
ATOM   3743  O   VAL A1115     -50.501  38.851  32.249  1.00  0.43           O  
ATOM   3744  CB  VAL A1115     -52.096  40.160  34.603  1.00  0.43           C  
ATOM   3745  CG1 VAL A1115     -52.506  41.515  35.204  1.00  0.43           C  
ATOM   3746  CG2 VAL A1115     -52.498  38.960  35.570  1.00  0.43           C  
ATOM   3747  H   VAL A1115     -54.461  40.004  33.528  1.00  0.00           H  
ATOM   3748  HA  VAL A1115     -51.901  40.893  32.659  1.00  0.00           H  
ATOM   3749  HB  VAL A1115     -51.024  40.199  34.797  1.00  0.00           H  
ATOM   3750 HG11 VAL A1115     -52.206  42.338  34.555  1.00  0.00           H  
ATOM   3751 HG12 VAL A1115     -53.587  41.646  35.152  1.00  0.00           H  
ATOM   3752 HG13 VAL A1115     -52.172  41.675  36.229  1.00  0.00           H  
ATOM   3753 HG21 VAL A1115     -52.274  39.202  36.609  1.00  0.00           H  
ATOM   3754 HG22 VAL A1115     -53.550  38.678  35.556  1.00  0.00           H  
ATOM   3755 HG23 VAL A1115     -51.795  38.150  35.378  1.00  0.00           H  
ATOM   3756  N   GLU A1116     -52.454  37.690  32.559  1.00  0.43           N  
ATOM   3757  CA  GLU A1116     -52.073  36.400  32.035  1.00  0.43           C  
ATOM   3758  C   GLU A1116     -52.033  36.397  30.470  1.00  0.43           C  
ATOM   3759  O   GLU A1116     -51.081  35.992  29.918  1.00  0.43           O  
ATOM   3760  CB  GLU A1116     -53.043  35.342  32.578  1.00  0.43           C  
ATOM   3761  CG  GLU A1116     -52.530  33.895  32.594  1.00  0.43           C  
ATOM   3762  CD  GLU A1116     -53.622  32.816  32.558  1.00  0.43           C  
ATOM   3763  OE1 GLU A1116     -54.452  32.688  33.461  1.00  0.43           O  
ATOM   3764  OE2 GLU A1116     -53.552  31.870  31.746  1.00  0.43           O1-
ATOM   3765  H   GLU A1116     -53.410  37.774  32.873  1.00  0.00           H  
ATOM   3766  HA  GLU A1116     -51.094  36.214  32.478  1.00  0.00           H  
ATOM   3767  HB2 GLU A1116     -53.215  35.548  33.635  1.00  0.00           H  
ATOM   3768  HB3 GLU A1116     -53.960  35.298  31.990  1.00  0.00           H  
ATOM   3769  HG2 GLU A1116     -51.844  33.864  31.748  1.00  0.00           H  
ATOM   3770  HG3 GLU A1116     -51.883  33.596  33.419  1.00  0.00           H  
ATOM   3771  N   LEU A1117     -53.025  37.177  29.939  1.00  0.43           N  
ATOM   3772  CA  LEU A1117     -53.145  37.518  28.523  1.00  0.43           C  
ATOM   3773  C   LEU A1117     -51.958  38.315  27.971  1.00  0.43           C  
ATOM   3774  O   LEU A1117     -51.446  37.910  26.938  1.00  0.43           O  
ATOM   3775  CB  LEU A1117     -54.465  38.246  28.247  1.00  0.43           C  
ATOM   3776  CG  LEU A1117     -54.978  38.426  26.868  1.00  0.43           C  
ATOM   3777  CD1 LEU A1117     -56.377  38.943  27.023  1.00  0.43           C  
ATOM   3778  CD2 LEU A1117     -54.121  39.291  25.877  1.00  0.43           C  
ATOM   3779  H   LEU A1117     -53.727  37.428  30.620  1.00  0.00           H  
ATOM   3780  HA  LEU A1117     -53.140  36.582  27.965  1.00  0.00           H  
ATOM   3781  HB2 LEU A1117     -55.249  37.621  28.673  1.00  0.00           H  
ATOM   3782  HB3 LEU A1117     -54.447  39.233  28.710  1.00  0.00           H  
ATOM   3783  HG  LEU A1117     -55.009  37.398  26.506  1.00  0.00           H  
ATOM   3784 HD11 LEU A1117     -57.116  38.213  27.354  1.00  0.00           H  
ATOM   3785 HD12 LEU A1117     -56.472  39.908  27.522  1.00  0.00           H  
ATOM   3786 HD13 LEU A1117     -56.614  39.282  26.015  1.00  0.00           H  
ATOM   3787 HD21 LEU A1117     -53.834  40.257  26.295  1.00  0.00           H  
ATOM   3788 HD22 LEU A1117     -53.185  38.766  25.689  1.00  0.00           H  
ATOM   3789 HD23 LEU A1117     -54.630  39.458  24.928  1.00  0.00           H  
ATOM   3790  N   GLN A1118     -51.481  39.255  28.784  1.00  0.46           N  
ATOM   3791  CA  GLN A1118     -50.210  39.942  28.420  1.00  0.46           C  
ATOM   3792  C   GLN A1118     -48.956  39.007  28.555  1.00  0.46           C  
ATOM   3793  O   GLN A1118     -48.035  39.149  27.752  1.00  0.46           O  
ATOM   3794  CB  GLN A1118     -49.870  41.118  29.362  1.00  0.46           C  
ATOM   3795  CG  GLN A1118     -50.930  42.211  29.341  1.00  0.46           C  
ATOM   3796  CD  GLN A1118     -51.005  43.051  28.106  1.00  0.46           C  
ATOM   3797  NE2 GLN A1118     -50.109  44.015  27.968  1.00  0.46           N  
ATOM   3798  OE1 GLN A1118     -51.900  42.874  27.208  1.00  0.46           O  
ATOM   3799  H   GLN A1118     -52.000  39.514  29.610  1.00  0.00           H  
ATOM   3800  HA  GLN A1118     -50.397  40.252  27.392  1.00  0.00           H  
ATOM   3801  HB2 GLN A1118     -49.736  40.639  30.332  1.00  0.00           H  
ATOM   3802  HB3 GLN A1118     -48.854  41.440  29.133  1.00  0.00           H  
ATOM   3803  HG2 GLN A1118     -51.936  41.792  29.296  1.00  0.00           H  
ATOM   3804  HG3 GLN A1118     -50.973  42.840  30.231  1.00  0.00           H  
ATOM   3805 HE21 GLN A1118     -49.555  44.240  28.782  1.00  0.00           H  
ATOM   3806 HE22 GLN A1118     -50.063  44.657  27.191  1.00  0.00           H  
ATOM   3807  N   THR A1119     -48.931  38.101  29.561  1.00  0.45           N  
ATOM   3808  CA  THR A1119     -47.900  37.141  29.690  1.00  0.45           C  
ATOM   3809  C   THR A1119     -47.920  36.020  28.615  1.00  0.45           C  
ATOM   3810  O   THR A1119     -46.897  35.805  27.994  1.00  0.45           O  
ATOM   3811  CB  THR A1119     -47.894  36.601  31.068  1.00  0.45           C  
ATOM   3812  CG2 THR A1119     -46.774  35.629  31.418  1.00  0.45           C  
ATOM   3813  OG1 THR A1119     -47.901  37.676  32.036  1.00  0.45           O  
ATOM   3814  H   THR A1119     -49.687  38.004  30.225  1.00  0.00           H  
ATOM   3815  HA  THR A1119     -46.942  37.649  29.582  1.00  0.00           H  
ATOM   3816  HB  THR A1119     -48.695  35.867  31.162  1.00  0.00           H  
ATOM   3817  HG1 THR A1119     -48.830  37.909  32.100  1.00  0.00           H  
ATOM   3818 HG21 THR A1119     -46.963  34.822  32.126  1.00  0.00           H  
ATOM   3819 HG22 THR A1119     -46.396  35.231  30.476  1.00  0.00           H  
ATOM   3820 HG23 THR A1119     -45.970  36.180  31.907  1.00  0.00           H  
ATOM   3821  N   ARG A1120     -49.052  35.568  28.176  1.00  0.44           N  
ATOM   3822  CA  ARG A1120     -49.145  34.558  27.132  1.00  0.44           C  
ATOM   3823  C   ARG A1120     -48.703  35.179  25.828  1.00  0.44           C  
ATOM   3824  O   ARG A1120     -48.082  34.544  25.020  1.00  0.44           O  
ATOM   3825  CB  ARG A1120     -50.517  33.893  27.126  1.00  0.44           C  
ATOM   3826  CG  ARG A1120     -50.797  33.012  28.371  1.00  0.44           C  
ATOM   3827  CD  ARG A1120     -51.698  31.762  28.030  1.00  0.44           C  
ATOM   3828  NE  ARG A1120     -52.137  31.108  29.261  1.00  0.44           N  
ATOM   3829  CZ  ARG A1120     -52.117  29.817  29.722  1.00  0.44           C  
ATOM   3830  NH1 ARG A1120     -52.646  29.507  30.896  1.00  0.44           N1+
ATOM   3831  NH2 ARG A1120     -51.486  28.787  29.149  1.00  0.44           N1+
ATOM   3832  H   ARG A1120     -49.880  35.977  28.584  1.00  0.00           H  
ATOM   3833  HA  ARG A1120     -48.456  33.831  27.563  1.00  0.00           H  
ATOM   3834  HB2 ARG A1120     -51.315  34.594  26.884  1.00  0.00           H  
ATOM   3835  HB3 ARG A1120     -50.631  33.286  26.227  1.00  0.00           H  
ATOM   3836  HG2 ARG A1120     -49.875  32.454  28.534  1.00  0.00           H  
ATOM   3837  HG3 ARG A1120     -50.920  33.567  29.301  1.00  0.00           H  
ATOM   3838  HD2 ARG A1120     -52.509  32.065  27.368  1.00  0.00           H  
ATOM   3839  HD3 ARG A1120     -51.142  30.956  27.552  1.00  0.00           H  
ATOM   3840  HE  ARG A1120     -52.656  31.794  29.790  1.00  0.00           H  
ATOM   3841 HH11 ARG A1120     -53.055  30.285  31.395  1.00  0.00           H  
ATOM   3842 HH12 ARG A1120     -52.594  28.596  31.328  1.00  0.00           H  
ATOM   3843 HH21 ARG A1120     -51.397  28.730  28.145  1.00  0.00           H  
ATOM   3844 HH22 ARG A1120     -51.533  27.878  29.587  1.00  0.00           H  
ATOM   3845  N   SER A1121     -49.053  36.445  25.601  1.00  0.42           N  
ATOM   3846  CA  SER A1121     -48.613  37.277  24.424  1.00  0.42           C  
ATOM   3847  C   SER A1121     -47.062  37.414  24.300  1.00  0.42           C  
ATOM   3848  O   SER A1121     -46.463  37.101  23.249  1.00  0.42           O  
ATOM   3849  CB  SER A1121     -49.436  38.587  24.509  1.00  0.42           C  
ATOM   3850  OG  SER A1121     -50.838  38.321  24.253  1.00  0.42           O  
ATOM   3851  H   SER A1121     -49.476  37.010  26.323  1.00  0.00           H  
ATOM   3852  HA  SER A1121     -49.057  36.760  23.573  1.00  0.00           H  
ATOM   3853  HB2 SER A1121     -49.288  39.090  25.465  1.00  0.00           H  
ATOM   3854  HB3 SER A1121     -49.181  39.337  23.760  1.00  0.00           H  
ATOM   3855  HG  SER A1121     -51.245  38.238  25.119  1.00  0.00           H  
ATOM   3856  N   PHE A1122     -46.405  37.837  25.391  1.00  0.40           N  
ATOM   3857  CA  PHE A1122     -44.983  38.081  25.441  1.00  0.40           C  
ATOM   3858  C   PHE A1122     -44.106  36.801  25.722  1.00  0.40           C  
ATOM   3859  O   PHE A1122     -43.010  36.660  25.160  1.00  0.40           O  
ATOM   3860  CB  PHE A1122     -44.696  39.175  26.471  1.00  0.40           C  
ATOM   3861  CG  PHE A1122     -45.497  40.530  26.343  1.00  0.40           C  
ATOM   3862  CD1 PHE A1122     -45.725  41.357  27.435  1.00  0.40           C  
ATOM   3863  CD2 PHE A1122     -45.793  41.018  25.033  1.00  0.40           C  
ATOM   3864  CE1 PHE A1122     -46.416  42.526  27.252  1.00  0.40           C  
ATOM   3865  CE2 PHE A1122     -46.537  42.169  24.889  1.00  0.40           C  
ATOM   3866  CZ  PHE A1122     -46.788  42.973  26.008  1.00  0.40           C  
ATOM   3867  H   PHE A1122     -46.925  38.234  26.160  1.00  0.00           H  
ATOM   3868  HA  PHE A1122     -44.633  38.422  24.467  1.00  0.00           H  
ATOM   3869  HB2 PHE A1122     -44.952  38.778  27.453  1.00  0.00           H  
ATOM   3870  HB3 PHE A1122     -43.616  39.181  26.622  1.00  0.00           H  
ATOM   3871  HD1 PHE A1122     -45.379  41.097  28.424  1.00  0.00           H  
ATOM   3872  HD2 PHE A1122     -45.642  40.411  24.152  1.00  0.00           H  
ATOM   3873  HE1 PHE A1122     -46.601  43.178  28.093  1.00  0.00           H  
ATOM   3874  HE2 PHE A1122     -46.817  42.495  23.898  1.00  0.00           H  
ATOM   3875  HZ  PHE A1122     -47.360  43.872  25.831  1.00  0.00           H  
ATOM   3876  N   VAL A1123     -44.659  35.851  26.521  1.00  0.42           N  
ATOM   3877  CA  VAL A1123     -44.192  34.457  26.550  1.00  0.42           C  
ATOM   3878  C   VAL A1123     -44.031  33.754  25.150  1.00  0.42           C  
ATOM   3879  O   VAL A1123     -43.120  32.973  24.956  1.00  0.42           O  
ATOM   3880  CB  VAL A1123     -44.784  33.475  27.638  1.00  0.42           C  
ATOM   3881  CG1 VAL A1123     -44.627  31.935  27.484  1.00  0.42           C  
ATOM   3882  CG2 VAL A1123     -44.340  33.833  29.028  1.00  0.42           C  
ATOM   3883  H   VAL A1123     -45.495  36.008  27.064  1.00  0.00           H  
ATOM   3884  HA  VAL A1123     -43.128  34.517  26.780  1.00  0.00           H  
ATOM   3885  HB  VAL A1123     -45.866  33.598  27.596  1.00  0.00           H  
ATOM   3886 HG11 VAL A1123     -44.864  31.437  28.424  1.00  0.00           H  
ATOM   3887 HG12 VAL A1123     -45.220  31.517  26.671  1.00  0.00           H  
ATOM   3888 HG13 VAL A1123     -43.594  31.613  27.353  1.00  0.00           H  
ATOM   3889 HG21 VAL A1123     -44.750  34.819  29.244  1.00  0.00           H  
ATOM   3890 HG22 VAL A1123     -44.636  33.130  29.807  1.00  0.00           H  
ATOM   3891 HG23 VAL A1123     -43.256  33.916  29.110  1.00  0.00           H  
ATOM   3892  N   THR A1124     -44.913  34.159  24.218  1.00  0.60           N  
ATOM   3893  CA  THR A1124     -44.786  33.626  22.824  1.00  0.60           C  
ATOM   3894  C   THR A1124     -43.794  34.466  21.999  1.00  0.60           C  
ATOM   3895  O   THR A1124     -43.121  33.912  21.131  1.00  0.60           O  
ATOM   3896  CB  THR A1124     -46.171  33.637  22.119  1.00  0.60           C  
ATOM   3897  CG2 THR A1124     -46.282  32.926  20.743  1.00  0.60           C  
ATOM   3898  OG1 THR A1124     -47.025  32.858  22.974  1.00  0.60           O  
ATOM   3899  H   THR A1124     -45.735  34.672  24.504  1.00  0.00           H  
ATOM   3900  HA  THR A1124     -44.511  32.572  22.803  1.00  0.00           H  
ATOM   3901  HB  THR A1124     -46.549  34.656  22.042  1.00  0.00           H  
ATOM   3902  HG1 THR A1124     -47.285  33.327  23.770  1.00  0.00           H  
ATOM   3903 HG21 THR A1124     -46.205  31.845  20.866  1.00  0.00           H  
ATOM   3904 HG22 THR A1124     -47.231  33.127  20.246  1.00  0.00           H  
ATOM   3905 HG23 THR A1124     -45.422  33.272  20.170  1.00  0.00           H  
ATOM   3906  N   ASP A1125     -43.656  35.785  22.311  1.00  0.63           N  
ATOM   3907  CA  ASP A1125     -42.683  36.676  21.580  1.00  0.63           C  
ATOM   3908  C   ASP A1125     -41.193  36.231  21.870  1.00  0.63           C  
ATOM   3909  O   ASP A1125     -40.397  36.022  20.981  1.00  0.63           O  
ATOM   3910  CB  ASP A1125     -42.721  38.222  21.787  1.00  0.63           C  
ATOM   3911  CG  ASP A1125     -44.009  38.986  21.408  1.00  0.63           C  
ATOM   3912  OD1 ASP A1125     -44.523  38.797  20.297  1.00  0.63           O  
ATOM   3913  OD2 ASP A1125     -44.350  39.994  22.058  1.00  0.63           O1-
ATOM   3914  H   ASP A1125     -44.227  36.150  23.060  1.00  0.00           H  
ATOM   3915  HA  ASP A1125     -42.840  36.510  20.514  1.00  0.00           H  
ATOM   3916  HB2 ASP A1125     -42.545  38.395  22.849  1.00  0.00           H  
ATOM   3917  HB3 ASP A1125     -41.864  38.697  21.311  1.00  0.00           H  
ATOM   3918  N   ASP A1126     -40.901  35.909  23.101  1.00  0.69           N  
ATOM   3919  CA  ASP A1126     -39.561  35.432  23.488  1.00  0.69           C  
ATOM   3920  C   ASP A1126     -39.174  34.060  22.910  1.00  0.69           C  
ATOM   3921  O   ASP A1126     -38.045  33.861  22.435  1.00  0.69           O  
ATOM   3922  CB  ASP A1126     -39.227  35.480  25.037  1.00  0.69           C  
ATOM   3923  CG  ASP A1126     -40.199  34.828  26.010  1.00  0.69           C  
ATOM   3924  OD1 ASP A1126     -40.664  35.371  26.913  1.00  0.69           O  
ATOM   3925  OD2 ASP A1126     -40.521  33.549  25.724  1.00  0.69           O1-
ATOM   3926  H   ASP A1126     -41.647  35.804  23.774  1.00  0.00           H  
ATOM   3927  HA  ASP A1126     -38.874  36.164  23.064  1.00  0.00           H  
ATOM   3928  HB2 ASP A1126     -38.234  35.063  25.200  1.00  0.00           H  
ATOM   3929  HB3 ASP A1126     -39.131  36.538  25.283  1.00  0.00           H  
ATOM   3930  HD2 ASP A1126     -41.105  33.235  26.419  1.00  0.00           H  
ATOM   3931  N   ILE A1127     -40.156  33.200  22.672  1.00  0.66           N  
ATOM   3932  CA  ILE A1127     -39.929  32.044  21.845  1.00  0.66           C  
ATOM   3933  C   ILE A1127     -39.685  32.353  20.346  1.00  0.66           C  
ATOM   3934  O   ILE A1127     -38.687  31.818  19.836  1.00  0.66           O  
ATOM   3935  CB  ILE A1127     -40.969  30.838  22.064  1.00  0.66           C  
ATOM   3936  CG1 ILE A1127     -41.109  30.367  23.508  1.00  0.66           C  
ATOM   3937  CG2 ILE A1127     -40.813  29.688  21.118  1.00  0.66           C  
ATOM   3938  CD1 ILE A1127     -42.513  29.840  23.967  1.00  0.66           C  
ATOM   3939  H   ILE A1127     -41.123  33.425  22.860  1.00  0.00           H  
ATOM   3940  HA  ILE A1127     -38.969  31.621  22.139  1.00  0.00           H  
ATOM   3941  HB  ILE A1127     -41.901  31.315  21.760  1.00  0.00           H  
ATOM   3942 HG12 ILE A1127     -40.497  29.478  23.657  1.00  0.00           H  
ATOM   3943 HG13 ILE A1127     -40.855  31.083  24.289  1.00  0.00           H  
ATOM   3944 HG21 ILE A1127     -41.597  28.976  21.375  1.00  0.00           H  
ATOM   3945 HG22 ILE A1127     -40.837  29.806  20.034  1.00  0.00           H  
ATOM   3946 HG23 ILE A1127     -39.855  29.188  21.261  1.00  0.00           H  
ATOM   3947 HD11 ILE A1127     -43.425  30.196  23.488  1.00  0.00           H  
ATOM   3948 HD12 ILE A1127     -42.468  28.761  23.818  1.00  0.00           H  
ATOM   3949 HD13 ILE A1127     -42.702  30.047  25.021  1.00  0.00           H  
ATOM   3950  N   ASP A1128     -40.528  33.174  19.751  1.00  0.73           N  
ATOM   3951  CA  ASP A1128     -40.208  33.622  18.342  1.00  0.73           C  
ATOM   3952  C   ASP A1128     -38.901  34.407  18.228  1.00  0.73           C  
ATOM   3953  O   ASP A1128     -38.164  34.198  17.271  1.00  0.73           O  
ATOM   3954  CB  ASP A1128     -41.310  34.555  17.695  1.00  0.73           C  
ATOM   3955  CG  ASP A1128     -42.654  33.871  17.503  1.00  0.73           C  
ATOM   3956  OD1 ASP A1128     -42.646  32.720  17.025  1.00  0.73           O  
ATOM   3957  OD2 ASP A1128     -43.688  34.630  17.615  1.00  0.73           O1-
ATOM   3958  H   ASP A1128     -41.266  33.678  20.221  1.00  0.00           H  
ATOM   3959  HA  ASP A1128     -40.081  32.705  17.766  1.00  0.00           H  
ATOM   3960  HB2 ASP A1128     -41.347  35.452  18.313  1.00  0.00           H  
ATOM   3961  HB3 ASP A1128     -41.038  34.956  16.719  1.00  0.00           H  
ATOM   3962  N   VAL A1129     -38.417  35.181  19.245  1.00  0.74           N  
ATOM   3963  CA  VAL A1129     -37.009  35.748  19.208  1.00  0.74           C  
ATOM   3964  C   VAL A1129     -35.988  34.646  19.227  1.00  0.74           C  
ATOM   3965  O   VAL A1129     -35.070  34.710  18.481  1.00  0.74           O  
ATOM   3966  CB  VAL A1129     -36.845  36.698  20.443  1.00  0.74           C  
ATOM   3967  CG1 VAL A1129     -35.435  37.282  20.513  1.00  0.74           C  
ATOM   3968  CG2 VAL A1129     -37.817  37.896  20.406  1.00  0.74           C  
ATOM   3969  H   VAL A1129     -38.978  35.310  20.075  1.00  0.00           H  
ATOM   3970  HA  VAL A1129     -36.809  36.251  18.262  1.00  0.00           H  
ATOM   3971  HB  VAL A1129     -36.948  36.153  21.382  1.00  0.00           H  
ATOM   3972 HG11 VAL A1129     -35.305  38.151  21.159  1.00  0.00           H  
ATOM   3973 HG12 VAL A1129     -34.644  36.538  20.610  1.00  0.00           H  
ATOM   3974 HG13 VAL A1129     -35.277  37.654  19.500  1.00  0.00           H  
ATOM   3975 HG21 VAL A1129     -37.508  38.634  19.667  1.00  0.00           H  
ATOM   3976 HG22 VAL A1129     -38.793  37.629  20.001  1.00  0.00           H  
ATOM   3977 HG23 VAL A1129     -38.014  38.288  21.404  1.00  0.00           H  
ATOM   3978  N   TYR A1130     -36.233  33.708  20.206  1.00  0.77           N  
ATOM   3979  CA  TYR A1130     -35.279  32.653  20.613  1.00  0.77           C  
ATOM   3980  C   TYR A1130     -35.096  31.687  19.425  1.00  0.77           C  
ATOM   3981  O   TYR A1130     -33.999  31.205  19.179  1.00  0.77           O  
ATOM   3982  CB  TYR A1130     -35.606  32.074  21.977  1.00  0.77           C  
ATOM   3983  CG  TYR A1130     -34.522  31.176  22.535  1.00  0.77           C  
ATOM   3984  CD1 TYR A1130     -33.593  31.692  23.423  1.00  0.77           C  
ATOM   3985  CD2 TYR A1130     -34.612  29.744  22.467  1.00  0.77           C  
ATOM   3986  CE1 TYR A1130     -32.571  30.958  24.019  1.00  0.77           C  
ATOM   3987  CE2 TYR A1130     -33.759  28.925  23.218  1.00  0.77           C  
ATOM   3988  CZ  TYR A1130     -32.702  29.559  23.971  1.00  0.77           C  
ATOM   3989  OH  TYR A1130     -31.757  28.852  24.687  1.00  0.77           O  
ATOM   3990  H   TYR A1130     -37.045  33.820  20.796  1.00  0.00           H  
ATOM   3991  HA  TYR A1130     -34.267  33.055  20.669  1.00  0.00           H  
ATOM   3992  HB2 TYR A1130     -35.688  32.933  22.644  1.00  0.00           H  
ATOM   3993  HB3 TYR A1130     -36.564  31.555  22.014  1.00  0.00           H  
ATOM   3994  HD1 TYR A1130     -33.481  32.767  23.433  1.00  0.00           H  
ATOM   3995  HD2 TYR A1130     -35.353  29.270  21.841  1.00  0.00           H  
ATOM   3996  HE1 TYR A1130     -31.739  31.397  24.549  1.00  0.00           H  
ATOM   3997  HE2 TYR A1130     -33.942  27.861  23.235  1.00  0.00           H  
ATOM   3998  HH  TYR A1130     -32.029  27.943  24.543  1.00  0.00           H  
ATOM   3999  N   SER A1131     -36.175  31.564  18.644  1.00  0.79           N  
ATOM   4000  CA  SER A1131     -36.122  30.724  17.469  1.00  0.79           C  
ATOM   4001  C   SER A1131     -35.340  31.317  16.313  1.00  0.79           C  
ATOM   4002  O   SER A1131     -34.855  30.571  15.482  1.00  0.79           O  
ATOM   4003  CB  SER A1131     -37.553  30.361  17.088  1.00  0.79           C  
ATOM   4004  OG  SER A1131     -38.124  29.531  18.080  1.00  0.79           O  
ATOM   4005  H   SER A1131     -37.016  32.021  18.964  1.00  0.00           H  
ATOM   4006  HA  SER A1131     -35.608  29.812  17.773  1.00  0.00           H  
ATOM   4007  HB2 SER A1131     -38.185  31.245  17.001  1.00  0.00           H  
ATOM   4008  HB3 SER A1131     -37.543  29.919  16.092  1.00  0.00           H  
ATOM   4009  HG  SER A1131     -38.653  30.094  18.650  1.00  0.00           H  
ATOM   4010  N   LYS A1132     -35.260  32.647  16.264  1.00  0.81           N  
ATOM   4011  CA  LYS A1132     -34.307  33.311  15.324  1.00  0.81           C  
ATOM   4012  C   LYS A1132     -32.876  33.282  15.815  1.00  0.81           C  
ATOM   4013  O   LYS A1132     -31.952  33.265  14.988  1.00  0.81           O  
ATOM   4014  CB  LYS A1132     -34.633  34.732  15.070  1.00  0.81           C  
ATOM   4015  CG  LYS A1132     -36.063  35.047  14.466  1.00  0.81           C  
ATOM   4016  CD  LYS A1132     -36.584  36.541  14.658  1.00  0.81           C  
ATOM   4017  CE  LYS A1132     -37.949  36.855  14.002  1.00  0.81           C  
ATOM   4018  NZ  LYS A1132     -38.261  38.258  14.140  1.00  0.81           N1+
ATOM   4019  H   LYS A1132     -35.586  33.115  17.097  1.00  0.00           H  
ATOM   4020  HA  LYS A1132     -34.243  32.795  14.366  1.00  0.00           H  
ATOM   4021  HB2 LYS A1132     -34.557  35.322  15.984  1.00  0.00           H  
ATOM   4022  HB3 LYS A1132     -33.849  35.111  14.415  1.00  0.00           H  
ATOM   4023  HG2 LYS A1132     -36.291  34.686  13.463  1.00  0.00           H  
ATOM   4024  HG3 LYS A1132     -36.815  34.497  15.032  1.00  0.00           H  
ATOM   4025  HD2 LYS A1132     -36.552  36.709  15.735  1.00  0.00           H  
ATOM   4026  HD3 LYS A1132     -35.907  37.265  14.205  1.00  0.00           H  
ATOM   4027  HE2 LYS A1132     -38.144  36.585  12.965  1.00  0.00           H  
ATOM   4028  HE3 LYS A1132     -38.706  36.245  14.494  1.00  0.00           H  
ATOM   4029  HZ1 LYS A1132     -38.463  38.522  15.094  1.00  0.00           H  
ATOM   4030  HZ2 LYS A1132     -37.544  38.837  13.728  1.00  0.00           H  
ATOM   4031  HZ3 LYS A1132     -39.099  38.436  13.605  1.00  0.00           H  
ATOM   4032  N   ALA A1133     -32.656  33.325  17.135  1.00  0.86           N  
ATOM   4033  CA  ALA A1133     -31.337  33.326  17.725  1.00  0.86           C  
ATOM   4034  C   ALA A1133     -30.669  31.965  17.595  1.00  0.86           C  
ATOM   4035  O   ALA A1133     -29.469  31.919  17.230  1.00  0.86           O  
ATOM   4036  CB  ALA A1133     -31.514  33.709  19.268  1.00  0.86           C  
ATOM   4037  H   ALA A1133     -33.484  33.423  17.706  1.00  0.00           H  
ATOM   4038  HA  ALA A1133     -30.701  34.100  17.295  1.00  0.00           H  
ATOM   4039  HB1 ALA A1133     -30.559  33.588  19.779  1.00  0.00           H  
ATOM   4040  HB2 ALA A1133     -31.952  34.683  19.489  1.00  0.00           H  
ATOM   4041  HB3 ALA A1133     -32.196  33.101  19.863  1.00  0.00           H  
ATOM   4042  N   LEU A1134     -31.360  30.889  17.912  1.00  0.85           N  
ATOM   4043  CA  LEU A1134     -30.857  29.494  17.801  1.00  0.85           C  
ATOM   4044  C   LEU A1134     -30.498  29.034  16.403  1.00  0.85           C  
ATOM   4045  O   LEU A1134     -29.530  28.313  16.183  1.00  0.85           O  
ATOM   4046  CB  LEU A1134     -31.903  28.554  18.454  1.00  0.85           C  
ATOM   4047  CG  LEU A1134     -31.486  27.079  18.780  1.00  0.85           C  
ATOM   4048  CD1 LEU A1134     -30.131  26.972  19.512  1.00  0.85           C  
ATOM   4049  CD2 LEU A1134     -32.587  26.260  19.474  1.00  0.85           C  
ATOM   4050  H   LEU A1134     -32.289  31.153  18.207  1.00  0.00           H  
ATOM   4051  HA  LEU A1134     -29.975  29.355  18.426  1.00  0.00           H  
ATOM   4052  HB2 LEU A1134     -32.191  28.995  19.408  1.00  0.00           H  
ATOM   4053  HB3 LEU A1134     -32.831  28.644  17.890  1.00  0.00           H  
ATOM   4054  HG  LEU A1134     -31.322  26.587  17.821  1.00  0.00           H  
ATOM   4055 HD11 LEU A1134     -29.321  26.757  18.814  1.00  0.00           H  
ATOM   4056 HD12 LEU A1134     -29.867  27.911  19.998  1.00  0.00           H  
ATOM   4057 HD13 LEU A1134     -30.062  26.095  20.155  1.00  0.00           H  
ATOM   4058 HD21 LEU A1134     -33.071  25.556  18.798  1.00  0.00           H  
ATOM   4059 HD22 LEU A1134     -32.322  25.568  20.273  1.00  0.00           H  
ATOM   4060 HD23 LEU A1134     -33.380  26.924  19.818  1.00  0.00           H  
ATOM   4061  N   ASP A1135     -31.395  29.523  15.512  1.00  0.82           N  
ATOM   4062  CA  ASP A1135     -31.314  29.433  14.023  1.00  0.82           C  
ATOM   4063  C   ASP A1135     -29.886  29.889  13.552  1.00  0.82           C  
ATOM   4064  O   ASP A1135     -29.161  29.075  12.923  1.00  0.82           O  
ATOM   4065  CB  ASP A1135     -32.463  30.130  13.240  1.00  0.82           C  
ATOM   4066  CG  ASP A1135     -32.326  30.106  11.754  1.00  0.82           C  
ATOM   4067  OD1 ASP A1135     -32.780  29.101  11.149  1.00  0.82           O  
ATOM   4068  OD2 ASP A1135     -31.674  31.017  11.219  1.00  0.82           O1-
ATOM   4069  H   ASP A1135     -32.188  29.969  15.950  1.00  0.00           H  
ATOM   4070  HA  ASP A1135     -31.511  28.399  13.736  1.00  0.00           H  
ATOM   4071  HB2 ASP A1135     -33.486  29.839  13.481  1.00  0.00           H  
ATOM   4072  HB3 ASP A1135     -32.541  31.196  13.451  1.00  0.00           H  
ATOM   4073  N   SER A1136     -29.451  31.119  13.904  1.00  0.86           N  
ATOM   4074  CA  SER A1136     -28.108  31.596  13.702  1.00  0.86           C  
ATOM   4075  C   SER A1136     -27.007  30.926  14.572  1.00  0.86           C  
ATOM   4076  O   SER A1136     -25.905  30.752  14.057  1.00  0.86           O  
ATOM   4077  CB  SER A1136     -28.187  33.127  14.044  1.00  0.86           C  
ATOM   4078  OG  SER A1136     -28.199  33.958  12.879  1.00  0.86           O  
ATOM   4079  H   SER A1136     -30.015  31.729  14.478  1.00  0.00           H  
ATOM   4080  HA  SER A1136     -27.913  31.546  12.631  1.00  0.00           H  
ATOM   4081  HB2 SER A1136     -29.020  33.304  14.724  1.00  0.00           H  
ATOM   4082  HB3 SER A1136     -27.238  33.288  14.556  1.00  0.00           H  
ATOM   4083  HG  SER A1136     -29.083  34.052  12.517  1.00  0.00           H  
ATOM   4084  N   ALA A1137     -27.357  30.572  15.780  1.00  0.86           N  
ATOM   4085  CA  ALA A1137     -26.387  29.798  16.640  1.00  0.86           C  
ATOM   4086  C   ALA A1137     -25.934  28.464  16.023  1.00  0.86           C  
ATOM   4087  O   ALA A1137     -24.731  28.147  16.122  1.00  0.86           O  
ATOM   4088  CB  ALA A1137     -27.039  29.534  18.042  1.00  0.86           C  
ATOM   4089  H   ALA A1137     -28.311  30.620  16.107  1.00  0.00           H  
ATOM   4090  HA  ALA A1137     -25.589  30.513  16.837  1.00  0.00           H  
ATOM   4091  HB1 ALA A1137     -26.376  28.909  18.640  1.00  0.00           H  
ATOM   4092  HB2 ALA A1137     -27.323  30.435  18.586  1.00  0.00           H  
ATOM   4093  HB3 ALA A1137     -27.953  28.950  17.930  1.00  0.00           H  
ATOM   4094  N   ILE A1138     -26.827  27.674  15.472  1.00  0.84           N  
ATOM   4095  CA  ILE A1138     -26.501  26.457  14.742  1.00  0.84           C  
ATOM   4096  C   ILE A1138     -25.712  26.911  13.458  1.00  0.84           C  
ATOM   4097  O   ILE A1138     -24.676  26.306  13.192  1.00  0.84           O  
ATOM   4098  CB  ILE A1138     -27.820  25.714  14.409  1.00  0.84           C  
ATOM   4099  CG1 ILE A1138     -28.405  25.108  15.760  1.00  0.84           C  
ATOM   4100  CG2 ILE A1138     -27.478  24.567  13.397  1.00  0.84           C  
ATOM   4101  CD1 ILE A1138     -29.831  24.526  15.675  1.00  0.84           C  
ATOM   4102  H   ILE A1138     -27.798  27.954  15.489  1.00  0.00           H  
ATOM   4103  HA  ILE A1138     -25.838  25.897  15.401  1.00  0.00           H  
ATOM   4104  HB  ILE A1138     -28.569  26.291  13.867  1.00  0.00           H  
ATOM   4105 HG12 ILE A1138     -27.710  24.390  16.195  1.00  0.00           H  
ATOM   4106 HG13 ILE A1138     -28.605  26.038  16.292  1.00  0.00           H  
ATOM   4107 HG21 ILE A1138     -26.991  24.824  12.456  1.00  0.00           H  
ATOM   4108 HG22 ILE A1138     -26.935  23.731  13.839  1.00  0.00           H  
ATOM   4109 HG23 ILE A1138     -28.445  24.142  13.127  1.00  0.00           H  
ATOM   4110 HD11 ILE A1138     -30.355  25.251  15.051  1.00  0.00           H  
ATOM   4111 HD12 ILE A1138     -29.937  23.503  15.313  1.00  0.00           H  
ATOM   4112 HD13 ILE A1138     -30.388  24.613  16.607  1.00  0.00           H  
ATOM   4113  N   MET A1139     -26.098  28.027  12.810  1.00  0.81           N  
ATOM   4114  CA  MET A1139     -25.385  28.555  11.550  1.00  0.81           C  
ATOM   4115  C   MET A1139     -23.983  28.930  11.784  1.00  0.81           C  
ATOM   4116  O   MET A1139     -23.085  28.525  11.002  1.00  0.81           O  
ATOM   4117  CB  MET A1139     -26.283  29.541  10.750  1.00  0.81           C  
ATOM   4118  CG  MET A1139     -25.599  30.203   9.500  1.00  0.81           C  
ATOM   4119  SD  MET A1139     -24.738  31.691   9.820  1.00  0.81           S  
ATOM   4120  CE  MET A1139     -26.087  32.807   9.670  1.00  0.81           C  
ATOM   4121  H   MET A1139     -26.923  28.546  13.072  1.00  0.00           H  
ATOM   4122  HA  MET A1139     -25.303  27.709  10.866  1.00  0.00           H  
ATOM   4123  HB2 MET A1139     -27.127  29.037  10.280  1.00  0.00           H  
ATOM   4124  HB3 MET A1139     -26.580  30.328  11.444  1.00  0.00           H  
ATOM   4125  HG2 MET A1139     -24.813  29.487   9.264  1.00  0.00           H  
ATOM   4126  HG3 MET A1139     -26.216  30.302   8.607  1.00  0.00           H  
ATOM   4127  HE1 MET A1139     -25.834  33.866   9.620  1.00  0.00           H  
ATOM   4128  HE2 MET A1139     -26.709  32.622   8.795  1.00  0.00           H  
ATOM   4129  HE3 MET A1139     -26.597  32.636  10.619  1.00  0.00           H  
ATOM   4130  N   LYS A1140     -23.760  29.617  12.906  1.00  0.81           N  
ATOM   4131  CA  LYS A1140     -22.458  30.108  13.435  1.00  0.81           C  
ATOM   4132  C   LYS A1140     -21.621  28.894  13.761  1.00  0.81           C  
ATOM   4133  O   LYS A1140     -20.562  28.760  13.220  1.00  0.81           O  
ATOM   4134  CB  LYS A1140     -22.785  30.927  14.674  1.00  0.00           C  
ATOM   4135  CG  LYS A1140     -23.242  32.393  14.329  1.00  0.00           C  
ATOM   4136  CD  LYS A1140     -22.984  33.430  15.453  1.00  0.00           C  
ATOM   4137  CE  LYS A1140     -23.645  34.843  15.065  1.00  0.00           C  
ATOM   4138  NZ  LYS A1140     -23.034  35.948  15.944  1.00  0.00           N1+
ATOM   4139  H   LYS A1140     -24.552  29.881  13.475  1.00  0.00           H  
ATOM   4140  HA  LYS A1140     -22.053  30.829  12.725  1.00  0.00           H  
ATOM   4141  HB2 LYS A1140     -23.587  30.433  15.221  1.00  0.00           H  
ATOM   4142  HB3 LYS A1140     -21.871  30.975  15.267  1.00  0.00           H  
ATOM   4143  HG2 LYS A1140     -22.808  32.951  13.499  1.00  0.00           H  
ATOM   4144  HG3 LYS A1140     -24.312  32.400  14.125  1.00  0.00           H  
ATOM   4145  HD2 LYS A1140     -23.429  33.072  16.381  1.00  0.00           H  
ATOM   4146  HD3 LYS A1140     -21.916  33.426  15.669  1.00  0.00           H  
ATOM   4147  HE2 LYS A1140     -23.484  35.042  14.005  1.00  0.00           H  
ATOM   4148  HE3 LYS A1140     -24.729  34.803  15.164  1.00  0.00           H  
ATOM   4149  HZ1 LYS A1140     -23.240  35.800  16.922  1.00  0.00           H  
ATOM   4150  HZ2 LYS A1140     -22.034  36.070  15.862  1.00  0.00           H  
ATOM   4151  HZ3 LYS A1140     -23.327  36.886  15.710  1.00  0.00           H  
ATOM   4152  N   TYR A1141     -22.184  27.948  14.517  1.00  0.80           N  
ATOM   4153  CA  TYR A1141     -21.531  26.759  15.052  1.00  0.80           C  
ATOM   4154  C   TYR A1141     -20.962  25.912  13.989  1.00  0.80           C  
ATOM   4155  O   TYR A1141     -19.763  25.811  13.891  1.00  0.80           O  
ATOM   4156  CB  TYR A1141     -22.445  25.981  16.003  1.00  0.80           C  
ATOM   4157  CG  TYR A1141     -21.876  24.630  16.445  1.00  0.80           C  
ATOM   4158  CD1 TYR A1141     -20.705  24.490  17.176  1.00  0.80           C  
ATOM   4159  CD2 TYR A1141     -22.520  23.425  15.998  1.00  0.80           C  
ATOM   4160  CE1 TYR A1141     -20.241  23.161  17.430  1.00  0.80           C  
ATOM   4161  CE2 TYR A1141     -22.083  22.120  16.303  1.00  0.80           C  
ATOM   4162  CZ  TYR A1141     -20.860  22.034  16.975  1.00  0.80           C  
ATOM   4163  OH  TYR A1141     -20.463  20.785  17.231  1.00  0.80           O  
ATOM   4164  H   TYR A1141     -23.134  28.003  14.854  1.00  0.00           H  
ATOM   4165  HA  TYR A1141     -20.635  27.100  15.571  1.00  0.00           H  
ATOM   4166  HB2 TYR A1141     -22.684  26.551  16.901  1.00  0.00           H  
ATOM   4167  HB3 TYR A1141     -23.410  25.926  15.499  1.00  0.00           H  
ATOM   4168  HD1 TYR A1141     -20.170  25.361  17.525  1.00  0.00           H  
ATOM   4169  HD2 TYR A1141     -23.464  23.613  15.508  1.00  0.00           H  
ATOM   4170  HE1 TYR A1141     -19.362  22.969  18.028  1.00  0.00           H  
ATOM   4171  HE2 TYR A1141     -22.579  21.189  16.069  1.00  0.00           H  
ATOM   4172  HH  TYR A1141     -19.693  20.636  17.785  1.00  0.00           H  
ATOM   4173  N   HIS A1142     -21.800  25.431  13.070  1.00  0.77           N  
ATOM   4174  CA  HIS A1142     -21.222  24.559  12.021  1.00  0.77           C  
ATOM   4175  C   HIS A1142     -20.265  25.268  10.942  1.00  0.77           C  
ATOM   4176  O   HIS A1142     -19.386  24.613  10.411  1.00  0.77           O  
ATOM   4177  CB  HIS A1142     -22.417  23.967  11.242  1.00  0.77           C  
ATOM   4178  CG  HIS A1142     -22.157  22.579  10.587  1.00  0.77           C  
ATOM   4179  CD2 HIS A1142     -22.812  21.366  10.484  1.00  0.77           C  
ATOM   4180  ND1 HIS A1142     -20.887  22.279  10.176  1.00  0.77           N  
ATOM   4181  CE1 HIS A1142     -20.793  21.000   9.929  1.00  0.77           C  
ATOM   4182  NE2 HIS A1142     -21.911  20.377   9.953  1.00  0.77           N  
ATOM   4183  H   HIS A1142     -22.787  25.614  13.179  1.00  0.00           H  
ATOM   4184  HA  HIS A1142     -20.607  23.783  12.476  1.00  0.00           H  
ATOM   4185  HB2 HIS A1142     -23.169  23.859  12.023  1.00  0.00           H  
ATOM   4186  HB3 HIS A1142     -22.857  24.657  10.522  1.00  0.00           H  
ATOM   4187  HD1 HIS A1142     -20.216  23.024  10.054  1.00  0.00           H  
ATOM   4188  HD2 HIS A1142     -23.731  21.016  10.931  1.00  0.00           H  
ATOM   4189  HE1 HIS A1142     -19.916  20.548   9.489  1.00  0.00           H  
ATOM   4190  N   GLY A1143     -20.468  26.562  10.665  1.00  0.83           N  
ATOM   4191  CA  GLY A1143     -19.654  27.317   9.765  1.00  0.83           C  
ATOM   4192  C   GLY A1143     -18.317  27.653  10.475  1.00  0.83           C  
ATOM   4193  O   GLY A1143     -17.273  27.311   9.910  1.00  0.83           O  
ATOM   4194  H   GLY A1143     -21.267  27.019  11.081  1.00  0.00           H  
ATOM   4195  HA2 GLY A1143     -19.615  26.809   8.802  1.00  0.00           H  
ATOM   4196  HA3 GLY A1143     -20.197  28.243   9.573  1.00  0.00           H  
ATOM   4197  N   LEU A1144     -18.352  28.281  11.674  1.00  0.79           N  
ATOM   4198  CA  LEU A1144     -17.182  28.720  12.447  1.00  0.79           C  
ATOM   4199  C   LEU A1144     -16.343  27.598  13.099  1.00  0.79           C  
ATOM   4200  O   LEU A1144     -15.107  27.809  13.342  1.00  0.79           O  
ATOM   4201  CB  LEU A1144     -17.581  29.835  13.464  1.00  0.79           C  
ATOM   4202  CG  LEU A1144     -18.428  31.011  12.827  1.00  0.79           C  
ATOM   4203  CD1 LEU A1144     -18.613  32.064  13.981  1.00  0.79           C  
ATOM   4204  CD2 LEU A1144     -17.949  31.525  11.455  1.00  0.79           C  
ATOM   4205  H   LEU A1144     -19.208  28.387  12.199  1.00  0.00           H  
ATOM   4206  HA  LEU A1144     -16.484  29.167  11.739  1.00  0.00           H  
ATOM   4207  HB2 LEU A1144     -18.087  29.315  14.277  1.00  0.00           H  
ATOM   4208  HB3 LEU A1144     -16.725  30.298  13.955  1.00  0.00           H  
ATOM   4209  HG  LEU A1144     -19.384  30.527  12.628  1.00  0.00           H  
ATOM   4210 HD11 LEU A1144     -18.182  31.815  14.950  1.00  0.00           H  
ATOM   4211 HD12 LEU A1144     -18.021  32.897  13.600  1.00  0.00           H  
ATOM   4212 HD13 LEU A1144     -19.672  32.290  14.104  1.00  0.00           H  
ATOM   4213 HD21 LEU A1144     -18.011  32.610  11.370  1.00  0.00           H  
ATOM   4214 HD22 LEU A1144     -16.874  31.367  11.370  1.00  0.00           H  
ATOM   4215 HD23 LEU A1144     -18.333  30.944  10.616  1.00  0.00           H  
ATOM   4216  N   LYS A1145     -16.848  26.380  13.320  1.00  0.79           N  
ATOM   4217  CA  LYS A1145     -16.041  25.172  13.533  1.00  0.79           C  
ATOM   4218  C   LYS A1145     -15.436  24.651  12.268  1.00  0.79           C  
ATOM   4219  O   LYS A1145     -14.221  24.372  12.361  1.00  0.79           O  
ATOM   4220  CB  LYS A1145     -16.899  24.125  14.320  1.00  0.79           C  
ATOM   4221  CG  LYS A1145     -16.117  23.072  15.159  1.00  0.79           C  
ATOM   4222  CD  LYS A1145     -16.575  22.796  16.628  1.00  0.79           C  
ATOM   4223  CE  LYS A1145     -16.741  24.054  17.597  1.00  0.79           C  
ATOM   4224  NZ  LYS A1145     -17.052  23.641  18.979  1.00  0.79           N1+
ATOM   4225  H   LYS A1145     -17.847  26.252  13.253  1.00  0.00           H  
ATOM   4226  HA  LYS A1145     -15.312  25.500  14.274  1.00  0.00           H  
ATOM   4227  HB2 LYS A1145     -17.545  24.630  15.039  1.00  0.00           H  
ATOM   4228  HB3 LYS A1145     -17.491  23.633  13.548  1.00  0.00           H  
ATOM   4229  HG2 LYS A1145     -16.050  22.101  14.669  1.00  0.00           H  
ATOM   4230  HG3 LYS A1145     -15.073  23.363  15.283  1.00  0.00           H  
ATOM   4231  HD2 LYS A1145     -17.568  22.349  16.588  1.00  0.00           H  
ATOM   4232  HD3 LYS A1145     -15.851  22.077  17.010  1.00  0.00           H  
ATOM   4233  HE2 LYS A1145     -15.815  24.627  17.539  1.00  0.00           H  
ATOM   4234  HE3 LYS A1145     -17.512  24.756  17.281  1.00  0.00           H  
ATOM   4235  HZ1 LYS A1145     -16.394  23.004  19.406  1.00  0.00           H  
ATOM   4236  HZ2 LYS A1145     -17.154  24.486  19.524  1.00  0.00           H  
ATOM   4237  HZ3 LYS A1145     -17.923  23.236  19.292  1.00  0.00           H  
ATOM   4238  N   MET A1146     -16.137  24.728  11.150  1.00  0.82           N  
ATOM   4239  CA  MET A1146     -15.598  24.195   9.863  1.00  0.82           C  
ATOM   4240  C   MET A1146     -14.409  25.043   9.315  1.00  0.82           C  
ATOM   4241  O   MET A1146     -13.478  24.449   8.738  1.00  0.82           O  
ATOM   4242  CB  MET A1146     -16.658  23.975   8.782  1.00  0.82           C  
ATOM   4243  CG  MET A1146     -17.467  22.676   9.146  1.00  0.82           C  
ATOM   4244  SD  MET A1146     -16.515  21.077   9.256  1.00  0.82           S  
ATOM   4245  CE  MET A1146     -15.358  21.278   7.824  1.00  0.82           C  
ATOM   4246  H   MET A1146     -17.050  25.153  11.225  1.00  0.00           H  
ATOM   4247  HA  MET A1146     -15.272  23.182  10.099  1.00  0.00           H  
ATOM   4248  HB2 MET A1146     -17.268  24.877   8.827  1.00  0.00           H  
ATOM   4249  HB3 MET A1146     -16.188  23.965   7.798  1.00  0.00           H  
ATOM   4250  HG2 MET A1146     -17.854  22.871  10.146  1.00  0.00           H  
ATOM   4251  HG3 MET A1146     -18.213  22.461   8.381  1.00  0.00           H  
ATOM   4252  HE1 MET A1146     -14.712  22.154   7.880  1.00  0.00           H  
ATOM   4253  HE2 MET A1146     -14.622  20.475   7.793  1.00  0.00           H  
ATOM   4254  HE3 MET A1146     -15.942  21.399   6.912  1.00  0.00           H  
ATOM   4255  N   GLN A1147     -14.412  26.330   9.740  1.00  0.82           N  
ATOM   4256  CA  GLN A1147     -13.316  27.267   9.385  1.00  0.82           C  
ATOM   4257  C   GLN A1147     -11.973  26.748   9.930  1.00  0.82           C  
ATOM   4258  O   GLN A1147     -10.990  26.994   9.244  1.00  0.82           O  
ATOM   4259  CB  GLN A1147     -13.631  28.756   9.767  1.00  0.82           C  
ATOM   4260  CG  GLN A1147     -14.645  29.315   8.743  1.00  0.82           C  
ATOM   4261  CD  GLN A1147     -15.306  30.685   8.980  1.00  0.82           C  
ATOM   4262  NE2 GLN A1147     -14.696  31.522   9.799  1.00  0.82           N  
ATOM   4263  OE1 GLN A1147     -16.447  30.883   8.504  1.00  0.82           O  
ATOM   4264  H   GLN A1147     -15.173  26.696  10.295  1.00  0.00           H  
ATOM   4265  HA  GLN A1147     -13.147  27.106   8.321  1.00  0.00           H  
ATOM   4266  HB2 GLN A1147     -13.926  28.826  10.814  1.00  0.00           H  
ATOM   4267  HB3 GLN A1147     -12.694  29.301   9.650  1.00  0.00           H  
ATOM   4268  HG2 GLN A1147     -14.223  29.325   7.737  1.00  0.00           H  
ATOM   4269  HG3 GLN A1147     -15.507  28.653   8.828  1.00  0.00           H  
ATOM   4270 HE21 GLN A1147     -13.747  31.362  10.104  1.00  0.00           H  
ATOM   4271 HE22 GLN A1147     -15.019  32.476   9.731  1.00  0.00           H  
ATOM   4272  N   ASP A1148     -11.867  26.059  11.106  1.00  0.85           N  
ATOM   4273  CA  ASP A1148     -10.616  25.637  11.714  1.00  0.85           C  
ATOM   4274  C   ASP A1148     -10.318  24.238  11.285  1.00  0.85           C  
ATOM   4275  O   ASP A1148      -9.125  24.019  10.990  1.00  0.85           O  
ATOM   4276  CB  ASP A1148     -10.274  25.809  13.171  1.00  0.85           C  
ATOM   4277  CG  ASP A1148     -10.464  27.250  13.762  1.00  0.85           C  
ATOM   4278  OD1 ASP A1148     -10.767  28.172  12.943  1.00  0.85           O  
ATOM   4279  OD2 ASP A1148      -9.943  27.527  14.873  1.00  0.85           O1-
ATOM   4280  H   ASP A1148     -12.766  25.752  11.449  1.00  0.00           H  
ATOM   4281  HA  ASP A1148      -9.812  26.184  11.222  1.00  0.00           H  
ATOM   4282  HB2 ASP A1148     -10.881  25.045  13.657  1.00  0.00           H  
ATOM   4283  HB3 ASP A1148      -9.254  25.459  13.326  1.00  0.00           H  
ATOM   4284  N   ILE A1149     -11.277  23.372  11.054  1.00  0.85           N  
ATOM   4285  CA  ILE A1149     -11.091  22.043  10.417  1.00  0.85           C  
ATOM   4286  C   ILE A1149     -10.498  22.136   8.972  1.00  0.85           C  
ATOM   4287  O   ILE A1149      -9.476  21.543   8.758  1.00  0.85           O  
ATOM   4288  CB  ILE A1149     -12.408  21.250  10.465  1.00  0.85           C  
ATOM   4289  CG1 ILE A1149     -12.662  20.928  11.966  1.00  0.85           C  
ATOM   4290  CG2 ILE A1149     -12.417  19.922   9.597  1.00  0.85           C  
ATOM   4291  CD1 ILE A1149     -14.170  20.668  12.179  1.00  0.85           C  
ATOM   4292  H   ILE A1149     -12.223  23.652  11.273  1.00  0.00           H  
ATOM   4293  HA  ILE A1149     -10.417  21.531  11.104  1.00  0.00           H  
ATOM   4294  HB  ILE A1149     -13.203  21.914  10.126  1.00  0.00           H  
ATOM   4295 HG12 ILE A1149     -12.026  20.083  12.230  1.00  0.00           H  
ATOM   4296 HG13 ILE A1149     -12.325  21.768  12.573  1.00  0.00           H  
ATOM   4297 HG21 ILE A1149     -13.462  19.669   9.416  1.00  0.00           H  
ATOM   4298 HG22 ILE A1149     -12.253  20.110   8.536  1.00  0.00           H  
ATOM   4299 HG23 ILE A1149     -11.736  19.112   9.855  1.00  0.00           H  
ATOM   4300 HD11 ILE A1149     -14.374  20.180  13.132  1.00  0.00           H  
ATOM   4301 HD12 ILE A1149     -14.755  21.587  12.167  1.00  0.00           H  
ATOM   4302 HD13 ILE A1149     -14.652  19.962  11.503  1.00  0.00           H  
ATOM   4303  N   ASN A1150     -11.035  23.008   8.154  1.00  0.86           N  
ATOM   4304  CA  ASN A1150     -10.584  23.333   6.842  1.00  0.86           C  
ATOM   4305  C   ASN A1150      -9.235  24.164   6.882  1.00  0.86           C  
ATOM   4306  O   ASN A1150      -8.558  24.147   5.848  1.00  0.86           O  
ATOM   4307  CB  ASN A1150     -11.738  24.059   6.090  1.00  0.86           C  
ATOM   4308  CG  ASN A1150     -12.804  23.149   5.590  1.00  0.86           C  
ATOM   4309  ND2 ASN A1150     -13.824  23.811   5.056  1.00  0.86           N  
ATOM   4310  OD1 ASN A1150     -12.680  21.926   5.470  1.00  0.86           O  
ATOM   4311  H   ASN A1150     -11.914  23.472   8.336  1.00  0.00           H  
ATOM   4312  HA  ASN A1150     -10.463  22.370   6.347  1.00  0.00           H  
ATOM   4313  HB2 ASN A1150     -12.060  24.919   6.677  1.00  0.00           H  
ATOM   4314  HB3 ASN A1150     -11.356  24.529   5.184  1.00  0.00           H  
ATOM   4315 HD21 ASN A1150     -13.765  24.816   5.142  1.00  0.00           H  
ATOM   4316 HD22 ASN A1150     -14.622  23.378   4.613  1.00  0.00           H  
ATOM   4317  N   ARG A1151      -8.829  24.845   7.997  1.00  0.86           N  
ATOM   4318  CA  ARG A1151      -7.461  25.430   8.067  1.00  0.86           C  
ATOM   4319  C   ARG A1151      -6.371  24.421   8.492  1.00  0.86           C  
ATOM   4320  O   ARG A1151      -5.152  24.543   8.142  1.00  0.86           O  
ATOM   4321  CB  ARG A1151      -7.501  26.670   8.980  1.00  0.86           C  
ATOM   4322  CG  ARG A1151      -6.145  27.474   8.993  1.00  0.86           C  
ATOM   4323  CD  ARG A1151      -6.093  28.708   9.837  1.00  0.86           C  
ATOM   4324  NE  ARG A1151      -6.380  28.393  11.244  1.00  0.86           N  
ATOM   4325  CZ  ARG A1151      -7.489  28.315  11.969  1.00  0.86           C  
ATOM   4326  NH1 ARG A1151      -8.666  28.638  11.455  1.00  0.86           N1+
ATOM   4327  NH2 ARG A1151      -7.524  27.780  13.171  1.00  0.86           N1+
ATOM   4328  H   ARG A1151      -9.449  25.000   8.779  1.00  0.00           H  
ATOM   4329  HA  ARG A1151      -7.314  25.902   7.096  1.00  0.00           H  
ATOM   4330  HB2 ARG A1151      -8.270  27.272   8.495  1.00  0.00           H  
ATOM   4331  HB3 ARG A1151      -7.877  26.329   9.945  1.00  0.00           H  
ATOM   4332  HG2 ARG A1151      -5.375  26.772   9.310  1.00  0.00           H  
ATOM   4333  HG3 ARG A1151      -5.907  27.857   8.001  1.00  0.00           H  
ATOM   4334  HD2 ARG A1151      -5.061  28.963   9.593  1.00  0.00           H  
ATOM   4335  HD3 ARG A1151      -6.738  29.532   9.531  1.00  0.00           H  
ATOM   4336  HE  ARG A1151      -5.567  28.246  11.825  1.00  0.00           H  
ATOM   4337 HH11 ARG A1151      -8.834  29.100  10.573  1.00  0.00           H  
ATOM   4338 HH12 ARG A1151      -9.494  28.500  12.017  1.00  0.00           H  
ATOM   4339 HH21 ARG A1151      -6.662  27.474  13.600  1.00  0.00           H  
ATOM   4340 HH22 ARG A1151      -8.298  27.863  13.814  1.00  0.00           H  
ATOM   4341  N   ILE A1152      -6.807  23.524   9.379  1.00  0.86           N  
ATOM   4342  CA  ILE A1152      -6.005  22.409   9.832  1.00  0.86           C  
ATOM   4343  C   ILE A1152      -5.748  21.401   8.690  1.00  0.86           C  
ATOM   4344  O   ILE A1152      -4.614  20.940   8.413  1.00  0.86           O  
ATOM   4345  CB  ILE A1152      -6.670  21.612  11.018  1.00  0.86           C  
ATOM   4346  CG1 ILE A1152      -6.884  22.407  12.334  1.00  0.86           C  
ATOM   4347  CG2 ILE A1152      -5.868  20.280  11.261  1.00  0.86           C  
ATOM   4348  CD1 ILE A1152      -7.940  21.752  13.182  1.00  0.86           C  
ATOM   4349  H   ILE A1152      -7.771  23.595   9.673  1.00  0.00           H  
ATOM   4350  HA  ILE A1152      -5.013  22.786  10.083  1.00  0.00           H  
ATOM   4351  HB  ILE A1152      -7.675  21.370  10.672  1.00  0.00           H  
ATOM   4352 HG12 ILE A1152      -5.948  22.284  12.878  1.00  0.00           H  
ATOM   4353 HG13 ILE A1152      -7.144  23.444  12.119  1.00  0.00           H  
ATOM   4354 HG21 ILE A1152      -6.167  19.906  12.240  1.00  0.00           H  
ATOM   4355 HG22 ILE A1152      -5.946  19.415  10.602  1.00  0.00           H  
ATOM   4356 HG23 ILE A1152      -4.826  20.498  11.494  1.00  0.00           H  
ATOM   4357 HD11 ILE A1152      -8.917  21.724  12.699  1.00  0.00           H  
ATOM   4358 HD12 ILE A1152      -7.767  20.718  13.480  1.00  0.00           H  
ATOM   4359 HD13 ILE A1152      -7.957  22.359  14.087  1.00  0.00           H  
ATOM   4360  N   ILE A1153      -6.795  21.217   7.865  1.00  0.86           N  
ATOM   4361  CA  ILE A1153      -6.598  20.510   6.568  1.00  0.86           C  
ATOM   4362  C   ILE A1153      -5.504  20.872   5.619  1.00  0.86           C  
ATOM   4363  O   ILE A1153      -4.843  19.974   5.118  1.00  0.86           O  
ATOM   4364  CB  ILE A1153      -8.024  20.328   5.863  1.00  0.86           C  
ATOM   4365  CG1 ILE A1153      -8.777  18.998   6.077  1.00  0.86           C  
ATOM   4366  CG2 ILE A1153      -8.039  20.696   4.389  1.00  0.86           C  
ATOM   4367  CD1 ILE A1153     -10.274  19.017   5.970  1.00  0.86           C  
ATOM   4368  H   ILE A1153      -7.663  21.593   8.218  1.00  0.00           H  
ATOM   4369  HA  ILE A1153      -6.407  19.481   6.873  1.00  0.00           H  
ATOM   4370  HB  ILE A1153      -8.727  20.989   6.371  1.00  0.00           H  
ATOM   4371 HG12 ILE A1153      -8.339  18.154   5.544  1.00  0.00           H  
ATOM   4372 HG13 ILE A1153      -8.638  18.815   7.142  1.00  0.00           H  
ATOM   4373 HG21 ILE A1153      -8.899  20.416   3.781  1.00  0.00           H  
ATOM   4374 HG22 ILE A1153      -7.955  21.782   4.348  1.00  0.00           H  
ATOM   4375 HG23 ILE A1153      -7.250  20.119   3.907  1.00  0.00           H  
ATOM   4376 HD11 ILE A1153     -10.601  19.374   4.994  1.00  0.00           H  
ATOM   4377 HD12 ILE A1153     -10.689  18.025   6.151  1.00  0.00           H  
ATOM   4378 HD13 ILE A1153     -10.786  19.655   6.691  1.00  0.00           H  
ATOM   4379  N   ASP A1154      -5.339  22.218   5.440  1.00  0.86           N  
ATOM   4380  CA  ASP A1154      -4.217  22.927   4.755  1.00  0.86           C  
ATOM   4381  C   ASP A1154      -2.897  22.611   5.429  1.00  0.86           C  
ATOM   4382  O   ASP A1154      -1.974  22.210   4.751  1.00  0.86           O  
ATOM   4383  CB  ASP A1154      -4.332  24.497   4.649  1.00  0.86           C  
ATOM   4384  CG  ASP A1154      -5.635  25.164   4.342  1.00  0.86           C  
ATOM   4385  OD1 ASP A1154      -6.544  24.362   4.000  1.00  0.86           O  
ATOM   4386  OD2 ASP A1154      -5.601  26.385   4.165  1.00  0.86           O1-
ATOM   4387  H   ASP A1154      -5.962  22.835   5.940  1.00  0.00           H  
ATOM   4388  HA  ASP A1154      -4.119  22.625   3.712  1.00  0.00           H  
ATOM   4389  HB2 ASP A1154      -4.087  25.057   5.552  1.00  0.00           H  
ATOM   4390  HB3 ASP A1154      -3.548  24.710   3.923  1.00  0.00           H  
ATOM   4391  N   GLU A1155      -2.854  23.153   6.723  1.00  0.85           N  
ATOM   4392  CA  GLU A1155      -1.699  23.246   7.662  1.00  0.85           C  
ATOM   4393  C   GLU A1155      -0.982  21.845   7.738  1.00  0.85           C  
ATOM   4394  O   GLU A1155       0.250  21.787   7.589  1.00  0.85           O  
ATOM   4395  CB  GLU A1155      -2.090  23.891   8.923  1.00  0.85           C  
ATOM   4396  CG  GLU A1155      -2.115  25.425   8.984  1.00  0.85           C  
ATOM   4397  CD  GLU A1155      -0.745  26.044   9.099  1.00  0.85           C  
ATOM   4398  OE1 GLU A1155       0.048  25.634   9.946  1.00  0.85           O  
ATOM   4399  OE2 GLU A1155      -0.386  26.842   8.250  1.00  0.85           O1-
ATOM   4400  H   GLU A1155      -3.754  23.455   7.070  1.00  0.00           H  
ATOM   4401  HA  GLU A1155      -1.007  23.925   7.164  1.00  0.00           H  
ATOM   4402  HB2 GLU A1155      -3.049  23.526   9.291  1.00  0.00           H  
ATOM   4403  HB3 GLU A1155      -1.372  23.617   9.697  1.00  0.00           H  
ATOM   4404  HG2 GLU A1155      -2.659  25.823   8.127  1.00  0.00           H  
ATOM   4405  HG3 GLU A1155      -2.602  25.667   9.928  1.00  0.00           H  
ATOM   4406  N   LEU A1156      -1.737  20.737   7.726  1.00  0.86           N  
ATOM   4407  CA  LEU A1156      -1.279  19.383   7.398  1.00  0.86           C  
ATOM   4408  C   LEU A1156      -0.978  19.305   5.900  1.00  0.86           C  
ATOM   4409  O   LEU A1156       0.186  19.183   5.620  1.00  0.86           O  
ATOM   4410  CB  LEU A1156      -2.376  18.349   7.679  1.00  0.86           C  
ATOM   4411  CG  LEU A1156      -2.627  18.232   9.224  1.00  0.86           C  
ATOM   4412  CD1 LEU A1156      -4.037  17.700   9.667  1.00  0.86           C  
ATOM   4413  CD2 LEU A1156      -1.492  17.492   9.941  1.00  0.86           C  
ATOM   4414  H   LEU A1156      -2.739  20.846   7.781  1.00  0.00           H  
ATOM   4415  HA  LEU A1156      -0.332  19.228   7.914  1.00  0.00           H  
ATOM   4416  HB2 LEU A1156      -3.341  18.690   7.304  1.00  0.00           H  
ATOM   4417  HB3 LEU A1156      -2.138  17.440   7.127  1.00  0.00           H  
ATOM   4418  HG  LEU A1156      -2.574  19.276   9.532  1.00  0.00           H  
ATOM   4419 HD11 LEU A1156      -3.915  16.620   9.739  1.00  0.00           H  
ATOM   4420 HD12 LEU A1156      -4.362  18.106  10.625  1.00  0.00           H  
ATOM   4421 HD13 LEU A1156      -4.838  17.829   8.938  1.00  0.00           H  
ATOM   4422 HD21 LEU A1156      -0.849  18.114  10.564  1.00  0.00           H  
ATOM   4423 HD22 LEU A1156      -1.907  16.899  10.755  1.00  0.00           H  
ATOM   4424 HD23 LEU A1156      -0.790  16.989   9.277  1.00  0.00           H  
ATOM   4425  N   TRP A1157      -2.026  19.224   5.051  1.00  0.86           N  
ATOM   4426  CA  TRP A1157      -1.925  18.644   3.638  1.00  0.86           C  
ATOM   4427  C   TRP A1157      -0.741  19.324   2.833  1.00  0.86           C  
ATOM   4428  O   TRP A1157       0.099  18.605   2.288  1.00  0.86           O  
ATOM   4429  CB  TRP A1157      -3.276  18.836   2.835  1.00  0.86           C  
ATOM   4430  CG  TRP A1157      -3.275  18.455   1.404  1.00  0.86           C  
ATOM   4431  CD1 TRP A1157      -2.918  19.259   0.358  1.00  0.86           C  
ATOM   4432  CD2 TRP A1157      -3.579  17.181   0.903  1.00  0.86           C  
ATOM   4433  CE2 TRP A1157      -3.572  17.289  -0.530  1.00  0.86           C  
ATOM   4434  CE3 TRP A1157      -3.873  15.973   1.501  1.00  0.86           C  
ATOM   4435  NE1 TRP A1157      -3.068  18.565  -0.830  1.00  0.86           N  
ATOM   4436  CZ2 TRP A1157      -3.850  16.172  -1.334  1.00  0.86           C  
ATOM   4437  CZ3 TRP A1157      -4.257  14.848   0.711  1.00  0.86           C  
ATOM   4438  CH2 TRP A1157      -4.261  14.950  -0.719  1.00  0.86           C  
ATOM   4439  H   TRP A1157      -2.958  19.328   5.426  1.00  0.00           H  
ATOM   4440  HA  TRP A1157      -1.632  17.594   3.631  1.00  0.00           H  
ATOM   4441  HB2 TRP A1157      -4.062  18.232   3.288  1.00  0.00           H  
ATOM   4442  HB3 TRP A1157      -3.576  19.884   2.854  1.00  0.00           H  
ATOM   4443  HD1 TRP A1157      -2.528  20.266   0.371  1.00  0.00           H  
ATOM   4444  HE1 TRP A1157      -2.894  18.879  -1.774  1.00  0.00           H  
ATOM   4445  HE3 TRP A1157      -3.890  15.943   2.581  1.00  0.00           H  
ATOM   4446  HZ2 TRP A1157      -3.827  16.132  -2.413  1.00  0.00           H  
ATOM   4447  HZ3 TRP A1157      -4.467  13.928   1.238  1.00  0.00           H  
ATOM   4448  HH2 TRP A1157      -4.497  14.055  -1.276  1.00  0.00           H  
ATOM   4449  N   LYS A1158      -0.705  20.668   2.771  1.00  0.84           N  
ATOM   4450  CA  LYS A1158       0.295  21.511   2.126  1.00  0.84           C  
ATOM   4451  C   LYS A1158       1.693  21.430   2.707  1.00  0.84           C  
ATOM   4452  O   LYS A1158       2.583  22.041   2.119  1.00  0.84           O  
ATOM   4453  CB  LYS A1158      -0.100  22.980   2.170  1.00  0.84           C  
ATOM   4454  CG  LYS A1158      -1.451  23.142   1.376  1.00  0.84           C  
ATOM   4455  CD  LYS A1158      -1.914  24.575   1.268  1.00  0.84           C  
ATOM   4456  CE  LYS A1158      -2.790  24.899   0.072  1.00  0.84           C  
ATOM   4457  NZ  LYS A1158      -2.751  26.248  -0.328  1.00  0.84           N1+
ATOM   4458  H   LYS A1158      -1.371  21.196   3.318  1.00  0.00           H  
ATOM   4459  HA  LYS A1158       0.467  21.210   1.093  1.00  0.00           H  
ATOM   4460  HB2 LYS A1158      -0.226  23.240   3.221  1.00  0.00           H  
ATOM   4461  HB3 LYS A1158       0.718  23.564   1.749  1.00  0.00           H  
ATOM   4462  HG2 LYS A1158      -1.251  22.764   0.374  1.00  0.00           H  
ATOM   4463  HG3 LYS A1158      -2.321  22.586   1.725  1.00  0.00           H  
ATOM   4464  HD2 LYS A1158      -2.600  24.737   2.100  1.00  0.00           H  
ATOM   4465  HD3 LYS A1158      -1.147  25.292   1.561  1.00  0.00           H  
ATOM   4466  HE2 LYS A1158      -2.506  24.344  -0.822  1.00  0.00           H  
ATOM   4467  HE3 LYS A1158      -3.812  24.691   0.390  1.00  0.00           H  
ATOM   4468  HZ1 LYS A1158      -3.361  26.296  -1.131  1.00  0.00           H  
ATOM   4469  HZ2 LYS A1158      -3.110  26.949   0.304  1.00  0.00           H  
ATOM   4470  HZ3 LYS A1158      -1.818  26.362  -0.699  1.00  0.00           H  
ATOM   4471  N   ARG A1159       1.905  20.747   3.871  1.00  0.84           N  
ATOM   4472  CA  ARG A1159       3.243  20.550   4.399  1.00  0.84           C  
ATOM   4473  C   ARG A1159       3.571  19.057   4.513  1.00  0.84           C  
ATOM   4474  O   ARG A1159       4.654  18.734   4.949  1.00  0.84           O  
ATOM   4475  CB  ARG A1159       3.370  21.170   5.812  1.00  0.84           C  
ATOM   4476  CG  ARG A1159       3.654  22.666   5.871  1.00  0.84           C  
ATOM   4477  CD  ARG A1159       4.161  23.140   7.277  1.00  0.84           C  
ATOM   4478  NE  ARG A1159       3.254  22.721   8.372  1.00  0.84           N  
ATOM   4479  CZ  ARG A1159       2.378  23.410   9.179  1.00  0.84           C  
ATOM   4480  NH1 ARG A1159       1.495  22.758   9.953  1.00  0.84           N1+
ATOM   4481  NH2 ARG A1159       2.323  24.752   9.134  1.00  0.84           N1+
ATOM   4482  H   ARG A1159       1.099  20.444   4.400  1.00  0.00           H  
ATOM   4483  HA  ARG A1159       4.131  20.863   3.851  1.00  0.00           H  
ATOM   4484  HB2 ARG A1159       2.535  20.864   6.442  1.00  0.00           H  
ATOM   4485  HB3 ARG A1159       4.197  20.719   6.360  1.00  0.00           H  
ATOM   4486  HG2 ARG A1159       4.536  22.783   5.241  1.00  0.00           H  
ATOM   4487  HG3 ARG A1159       2.975  23.333   5.339  1.00  0.00           H  
ATOM   4488  HD2 ARG A1159       5.227  22.952   7.404  1.00  0.00           H  
ATOM   4489  HD3 ARG A1159       4.088  24.226   7.334  1.00  0.00           H  
ATOM   4490  HE  ARG A1159       3.189  21.720   8.486  1.00  0.00           H  
ATOM   4491 HH11 ARG A1159       1.370  21.765   9.821  1.00  0.00           H  
ATOM   4492 HH12 ARG A1159       1.083  23.300  10.700  1.00  0.00           H  
ATOM   4493 HH21 ARG A1159       2.903  25.205   8.442  1.00  0.00           H  
ATOM   4494 HH22 ARG A1159       1.523  25.195   9.563  1.00  0.00           H  
ATOM   4495  N   THR A1160       2.620  18.210   4.131  1.00  0.85           N  
ATOM   4496  CA  THR A1160       2.770  16.784   4.282  1.00  0.85           C  
ATOM   4497  C   THR A1160       2.767  16.066   2.925  1.00  0.85           C  
ATOM   4498  O   THR A1160       3.376  15.024   2.836  1.00  0.85           O  
ATOM   4499  CB  THR A1160       1.692  16.090   5.127  1.00  0.85           C  
ATOM   4500  CG2 THR A1160       1.598  16.272   6.623  1.00  0.85           C  
ATOM   4501  OG1 THR A1160       0.482  16.558   4.693  1.00  0.85           O  
ATOM   4502  H   THR A1160       1.825  18.552   3.610  1.00  0.00           H  
ATOM   4503  HA  THR A1160       3.736  16.603   4.753  1.00  0.00           H  
ATOM   4504  HB  THR A1160       1.855  15.041   4.880  1.00  0.00           H  
ATOM   4505  HG1 THR A1160       0.409  17.477   4.961  1.00  0.00           H  
ATOM   4506 HG21 THR A1160       0.668  15.854   7.008  1.00  0.00           H  
ATOM   4507 HG22 THR A1160       2.372  15.622   7.031  1.00  0.00           H  
ATOM   4508 HG23 THR A1160       1.586  17.237   7.128  1.00  0.00           H  
ATOM   4509  N   TYR A1161       1.923  16.545   1.994  1.00  0.84           N  
ATOM   4510  CA  TYR A1161       1.939  16.211   0.558  1.00  0.84           C  
ATOM   4511  C   TYR A1161       3.088  16.989  -0.130  1.00  0.84           C  
ATOM   4512  O   TYR A1161       3.451  18.059   0.339  1.00  0.84           O  
ATOM   4513  CB  TYR A1161       0.567  16.509  -0.149  1.00  0.84           C  
ATOM   4514  CG  TYR A1161       0.216  16.032  -1.528  1.00  0.84           C  
ATOM   4515  CD1 TYR A1161       0.150  14.695  -1.815  1.00  0.84           C  
ATOM   4516  CD2 TYR A1161      -0.182  16.903  -2.515  1.00  0.84           C  
ATOM   4517  CE1 TYR A1161      -0.276  14.210  -3.104  1.00  0.84           C  
ATOM   4518  CE2 TYR A1161      -0.545  16.466  -3.803  1.00  0.84           C  
ATOM   4519  CZ  TYR A1161      -0.672  15.084  -4.062  1.00  0.84           C  
ATOM   4520  OH  TYR A1161      -1.071  14.723  -5.275  1.00  0.84           O  
ATOM   4521  H   TYR A1161       1.432  17.406   2.189  1.00  0.00           H  
ATOM   4522  HA  TYR A1161       2.165  15.148   0.468  1.00  0.00           H  
ATOM   4523  HB2 TYR A1161      -0.238  16.177   0.508  1.00  0.00           H  
ATOM   4524  HB3 TYR A1161       0.487  17.595  -0.119  1.00  0.00           H  
ATOM   4525  HD1 TYR A1161       0.419  13.949  -1.082  1.00  0.00           H  
ATOM   4526  HD2 TYR A1161      -0.137  17.972  -2.369  1.00  0.00           H  
ATOM   4527  HE1 TYR A1161      -0.229  13.143  -3.261  1.00  0.00           H  
ATOM   4528  HE2 TYR A1161      -0.809  17.194  -4.556  1.00  0.00           H  
ATOM   4529  HH  TYR A1161      -1.369  15.461  -5.812  1.00  0.00           H  
ATOM   4530  N   SER A1162       3.661  16.371  -1.147  1.00  0.85           N  
ATOM   4531  CA  SER A1162       4.806  16.965  -1.917  1.00  0.85           C  
ATOM   4532  C   SER A1162       4.432  17.372  -3.358  1.00  0.85           C  
ATOM   4533  O   SER A1162       5.186  18.092  -4.037  1.00  0.85           O  
ATOM   4534  CB  SER A1162       5.984  15.855  -1.952  1.00  0.85           C  
ATOM   4535  OG  SER A1162       5.604  14.641  -2.631  1.00  0.85           O  
ATOM   4536  H   SER A1162       3.419  15.425  -1.408  1.00  0.00           H  
ATOM   4537  HA  SER A1162       5.237  17.838  -1.428  1.00  0.00           H  
ATOM   4538  HB2 SER A1162       6.913  16.184  -2.418  1.00  0.00           H  
ATOM   4539  HB3 SER A1162       6.103  15.609  -0.897  1.00  0.00           H  
ATOM   4540  HG  SER A1162       4.785  14.246  -2.324  1.00  0.00           H  
ATOM   4541  N   GLY A1163       3.235  16.918  -3.815  1.00  0.82           N  
ATOM   4542  CA  GLY A1163       2.644  17.316  -5.152  1.00  0.82           C  
ATOM   4543  C   GLY A1163       1.941  18.732  -5.002  1.00  0.82           C  
ATOM   4544  O   GLY A1163       1.606  19.164  -3.915  1.00  0.82           O  
ATOM   4545  H   GLY A1163       2.685  16.271  -3.268  1.00  0.00           H  
ATOM   4546  HA2 GLY A1163       3.382  17.594  -5.904  1.00  0.00           H  
ATOM   4547  HA3 GLY A1163       1.941  16.576  -5.535  1.00  0.00           H  
ATOM   4548  N   THR A1164       1.537  19.358  -6.126  1.00  0.82           N  
ATOM   4549  CA  THR A1164       0.913  20.673  -6.090  1.00  0.82           C  
ATOM   4550  C   THR A1164      -0.411  20.638  -7.027  1.00  0.82           C  
ATOM   4551  O   THR A1164      -0.839  21.714  -7.486  1.00  0.82           O  
ATOM   4552  CB  THR A1164       1.950  21.765  -6.639  1.00  0.82           C  
ATOM   4553  CG2 THR A1164       2.985  22.096  -5.591  1.00  0.82           C  
ATOM   4554  OG1 THR A1164       2.684  21.332  -7.757  1.00  0.82           O  
ATOM   4555  H   THR A1164       1.644  19.088  -7.093  1.00  0.00           H  
ATOM   4556  HA  THR A1164       0.393  20.869  -5.153  1.00  0.00           H  
ATOM   4557  HB  THR A1164       1.415  22.689  -6.856  1.00  0.00           H  
ATOM   4558  HG1 THR A1164       3.617  21.498  -7.606  1.00  0.00           H  
ATOM   4559 HG21 THR A1164       2.489  22.378  -4.663  1.00  0.00           H  
ATOM   4560 HG22 THR A1164       3.642  21.252  -5.382  1.00  0.00           H  
ATOM   4561 HG23 THR A1164       3.681  22.902  -5.822  1.00  0.00           H  
ATOM   4562  N   ASP A1165      -1.065  19.483  -7.188  1.00  0.78           N  
ATOM   4563  CA  ASP A1165      -2.203  19.260  -8.101  1.00  0.78           C  
ATOM   4564  C   ASP A1165      -3.486  19.641  -7.357  1.00  0.78           C  
ATOM   4565  O   ASP A1165      -4.291  20.443  -7.850  1.00  0.78           O  
ATOM   4566  CB  ASP A1165      -2.413  17.854  -8.753  1.00  0.78           C  
ATOM   4567  CG  ASP A1165      -2.551  16.638  -7.867  1.00  0.78           C  
ATOM   4568  OD1 ASP A1165      -1.960  16.764  -6.726  1.00  0.78           O  
ATOM   4569  OD2 ASP A1165      -3.048  15.597  -8.294  1.00  0.78           O1-
ATOM   4570  H   ASP A1165      -0.736  18.614  -6.794  1.00  0.00           H  
ATOM   4571  HA  ASP A1165      -2.057  19.889  -8.979  1.00  0.00           H  
ATOM   4572  HB2 ASP A1165      -3.311  17.763  -9.365  1.00  0.00           H  
ATOM   4573  HB3 ASP A1165      -1.630  17.543  -9.445  1.00  0.00           H  
ATOM   4574  N   ILE A1166      -3.686  19.138  -6.196  1.00  0.78           N  
ATOM   4575  CA  ILE A1166      -4.767  19.438  -5.218  1.00  0.78           C  
ATOM   4576  C   ILE A1166      -4.054  20.330  -4.116  1.00  0.78           C  
ATOM   4577  O   ILE A1166      -3.034  19.925  -3.537  1.00  0.78           O  
ATOM   4578  CB  ILE A1166      -5.361  18.200  -4.473  1.00  0.78           C  
ATOM   4579  CG1 ILE A1166      -6.032  17.225  -5.513  1.00  0.78           C  
ATOM   4580  CG2 ILE A1166      -6.372  18.700  -3.359  1.00  0.78           C  
ATOM   4581  CD1 ILE A1166      -6.579  15.946  -4.893  1.00  0.78           C  
ATOM   4582  H   ILE A1166      -2.945  18.549  -5.842  1.00  0.00           H  
ATOM   4583  HA  ILE A1166      -5.544  20.071  -5.645  1.00  0.00           H  
ATOM   4584  HB  ILE A1166      -4.538  17.731  -3.934  1.00  0.00           H  
ATOM   4585 HG12 ILE A1166      -6.826  17.723  -6.070  1.00  0.00           H  
ATOM   4586 HG13 ILE A1166      -5.311  16.957  -6.285  1.00  0.00           H  
ATOM   4587 HG21 ILE A1166      -6.826  17.803  -2.938  1.00  0.00           H  
ATOM   4588 HG22 ILE A1166      -6.023  19.240  -2.479  1.00  0.00           H  
ATOM   4589 HG23 ILE A1166      -7.268  19.140  -3.797  1.00  0.00           H  
ATOM   4590 HD11 ILE A1166      -7.668  15.971  -4.920  1.00  0.00           H  
ATOM   4591 HD12 ILE A1166      -6.247  15.052  -5.421  1.00  0.00           H  
ATOM   4592 HD13 ILE A1166      -6.157  15.704  -3.917  1.00  0.00           H  
ATOM   4593  N   ASP A1167      -4.556  21.523  -3.830  1.00  0.78           N  
ATOM   4594  CA  ASP A1167      -4.010  22.530  -2.859  1.00  0.78           C  
ATOM   4595  C   ASP A1167      -4.440  22.082  -1.470  1.00  0.78           C  
ATOM   4596  O   ASP A1167      -3.579  22.143  -0.547  1.00  0.78           O  
ATOM   4597  CB  ASP A1167      -4.636  23.961  -3.033  1.00  0.78           C  
ATOM   4598  CG  ASP A1167      -6.146  24.217  -3.184  1.00  0.78           C  
ATOM   4599  OD1 ASP A1167      -6.837  23.278  -3.607  1.00  0.78           O  
ATOM   4600  OD2 ASP A1167      -6.521  25.342  -3.045  1.00  0.78           O1-
ATOM   4601  H   ASP A1167      -5.458  21.781  -4.204  1.00  0.00           H  
ATOM   4602  HA  ASP A1167      -2.923  22.588  -2.806  1.00  0.00           H  
ATOM   4603  HB2 ASP A1167      -4.385  24.590  -2.179  1.00  0.00           H  
ATOM   4604  HB3 ASP A1167      -4.151  24.381  -3.915  1.00  0.00           H  
ATOM   4605  N   THR A1168      -5.689  21.828  -1.328  1.00  0.84           N  
ATOM   4606  CA  THR A1168      -6.220  21.441  -0.039  1.00  0.84           C  
ATOM   4607  C   THR A1168      -7.539  20.745  -0.336  1.00  0.84           C  
ATOM   4608  O   THR A1168      -8.381  21.246  -1.042  1.00  0.84           O  
ATOM   4609  CB  THR A1168      -6.167  22.613   0.984  1.00  0.84           C  
ATOM   4610  CG2 THR A1168      -6.287  24.026   0.455  1.00  0.84           C  
ATOM   4611  OG1 THR A1168      -7.115  22.541   2.035  1.00  0.84           O  
ATOM   4612  H   THR A1168      -6.363  22.233  -1.962  1.00  0.00           H  
ATOM   4613  HA  THR A1168      -5.546  20.709   0.407  1.00  0.00           H  
ATOM   4614  HB  THR A1168      -5.146  22.602   1.365  1.00  0.00           H  
ATOM   4615  HG1 THR A1168      -6.915  23.131   2.765  1.00  0.00           H  
ATOM   4616 HG21 THR A1168      -5.805  24.233  -0.501  1.00  0.00           H  
ATOM   4617 HG22 THR A1168      -7.298  24.251   0.115  1.00  0.00           H  
ATOM   4618 HG23 THR A1168      -6.017  24.632   1.320  1.00  0.00           H  
ATOM   4619  N   ILE A1169      -7.788  19.660   0.385  1.00  0.83           N  
ATOM   4620  CA  ILE A1169      -8.943  18.698   0.335  1.00  0.83           C  
ATOM   4621  C   ILE A1169     -10.068  19.239   1.213  1.00  0.83           C  
ATOM   4622  O   ILE A1169     -10.632  18.466   2.023  1.00  0.83           O  
ATOM   4623  CB  ILE A1169      -8.398  17.267   0.835  1.00  0.83           C  
ATOM   4624  CG1 ILE A1169      -7.719  17.391   2.235  1.00  0.83           C  
ATOM   4625  CG2 ILE A1169      -7.325  16.764  -0.165  1.00  0.83           C  
ATOM   4626  CD1 ILE A1169      -7.828  16.169   3.107  1.00  0.83           C  
ATOM   4627  H   ILE A1169      -7.033  19.381   0.994  1.00  0.00           H  
ATOM   4628  HA  ILE A1169      -9.216  18.609  -0.716  1.00  0.00           H  
ATOM   4629  HB  ILE A1169      -9.216  16.555   0.722  1.00  0.00           H  
ATOM   4630 HG12 ILE A1169      -6.663  17.663   2.208  1.00  0.00           H  
ATOM   4631 HG13 ILE A1169      -8.149  18.187   2.842  1.00  0.00           H  
ATOM   4632 HG21 ILE A1169      -7.250  15.734   0.183  1.00  0.00           H  
ATOM   4633 HG22 ILE A1169      -7.550  16.866  -1.226  1.00  0.00           H  
ATOM   4634 HG23 ILE A1169      -6.371  17.279  -0.047  1.00  0.00           H  
ATOM   4635 HD11 ILE A1169      -7.745  16.435   4.161  1.00  0.00           H  
ATOM   4636 HD12 ILE A1169      -8.772  15.671   2.889  1.00  0.00           H  
ATOM   4637 HD13 ILE A1169      -7.013  15.474   2.905  1.00  0.00           H  
ATOM   4638  N   LYS A1170     -10.462  20.542   0.970  1.00  0.84           N  
ATOM   4639  CA  LYS A1170     -11.581  21.178   1.662  1.00  0.84           C  
ATOM   4640  C   LYS A1170     -12.919  20.398   1.825  1.00  0.84           C  
ATOM   4641  O   LYS A1170     -13.405  19.837   0.850  1.00  0.84           O  
ATOM   4642  CB  LYS A1170     -11.847  22.519   0.975  1.00  0.84           C  
ATOM   4643  CG  LYS A1170     -10.647  23.503   1.052  1.00  0.84           C  
ATOM   4644  CD  LYS A1170     -10.272  24.127   2.423  1.00  0.84           C  
ATOM   4645  CE  LYS A1170      -9.373  25.343   2.326  1.00  0.84           C  
ATOM   4646  NZ  LYS A1170      -8.839  25.853   3.640  1.00  0.84           N1+
ATOM   4647  H   LYS A1170      -9.925  20.871   0.180  1.00  0.00           H  
ATOM   4648  HA  LYS A1170     -11.314  21.322   2.710  1.00  0.00           H  
ATOM   4649  HB2 LYS A1170     -11.958  22.372  -0.100  1.00  0.00           H  
ATOM   4650  HB3 LYS A1170     -12.763  23.013   1.300  1.00  0.00           H  
ATOM   4651  HG2 LYS A1170      -9.732  23.050   0.669  1.00  0.00           H  
ATOM   4652  HG3 LYS A1170     -10.877  24.328   0.378  1.00  0.00           H  
ATOM   4653  HD2 LYS A1170     -11.182  24.395   2.959  1.00  0.00           H  
ATOM   4654  HD3 LYS A1170      -9.827  23.383   3.084  1.00  0.00           H  
ATOM   4655  HE2 LYS A1170      -8.449  25.097   1.803  1.00  0.00           H  
ATOM   4656  HE3 LYS A1170      -9.884  26.205   1.899  1.00  0.00           H  
ATOM   4657  HZ1 LYS A1170      -9.517  26.247   4.276  1.00  0.00           H  
ATOM   4658  HZ2 LYS A1170      -8.186  25.166   3.987  1.00  0.00           H  
ATOM   4659  HZ3 LYS A1170      -8.214  26.599   3.369  1.00  0.00           H  
ATOM   4660  N   ILE A1171     -13.570  20.440   3.042  1.00  0.84           N  
ATOM   4661  CA  ILE A1171     -14.882  19.845   3.232  1.00  0.84           C  
ATOM   4662  C   ILE A1171     -15.863  21.001   3.234  1.00  0.84           C  
ATOM   4663  O   ILE A1171     -15.767  21.985   4.008  1.00  0.84           O  
ATOM   4664  CB  ILE A1171     -15.019  19.116   4.685  1.00  0.84           C  
ATOM   4665  CG1 ILE A1171     -13.861  18.151   5.029  1.00  0.84           C  
ATOM   4666  CG2 ILE A1171     -16.480  18.508   4.818  1.00  0.84           C  
ATOM   4667  CD1 ILE A1171     -13.916  17.749   6.552  1.00  0.84           C  
ATOM   4668  H   ILE A1171     -13.096  20.858   3.830  1.00  0.00           H  
ATOM   4669  HA  ILE A1171     -15.113  19.138   2.435  1.00  0.00           H  
ATOM   4670  HB  ILE A1171     -14.927  19.928   5.406  1.00  0.00           H  
ATOM   4671 HG12 ILE A1171     -13.881  17.226   4.454  1.00  0.00           H  
ATOM   4672 HG13 ILE A1171     -12.937  18.615   4.685  1.00  0.00           H  
ATOM   4673 HG21 ILE A1171     -16.451  17.970   5.766  1.00  0.00           H  
ATOM   4674 HG22 ILE A1171     -17.256  19.272   4.859  1.00  0.00           H  
ATOM   4675 HG23 ILE A1171     -16.681  17.596   4.255  1.00  0.00           H  
ATOM   4676 HD11 ILE A1171     -12.949  17.822   7.050  1.00  0.00           H  
ATOM   4677 HD12 ILE A1171     -14.603  18.396   7.097  1.00  0.00           H  
ATOM   4678 HD13 ILE A1171     -14.236  16.709   6.491  1.00  0.00           H  
ATOM   4679  N   ARG A1172     -16.759  20.981   2.214  1.00  0.79           N  
ATOM   4680  CA  ARG A1172     -17.758  21.959   1.962  1.00  0.79           C  
ATOM   4681  C   ARG A1172     -19.021  21.485   2.553  1.00  0.79           C  
ATOM   4682  O   ARG A1172     -19.800  20.764   1.904  1.00  0.79           O  
ATOM   4683  CB  ARG A1172     -17.849  22.415   0.517  1.00  0.79           C  
ATOM   4684  CG  ARG A1172     -16.526  22.979   0.030  1.00  0.79           C  
ATOM   4685  CD  ARG A1172     -16.637  24.031  -1.087  1.00  0.79           C  
ATOM   4686  NE  ARG A1172     -17.155  25.248  -0.477  1.00  0.79           N  
ATOM   4687  CZ  ARG A1172     -17.244  26.406  -1.068  1.00  0.79           C  
ATOM   4688  NH1 ARG A1172     -17.021  26.644  -2.335  1.00  0.79           N1+
ATOM   4689  NH2 ARG A1172     -17.667  27.432  -0.385  1.00  0.79           N1+
ATOM   4690  H   ARG A1172     -16.839  20.143   1.657  1.00  0.00           H  
ATOM   4691  HA  ARG A1172     -17.509  22.883   2.485  1.00  0.00           H  
ATOM   4692  HB2 ARG A1172     -18.334  21.702  -0.150  1.00  0.00           H  
ATOM   4693  HB3 ARG A1172     -18.523  23.271   0.551  1.00  0.00           H  
ATOM   4694  HG2 ARG A1172     -16.048  23.406   0.912  1.00  0.00           H  
ATOM   4695  HG3 ARG A1172     -15.854  22.157  -0.216  1.00  0.00           H  
ATOM   4696  HD2 ARG A1172     -15.777  24.129  -1.749  1.00  0.00           H  
ATOM   4697  HD3 ARG A1172     -17.327  23.665  -1.848  1.00  0.00           H  
ATOM   4698  HE  ARG A1172     -17.340  25.181   0.513  1.00  0.00           H  
ATOM   4699 HH11 ARG A1172     -16.757  25.968  -3.038  1.00  0.00           H  
ATOM   4700 HH12 ARG A1172     -16.936  27.630  -2.537  1.00  0.00           H  
ATOM   4701 HH21 ARG A1172     -17.964  27.484   0.579  1.00  0.00           H  
ATOM   4702 HH22 ARG A1172     -17.711  28.279  -0.933  1.00  0.00           H  
ATOM   4703  N   SER A1173     -19.259  21.920   3.811  1.00  0.81           N  
ATOM   4704  CA  SER A1173     -20.473  21.757   4.552  1.00  0.81           C  
ATOM   4705  C   SER A1173     -21.656  22.689   4.113  1.00  0.81           C  
ATOM   4706  O   SER A1173     -21.926  23.813   4.635  1.00  0.81           O  
ATOM   4707  CB  SER A1173     -20.119  22.067   5.994  1.00  0.81           C  
ATOM   4708  OG  SER A1173     -19.337  23.252   6.147  1.00  0.81           O  
ATOM   4709  H   SER A1173     -18.708  22.662   4.218  1.00  0.00           H  
ATOM   4710  HA  SER A1173     -20.804  20.720   4.500  1.00  0.00           H  
ATOM   4711  HB2 SER A1173     -21.026  22.447   6.465  1.00  0.00           H  
ATOM   4712  HB3 SER A1173     -19.617  21.229   6.477  1.00  0.00           H  
ATOM   4713  HG  SER A1173     -19.677  23.715   6.916  1.00  0.00           H  
ATOM   4714  N   ASP A1174     -22.251  22.327   2.958  1.00  0.74           N  
ATOM   4715  CA  ASP A1174     -23.294  23.041   2.236  1.00  0.74           C  
ATOM   4716  C   ASP A1174     -24.607  23.086   3.020  1.00  0.74           C  
ATOM   4717  O   ASP A1174     -25.270  22.057   3.128  1.00  0.74           O  
ATOM   4718  CB  ASP A1174     -23.556  22.666   0.752  1.00  0.74           C  
ATOM   4719  CG  ASP A1174     -22.411  22.708  -0.217  1.00  0.74           C  
ATOM   4720  OD1 ASP A1174     -21.662  23.692  -0.267  1.00  0.74           O  
ATOM   4721  OD2 ASP A1174     -22.359  21.779  -1.080  1.00  0.74           O1-
ATOM   4722  H   ASP A1174     -21.999  21.422   2.587  1.00  0.00           H  
ATOM   4723  HA  ASP A1174     -23.009  24.091   2.171  1.00  0.00           H  
ATOM   4724  HB2 ASP A1174     -23.746  21.593   0.784  1.00  0.00           H  
ATOM   4725  HB3 ASP A1174     -24.482  22.995   0.281  1.00  0.00           H  
ATOM   4726  N   GLU A1175     -24.947  24.296   3.584  1.00  0.71           N  
ATOM   4727  CA  GLU A1175     -26.184  24.408   4.422  1.00  0.71           C  
ATOM   4728  C   GLU A1175     -27.382  24.694   3.500  1.00  0.71           C  
ATOM   4729  O   GLU A1175     -27.256  25.701   2.813  1.00  0.71           O  
ATOM   4730  CB  GLU A1175     -25.860  25.603   5.380  1.00  0.71           C  
ATOM   4731  CG  GLU A1175     -26.924  25.741   6.547  1.00  0.71           C  
ATOM   4732  CD  GLU A1175     -26.547  26.875   7.441  1.00  0.71           C  
ATOM   4733  OE1 GLU A1175     -27.320  27.874   7.259  1.00  0.71           O  
ATOM   4734  OE2 GLU A1175     -25.493  26.804   8.145  1.00  0.71           O1-
ATOM   4735  H   GLU A1175     -24.333  25.088   3.461  1.00  0.00           H  
ATOM   4736  HA  GLU A1175     -26.244  23.458   4.952  1.00  0.00           H  
ATOM   4737  HB2 GLU A1175     -24.858  25.377   5.743  1.00  0.00           H  
ATOM   4738  HB3 GLU A1175     -25.748  26.498   4.767  1.00  0.00           H  
ATOM   4739  HG2 GLU A1175     -27.959  25.788   6.207  1.00  0.00           H  
ATOM   4740  HG3 GLU A1175     -26.824  24.884   7.212  1.00  0.00           H  
ATOM   4741  N   VAL A1176     -28.464  23.863   3.572  1.00  0.60           N  
ATOM   4742  CA  VAL A1176     -29.735  24.102   2.889  1.00  0.60           C  
ATOM   4743  C   VAL A1176     -30.716  24.500   3.979  1.00  0.60           C  
ATOM   4744  O   VAL A1176     -31.282  23.658   4.679  1.00  0.60           O  
ATOM   4745  CB  VAL A1176     -30.193  22.763   2.197  1.00  0.60           C  
ATOM   4746  CG1 VAL A1176     -31.484  23.111   1.403  1.00  0.60           C  
ATOM   4747  CG2 VAL A1176     -29.135  22.208   1.293  1.00  0.60           C  
ATOM   4748  H   VAL A1176     -28.405  22.950   4.001  1.00  0.00           H  
ATOM   4749  HA  VAL A1176     -29.670  24.896   2.144  1.00  0.00           H  
ATOM   4750  HB  VAL A1176     -30.452  22.036   2.967  1.00  0.00           H  
ATOM   4751 HG11 VAL A1176     -32.278  23.500   2.041  1.00  0.00           H  
ATOM   4752 HG12 VAL A1176     -31.401  23.730   0.510  1.00  0.00           H  
ATOM   4753 HG13 VAL A1176     -31.860  22.164   1.015  1.00  0.00           H  
ATOM   4754 HG21 VAL A1176     -28.436  22.916   0.848  1.00  0.00           H  
ATOM   4755 HG22 VAL A1176     -28.561  21.537   1.932  1.00  0.00           H  
ATOM   4756 HG23 VAL A1176     -29.639  21.615   0.529  1.00  0.00           H  
ATOM   4757  N   SER A1177     -30.891  25.840   4.296  1.00  0.43           N  
ATOM   4758  CA  SER A1177     -32.042  26.390   5.068  1.00  0.43           C  
ATOM   4759  C   SER A1177     -33.401  25.989   4.406  1.00  0.43           C  
ATOM   4760  O   SER A1177     -33.436  25.833   3.197  1.00  0.43           O  
ATOM   4761  CB  SER A1177     -31.846  27.853   5.229  1.00  0.43           C  
ATOM   4762  OG  SER A1177     -30.647  28.102   5.853  1.00  0.43           O  
ATOM   4763  H   SER A1177     -30.315  26.464   3.749  1.00  0.00           H  
ATOM   4764  HA  SER A1177     -31.871  25.883   6.018  1.00  0.00           H  
ATOM   4765  HB2 SER A1177     -31.815  28.340   4.254  1.00  0.00           H  
ATOM   4766  HB3 SER A1177     -32.619  28.271   5.873  1.00  0.00           H  
ATOM   4767  HG  SER A1177     -29.923  28.068   5.223  1.00  0.00           H  
ATOM   4768  N   SER A1178     -34.366  25.711   5.239  1.00  0.38           N  
ATOM   4769  CA  SER A1178     -35.759  25.641   4.671  1.00  0.38           C  
ATOM   4770  C   SER A1178     -36.692  25.908   5.856  1.00  0.38           C  
ATOM   4771  O   SER A1178     -36.245  25.758   6.996  1.00  0.38           O  
ATOM   4772  CB  SER A1178     -35.980  24.264   3.883  1.00  0.38           C  
ATOM   4773  OG  SER A1178     -36.080  23.166   4.749  1.00  0.38           O  
ATOM   4774  H   SER A1178     -34.188  25.864   6.221  1.00  0.00           H  
ATOM   4775  HA  SER A1178     -35.972  26.401   3.919  1.00  0.00           H  
ATOM   4776  HB2 SER A1178     -36.894  24.345   3.294  1.00  0.00           H  
ATOM   4777  HB3 SER A1178     -35.197  24.049   3.157  1.00  0.00           H  
ATOM   4778  HG  SER A1178     -35.164  22.888   4.824  1.00  0.00           H  
ATOM   4779  N   THR A1179     -37.895  26.430   5.533  1.00  0.41           N  
ATOM   4780  CA  THR A1179     -38.981  26.652   6.450  1.00  0.41           C  
ATOM   4781  C   THR A1179     -39.813  25.314   6.653  1.00  0.41           C  
ATOM   4782  O   THR A1179     -40.437  25.066   7.700  1.00  0.41           O  
ATOM   4783  CB  THR A1179     -39.962  27.679   5.830  1.00  0.41           C  
ATOM   4784  CG2 THR A1179     -41.137  28.174   6.736  1.00  0.41           C  
ATOM   4785  OG1 THR A1179     -39.200  28.866   5.752  1.00  0.41           O  
ATOM   4786  H   THR A1179     -38.214  26.550   4.582  1.00  0.00           H  
ATOM   4787  HA  THR A1179     -38.498  27.021   7.355  1.00  0.00           H  
ATOM   4788  HB  THR A1179     -40.297  27.376   4.838  1.00  0.00           H  
ATOM   4789  HG1 THR A1179     -38.578  28.700   5.040  1.00  0.00           H  
ATOM   4790 HG21 THR A1179     -41.883  28.816   6.268  1.00  0.00           H  
ATOM   4791 HG22 THR A1179     -41.787  27.360   7.058  1.00  0.00           H  
ATOM   4792 HG23 THR A1179     -40.896  28.495   7.749  1.00  0.00           H  
ATOM   4793  N   VAL A1180     -39.947  24.478   5.565  1.00  0.41           N  
ATOM   4794  CA  VAL A1180     -40.693  23.189   5.690  1.00  0.41           C  
ATOM   4795  C   VAL A1180     -40.172  22.252   6.822  1.00  0.41           C  
ATOM   4796  O   VAL A1180     -40.954  21.558   7.498  1.00  0.41           O  
ATOM   4797  CB  VAL A1180     -40.740  22.411   4.360  1.00  0.41           C  
ATOM   4798  CG1 VAL A1180     -41.540  23.133   3.301  1.00  0.41           C  
ATOM   4799  CG2 VAL A1180     -39.283  22.061   3.810  1.00  0.41           C  
ATOM   4800  H   VAL A1180     -39.344  24.610   4.765  1.00  0.00           H  
ATOM   4801  HA  VAL A1180     -41.757  23.382   5.825  1.00  0.00           H  
ATOM   4802  HB  VAL A1180     -41.194  21.451   4.604  1.00  0.00           H  
ATOM   4803 HG11 VAL A1180     -42.431  23.616   3.702  1.00  0.00           H  
ATOM   4804 HG12 VAL A1180     -40.919  23.952   2.938  1.00  0.00           H  
ATOM   4805 HG13 VAL A1180     -41.842  22.495   2.470  1.00  0.00           H  
ATOM   4806 HG21 VAL A1180     -39.125  21.109   3.303  1.00  0.00           H  
ATOM   4807 HG22 VAL A1180     -38.936  22.846   3.137  1.00  0.00           H  
ATOM   4808 HG23 VAL A1180     -38.551  21.980   4.614  1.00  0.00           H  
ATOM   4809  N   LYS A1181     -38.862  22.305   7.101  1.00  0.42           N  
ATOM   4810  CA  LYS A1181     -38.115  21.557   8.101  1.00  0.42           C  
ATOM   4811  C   LYS A1181     -37.187  22.581   8.800  1.00  0.42           C  
ATOM   4812  O   LYS A1181     -37.685  23.618   9.223  1.00  0.42           O  
ATOM   4813  CB  LYS A1181     -37.500  20.327   7.404  1.00  0.42           C  
ATOM   4814  CG  LYS A1181     -38.490  19.257   6.840  1.00  0.42           C  
ATOM   4815  CD  LYS A1181     -37.822  18.051   6.143  1.00  0.42           C  
ATOM   4816  CE  LYS A1181     -38.633  16.845   6.021  1.00  0.42           C  
ATOM   4817  NZ  LYS A1181     -37.921  15.805   5.257  1.00  0.42           N1+
ATOM   4818  H   LYS A1181     -38.333  22.998   6.590  1.00  0.00           H  
ATOM   4819  HA  LYS A1181     -38.795  21.209   8.879  1.00  0.00           H  
ATOM   4820  HB2 LYS A1181     -36.864  20.701   6.601  1.00  0.00           H  
ATOM   4821  HB3 LYS A1181     -36.875  19.853   8.160  1.00  0.00           H  
ATOM   4822  HG2 LYS A1181     -39.191  18.961   7.620  1.00  0.00           H  
ATOM   4823  HG3 LYS A1181     -39.110  19.535   5.988  1.00  0.00           H  
ATOM   4824  HD2 LYS A1181     -37.371  18.378   5.206  1.00  0.00           H  
ATOM   4825  HD3 LYS A1181     -36.887  17.775   6.630  1.00  0.00           H  
ATOM   4826  HE2 LYS A1181     -38.777  16.369   6.990  1.00  0.00           H  
ATOM   4827  HE3 LYS A1181     -39.614  17.138   5.645  1.00  0.00           H  
ATOM   4828  HZ1 LYS A1181     -37.007  15.748   5.683  1.00  0.00           H  
ATOM   4829  HZ2 LYS A1181     -38.424  14.931   5.188  1.00  0.00           H  
ATOM   4830  HZ3 LYS A1181     -37.843  16.147   4.310  1.00  0.00           H  
ATOM   4831  N   GLY A1182     -35.881  22.373   8.927  1.00  0.65           N  
ATOM   4832  CA  GLY A1182     -35.003  23.350   9.515  1.00  0.65           C  
ATOM   4833  C   GLY A1182     -33.651  23.368   8.677  1.00  0.65           C  
ATOM   4834  O   GLY A1182     -33.796  23.289   7.439  1.00  0.65           O  
ATOM   4835  H   GLY A1182     -35.404  21.529   8.643  1.00  0.00           H  
ATOM   4836  HA2 GLY A1182     -35.418  24.356   9.575  1.00  0.00           H  
ATOM   4837  HA3 GLY A1182     -34.828  23.095  10.561  1.00  0.00           H  
ATOM   4838  N   LYS A1183     -32.490  23.571   9.341  1.00  0.69           N  
ATOM   4839  CA  LYS A1183     -31.216  23.550   8.703  1.00  0.69           C  
ATOM   4840  C   LYS A1183     -30.949  22.052   8.341  1.00  0.69           C  
ATOM   4841  O   LYS A1183     -31.384  21.189   9.058  1.00  0.69           O  
ATOM   4842  CB  LYS A1183     -30.187  23.981   9.672  1.00  0.69           C  
ATOM   4843  CG  LYS A1183     -30.237  25.427  10.232  1.00  0.69           C  
ATOM   4844  CD  LYS A1183     -29.995  26.485   9.085  1.00  0.69           C  
ATOM   4845  CE  LYS A1183     -29.862  27.868   9.551  1.00  0.69           C  
ATOM   4846  NZ  LYS A1183     -29.380  28.791   8.446  1.00  0.69           N1+
ATOM   4847  H   LYS A1183     -32.509  23.723  10.339  1.00  0.00           H  
ATOM   4848  HA  LYS A1183     -31.072  24.091   7.768  1.00  0.00           H  
ATOM   4849  HB2 LYS A1183     -30.269  23.278  10.502  1.00  0.00           H  
ATOM   4850  HB3 LYS A1183     -29.232  23.742   9.203  1.00  0.00           H  
ATOM   4851  HG2 LYS A1183     -31.062  25.694  10.892  1.00  0.00           H  
ATOM   4852  HG3 LYS A1183     -29.411  25.429  10.944  1.00  0.00           H  
ATOM   4853  HD2 LYS A1183     -29.075  26.207   8.569  1.00  0.00           H  
ATOM   4854  HD3 LYS A1183     -30.711  26.253   8.297  1.00  0.00           H  
ATOM   4855  HE2 LYS A1183     -30.840  28.247   9.848  1.00  0.00           H  
ATOM   4856  HE3 LYS A1183     -29.261  28.036  10.445  1.00  0.00           H  
ATOM   4857  HZ1 LYS A1183     -28.482  28.489   8.096  1.00  0.00           H  
ATOM   4858  HZ2 LYS A1183     -30.043  28.773   7.684  1.00  0.00           H  
ATOM   4859  HZ3 LYS A1183     -29.418  29.715   8.853  1.00  0.00           H  
ATOM   4860  N   SER A1184     -30.224  21.842   7.234  1.00  0.68           N  
ATOM   4861  CA  SER A1184     -29.825  20.517   6.738  1.00  0.68           C  
ATOM   4862  C   SER A1184     -28.515  20.774   5.966  1.00  0.68           C  
ATOM   4863  O   SER A1184     -28.592  21.622   5.031  1.00  0.68           O  
ATOM   4864  CB  SER A1184     -31.003  19.618   6.146  1.00  0.68           C  
ATOM   4865  OG  SER A1184     -30.707  18.241   6.138  1.00  0.68           O  
ATOM   4866  H   SER A1184     -29.968  22.593   6.610  1.00  0.00           H  
ATOM   4867  HA  SER A1184     -29.580  19.986   7.658  1.00  0.00           H  
ATOM   4868  HB2 SER A1184     -31.862  19.847   6.777  1.00  0.00           H  
ATOM   4869  HB3 SER A1184     -31.266  19.890   5.123  1.00  0.00           H  
ATOM   4870  HG  SER A1184     -30.394  18.185   5.233  1.00  0.00           H  
ATOM   4871  N   TYR A1185     -27.426  20.224   6.450  1.00  0.74           N  
ATOM   4872  CA  TYR A1185     -26.118  20.203   5.819  1.00  0.74           C  
ATOM   4873  C   TYR A1185     -26.214  19.006   4.946  1.00  0.74           C  
ATOM   4874  O   TYR A1185     -26.608  17.872   5.347  1.00  0.74           O  
ATOM   4875  CB  TYR A1185     -25.057  20.036   6.948  1.00  0.74           C  
ATOM   4876  CG  TYR A1185     -25.137  21.270   7.829  1.00  0.74           C  
ATOM   4877  CD1 TYR A1185     -24.404  22.456   7.468  1.00  0.74           C  
ATOM   4878  CD2 TYR A1185     -25.908  21.317   9.006  1.00  0.74           C  
ATOM   4879  CE1 TYR A1185     -24.635  23.694   8.070  1.00  0.74           C  
ATOM   4880  CE2 TYR A1185     -25.979  22.514   9.798  1.00  0.74           C  
ATOM   4881  CZ  TYR A1185     -25.412  23.743   9.313  1.00  0.74           C  
ATOM   4882  OH  TYR A1185     -25.512  24.937  10.003  1.00  0.74           O  
ATOM   4883  H   TYR A1185     -27.607  19.643   7.256  1.00  0.00           H  
ATOM   4884  HA  TYR A1185     -25.868  21.128   5.299  1.00  0.00           H  
ATOM   4885  HB2 TYR A1185     -25.307  19.196   7.595  1.00  0.00           H  
ATOM   4886  HB3 TYR A1185     -24.041  19.958   6.561  1.00  0.00           H  
ATOM   4887  HD1 TYR A1185     -23.785  22.547   6.588  1.00  0.00           H  
ATOM   4888  HD2 TYR A1185     -26.480  20.454   9.314  1.00  0.00           H  
ATOM   4889  HE1 TYR A1185     -24.197  24.548   7.574  1.00  0.00           H  
ATOM   4890  HE2 TYR A1185     -26.543  22.418  10.714  1.00  0.00           H  
ATOM   4891  HH  TYR A1185     -25.570  25.717   9.446  1.00  0.00           H  
ATOM   4892  N   ASN A1186     -25.713  19.292   3.691  1.00  0.74           N  
ATOM   4893  CA  ASN A1186     -25.124  18.380   2.808  1.00  0.74           C  
ATOM   4894  C   ASN A1186     -23.589  18.559   2.805  1.00  0.74           C  
ATOM   4895  O   ASN A1186     -23.135  19.568   3.423  1.00  0.74           O  
ATOM   4896  CB  ASN A1186     -25.621  18.731   1.303  1.00  0.74           C  
ATOM   4897  CG  ASN A1186     -27.037  18.239   1.017  1.00  0.74           C  
ATOM   4898  ND2 ASN A1186     -27.698  18.650  -0.089  1.00  0.74           N  
ATOM   4899  OD1 ASN A1186     -27.563  17.479   1.818  1.00  0.74           O  
ATOM   4900  H   ASN A1186     -25.444  20.249   3.514  1.00  0.00           H  
ATOM   4901  HA  ASN A1186     -25.353  17.369   3.145  1.00  0.00           H  
ATOM   4902  HB2 ASN A1186     -25.544  19.809   1.161  1.00  0.00           H  
ATOM   4903  HB3 ASN A1186     -25.020  18.209   0.559  1.00  0.00           H  
ATOM   4904 HD21 ASN A1186     -27.241  19.303  -0.709  1.00  0.00           H  
ATOM   4905 HD22 ASN A1186     -28.621  18.325  -0.338  1.00  0.00           H  
ATOM   4906  N   TYR A1187     -22.846  17.599   2.248  1.00  0.85           N  
ATOM   4907  CA  TYR A1187     -21.401  17.617   2.394  1.00  0.85           C  
ATOM   4908  C   TYR A1187     -20.718  17.174   1.127  1.00  0.85           C  
ATOM   4909  O   TYR A1187     -20.985  16.059   0.734  1.00  0.85           O  
ATOM   4910  CB  TYR A1187     -20.844  16.831   3.659  1.00  0.85           C  
ATOM   4911  CG  TYR A1187     -21.367  17.261   5.054  1.00  0.85           C  
ATOM   4912  CD1 TYR A1187     -22.587  16.673   5.485  1.00  0.85           C  
ATOM   4913  CD2 TYR A1187     -20.811  18.300   5.761  1.00  0.85           C  
ATOM   4914  CE1 TYR A1187     -23.057  16.926   6.796  1.00  0.85           C  
ATOM   4915  CE2 TYR A1187     -21.296  18.605   7.101  1.00  0.85           C  
ATOM   4916  CZ  TYR A1187     -22.371  17.897   7.590  1.00  0.85           C  
ATOM   4917  OH  TYR A1187     -22.732  18.092   8.916  1.00  0.85           O  
ATOM   4918  H   TYR A1187     -23.241  16.820   1.742  1.00  0.00           H  
ATOM   4919  HA  TYR A1187     -21.067  18.626   2.634  1.00  0.00           H  
ATOM   4920  HB2 TYR A1187     -21.076  15.798   3.397  1.00  0.00           H  
ATOM   4921  HB3 TYR A1187     -19.760  16.937   3.657  1.00  0.00           H  
ATOM   4922  HD1 TYR A1187     -23.124  15.968   4.867  1.00  0.00           H  
ATOM   4923  HD2 TYR A1187     -20.099  19.006   5.361  1.00  0.00           H  
ATOM   4924  HE1 TYR A1187     -23.913  16.402   7.194  1.00  0.00           H  
ATOM   4925  HE2 TYR A1187     -20.799  19.357   7.695  1.00  0.00           H  
ATOM   4926  HH  TYR A1187     -22.435  18.858   9.412  1.00  0.00           H  
ATOM   4927  N   ARG A1188     -19.920  18.045   0.543  1.00  0.79           N  
ATOM   4928  CA  ARG A1188     -18.930  17.757  -0.479  1.00  0.79           C  
ATOM   4929  C   ARG A1188     -17.590  17.805   0.165  1.00  0.79           C  
ATOM   4930  O   ARG A1188     -17.458  18.630   1.101  1.00  0.79           O
[truncated: 2,759,438 more chars]
