# Supplementary material for: Modeling cancer genomic data in yeast reveals selection against ATM function during tumorigenesis
Source: PLoS Genet. 2020 Mar 18;16(3):e1008422. doi: 10.1371/journal.pgen.1008422 (PMC7105138; doi:10.1371/journal.pgen.1008422)
Supplement: S2 File — (ZIP) [file pgen.1008422.s013.zip]

Archive with 27 entries (26 files):
- Fig 2C.xls
- __MACOSX/
- __MACOSX/._Fig 2C.xls
- Fig 2B.xls
- __MACOSX/._Fig 2B.xls
- Fig 2D.xls
- __MACOSX/._Fig 2D.xls
- Fig 4F.xls
- __MACOSX/._Fig 4F.xls
- Fig 4A_Tel1.xls
- __MACOSX/._Fig 4A_Tel1.xls
- Fig 4A_Xrs2.xls
- __MACOSX/._Fig 4A_Xrs2.xls
- Fig 2F.xls
- __MACOSX/._Fig 2F.xls
- Fig 4E.xls
- __MACOSX/._Fig 4E.xls
- Fig 4C.xls
- __MACOSX/._Fig 4C.xls
- Fig 4D.xls
- __MACOSX/._Fig 4D.xls
- S3F Fig.xls
- __MACOSX/._S3F Fig.xls
- S6B Fig.xls
- __MACOSX/._S6B Fig.xls
- S5 Fig.xls
- __MACOSX/._S5 Fig.xls
