# Supplementary material for: Modeling cancer genomic data in yeast reveals selection against ATM function during tumorigenesis
Source: PLoS Genet. 2020 Mar 18;16(3):e1008422. doi: 10.1371/journal.pgen.1008422 (PMC7105138; doi:10.1371/journal.pgen.1008422)
Supplement: S2 File — (ZIP) [file pgen.1008422.s013.zip › Fig 2C.xls]

## Sheet: Sheet1
Fig 2C
Total numbers of junctions analyzed and numbers of junctions with indicated NHEJ events
		Total junctions	Deletions	Insertion	Mutations	intact HO-site
	WT	30	8	15	3	4
	rad50-D67N	24	15	1	2	6
	rad50-D67Y	24	17	3	1	3
	rad50-L1240F	27	24	0	1	2
	rad50-R1259C	26	15	2	4	5
	mre11-E38K	24	19	0	2	3
Percentage of junctions the indicated NHEJ events
			Deletions	Insertion	Mutations	intact HO-site
		WT	26.6667	50	10	13.3333
		rad50-D67N	62.5	4.16667	8.33333	25
		rad50-D67Y	70.8333	12.5	4.16667	12.5
		rad50-L1240F	88.8889	0	3.7037	7.4
		rad50-R1259C	57.6923	7.69231	15.3846	19.2
		mre11-E38K	79.1667	0	8.33333	12.5
