# Supplementary material for: Modeling cancer genomic data in yeast reveals selection against ATM function during tumorigenesis
Source: PLoS Genet. 2020 Mar 18;16(3):e1008422. doi: 10.1371/journal.pgen.1008422 (PMC7105138; doi:10.1371/journal.pgen.1008422)
Supplement: S2 File — (ZIP) [file pgen.1008422.s013.zip › Fig 2B.xls]

## Sheet: Sheet1
Fig 2B
		EXP1	EXP2	EXP3	Average	STDV
	WT	0.142857	0.18336	0.156146	0.160788	0.0168579
	mre11Δ	0.00508501	0.00272727	0.00431548	0.00404259	0.000981693
	rad50-L1240F	0.196329	0.222222	0.231156	0.216569	0.0147693
	rad50-L1240F-S343P	0.232558	0.239344	0.179262	0.217055	0.0268668
	rad50-R1259C	0.234155	0.221627	0.23723	0.231004	0.00674809
	rad50-K81I	0.12234	0.184124	0.146277	0.150914	0.0254354
	rad50-D67Y	0.213516	0.199495	0.177905	0.196972	0.0146471
	rad50-D67N	0.134615	0.163477	0.128593	0.142228	0.0152247
	rad50-K40A	0.0174825	0.0199807	0.0218924	0.0197852	0.00180562
	mre11-E38K	0.167469	0.180937	0.121951	0.156786	0.0252379
		Average	STDV
	WT	0.160788	0.0168579
	mre11Δ	0.00404259	0.000981693
	rad50-K40A	0.0197852	0.00180562
	rad50-D67N	0.168447	0.0353103
	rad50-D67Y	0.196972	0.0146471
	rad50-L1240F	0.216569	0.0147693
	rad50-R1259C	0.231004	0.00674809
	mre11-E38K	0.156786	0.0252379
