# Supplementary material for: Modeling cancer genomic data in yeast reveals selection against ATM function during tumorigenesis
Source: PLoS Genet. 2020 Mar 18;16(3):e1008422. doi: 10.1371/journal.pgen.1008422 (PMC7105138; doi:10.1371/journal.pgen.1008422)
Supplement: S2 File — (ZIP) [file pgen.1008422.s013.zip › Fig 2D.xls]

## Sheet: Sheet1
Fig 2D
					Fisher Exact Test WT vs mutant
	Viable	Nonviable	Total	spore viability	p<0.5	p<0.1
WT	117	3	120	97.5
mre11Δ	1	159	160	0.625	1e-05	1e-05
rad50-R1219C	1	163	164	0.609756	1e-05	1e-05
rad50-D67Y	73	11	84	86.9048	0.0055	0.0055
rad50-D67N	74	6	80	92.5	0.1697	0.1697
rad50-D67A	69	11	80	86.25	0.0055	0.0055
rad50-L1240F	95	57	152	62.5	1e-05	1e-05
rad50-R1259C	156	4	160	97.5	1	1
mre11-E38K	155	25	180	86.1111	0.0029	0.0029
	spore viability
WT	97.5
mre11Δ	0.625
rad50-R1219C	0.625
rad50-D67Y	86.9048
rad50-D67N	92.5
rad50-D67A	86.25
rad50-L1240F	62.5
rad50-R1259C	97.5
mre11-E38K	86.1111
