# Supplementary material for: Modeling cancer genomic data in yeast reveals selection against ATM function during tumorigenesis
Source: PLoS Genet. 2020 Mar 18;16(3):e1008422. doi: 10.1371/journal.pgen.1008422 (PMC7105138; doi:10.1371/journal.pgen.1008422)
Supplement: S2 File — (ZIP) [file pgen.1008422.s013.zip › Fig 4F.xls]

## Sheet: Sheet1
Fig 4F
DNA (nM)	Average					STDV
	WT	L1240F	K40A	D67N	D67Y	WT	L1240F	K40A	D67N	D67Y
0	1	1	1	1	1	0	0	0	0	0
0.01	4.3728	0.95155	1.2782	1.3328	1.087	1.3233	0.036802	0.17208	0.14323	0.10828
0.05	8.8366	1.2066	1.6029	1.4809	1.2076	1.3076	0.079135	0.30823	0.19605	0.1186
0.2	9.949	1.3896	1.6829	2.4186	1.3804	1.4754	0.083492	0.26447	0.40702	0.050221
0.5	11.274	1.5641	1.91	2.3088	1.8882	1.5247	0.036349	0.05478	0.59311	0.32096
0.75	11.188	1.7186	2.1539	2.8762	1.8453	1.426	0.050863	0.16044	0.67174	0.32025
1	13.582	1.6832	2.4757	2.9347	1.9959	0.40288	0.13388	0.18803	0.50668	0.31432
