# Supplementary material for: Modeling cancer genomic data in yeast reveals selection against ATM function during tumorigenesis
Source: PLoS Genet. 2020 Mar 18;16(3):e1008422. doi: 10.1371/journal.pgen.1008422 (PMC7105138; doi:10.1371/journal.pgen.1008422)
Supplement: S2 File — (ZIP) [file pgen.1008422.s013.zip › Fig 4A_Tel1.xls]

## Sheet: Sheet1 Replicate1
No tag
	0 hr						3 hr
HO1 (input)	19.4205					HO1 (input)	19.4313
HA	25.6561	75.3507	1.32713	1.98063		HA	27.5433	276.665	0.361449	1.23007
beads	26.642	149.242	0.670052		1.98063	beads	27.842	340.317	0.293844		1.23007
HO2(input)	22.7337					HO2(input)	22.5387
HA	29.5179	110.219	0.907288	1.85287		HA	31.5622	520.405	0.192158	0.802167
beads	30.4077	204.22	0.489667		1.85287	beads	31.2441	417.452	0.239549		0.802167
SMC2 (input)	20.3054					SMC2 (input)	19.2632
HA	27.7392	172.903	0.57836	0.876448		HA	27.495	300.617	0.332649	1.94022
beads	27.5489	151.54	0.659891		0.876448	beads	28.4513	583.263	0.171449		1.94022
WT
	0 hr						3 hr
HO1 (input)	18.1153					HO1 (input)	17.6427
HA	24.9958	117.827	0.848703	3.36305		HA	26.1954	375.514	0.266302	1.11191
beads	26.7456	396.257	0.252361		3.36305	beads	26.3484	417.538	0.239499		1.11191
HO2(input)	21.1976					HO2(input)	20.1513
HA	27.622	85.8865	1.16433	4.37216		HA	28.658	363.717	0.274939	1.63719
beads	29.7503	375.51	0.266304		4.37216	beads	29.3692	595.474	0.167933		1.63719
SMC2 (input)	20.3063					SMC2 (input)	19.3091
HA	27.1683	116.327	0.859648	2.29341		HA	28.8529	746.413	0.133974	0.686574
beads	28.3658	266.785	0.374834		2.29341	beads	28.3104	512.468	0.195134		0.686574
delMre11
	0 hr						3 hr
HO1 (input)	21.5037					HO1 (input)	20.7346
HA	28.8657	164.509	0.607871	1.02565		HA	28.2358	181.17	0.551968	1.35167
beads	28.9022	168.729	0.592667		1.02565	beads	28.6705	244.881	0.408361		1.35167
HO2(input)	24.024					HO2(input)	23.3108
HA	31.8494	226.814	0.44089	1.57277		HA	31.8399	369.411	0.270701	1.26242
beads	32.5027	356.725	0.280328		1.57277	beads	32.1761	466.351	0.214431		1.26242
SMC2 (input)	22.3088					SMC2 (input)	21.3129
HA	29.6103	157.749	0.63392	1.64055		HA	29.4111	274.019	0.364938	1.1235
beads	30.3245	258.795	0.386406		1.64055	beads	29.5791	307.86	0.324823		1.1235
rad50 L1240F
	0 hr						3 hr
HO1 (input)	19.56					HO1 (input)	19.1407
HA	27.4753	241.414	0.414226	0.555135		HA	27.4907	326.279	0.306486	0.769743
beads	26.6262	134.017	0.746173		0.555135	beads	27.1131	251.151	0.398167		0.769743
HO2(input)	22.0796					HO2(input)	21.7378
HA	30.3475	308.247	0.324415	0.67177		HA	29.3742	198.972	0.502584	3.31529
beads	29.7736	207.071	0.482926		0.67177	beads	31.1034	659.648	0.151596		3.31529
SMC2 (input)	20.4363					SMC2 (input)	19.6685
HA	28.8852	349.44	0.286172	0.50483		HA	28.8852	594.986	0.168071	0.480657
beads	27.8991	176.408	0.566869		0.50483	beads	27.8283	285.984	0.34967		0.480657
L1240F S343P
	0 hr						3 hr
HO1 (input)	17.9829					HO1 (input)	17.9356
HA	26.0758	273.027	0.366264	0.999687		HA	26.3437	339.683	0.294392	1.30024
beads	26.0753	272.942	0.366379		0.999687	beads	26.7224	441.669	0.226414		1.30024
HO2(input)	21.0519					HO2(input)	21.0773
HA	29.2959	303.175	0.329843	1.11402		HA	28.9713	237.86	0.420415	3.91652
beads	29.4517	337.741	0.296085		1.11402	beads	30.9409	931.586	0.107344		3.91652
SMC2 (input)	20.3763					SMC2 (input)	19.827
HA	27.849	177.632	0.562962	1.2626		HA	28.5129	411.856	0.242803	0.861902
beads	28.1854	224.278	0.445876		1.2626	beads	28.2985	354.98	0.281706		0.861902
K81I
	0 hr						3 hr
HO1 (input)	19.1186					HO1 (input)	19.3556
HA	25.4173	78.7214	1.2703	9.25952		HA	26.3841	130.561	0.765927	3.58498
beads	28.6282	728.922	0.137189		9.25952	beads	28.2261	468.058	0.213649		3.58498
HO2(input)	22.1492					HO2(input)	21.815
HA	28.3274	72.4153	1.38092	15.4809		HA	27.3896	47.656	2.09837	11.1099
beads	32.2798	1121.05	0.0892019		15.4809	beads	30.8634	529.453	0.188874		11.1099
SMC2 (input)	20.2452					SMC2 (input)	19.5278
HA	26.3149	67.1657	1.48886	11.7136		HA	28.2427	420.184	0.237991	0.795887
beads	29.865	786.751	0.127105		11.7136	beads	27.9133	334.419	0.299026		0.795887
D67Y
	0 hr						3 hr
HO1 (input)	18.0206					HO1 (input)	17.3159
HA	25.0066	126.765	0.788859	4.40768		HA	25.4648	283.822	0.352333	2.2748
beads	27.1467	558.742	0.178974		4.40768	beads	26.6505	645.638	0.154886		2.2748
HO2(input)	20.4594					HO2(input)	20.3334
HA	28.1883	212.14	0.471387	4.41995		HA	28.2275	237.875	0.420388	3.07784
beads	30.3324	937.648	0.10665		4.41995	beads	29.8494	732.142	0.136586		3.07784
SMC2 (input)	20.0379					SMC2 (input)	18.9891
HA	27.3402	157.844	0.633536	2.76355		HA	26.9686	252.386	0.396219	2.53418
beads	28.8067	436.21	0.229247		2.76355	beads	28.3101	639.59	0.15635		2.53418
D67N
	0 hr						3 hr
HO1 (input)	17.8773					HO1 (input)	17.5569
HA	25.5857	209.159	0.478105	0.734432		HA	25.1435	192.224	0.520227	1.93601
beads	25.1404	153.613	0.650986		0.734432	beads	26.0966	372.146	0.268711		1.93601
HO2(input)	20.7246					HO2(input)	20.3865
HA	28.3152	192.754	0.518796	0.798894		HA	27.7771	167.803	0.595937	3.11053
beads	27.9913	153.99	0.649392		0.798894	beads	29.4143	521.957	0.191587		3.11053
SMC2 (input)	20.3111					SMC2 (input)	19.3013
HA	27.6659	163.685	0.61093	0.606301		HA	26.8895	192.431	0.519667	1.69383
beads	26.944	99.2424	1.00763		0.606301	beads	27.6498	325.946	0.3068		1.69383
K40A
	0 hr						3 hr
HO1 (input)	21.6208					HO1 (input)	21.146
HA	28.5678	123.384	0.81048	1.44836		HA	26.7404	48.3154	2.06974	7.28557
beads	29.1022	178.704	0.559585		1.44836	beads	29.6055	352.005	0.284087		7.28557
HO2(input)	33.0292					HO2(input)	34.5075
HA	32.8671	0.893708	111.893	1.4555		HA	30.8706	0.0803857	1244	14.3633
beads	33.4086	1.30079	76.8764		1.4555	beads	34.7149	1.1546	86.6098		14.3633
SMC2 (input)	21.6458					SMC2 (input)	22.3791
HA	29.1263	178.589	0.559945	1.39506		HA	28.2457	58.3507	1.71378	6.44014
beads	29.6066	249.143	0.401376		1.39506	beads	30.9328	375.787	0.266108		6.44014
mre11-E38K
	0 hr						3 hr
HO1 (input)	19.609					HO1 (input)	20.2087
HA	26.4943	118.217	0.845905	2.02408		HA	27.7379	184.72	0.541359	0.811343
beads	27.5116	239.28	0.41792		2.02408	beads	27.4363	149.872	0.667238		0.811343
HO2(input)	22.8418					HO2(input)	23.8837
HA	29.3211	89.2232	1.12078	3.3312		HA	29.7442	58.1041	1.72105	2.07959
beads	31.0572	297.22	0.336451		3.3312	beads	30.8005	120.833	0.827589		2.07959
SMC2 (input)	20.499					SMC2 (input)	20.3284
HA	27.2224	105.668	0.946362	2.45703		HA	28.2336	239.717	0.417159	0.505943
beads	28.5193	259.629	0.385165		2.45703	beads	27.2506	121.283	0.824518		0.505943

## Sheet: Sheet2 Replicate1
	Normalized to SMC2			RAW VALUES
No tag	t=0	t=3		No tag	t=0	t=3			HO1				HO2
HO1	2.25984	0.633985		HO1	1.98063	1.23007			t=0	t=3			t=0	t=3
HO2	2.11406	0.413442		HO2	1.85287	0.802167		No tag	2.25984	0.633985		No tag	2.11406	0.413442
				Smc2	0.876448	1.94022		WT	1.4664	1.61951		WT	1.9064	2.38458
WT				WT				delMre11	0.625188	1.20309		delMre11	0.95868	1.12365
HO1	1.4664	1.61951		HO1	3.36305	1.11191		rad50 L1240F	1.09965	1.60144		rad50 L1240F	1.33069	6.8974
HO2	1.9064	2.38458		HO2	4.37216	1.63719		L1240F S343P	0.791771	1.50857		L1240F S343P	0.882321	4.54405
				Smc2	2.29341	0.686574		K81I	0.790495	4.50439		K81I	1.32162	13.9591
delMre11				delMre11				D67Y	1.59494	0.897648		D67Y	1.59937	1.21453
HO1	0.625188	1.20309		HO1	1.02565	1.35167		D67N	1.21133	1.14297		D67N	1.31765	1.83639
HO2	0.95868	1.12365		HO2	1.57277	1.26242		K40A	1.0382	1.13128		K40A	1.04332	2.23028
				Smc2	1.64055	1.1235		mre11-E38K	0.823792	1.60362		mre11-E38K	1.35578	4.11033
rad50 L1240F				rad50 L1240F
HO1	1.09965	1.60144		HO1	0.555135	0.769743
HO2	1.33069	6.8974		HO2	0.67177	3.31529
				Smc2	0.50483	0.480657
L1240F S343P				L1240F S343P
HO1	0.791771	1.50857		HO1	0.999687	1.30024
HO2	0.882321	4.54405		HO2	1.11402	3.91652
				Smc2	1.2626	0.861902
K81I	t=0	t=3		K81I	t=0	t=3
HO1	0.790495	4.50439		HO1	9.25952	3.58498
HO2	1.32162	13.9591		HO2	15.4809	11.1099
				Smc2	11.7136	0.795887
D67Y				D67Y
HO1	1.59494	0.897648		HO1	4.40768	2.2748
HO2	1.59937	1.21453		HO2	4.41995	3.07784
				Smc2	2.76355	2.53418
D67N				D67N
HO1	1.21133	1.14297		HO1	0.734432	1.93601
HO2	1.31765	1.83639		HO2	0.798894	3.11053
				Smc2	0.606301	1.69383
K40A				K40A
HO1	1.0382	1.13128		HO1	1.44836	7.28557
HO2	1.04332	2.23028		HO2	1.4555	14.3633
				Smc2	1.39506	6.44014
mre11-E38K				mre11-E38K
HO1	0.823792	1.60362		HO1	2.02408	0.811343
HO2	1.35578	4.11033		HO2	3.3312	2.07959
				Smc2	2.45703	0.505943

## Sheet: Sheet1 Replicate2
No tag
	0 hr						3 hr
HO1 (input)	19.2753					HO1 (input)	19.5232
HA	27.239	249.637	0.400582	0.72118		HA	26.8062	155.74	0.642097	3.08354
beads	26.7675	180.033	0.555454		0.72118	beads	28.4308	480.229	0.208234		3.08354
HO2(input)	22.8152					HO2(input)	22.3141
HA	30.4488	198.588	0.503556	0.702991		HA	29.7138	168.858	0.592215	4.83019
beads	29.9404	139.605	0.716304		0.702991	beads	31.9859	815.614	0.122607		4.83019
SMC2 (input)	20.268					SMC2 (input)	19.4262
HA	28.4019	280.892	0.356009	0.723928		HA	26.6041	144.794	0.690635	3.84257
beads	27.9358	203.346	0.491774		0.723928	beads	28.5462	556.382	0.179733		3.84257
WT
	0 hr						3 hr
HO1 (input)	18.0607					HO1 (input)	17.7162
HA	25.2581	146.768	0.681347	3.07449		HA	25.5095	221.825	0.450807	8.90739
beads	26.8785	451.238	0.221613		3.07449	beads	28.6645	1975.88	0.0506104		8.90739
HO2(input)	21.2474					HO2(input)	20.8858
HA	27.6902	86.9877	1.14959	3.67444		HA	27.4423	94.1243	1.06242	18.7538
beads	29.5677	319.631	0.312861		3.67444	beads	31.6714	1765.19	0.056651		18.7538
SMC2 (input)	20.6249					SMC2 (input)	19.6805
HA	27.4343	112.154	0.891627	2.49631		HA	27.0627	166.83	0.599414	9.52588
beads	28.7541	279.972	0.357178		2.49631	beads	30.3146	1589.2	0.0629248		9.52588
delMre11
	0 hr						3 hr
HO1 (input)	21.1494					HO1 (input)	20.6674
HA	28.945	222.187	0.450072	1.28216		HA	28.2457	191.115	0.523244	2.52564
beads	29.3036	284.88	0.351025		1.28216	beads	29.5824	482.688	0.207173		2.52564
HO2(input)	24.2691					HO2(input)	23.4821
HA	31.912	199.861	0.500348	1.43164		HA	31.4166	244.634	0.408774	2.26047
beads	32.4296	286.128	0.349494		1.43164	beads	32.5932	552.987	0.180836		2.26047
SMC2 (input)	22.2319					SMC2 (input)	20.9332
HA	30.1384	239.932	0.416785	1.54653		HA	28.8102	235.065	0.425415	2.54548
beads	30.7675	371.061	0.269497		1.54653	beads	30.1581	598.353	0.167125		2.54548
rad50 L1240F
	0 hr						3 hr
HO1 (input)	19.3992					HO1 (input)	18.959
HA	28.1522	431.429	0.231788	0.537844		HA	26.3528	168.163	0.59466	1.85647
beads	27.2574	232.042	0.430957		0.537844	beads	27.2453	312.189	0.320318		1.85647
HO2(input)	22.2101					HO2(input)	21.4463
HA	31.0693	464.388	0.215337	0.496746		HA	28.1205	102.123	0.979214	7.90551
beads	30.0599	230.683	0.433495		0.496746	beads	31.1034	807.332	0.123865		7.90551
SMC2 (input)	20.4547					SMC2 (input)	19.3669
HA	29.5882	561.624	0.178055	0.49713		HA	27.8684	362.415	0.275927	1.28983
beads	28.5799	279.2	0.358166		0.49713	beads	28.2356	467.455	0.213924		1.28983
L1240F S343P
	0 hr						3 hr
HO1 (input)	18.1069					HO1 (input)	17.6186
HA	26.1763	268.608	0.372289	1.02672		HA	25.446	227.142	0.440253	1.74259
beads	26.2143	275.787	0.362599		1.02672	beads	26.2472	395.816	0.252643		1.74259
HO2(input)	21.35					HO2(input)	20.3517
HA	29.1274	219.393	0.455803	1.25351		HA	26.8316	89.2633	1.12028	6.10199
beads	29.4534	275.013	0.36362		1.25351	beads	29.4409	544.684	0.183593		6.10199
SMC2 (input)	20.1199					SMC2 (input)	19.3233
HA	28.1446	260.417	0.384	1.26997		HA	27.3686	264.169	0.378546	1.41058
beads	28.4894	330.721	0.30237		1.26997	beads	27.8649	372.632	0.268361		1.41058
K81I
	0 hr						3 hr
HO1 (input)	19.0868					HO1 (input)	19.2026
HA	25.5205	86.4423	1.15684	9.24643		HA	25.8315	98.9701	1.01041	1.58093
beads	28.7294	799.283	0.125112		9.24643	beads	26.4923	156.465	0.639121		1.58093
HO2(input)	22.05					HO2(input)	22.0953
HA	28.1735	69.7226	1.43426	13.6744		HA	26.0208	15.1953	6.58098	9.80905
beads	31.947	953.415	0.104886		13.6744	beads	29.3149	149.052	0.670909		9.80905
SMC2 (input)	20.1927					SMC2 (input)	19.0276
HA	26.2929	68.6002	1.45772	11.9688		HA	26.7456	210.545	0.474957	0.862535
beads	29.8741	821.065	0.121793		11.9688	beads	26.5323	181.603	0.550652		0.862535
D67Y
	0 hr						3 hr
HO1 (input)	17.9063					HO1 (input)	17.7949
HA	25.6616	216.063	0.462827	2.77238		HA	24.4664	101.933	0.981035	6.2021
beads	27.1327	599.01	0.166942		2.77238	beads	27.0991	632.2	0.158178		6.2021
HO2(input)	20.5371					HO2(input)	20.4518
HA	28.1474	195.394	0.511786	3.54137		HA	26.5636	69.1589	1.44595	12.3033
beads	29.9717	691.964	0.144516		3.54137	beads	30.1846	850.879	0.117525		12.3033
SMC2 (input)	20.062					SMC2 (input)	19.3785
HA	27.568	181.777	0.550125	2.45455		HA	26.0138	99.4049	1.00599	7.23407
beads	28.8635	446.181	0.224124		2.45455	beads	28.8686	719.101	0.139062		7.23407
D67N
	0 hr						3 hr
HO1 (input)	18.0185					HO1 (input)	17.5285
HA	25.6772	202.065	0.49489	0.888306		HA	24.4936	124.936	0.800413	8.21346
beads	25.5064	179.496	0.557117		0.888306	beads	27.5315	1026.15	0.0974513		8.21346
HO2(input)	20.8796					HO2(input)	20.2417
HA	28.4275	187.122	0.534412	0.803025		HA	27.1591	120.879	0.827276	10.1723
beads	28.111	150.263	0.665498		0.803025	beads	30.5057	1229.61	0.0813265		10.1723
SMC2 (input)	20.2532					SMC2 (input)	19.2573
HA	27.8219	189.855	0.526718	0.749457		HA	25.7751	91.6352	1.09128	9.53983
beads	27.4059	142.288	0.7028		0.749457	beads	29.0291	874.184	0.114392		9.53983
K40A
	0 hr						3 hr
HO1 (input)	20.8887					HO1 (input)	21.005
HA	28.2401	163.302	0.612361	0.746243		HA	27.1493	70.7325	1.41378	6.28745
beads	27.8178	121.863	0.820592		0.746243	beads	29.8018	444.727	0.224857		6.28745
HO2(input)	33.6476					HO2(input)	34.1888
HA	32.4932	0.449252	222.592	0.512898		HA	31.2303	0.12865	777.303	10.5011
beads	31.53	0.23042	433.99		0.512898	beads	34.6228	1.35097	74.0208		10.5011
SMC2 (input)	21.378					SMC2 (input)	22.0506
HA	29.0918	209.934	0.476339	0.979859		HA	28.3076	76.4801	1.30753	5.50486
beads	29.0625	205.706	0.486131		0.979859	beads	30.7683	421.012	0.237523		5.50486
mre11-E38K
	0 hr						3 hr
HO1 (input)	19.609					HO1 (input)	26.8586
HA	26.4943	118.217	0.845905	2.64252		HA	26.4162	0.735936	135.881	5.09083
beads	27.8962	312.389	0.320113		2.64252	beads	28.7641	3.74653	26.6914		5.09083
HO2(input)	22.8418					HO2(input)	28.2977
HA	29.3211	89.2232	1.12078	3.83153		HA	29.4364	2.20173	45.4189	6.4466
beads	31.2591	341.861	0.292516		3.83153	beads	32.1249	14.1936	7.04541		6.4466
SMC2 (input)	20.499					SMC2 (input)	27.3614
HA	27.2224	105.668	0.946362	2.65384		HA	27.3699	1.00592	99.4114	3.85541
beads	28.6305	280.425	0.356601		2.65384	beads	29.3168	3.87824	25.7849		3.85541

## Sheet: Sheet2 Replicate2
	Normalized to SMC2			RAW VALUES
No tag	t=0	t=3		No tag	t=0	t=3			HO1				HO2
HO1	0.996204	0.802467		HO1	0.72118	3.08354			t=0	t=3			t=0	t=3
HO2	0.971079	1.25702		HO2	0.702991	4.83019		No tag	0.996204	0.802467		No tag	0.971079	1.25702
				Smc2	0.723928	3.84257		WT	1.4664	1.61951		WT	1.47195	1.96873
WT				WT				delMre11	0.829061	0.992204		delMre11	0.925711	0.888031
HO1	1.23161	0.935073		HO1	3.07449	8.90739		rad50 L1240F	1.0819	1.43931		rad50 L1240F	0.999228	6.1291
HO2	1.47195	1.96873		HO2	3.67444	18.7538		L1240F S343P	0.808465	1.23537		L1240F S343P	0.987045	4.32586
				Smc2	2.49631	9.52588		K81I	0.772542	1.83289		K81I	1.1425	11.3723
delMre11				delMre11				D67Y	1.12949	0.857346		D67Y	1.44278	1.70074
HO1	0.829061	0.992204		HO1	1.28216	2.52564		D67N	1.18527	0.860965		D67N	1.07148	1.0663
HO2	0.925711	0.888031		HO2	1.43164	2.26047		K40A	0.761582	1.14216		K40A	0.52344	1.90762
				Smc2	1.54653	2.54548		mre11-E38K	0.995734	1.32044		mre11-E38K	1.44377	1.67209
rad50 L1240F				rad50 L1240F
HO1	1.0819	1.43931		HO1	0.537844	1.85647
HO2	0.999228	6.1291		HO2	0.496746	7.90551
				Smc2	0.49713	1.28983
L1240F S343P				L1240F S343P
HO1	0.808465	1.23537		HO1	1.02672	1.74259
HO2	0.987045	4.32586		HO2	1.25351	6.10199
				Smc2	1.26997	1.41058
K81I	t=0	t=3		K81I	t=0	t=3
HO1	0.772542	1.83289		HO1	9.24643	1.58093
HO2	1.1425	11.3723		HO2	13.6744	9.80905
				Smc2	11.9688	0.862535
D67Y				D67Y
HO1	1.12949	0.857346		HO1	2.77238	6.2021
HO2	1.44278	1.70074		HO2	3.54137	12.3033
				Smc2	2.45455	7.23407
D67N				D67N
HO1	1.18527	0.860965		HO1	0.888306	8.21346
HO2	1.07148	1.0663		HO2	0.803025	10.1723
				Smc2	0.749457	9.53983
K40A				K40A
HO1	0.761582	1.14216		HO1	0.746243	6.28745
HO2	0.52344	1.90762		HO2	0.512898	10.5011
				Smc2	0.979859	5.50486
mre11-E38K				mre11-E38K
HO1	0.995734	1.32044		HO1	2.64252	5.09083
HO2	1.44377	1.67209		HO2	3.83153	6.4466
				Smc2	2.65384	3.85541

## Sheet: Sheet1 Replicate3
No tag
	0 hr						3 hr
HO1 (input)	19.4205					HO1 (input)	19.4313
HA	27.4867	268.011	0.373119	0.658467		HA	25.3878	62.1001	1.6103	3.18569
beads	26.8839	176.476	0.566649		0.658467	beads	27.0594	197.831	0.505481		3.18569
HO2(input)	22.7337					HO2(input)	22.5387
HA	31.1813	349.135	0.286422	0.566488		HA	28.1814	49.9595	2.00162	3.9767
beads	30.3614	197.781	0.50561		0.566488	beads	30.1729	198.674	0.503337		3.9767
SMC2 (input)	20.3054					SMC2 (input)	19.2632
HA	28.5071	294.428	0.339642	0.736562		HA	27.5163	305.084	0.327778	2.77352
beads	28.066	216.864	0.461118		0.736562	beads	28.988	846.157	0.118181		2.77352
WT
	0 hr						3 hr
HO1 (input)	18.1153					HO1 (input)	17.6427
HA	26.7449	396.053	0.252491	3.68861		HA	24.1367	90.1344	1.10945	26.2118
beads	28.6279	1460.88	0.0684517		3.68861	beads	28.8488	2362.59	0.0423265		26.2118
HO2(input)	21.1976					HO2(input)	20.1513
HA	30.1069	480.8	0.207987	4.32588		HA	26.6158	88.3104	1.13237	57.8821
beads	32.2199	2079.88	0.0480797		4.32588	beads	32.4709	5111.59	0.0195634		57.8821
SMC2 (input)	20.3063					SMC2 (input)	19.3091
HA	26.707	84.4904	1.18357	4.50659		HA	26.9689	202.224	0.4945	11.8067
beads	28.8791	380.763	0.26263		4.50659	beads	30.5304	2387.6	0.041883		11.8067
delMre11
	0 hr						3 hr
HO1 (input)	21.5037					HO1 (input)	20.7346
HA	28.7984	157.01	0.636904	1.52488		HA	28.3034	189.87	0.526676	2.08689
beads	29.4071	239.421	0.417674		1.52488	beads	29.3648	396.238	0.252374		2.08689
HO2(input)	24.024					HO2(input)	23.3108
HA	32.1773	284.708	0.351237	1.65973		HA	31.4969	291.239	0.343361	4.2105
beads	32.9083	472.538	0.211623		1.65973	beads	33.5709	1226.26	0.0815488		4.2105
SMC2 (input)	22.3088					SMC2 (input)	21.3129
HA	30.0815	218.683	0.457283	1.39101		HA	28.8012	179.548	0.556955	2.42272
beads	30.5576	304.189	0.328743		1.39101	beads	30.0778	434.995	0.229888		2.42272
rad50 L1240F
	0 hr						3 hr
HO1 (input)	19.56					HO1 (input)	19.1407
HA	28.1549	386.669	0.258619	0.530489		HA	26.1485	128.694	0.777037	3.04976
beads	27.2403	205.124	0.48751		0.530489	beads	27.7572	392.485	0.254787		3.04976
HO2(input)	22.0796					HO2(input)	21.7378
HA	31.1007	519.569	0.192467	0.619377		HA	27.4316	51.7594	1.93202	12.7445
beads	30.4096	321.809	0.310743		0.619377	beads	31.1034	659.648	0.151596		12.7445
SMC2 (input)	20.4363					SMC2 (input)	19.6685
HA	29.1855	430.277	0.232409	0.589404		HA	27.7765	275.887	0.362467	1.13955
beads	28.4228	253.607	0.394312		0.589404	beads	27.9649	314.388	0.318078		1.13955
L1240F S343P
	0 hr						3 hr
HO1 (input)	17.9829					HO1 (input)	17.9356
HA	26.0781	273.469	0.365673	1.39957		HA	24.9732	131.376	0.761171	2.51392
beads	26.5631	382.738	0.261275		1.39957	beads	26.3031	330.27	0.302783		2.51392
HO2(input)	21.0519					HO2(input)	21.0773
HA	29.5227	354.775	0.281868	1.20694		HA	26.7449	50.8276	1.96744	7.46714
beads	29.794	428.194	0.233539		1.20694	beads	29.6454	379.537	0.263479		7.46714
SMC2 (input)	20.3763					SMC2 (input)	19.827
HA	27.8148	173.473	0.57646	1.42127		HA	27.5385	209.604	0.477089	1.33264
beads	28.322	246.552	0.405594		1.42127	beads	27.9528	279.327	0.358003		1.33264
K81I
	0 hr						3 hr
HO1 (input)	19.1186					HO1 (input)	19.3556
HA	25.5664	87.2959	1.14553	8.84503		HA	26.3723	129.491	0.772257	1.13191
beads	28.7113	772.135	0.129511		8.84503	beads	26.551	146.571	0.682263		1.13191
HO2(input)	22.1492					HO2(input)	21.815
HA	28.953	111.724	0.895067	10.7758		HA	26.8208	32.1279	3.11256	8.91693
beads	32.3827	1203.91	0.0830624		10.7758	beads	29.9773	286.482	0.349062		8.91693
SMC2 (input)	20.2452					SMC2 (input)	19.5278
HA	26.2845	65.7635	1.5206	14.0677		HA	27.3719	229.767	0.435223	0.720465
beads	30.0988	925.144	0.108091		14.0677	beads	26.8989	165.539	0.604086		0.720465
D67Y
	0 hr						3 hr
HO1 (input)	18.0206					HO1 (input)	17.3159
HA	25.7751	215.946	0.463078	2.961		HA	24.3842	134.202	0.745146	9.17225
beads	27.3412	639.417	0.156392		2.961	beads	27.5815	1230.93	0.0812391		9.17225
HO2(input)	20.4594					HO2(input)	20.3334
HA	29.0578	387.591	0.258004	2.3687		HA	27.0847	107.731	0.928236	11.0738
beads	30.3019	918.087	0.108922		2.3687	beads	30.5538	1192.99	0.083823		11.0738
SMC2 (input)	20.0379					SMC2 (input)	18.9891
HA	27.6847	200.413	0.498969	2.62082		HA	26.2508	153.452	0.651671	8.55027
beads	29.0747	525.248	0.190386		2.62082	beads	29.3467	1312.05	0.0762164		8.55027
D67N
	0 hr						3 hr
HO1 (input)	17.8773					HO1 (input)	17.5569
HA	26.0063	279.961	0.357193	0.744933		HA	24.5043	123.417	0.810258	7.96375
beads	25.5815	208.552	0.479497		0.744933	beads	27.4977	982.866	0.101743		7.96375
HO2(input)	20.7246					HO2(input)	20.3865
HA	29.2076	357.8	0.279485	0.564564		HA	27.4099	130.096	0.768665	5.89867
beads	28.3828	202.001	0.495046		0.564564	beads	29.9703	767.392	0.130311		5.89867
SMC2 (input)	20.3111					SMC2 (input)	19.3013
HA	27.8683	188.331	0.530981	0.761288		HA	26.2527	123.763	0.807999	6.80439
beads	27.4748	143.374	0.697477		0.761288	beads	29.0192	842.129	0.118747		6.80439
K40A
	0 hr						3 hr
HO1 (input)	21.146					HO1 (input)	21.6208
HA	27.2218	67.4518	1.48254	5.47996		HA	28.0083	83.7247	1.19439	1.47613
beads	29.676	369.633	0.270539		5.47996	beads	28.5702	123.589	0.809136		1.47613
HO2(input)	34.5075					HO2(input)	33.0292
HA	31.3732	0.113885	878.077	9.65533		HA	32.68	0.785025	127.385	0.551162
beads	34.6445	1.0996	90.9422		9.65533	beads	31.8206	0.432676	231.12		0.551162
SMC2 (input)	22.3791					SMC2 (input)	21.6458
HA	28.4169	65.6991	1.52209	5.25805		HA	29.0192	165.817	0.603074	1.1736
beads	30.8114	345.449	0.289478		5.25805	beads	29.2501	194.603	0.513868		1.1736
mre11-E38K
	0 hr						3 hr
HO1 (input)	19.609					HO1 (input)	20.2087
HA	26.2718	101.322	0.986952	3.08386		HA	27.7043	180.467	0.554118	0.724959
beads	27.8965	312.463	0.320038		3.08386	beads	27.2403	130.831	0.764344		0.724959
HO2(input)	22.8418					HO2(input)	23.8837
HA	29.3745	92.5844	1.0801	4.09335		HA	29.937	66.4111	1.50577	1.59708
beads	31.4078	378.981	0.263866		4.09335	beads	30.6125	106.064	0.942829		1.59708
SMC2 (input)	20.499					SMC2 (input)	20.3284
HA	27.144	100.076	0.999244	2.80031		HA	28.601	309.24	0.323373	0.353716
beads	28.6296	280.242	0.356834		2.80031	beads	27.1016	109.383	0.914218		0.353716

## Sheet: Sheet2 Replicate3
Fig 4A_Tel1
	Normalized to SMC2			RAW VALUES
No tag	t=0	t=3		No tag	t=0	t=3			HO1				HO2
HO1	0.893974	1.14861		HO1	0.658467	3.18569			t=0	t=3			t=0	t=3
HO2	0.769099	1.43381		HO2	0.566488	3.9767		No tag	0.893974	1.14861		No tag	0.769099	1.43381
				Smc2	0.736562	2.77352		WT	0.818492	2.22008		WT	0.959901	4.90248
WT				WT				delMre11	1.09625	0.861381		delMre11	1.19319	1.73792
HO1	0.818492	2.22008		HO1	3.68861	26.2118		rad50 L1240F	0.900044	2.67627		rad50 L1240F	1.05085	11.1838
HO2	0.959901	4.90248		HO2	4.32588	57.8821		L1240F S343P	0.984728	1.88642		L1240F S343P	0.849198	5.60327
				Smc2	4.50659	11.8067		K81I	0.628745	1.57108		K81I	0.765996	12.3766
delMre11				delMre11				D67Y	1.1298	1.07274		D67Y	0.903802	1.29513
HO1	1.09625	0.861381		HO1	1.52488	2.08689		D67N	0.978516	1.17038		D67N	0.741591	0.866892
HO2	1.19319	1.73792		HO2	1.65973	4.2105		K40A	1.0422	1.25778		K40A	1.8363	0.469635
				Smc2	1.39101	2.42272		mre11-E38K	1.10126	2.04955		mre11-E38K	1.46175	4.51514
rad50 L1240F				rad50 L1240F
HO1	0.900044	2.67627		HO1	0.530489	3.04976
HO2	1.05085	11.1838		HO2	0.619377	12.7445
				Smc2	0.589404	1.13955
L1240F S343P				L1240F S343P
HO1	0.984728	1.88642		HO1	1.39957	2.51392
HO2	0.849198	5.60327		HO2	1.20694	7.46714
				Smc2	1.42127	1.33264
K81I	t=0	t=3		K81I	t=0	t=3
HO1	0.628745	1.57108		HO1	8.84503	1.13191
HO2	0.765996	12.3766		HO2	10.7758	8.91693
				Smc2	14.0677	0.720465
D67Y				D67Y
HO1	1.1298	1.07274		HO1	2.961	9.17225
HO2	0.903802	1.29513		HO2	2.3687	11.0738
				Smc2	2.62082	8.55027
D67N				D67N
HO1	0.978516	1.17038		HO1	0.744933	7.96375
HO2	0.741591	0.866892		HO2	0.564564	5.89867
				Smc2	0.761288	6.80439
K40A				K40A
HO1	1.0422	1.25778		HO1	5.47996	1.47613
HO2	1.8363	0.469635		HO2	9.65533	0.551162
				Smc2	5.25805	1.1736
mre11-E38K				mre11-E38K
HO1	1.10126	2.04955		HO1	3.08386	0.724959
HO2	1.46175	4.51514		HO2	4.09335	1.59708
				Smc2	2.80031	0.353716
