# Supplementary material for: Modeling cancer genomic data in yeast reveals selection against ATM function during tumorigenesis
Source: PLoS Genet. 2020 Mar 18;16(3):e1008422. doi: 10.1371/journal.pgen.1008422 (PMC7105138; doi:10.1371/journal.pgen.1008422)
Supplement: S2 File — (ZIP) [file pgen.1008422.s013.zip › Fig 4A_Xrs2.xls]

## Sheet: Sheet1 Replicate1
WT
	0 hr						3 hr
HO1 (input)	22.7886					HO1 (input)	20.9749
HA	29.6648	117.475	0.851248	1.08905		HA	26.8707	59.5407	1.67952	5.87655
beads	29.7879	127.936	0.781641		1.08905	beads	29.4257	349.894	0.285801		5.87655
HO2(input)	23.6829					HO2(input)	24.4992
HA	33.2597	763.669	0.130947	1.27037		HA	28.897	21.0799	4.74387	24.8814
beads	33.6049	970.14	0.103078		1.27037	beads	33.534	524.495	0.190659		24.8814
SMC2 (input)	19.819					SMC2 (input)	20.8601
HA	30.6996	1885.32	0.0530414	0.688723		HA	28.4578	193.693	0.516281	2.06836
beads	30.1616	1298.46	0.0770142		0.688723	beads	29.5063	400.626	0.249609		2.06836
rad50-L1240F-S343P
	0 hr						3 hr
HO1 (input)	20.249					HO1 (input)	21.0907
HA	27.2943	132.078	0.757129	5.73896		HA	25.1718	16.9259	5.9081	7.93738
beads	29.8151	757.99	0.131928		5.73896	beads	28.1605	134.347	0.744339		7.93738
HO2(input)	20.6433					HO2(input)	22.5551
HA	31.3186	1635.33	0.0611497	4.92041		HA	26.1895	12.4188	8.05229	33.5326
beads	33.6174	8046.5	0.0124278		4.92041	beads	31.257	416.436	0.240133		33.5326
SMC2 (input)	20.2662					SMC2 (input)	21.003
HA	29.2606	510.027	0.196068	5.75016		HA	27.8043	111.534	0.89659	3.04949
beads	31.7842	2932.74	0.0340978		5.75016	beads	29.4129	340.121	0.294013		3.04949
rad50-K81I
	0 hr						3 hr
HO1 (input)	17.9829					HO1 (input)	17.9356
HA	27.1713	583.418	0.171404	2.72228		HA	26.3923	351.341	0.284624	11.323
beads	28.6161	1588.23	0.0629632		2.72228	beads	29.8935	3978.23	0.0251368		11.323
HO2(input)	21.0519					HO2(input)	21.0773
HA	29.9303	470.603	0.212493	3.42918		HA	27.5294	87.5559	1.14213	51.9994
beads	31.7081	1613.78	0.0619663		3.42918	beads	33.2299	4552.86	0.0219642		51.9994
SMC2 (input)	20.3763					SMC2 (input)	19.827
HA	27.383	128.597	0.777626	3.11431		HA	29.0842	611.954	0.163411	1.10418
beads	29.0219	400.49	0.249694		3.11431	beads	29.2272	675.704	0.147994		1.10418
rad50-R1259C
	0 hr						3 hr
HO1 (input)	20.0056					HO1 (input)	20.1617
HA	28.0597	265.769	0.376266	1.27435		HA	27.2741	138.372	0.722692	1.19042
beads	28.4094	338.684	0.29526		1.27435	beads	27.5256	164.72	0.60709		1.19042
HO2(input)	21.6523					HO2(input)	32.1102
HA	31.3217	814.287	0.122807	1.16083		HA	30.476	0.32215	310.414	0.978842
beads	31.5368	945.249	0.105792		1.16083	beads	30.4451	0.315335	317.123		0.978842
SMC2 (input)	20.1987					SMC2 (input)	20.7795
HA	29.2284	522.633	0.191339	1.01422		HA	28.5274	214.961	0.4652	0.853826
beads	29.2487	530.062	0.188657		1.01422	beads	28.2994	183.54	0.544842		0.853826
rad50-D67Y
	0 hr						3 hr
HO1 (input)	19.9432					HO1 (input)	19.0006
HA	26.7415	111.301	0.898463	2.1497		HA	25.8141	112.474	0.889093	1.95889
beads	27.8456	239.264	0.417948		2.1497	beads	26.7841	220.324	0.453876		1.95889
HO2(input)	19.9298					HO2(input)	19.4418
HA	30.2494	1277.93	0.0782517	2.78535		HA	27.6172	289.09	0.345913	2.56455
beads	31.7272	3559.47	0.0280941		2.78535	beads	28.9759	741.386	0.134883		2.56455
SMC2 (input)	22.0741					SMC2 (input)	21.37
HA	28.9311	115.923	0.862645	1.56439		HA	27.8873	91.5978	1.09173	1.02885
beads	29.5767	181.348	0.551425		1.56439	beads	27.9283	94.24	1.06112		1.02885
rad50-D67N
	0 hr						3 hr
HO1 (input)	19.9432					HO1 (input)	19.0006
HA	27.7313	221.027	0.452433	1.40891		HA	27.3976	337.077	0.296668	2.58842
beads	28.2258	311.407	0.321123		1.40891	beads	28.7696	872.498	0.114613		2.58842
HO2(input)	19.9298					HO2(input)	19.4418
HA	30.8726	1968.38	0.0508033	1.28211		HA	28.0579	392.38	0.254855	10.7708
beads	31.2311	2523.67	0.0396248		1.28211	beads	31.487	4226.24	0.0236617		10.7708
SMC2 (input)	22.0741					SMC2 (input)	21.37
HA	28.7621	103.107	0.969868	1.15268		HA	29.1422	218.608	0.457441	0.827475
beads	28.9671	118.85	0.841399		1.15268	beads	28.869	180.892	0.552815		0.827475
mre11-E38K
	0 hr						3 hr
HO1 (input)	19.9432					HO1 (input)	19.0006
HA	29.3143	662.174	0.151018	1.59425		HA	34.8729	59985.3	0.00166707	1.35645
beads	29.9871	1055.67	0.0947266		1.59425	beads	35.3128	81366.8	0.001229		1.35645
HO2(input)	19.9298					HO2(input)	19.4418
HA	33.4755	11958.4	0.00836234	1.38964		HA	26.0109	94.9472	1.05322	10.7936
beads	33.9503	16617.9	0.00601761		1.38964	beads	29.443	1024.82	0.097578		10.7936
SMC2 (input)	22.0741					SMC2 (input)	21.37
HA	30.676	388.539	0.257374	1.1618		HA	28.9517	191.569	0.522005	1.10224
beads	30.8924	451.406	0.22153		1.1618	beads	29.0922	211.154	0.473587		1.10224

## Sheet: Sheet2 Replicate1
	Normalized to SMC2			RAW VALUES
WT	t=0	t=3		WT	t=0	t=3			HO1				HO2
HO1	1.58126	2.84117		HO1	1.08905	5.87655			t=0	t=3			t=0	t=3
HO2	1.84452	12.0295		HO2	1.27037	24.8814		WT	1.58126	2.84117		WT	1.84452	12.0295
				Smc2	0.688723	2.06836		rad50-L1240F-S343P	0.998053	2.60285		rad50-L1240F-S343P	0.8557	10.9961
rad50-L1240F-S343P				rad50-L1240F-S343P				rad50-K81I	0.87412	10.2547		rad50-K81I	1.1011	47.0935
HO1	0.998053	2.60285		HO1	5.73896	7.93738		rad50-R1259C	1.25649	1.39422		rad50-R1259C	1.14456	1.14642
HO2	0.8557	10.9961		HO2	4.92041	33.5326		rad50-D67Y	1.37414	1.90397		rad50-D67Y	1.78047	2.49264
				Smc2	5.75016	3.04949		rad50-D67N	1.22229	3.1281		rad50-D67N	1.11228	13.0164
rad50-K81I				rad50-K81I				mre11-E38K	1.37222	1.23063		mre11-E38K	1.19611	9.79244
HO1	0.87412	10.2547		HO1	2.72228	11.323
HO2	1.1011	47.0935		HO2	3.42918	51.9994
				Smc2	3.11431	1.10418
rad50-R1259C				rad50-R1259C
HO1	1.25649	1.39422		HO1	1.27435	1.19042
HO2	1.14456	1.14642		HO2	1.16083	0.978842
				Smc2	1.01422	0.853826
rad50-D67Y				rad50-D67Y
HO1	1.37414	1.90397		HO1	2.1497	1.95889
HO2	1.78047	2.49264		HO2	2.78535	2.56455
				Smc2	1.56439	1.02885
rad50-D67N				rad50-D67N
HO1	1.22229	3.1281		HO1	1.40891	2.58842
HO2	1.11228	13.0164		HO2	1.28211	10.7708
				Smc2	1.15268	0.827475
mre11-E38K				mre11-E38K
HO1	1.37222	1.23063		HO1	1.59425	1.35645
HO2	1.19611	9.79244		HO2	1.38964	10.7936
				Smc2	1.1618	1.10224

## Sheet: Sheet1 Replicate2
WT
	0 hr						3 hr
HO1 (input)	22.7886					HO1 (input)	20.9749
HA	29.5349	107.359	0.931452	1.13427		HA	27.2831	79.2409	1.26197	4.69309
beads	29.7166	121.775	0.821189		1.13427	beads	29.5136	371.885	0.268901		4.69309
HO2(input)	23.6829					HO2(input)	24.4992
HA	32.7665	542.547	0.184316	1.53043		HA	29.1925	25.8709	3.86535	24.7992
beads	33.3804	830.331	0.120434		1.53043	beads	33.8247	641.578	0.155866		24.7992
SMC2 (input)	19.819					SMC2 (input)	20.8601
HA	30.4535	1589.64	0.0629074	1.39014		HA	29.0265	287.284	0.348088	1.5753
beads	30.9288	2209.82	0.0452525		1.39014	beads	29.6821	452.558	0.220966		1.5753
rad50-L1240F-S343P
	0 hr						3 hr
HO1 (input)	20.249					HO1 (input)	21.0907
HA	27.1498	119.495	0.836855	6.11757		HA	26.0134	30.3319	3.29686	2.31004
beads	29.7628	731.019	0.136795		6.11757	beads	27.2213	70.068	1.42718		2.31004
HO2(input)	20.6433					HO2(input)	22.5551
HA	30.8143	1152.89	0.0867382	6.40998		HA	27.0214	22.1061	4.52365	9.59003
beads	33.4946	7390.04	0.0135317		6.40998	beads	30.283	211.998	0.471703		9.59003
SMC2 (input)	20.2662					SMC2 (input)	21.003
HA	29.2581	509.134	0.196412	4.39298		HA	29.8363	456.14	0.219231	0.401713
beads	31.3933	2236.62	0.0447104		4.39298	beads	28.5205	183.237	0.54574		0.401713
3
	0 hr						3 hr
HO1 (input)	21.8421					HO1 (input)	22.5203
HA	27.5765	53.2389	1.87833	1.4291		HA	25.5553	8.19615	12.2008	11.5246
beads	28.0916	76.0835	1.31435		1.4291	beads	29.0819	94.4577	1.05868		11.5246
HO2(input)	25.762					HO2(input)	24.6871
HA	30.5947	28.4969	3.50915	1.58426		HA	25.382	1.61877	61.7753	192.929
beads	31.2585	45.1466	2.21501		1.58426	beads	32.974	312.308	0.320196		192.929
SMC2 (input)	23.1398					SMC2 (input)	22.2135
HA	27.9975	28.9941	3.44897	1.47749		HA	29.4331	149.042	0.670952	0.894346
beads	28.5607	42.8385	2.33435		1.47749	beads	29.272	133.295	0.750215		0.894346
rad50-K81I
	0 hr						3 hr
HO1 (input)	17.9829					HO1 (input)	17.9356
HA	27.2048	597.142	0.167464	2.60752		HA	25.9718	262.504	0.380946	13.8575
beads	28.5875	1557.06	0.0642236		2.60752	beads	29.7644	3637.65	0.0274902		13.8575
HO2(input)	21.0519					HO2(input)	21.0773
HA	29.8421	442.701	0.225886	2.61359		HA	27.2506	72.1687	1.38564	53.9241
beads	31.2281	1157.04	0.0864277		2.61359	beads	33.0035	3891.63	0.0256962		53.9241
SMC2 (input)	20.3763					SMC2 (input)	19.827
HA	27.678	157.776	0.63381	2.78595		HA	28.4001	380.861	0.262563	1.28675
beads	29.1562	439.555	0.227503		2.78595	beads	28.7638	490.073	0.204051		1.28675
rad50-R1259C
	0 hr						3 hr
HO1 (input)	20.0056					HO1 (input)	20.1617
HA	28.8232	451.189	0.221636	0.927215		HA	26.5121	81.591	1.22563	2.23117
beads	28.7142	418.349	0.239035		0.927215	beads	27.6699	182.044	0.549319		2.23117
HO2(input)	21.6523					HO2(input)	32.1102
HA	31.5462	951.369	0.105112	1.09775		HA	29.0703	0.121596	822.398	2.33241
beads	31.6807	1044.37	0.0957519		1.09775	beads	30.2922	0.28361	352.596		2.33241
SMC2 (input)	20.1987					SMC2 (input)	20.7795
HA	29.2228	520.63	0.192075	0.967341		HA	27.5718	110.84	0.902201	1.33811
beads	29.1749	503.627	0.19856		0.967341	beads	27.992	148.316	0.674235		1.33811
rad50-D67Y
	0 hr						3 hr
HO1 (input)	19.9432					HO1 (input)	19.0006
HA	27.0756	140.308	0.712717	1.82878		HA	25.3375	80.8319	1.23714	9.48111
beads	27.9465	256.593	0.389722		1.82878	beads	28.5825	766.376	0.130484		9.48111
HO2(input)	19.9298					HO2(input)	19.4418
HA	30.4531	1471.75	0.0679464	1.78488		HA	26.6424	147.095	0.679835	60.2649
beads	31.2889	2626.89	0.0380678		1.78488	beads	32.5557	8864.64	0.0112808		60.2649
SMC2 (input)	22.0741					SMC2 (input)	21.37
HA	28.7088	99.3661	1.00638	1.59541		HA	28.056	102.959	0.971258	4.70765
beads	29.3827	158.529	0.630798		1.59541	beads	30.291	484.697	0.206315		4.70765
rad50-D67N
	0 hr						3 hr
HO1 (input)	19.9432					HO1 (input)	19.0006
HA	27.7546	224.626	0.445185	1.27986		HA	26.3232	160.076	0.624703	11.1641
beads	28.1105	287.489	0.347839		1.27986	beads	29.804	1787.11	0.0559564		11.1641
HO2(input)	19.9298					HO2(input)	19.4418
HA	30.5291	1551.38	0.0644586	1.4551		HA	28.378	489.848	0.204145	31.4251
beads	31.0703	2257.42	0.0442984		1.4551	beads	33.3518	15393.5	0.00649625		31.4251
SMC2 (input)	22.0741					SMC2 (input)	21.37
HA	28.6676	96.5707	1.03551	1.03782		HA	27.1861	56.3386	1.77498	5.38452
beads	28.7212	100.223	0.997779		1.03782	beads	29.6149	303.356	0.329645		5.38452
mre11-E38K
	0 hr						3 hr
HO1 (input)	19.9432					HO1 (input)	19.0006
HA	30.7452	1785.41	0.0560096	0.925075		HA	34.4714	45411.2	0.0022021	0.636197
beads	30.6329	1651.64	0.060546		0.925075	beads	33.8189	28890.5	0.00346135		0.636197
HO2(input)	19.9298					HO2(input)	19.4418
HA	34.5582	25327.6	0.00394825	1.28667		HA	26.0159	95.2774	1.04957	7.48336
beads	34.9219	32588.3	0.00306859		1.28667	beads	28.9196	712.995	0.140253		7.48336
SMC2 (input)	22.0741					SMC2 (input)	21.37
HA	31.7224	802.435	0.124621	0.763849		HA	28.8568	179.365	0.557521	0.546458
beads	31.3337	612.939	0.163148		0.763849	beads	27.985	98.0155	1.02025		0.546458

## Sheet: Sheet2 Replicate2
	Normalized to SMC2			RAW VALUES
WT	t=0	t=3		WT	t=0	t=3			HO1				HO2
HO1	0.81594	2.97918		HO1	1.13427	4.69309			t=0	t=3			t=0	t=3
HO2	1.10092	15.7426		HO2	1.53043	24.7992		WT	0.81594	2.97918		WT	1.10092	15.7426
				Smc2	1.39014	1.5753		rad50-L1240F-S343P	1.39258	5.75047		rad50-L1240F-S343P	1.45914	23.8728
rad50-L1240F-S343P				rad50-L1240F-S343P				rad50-K81I	0.935955	10.7694		rad50-K81I	0.938131	41.9071
HO1	1.39258	5.75047		HO1	6.11757	2.31004		rad50-R1259C	0.958519	1.66741		rad50-R1259C	1.13481	1.74306
HO2	1.45914	23.8728		HO2	6.40998	9.59003		rad50-D67Y	1.14628	2.01398		rad50-D67Y	1.11876	12.8015
				Smc2	4.39298	0.401713		rad50-D67N	1.23322	2.07337		rad50-D67N	1.40208	5.83619
rad50-K81I				rad50-K81I				mre11-E38K	1.21107	1.16422		mre11-E38K	1.68445	13.6943
HO1	0.935955	10.7694		HO1	2.60752	13.8575
HO2	0.938131	41.9071		HO2	2.61359	53.9241
				Smc2	2.78595	1.28675
rad50-R1259C				rad50-R1259C
HO1	0.958519	1.66741		HO1	0.927215	2.23117
HO2	1.13481	1.74306		HO2	1.09775	2.33241
				Smc2	0.967341	1.33811
rad50-D67Y				rad50-D67Y
HO1	1.14628	2.01398		HO1	1.82878	9.48111
HO2	1.11876	12.8015		HO2	1.78488	60.2649
				Smc2	1.59541	4.70765
rad50-D67N				rad50-D67N
HO1	1.23322	2.07337		HO1	1.27986	11.1641
HO2	1.40208	5.83619		HO2	1.4551	31.4251
				Smc2	1.03782	5.38452
mre11-E38K				mre11-E38K
HO1	1.21107	1.16422		HO1	0.925075	0.636197
HO2	1.68445	13.6943		HO2	1.28667	7.48336
				Smc2	0.763849	0.546458

## Sheet: Sheet1 Replicate3
WT
	0 hr						3 hr
HO1 (input)	22.7886					HO1 (input)	20.9749
HA	30.0662	155.162	0.644488	1.46555		HA	27.0925	69.4361	1.44017	7.15231
beads	30.6176	227.398	0.439758		1.46555	beads	29.9309	496.629	0.201358		7.15231
HO2(input)	23.6829					HO2(input)	24.4992
HA	33.7461	1069.89	0.0934679	1.73711		HA	29.7246	37.411	2.67301	32.278
beads	34.5428	1858.51	0.0538064		1.73711	beads	34.7371	1207.55	0.0828122		32.278
SMC2 (input)	19.819					SMC2 (input)	20.8601
HA	30.5991	1758.43	0.056869	1.55198		HA	28.9536	273.128	0.366129	4.0896
beads	31.2332	2729.03	0.036643		1.55198	beads	30.9855	1116.98	0.0895269		4.0896
rad50-L1240F-S343P
	0 hr						3 hr
HO1 (input)	20.249					HO1 (input)	21.0907
HA	27.6487	168.856	0.592221	7.57448		HA	24.8912	13.9341	7.17662	3.1522
beads	30.5698	1279	0.0781864		7.57448	beads	26.5476	43.9232	2.2767		3.1522
HO2(input)	20.6433					HO2(input)	22.5551
HA	31.9256	2490.76	0.0401484	4.92394		HA	26.1818	12.3529	8.09529	14.3288
beads	34.2255	12264.3	0.00815372		4.92394	beads	30.0227	177.002	0.564966		14.3288
SMC2 (input)	20.2662					SMC2 (input)	21.003
HA	29.5191	610.121	0.163902	4.35407		HA	27.5536	93.7407	1.06677	1.85056
beads	31.6415	2656.51	0.0376434		4.35407	beads	28.4415	173.473	0.576458		1.85056
3
	0 hr						3 hr
HO1 (input)	21.8421					HO1 (input)	22.5203
HA	27.7384	59.5618	1.67893	1.33211		HA	25.921	10.5612	9.46866	13.3093
beads	28.1521	79.3428	1.26035		1.33211	beads	29.6554	140.561	0.711432		13.3093
HO2(input)	25.762					HO2(input)	24.6871
HA	31.4793	52.6136	1.90065	1.54002		HA	26.2615	2.97809	33.5786	87.4114
beads	32.1023	81.0262	1.23417		1.54002	beads	32.7113	260.319	0.384144		87.4114
SMC2 (input)	23.1398					SMC2 (input)	22.2135
HA	28.788	50.1499	1.99402	1.09338		HA	29.9025	206.359	0.484592	0.621139
beads	28.9168	54.833	1.82372		1.09338	beads	29.2155	128.178	0.780166		0.621139
rad50-K81I
	0 hr						3 hr
HO1 (input)	17.9829					HO1 (input)	17.9356
HA	27.3728	670.888	0.149056	2.15211		HA	26.3968	352.43	0.283744	3.7981
beads	28.4785	1443.82	0.0692605		2.15211	beads	28.3221	1338.56	0.0747069		3.7981
HO2(input)	21.0519					HO2(input)	21.0773
HA	30.5699	733.166	0.136395	4.10442		HA	28.0257	123.498	0.809727	18.7123
beads	32.6071	3009.22	0.0332312		4.10442	beads	32.2516	2310.94	0.0432725		18.7123
SMC2 (input)	20.3763					SMC2 (input)	19.827
HA	28.0271	200.973	0.497579	2.70394		HA	29.0842	611.954	0.163411	0.321682
beads	29.4622	543.419	0.18402		2.70394	beads	27.4479	196.854	0.50799		0.321682
rad50-R1259C
	0 hr						3 hr
HO1 (input)	20.0056					HO1 (input)	20.1617
HA	28.3048	315	0.317461	0.913151		HA	26.6733	91.2394	1.09602	3.39367
beads	28.1738	287.642	0.347654		0.913151	beads	28.4362	309.636	0.322959		3.39367
HO2(input)	21.6523					HO2(input)	32.1102
HA	31.8096	1141.97	0.087568	1.56637		HA	29.7284	0.191871	521.183	4.08109
beads	32.457	1788.74	0.0559051		1.56637	beads	31.7573	0.783044	127.707		4.08109
SMC2 (input)	20.1987					SMC2 (input)	20.7795
HA	29.3413	565.203	0.176928	1.1105		HA	28.3685	192.545	0.519358	1.90522
beads	29.4925	627.66	0.159322		1.1105	beads	29.2985	366.84	0.272598		1.90522
rad50-D67Y
	0 hr						3 hr
HO1 (input)	19.9432					HO1 (input)	19.0006
HA	27.5274	191.901	0.521103	1.10204		HA	25.9658	124.95	0.800317	7.5933
beads	27.6676	211.482	0.472854		1.10204	beads	28.8906	948.786	0.105398		7.5933
HO2(input)	19.9298					HO2(input)	19.4418
HA	31.3677	2774.24	0.0360459	1.46564		HA	27.8088	330.153	0.302889	21.5811
beads	31.9192	4066.04	0.0245939		1.46564	beads	32.2405	7125.08	0.0140349		21.5811
SMC2 (input)	22.0741					SMC2 (input)	21.37
HA	29.3329	153.148	0.652963	1.62387		HA	28.4812	138.255	0.723303	2.38616
beads	30.0323	248.692	0.402103		1.62387	beads	29.7359	329.898	0.303124		2.38616
rad50-D67N
	0 hr						3 hr
HO1 (input)	19.9432					HO1 (input)	19.0006
HA	28.3606	341.888	0.292494	0.752578		HA	26.5245	184.036	0.543373	17.0466
beads	27.9505	257.297	0.388656		0.752578	beads	30.6159	3137.18	0.0318757		17.0466
HO2(input)	19.9298					HO2(input)	19.4418
HA	31.9841	4253.18	0.0235118	1.14196		HA	29.0055	756.763	0.132142	44.0494
beads	32.1756	4856.97	0.020589		1.14196	beads	34.4666	33335	0.00299985		44.0494
SMC2 (input)	22.0741					SMC2 (input)	21.37
HA	28.8451	109.21	0.915667	0.939546		HA	27.3881	64.8079	1.54302	11.0638
beads	28.7551	102.608	0.974584		0.939546	beads	30.8559	717.021	0.139466		11.0638
mre11-E38K
	0 hr						3 hr
HO1 (input)	19.9432					HO1 (input)	19.0006
HA	30.8283	1891.22	0.0528759	0.588632		HA	33.225	19141.4	0.00522428	4.19465
beads	30.0637	1113.23	0.0898285		0.588632	beads	35.2936	80291.4	0.00124546		4.19465
HO2(input)	19.9298					HO2(input)	19.4418
HA	35.0913	36649.3	0.00272856	1.80706		HA	25.4731	65.4041	1.52896	16.8706
beads	35.9449	66227.6	0.00150995		1.80706	beads	29.5496	1103.41	0.0906282		16.8706
SMC2 (input)	22.0741					SMC2 (input)	21.37
HA	32.3347	1226.68	0.0815206	0.555083		HA	27.7454	83.0204	1.20452	2.04557
beads	31.4854	680.912	0.146862		0.555083	beads	28.7779	169.824	0.588845		2.04557

## Sheet: Sheet2 Replicate3
Fig 4A_Xrs2
	Normalized to SMC2			RAW VALUES
WT	t=0	t=3		WT	t=0	t=3			HO1				HO2
HO1	0.944314	1.7489		HO1	1.46555	7.15231			t=0	t=3			t=0	t=3
HO2	1.11929	7.8927		HO2	1.73711	32.278		WT	0.944314	1.7489		WT	1.11929	7.8927
				Smc2	1.55198	4.0896		rad50-L1240F-S343P	1.73963	1.70337		rad50-L1240F-S343P	1.13088	7.74295
rad50-L1240F-S343P				rad50-L1240F-S343P				rad50-K81I	0.795916	11.807		rad50-K81I	1.51794	58.1702
HO1	1.73963	1.70337		HO1	7.57448	3.1522		rad50-R1259C	0.822286	1.78125		rad50-R1259C	1.4105	2.14206
HO2	1.13088	7.74295		HO2	4.92394	14.3288		rad50-D67Y	0.67865	3.18223		rad50-D67Y	0.902562	9.04429
				Smc2	4.35407	1.85056		rad50-D67N	0.801001	1.54075		rad50-D67N	1.21544	3.9814
rad50-K81I				rad50-K81I				mre11-E38K	1.06044	2.0506		mre11-E38K	3.25548	8.24741
HO1	0.795916	11.807		HO1	2.15211	3.7981
HO2	1.51794	58.1702		HO2	4.10442	18.7123
				Smc2	2.70394	0.321682
rad50-R1259C				rad50-R1259C
HO1	0.822286	1.78125		HO1	0.913151	3.39367
HO2	1.4105	2.14206		HO2	1.56637	4.08109
				Smc2	1.1105	1.90522
rad50-D67Y				rad50-D67Y
HO1	0.67865	3.18223		HO1	1.10204	7.5933
HO2	0.902562	9.04429		HO2	1.46564	21.5811
				Smc2	1.62387	2.38616
rad50-D67N				rad50-D67N
HO1	0.801001	1.54075		HO1	0.752578	17.0466
HO2	1.21544	3.9814		HO2	1.14196	44.0494
				Smc2	0.939546	11.0638
mre11-E38K				mre11-E38K
HO1	1.06044	2.0506		HO1	0.588632	4.19465
HO2	3.25548	8.24741		HO2	1.80706	16.8706
				Smc2	0.555083	2.04557
