# Supplementary material for: Modeling cancer genomic data in yeast reveals selection against ATM function during tumorigenesis
Source: PLoS Genet. 2020 Mar 18;16(3):e1008422. doi: 10.1371/journal.pgen.1008422 (PMC7105138; doi:10.1371/journal.pgen.1008422)
Supplement: S2 File — (ZIP) [file pgen.1008422.s013.zip › Fig 2F.xls]

## Sheet: Resection Rad50mutants
Fig 2F
MAT1 0.15kb									MAT1 0.15kb
		wt	mre11Δ	rad50-L1240F	rad50-D67Y	mre11-E38K			time	WT	mre11Δ	rad50-L1240F	rad50-D67Y	mre11-E38K
t=0	rep1	0.406212	2.11576	0.66749	1.13549	0.909483			0	0.422788	1.91544	1.19784	1.10646	0.862722
	rep2	0.406212	1.70154	2.41499	0.722119	0.880128			1	30.7097	8.20309	14.6361	17.528	23.4327
	rep3	0.455941	1.92903	0.511037	1.46178	0.798555			2	41.1519	19.2463	26.5017	30.2955	43.7643
	average	0.422788	1.91544	1.19784	1.10646	0.862722			4	50.5487	29.9576	34.835	46.1516	51.1428
	std error	0.0165762	0.11977	0.610249	0.214015	0.0331839
t=1	rep1	33.3881	8.93347	11.4497	18.2455	18.772			std err
	rep2	39.4137	2.82794	18.7349	13.5208	25.7631			0	0.0165762	0.11977	0.610249	0.214015	0.0331839
	rep3	19.3272	12.8479	13.7238	20.8177	25.7631			1	2.45994	2.49257	2.97416	1.92884	2.85411
	average	30.7097	8.20309	14.6361	17.528	23.4327			2	0.74762	2.65946	4.35722	5.30201	2.47491
	std error	2.45994	2.49257	2.97416	1.92884	2.85411			4	3.21763	1.19552	2.29634	2.39146	5.59021
t=2	rep1	42.4134	24.4685	26.686	33.9924	47.9558
	rep2	41.2164	17.5096	18.8644	19.8399	39.3884
	rep3	39.8259	15.7608	33.9549	37.0543	43.9488
	average	41.1519	19.2463	26.5017	30.2955	43.7643
	std error	0.74762	2.65946	4.35722	5.30201	2.47491
t=4	rep1	45.1957	31.1548	37.0081	42.2175	67.6641
	rep2	56.3185	31.1515	30.2445	45.7629	36.0355
	rep3	50.1321	27.5666	37.2525	50.4744	49.7287
	average	50.5487	29.9576	34.835	46.1516	51.1428
	std error	3.21763	1.19552	2.29634	2.39146	5.59021
t=6	rep1	61.7849	53.4383	50.1709	46.0753	63.4015
	rep2	56.7989	39.0504	23.445	59.8728	65.3065
	rep3	64.7906	64.3384	57.4861	52.4332	54.2841
	average	61.1248	52.2757	43.7007	52.7938	60.9974
	std error	2.3305	7.32313	2.98641	3.98706	3.72215
MAT2 4.8kb									MAT2 4.8kb
		wt	mre11Δ	rad50-L1240F	rad50-D67Y	mre11-E38K			time	WT	mre11Δ	rad50-L1240F	rad50-D67Y	mre11-E38K
t=0	rep1	0.472203	2.09441	0.757721	0.771474	0.977684			0	0.515126	1.41446	0.772618	0.930918	0.830224
	rep2	0.472203	0.774556	1.02829	0.673119	0.813092			1	17.4211	7.42159	7.99784	10.5067	13.0299
	rep3	0.600972	1.37441	0.531841	1.34816	0.699895			2	31.2994	13.8972	18.7364	19.8055	22.8774
	average	0.515126	1.41446	0.772618	0.930918	0.830224			4	43.1174	25.1915	39.3211	41.7769	35.3056
	std error	0.0429228	0.381536	0.143506	0.210545	0.0806469
t=1	rep1	21.1689	8.26367	6.96149	9.20116	11.6966			std err
	rep2	20.435	6.35587	10.5301	13.8065	15.7674			0	0.0429228	0.381536	0.143506	0.210545	0.0806469
	rep3	10.6595	7.64524	6.50194	8.51237	11.6258			1	3.38746	0.561972	1.27305	1.66185	1.36888
	average	17.4211	7.42159	7.99784	10.5067	13.0299			2	0.987554	1.84341	0.977428	4.75708	1.44701
	std error	3.38746	0.561972	1.27305	1.66185	1.36888			4	3.93506	1.6471	3.08952	0.400164	2.37642
t=2	rep1	29.6629	17.0909	21.2015	27.5365	32.1346
	rep2	31.16	13.8955	17.6892	11.1376	16.4767
	rep3	33.0753	10.7052	17.3186	20.7425	20.0211
	average	31.2994	13.8972	18.7364	19.8055	22.8774
	std error	0.987554	1.84341	1.23716	4.75708	1.44701
t=4	rep1	37.7234	26.1727	39.7005	41.0353	30.5692
	rep2	40.8514	22.3179	33.7903	42.4084	38.0164
	rep3	50.7776	27.084	44.4725	41.8871	37.3311
	average	43.1174	25.1915	39.3211	41.7769	35.3056
	std error	3.93506	1.46071	3.08952	0.400164	2.37642
t=6	rep1	57.7336	38.4295	48.1872	42.9286	50.841
	rep2	61.9112	41.0252	46.0019	48.7962	48.6313
	rep3	32.3192	46.5927	58.8034	50.3725	68.2043
	average	50.6547	42.0158	50.9975	47.3658	55.8922
	std error	9.24669	2.408	3.95361	2.26477	6.189
