# Supplementary material for: Modeling cancer genomic data in yeast reveals selection against ATM function during tumorigenesis
Source: PLoS Genet. 2020 Mar 18;16(3):e1008422. doi: 10.1371/journal.pgen.1008422 (PMC7105138; doi:10.1371/journal.pgen.1008422)
Supplement: S2 File — (ZIP) [file pgen.1008422.s013.zip › Fig 4E.xls]

## Sheet: Sheet1
Fig 4E
EXP1	time (h)	WT	K40A	L1240F	D67N	D67Y
	0	0	0	0	0	0
	0.5	10.2157	1.21072	5.72502	7.42659	4.18838
	1	26.6866	4.08657	7.36814	12.8625	9.32873
	1.5	32.7143	5.17537	9.43136	18.0967	11.6977
	2	35.2264	6.67896	9.45336	21.8519	14.0443
EXP2	time (h)	WT	K40A	L1240F	D67N	D67Y
	0	0	0	0	0	0
	0.5	15.2	5.66918	6.80318	7.07812	7.67406
	1	23.4048	6.89127	8.21131	13.3462	11.8031
	1.5	28.509	7.88118	9.37168	17.3488	14.8515
	2	30.6448	8.30672	10.2348	21.3721	16.7674
EXP3	time (h)	WT	K40A	L1240F	D67N	D67Y
	0	0	0	0	0	0
	0.5	17.6521	5.9705	6.64157	9.4681	6.60965
	1	24.1422	7.1828	8.09251	15.0934	12.5015
	1.5	28.4662	8.09326	9.65473	20.3504	17.4165
	2	31.2998	8.29054	9.72355	24.1817	20.3962
EXP4	time (h)	WT	K40A	L1240F	D67N	D67Y
	0	0	0	0	0	0
	0.5	17.6308	2.99664	3.31657	9.4681	6.59071
	1	23.2293	4.05139	3.80845	15.0934	11.4052
	1.5	29.1054	5.21809	5.23183	20.3504	12.9195
	2	33.5322	6.30404	6.6116	24.1817	15.4525
Average	time (h)
		WT	K40A	L1240F	D67N	D67Y
	0	0	0	0	0	0
	0.5	15.1746	3.96176	5.62159	8.36023	6.2657
	1	24.3657	5.55301	6.8701	14.0989	11.2596
	1.5	29.6987	6.59197	8.4224	19.0366	14.2213
	2	32.6758	7.39506	9.00583	22.8969	16.6651
STDV	time (h)
		WT	K40A	L1240F	D67N	D67Y
	0	0	0	0	0	0
	0.5	1.41697	1.413	1.60696	1.13734	0.613353
	1	1.816	1.43346	2.04978	0.849008	0.55579
	1.5	0.581132	1.32938	2.02855	1.42362	1.88937
	2	1.30709	0.947823	1.60289	1.33586	2.13578
