# Supplementary material for: Modeling cancer genomic data in yeast reveals selection against ATM function during tumorigenesis
Source: PLoS Genet. 2020 Mar 18;16(3):e1008422. doi: 10.1371/journal.pgen.1008422 (PMC7105138; doi:10.1371/journal.pgen.1008422)
Supplement: S2 File — (ZIP) [file pgen.1008422.s013.zip › Fig 4C.xls]

## Sheet: Sheet1
Fig 4C
EXP1	mM Rad50	WT	L1240F	L1240F-I23V	L1240F-S343P	D67N	D67Y
with ATP	0	1.0016	0.864733	0.158259	0.155848	0.16267	1.12019
	50	21.8809	0.855722	0.358518	1.02512	14.4881	7.70066
	100	44.354	1.50256	1.37285	6.44091	30.7404	20.134
	150	66.2354	5.76631	2.27423	7.62165	53.6384	34.3385
	200	74.9432	4.01791	4.18041	8.6186	60.9917	47.9733
	400	92.0982	27.3206	16.8364	37.7368	87.566	77.888
	600	95.2046	39.0015	33.3221	58.6646	91.4474	90.4136
	800	95.6848	42.4778	45.7764	66.0806	93.016	92.2307
EXP2	mM Rad50	WT	L1240F	L1240F-I23V	L1240F-S343P	D67N	D67Y
with ATP	0	0.811671	0.335349	0.0968014	0.154742	0.889381	0.819241
	50	36.4832	0.168175	0.216747	0.203066	29.2928	10.2095
	100	53.1239	0.141187	0.419741	0.185996	50.7139	25.1418
	150	69.5561	1.77542	1.33076	0.726342	77.4411	42.5597
	200	74.0402	3.09701	2.1154	0.387056	81.8189	57.2984
	400	90.3606	6.23111	5.1479	16.1241	92.1958	85.8748
	600	92.8342	14.7464	13.2534	39.2881	92.203	89.4409
	800	92.2385	29.0158	27.1048	46.3717	92.0614	89.4573
EXP3	mM Rad50	WT	L1240F	L1240F-I23V	L1240F-S343P	D67N	D67Y
with ATP	0	0.570524	0.34423	0.147987	0.0948487	1.38426	0.737332
	50	15.7121	0.206633	0.108265	0.189111	28.4729	6.39507
	100	38.7005	1.24374	0.149768	0.511248	55.21	18.55
	150	61.6522	0.546158	0.725011	0.941295	76.3668	45.6854
	200	74.8316	0.594306	4.03898	1.97108	81.5495	59.9974
	400	93.7593	2.95041	11.9883	8.66219	95.4611	88.3149
	600	96.4499	12.6239	21.4598	19.9866	95.7238	93.6937
	800	93.4984	23.6752	40.3225	41.8421	94.3972	93.0571
Average	mM Rad50	WT	L1240F	L1240F-I23V	L1240F-S343P	D67N	D67Y
	0	0.794597	0.514771	0.134349	0.135146	0.812102	0.892253
	50	24.692	0.410177	0.227844	0.472432	24.0846	8.10174
	100	45.3928	0.962493	0.647454	2.37938	45.5548	21.2753
	150	65.8146	2.69596	1.44333	3.09643	69.1488	40.8612
	200	74.605	2.56974	3.44493	3.65891	74.7867	55.0897
	400	92.0727	12.1674	11.3242	20.8411	91.741	84.0259
	600	94.8295	22.1239	22.6784	39.3131	93.1247	91.1827
	800	93.8072	31.7229	37.7345	51.4315	93.1582	91.5817
STDV	mM Rad50	WT	L1240F	L1240F-I23V	L1240F-S343P	D67N	D67Y
	0	0.176399	0.247487	0.0268795	0.0284982	0.501695	0.164605
	50	8.70963	0.315439	0.102466	0.390851	6.79396	1.58284
	100	5.93397	0.590285	0.524642	2.875	10.635	2.8095
	150	3.24044	2.22831	0.637456	3.20102	10.9763	4.7855
	200	0.401956	1.44655	0.941892	3.56615	9.75514	5.15127
	400	1.38762	10.7983	4.79487	12.3294	3.23919	4.453
	600	1.49973	11.9656	8.23819	15.7902	1.86354	1.81937
	800	1.42376	7.91119	7.83923	10.5223	0.958872	1.53961		Calculation kd's
										WT	L1240F	L1240F-I23V	L1240F-S343P	D67N	D67Y
									Kd	127.7	708148	2369013	1323394	119.9	319.9
									stdev	19.27	1361316	0.05699	369488	26.02	67.32
