# Supplementary material for: Modeling cancer genomic data in yeast reveals selection against ATM function during tumorigenesis
Source: PLoS Genet. 2020 Mar 18;16(3):e1008422. doi: 10.1371/journal.pgen.1008422 (PMC7105138; doi:10.1371/journal.pgen.1008422)
Supplement: S2 File — (ZIP) [file pgen.1008422.s013.zip › Fig 4D.xls]

## Sheet: Sheet1
Fig 4D
	CMPA (Scintilattion counter)
	EXP1	EXP2	EXP3	CPMA Average
no protein	4088.16	6255.36	5300.48	5214.67	0.137132	0.0685662
BSA	5084.64	4611.84	4848	4848.16	0.107786	0.053893
WT	35246.4	30244.5	30373.1	31954.7	2.27822	1.13911
L1240F	12235.7	13036.8	16775	14015.8	0.841846	0.420923
D67N	13431.7	26840.3	22403.2	20891.7	1.3924	0.696201
D67Y	15172.6	23792.3	17899.2	18954.7	1.2373	0.618652
CMPA units versus micromolar alpha32P-ATP (conversion CPMA to µM ATP)
ATP reaction mix 2-fold dilutions
uM ATP	CPMA
50	626341
25	319690
12.5	153166
6.25	90650
3.125	45337
1.5625	22555
0.78125	11549
0.390625	5861
0.195312	2827
ATP bound/ Rad50 (2 µM Rad50 protein used in assay)
	EXP1	EXP2	EXP3	µM APT/2 µ Rad50	STDV	µM APT/ Rad50	STDV
no protein	0.0469181	0.220447	0.143989	0.137118	0.0869682	0.068559	0.0434841
BSA	0.126707	0.0888494	0.107759	0.107772	0.0189287	0.0538858	0.00946433
WT	2.54177	2.14127	2.15157	2.2782	0.228317	1.1391	0.114158
L1240F	0.699294	0.76344	1.06276	0.841832	0.194001	0.420916	0.0970005
D67N	0.795058	1.86869	1.51341	1.39239	0.546954	0.696194	0.273477
D67Y	0.934458	1.62464	1.15277	1.23729	0.352768	0.618645	0.176384
			Average	STDV
		no protein	0.068559	0.00447821
		BSA	0.0538858	0.00946433
		WT	1.1391	0.114158
		L1240F	0.420916	0.0970005
		D67N	0.696194	0.273477
		D67Y	0.618645	0.176384
