# Supplementary material for: Modeling cancer genomic data in yeast reveals selection against ATM function during tumorigenesis
Source: PLoS Genet. 2020 Mar 18;16(3):e1008422. doi: 10.1371/journal.pgen.1008422 (PMC7105138; doi:10.1371/journal.pgen.1008422)
Supplement: S2 File — (ZIP) [file pgen.1008422.s013.zip › S3F Fig.xls]

## Sheet: Sheet1
S3F Fig
Genotype	Tetrads	not Tetrads	Sporulation (%)
WT	98	334	22.6852
L1240F	32	498	6.03774
L1240F-S343P	102	327	23.7762
L1240F-I23V	117	309	27.4648
S343P	75	351	17.6056
I23V	124	315	28.246
	viable	dead	Total spores	% spore viability
WT	117	3	120	97.5
L1240F	95	57	152	62.5
L1240F-S343P	150	10	160	93.75
L1240F-I23V	153	7	160	95.625
S343P	156	4	160	97.5
I23V	155	5	160	96.875
	Sporulation (%)
WT	22.6852
L1240F	6.03774
L1240F-S343P	23.7762
L1240F-I23V	27.4648
S343P	17.6056
I23V	28.246
	spore viability (%)
WT	97.5
L1240F	62.5
L1240F-S343P	93.75
L1240F-I23V	95.625
S343P	97.5
I23V	96.875
