# Supplementary material for: Modeling cancer genomic data in yeast reveals selection against ATM function during tumorigenesis
Source: PLoS Genet. 2020 Mar 18;16(3):e1008422. doi: 10.1371/journal.pgen.1008422 (PMC7105138; doi:10.1371/journal.pgen.1008422)
Supplement: S2 File — (ZIP) [file pgen.1008422.s013.zip › S6B Fig.xls]

## Sheet: Sheet1
S6B Fig
EXP1	WT	L1240F	L1240F-I23V	L1240F-S343P
0	0	0	0	0
0.5	18.983	2.25357	4.59178	5.8061
1	28.6664	4.22438	8.79808	10.9412
1.5	35.7835	5.00151	11.1114	14.29
2	38.1605	5.25773	12.8485	16.0043
EXP2	WT	L1240F	L1240F-I23V	L1240F-S343P
0	0	0	0	0
0.5	18.983	2.25357	4.59178	5.8061
1	28.6664	4.22438	8.79808	10.9412
1.5	35.7835	5.00151	10.6146	14.29
2	38.1605	5.25773	11.8074	16.0043
EXP3
	WT	L1240F	L1240F-I23V	L1240F-S343P
0	0	0	0	0
0.5	16.7239	3.38871	6.98911	8.48171
1	25.1918	6.74578	8.24377	11.823
1.5	31.0011	7.30589	10.2076	15.6262
2	35.5183	7.98502	11.4049	17.4818
EXP4
	WT	L1240F	L1240F-I23V	L1240F-S343P
0	0	0	0	0
0.5	10.1516	2.06962	8.44723	6.84999
1	20.895	5.67261	9.68767	9.67949
1.5	27.908	6.59649	12.0371	13.4163
2	30.8742	7.18267	9.86037	15.057
Average
	WT	L1240F	L1240F-I23V	L1240F-S343P
0	0	0	0	0
0.5	16.2104	2.49137	6.15498	6.73598
1	25.8549	5.21679	8.8819	10.8462
1.5	32.619	5.97635	10.9927	14.4056
2	35.6784	6.42079	11.4803	16.1369
STDV
	WT	L1240F	L1240F-I23V	L1240F-S343P
0	0	0	0	0
0.5	3.61759	0.523496	1.64601	1.0943
1	3.19568	1.06247	0.517332	0.76376
1.5	3.34812	1.00659	0.682678	0.789804
2	2.97605	1.19715	1.07341	0.867488
