# Supplementary material for: Modeling cancer genomic data in yeast reveals selection against ATM function during tumorigenesis
Source: PLoS Genet. 2020 Mar 18;16(3):e1008422. doi: 10.1371/journal.pgen.1008422 (PMC7105138; doi:10.1371/journal.pgen.1008422)
Supplement: S2 File — (ZIP) [file pgen.1008422.s013.zip › S5 Fig.xls]

## Sheet: Sheet1
S5 Fig
50 mM NaCl
WT	mM Rad50	Total	Bound	% bound				mM Rad50	WT	L1240F	L1240F-I23V	L1240F-S343P	D67N	D67Y
	0	5111.69	38.15	0.746329			with ATP	0	0.746329	0.548439	0.185359	0.406268	0.762837	1.29587
	50	5435.46	935.1	17.2037				50	17.2037	4.50876	5.16066	3.81847	23.5908	25.0479
	100	5451.2	1819.55	33.3789				100	33.3789	6.83265	13.1012	14.8271	38.1772	43.5738
	150	5366.2	2687.41	50.0803				150	50.0803	13.9769	17.8551	26.3919	52.3262	55.4873
	200	4846.85	2712.6	55.9662				200	55.9662	13.965	24.481	29.4204	58.0285	59.7499
	400	4967.97	4064.7	81.8181				400	81.8181	33.4043	41.6084	57.7796	77.82	79.9693
	600	4919.34	4568.34	92.8649				600	92.8649	43.9506	45.4913	66.3597	88.6916	86.7923
	800	4735.2	4471.69	94.4351				800	94.4351	47.883	52.8843	66.6608	92.4408	92.7517
	800	4587.36	413.44	9.01259			no ATP	800	9.01259	1.4995	2.67903	2.37935	12.9563	8.25997
L1240F	0	4890.24	26.82	0.548439
	50	4949.7	223.17	4.50876
	100	5309.36	362.77	6.83265
	150	4939.5	690.39	13.9769
	200	5154.59	719.84	13.965
	400	5153.11	1721.36	33.4043
	600	4929.51	2166.55	43.9506
	800	4685.25	2243.44	47.883
	800	4470.83	67.04	1.4995
L1240F-I23V	0	4256.6	7.89	0.185359
	50	4349.83	224.48	5.16066
	100	4406.69	577.33	13.1012
	150	4438.52	792.5	17.8551
	200	4988.37	1181.35	24.481
	400	4825.58	2075.58	41.6084
	600	4844.14	2203.66	45.4913
	800	5168.11	2733.12	52.8843
	800	5355.3	143.47	2.67903
L1240F-S343P	0	5213.31	21.18	0.406268
	50	5192.39	198.27	3.81847
	100	5695.03	844.41	14.8271
	150	5367.83	1416.67	26.3919
	200	5413.89	1592.79	29.4204
	400	5091.26	2941.71	57.7796
	600	5651.83	3750.54	66.3597
	800	5795.13	3863.08	66.6608
	800	5192.17	123.54	2.37935
D67N	0	5311.75	40.52	0.762837
	50	6172.06	1456.04	23.5908
	100	6481.54	2474.47	38.1772
	150	6283.91	3288.13	52.3262
	200	6130.42	3557.39	58.0285
	400	6750.58	5253.3	77.82
	600	6291.54	5580.07	88.6916
	800	5706.3	5274.95	92.4408
	800	5200.5	673.79	12.9563
D67Y	0	5809.22	75.28	1.29587
	50	5819.18	1457.58	25.0479
	100	5828.37	2539.64	43.5738
	150	5612.55	3114.25	55.4873
	200	5280.93	3155.35	59.7499
	400	4924.93	3938.43	79.9693
	600	4729.45	4104.8	86.7923
	800	4203.05	3898.4	92.7517
	800	3978.83	328.65	8.25997

## Sheet: Sheet2
S5 Fig
150 mM NaCl
WT	mM Rad50	Total	Bound	% bound				mM Rad50	WT	L1240F	L1240F-I23V	L1240F-S343P	D67N	D67Y
	0	7583.89	75.96	1.0016			with ATP	0	1.0016	0.864733	0.158259	0.155848	0.16267	1.12019
	50	8149.58	1783.2	21.8809				50	21.8809	0.855722	0.358518	1.02512	14.4881	7.70066
	100	7954.96	3528.34	44.354				100	44.354	1.50256	1.37285	6.44091	30.7404	20.134
	150	7765.56	5143.55	66.2354				150	66.2354	5.76631	2.27423	7.62165	53.6384	34.3385
	200	7612.53	5705.07	74.9432				200	74.9432	4.01791	4.18041	8.6186	60.9917	47.9733
	400	7149.13	6584.22	92.0982				400	92.0982	27.3206	16.8364	37.7368	87.566	77.888
	600	7465.87	7107.85	95.2046				600	95.2046	39.0015	33.3221	58.6646	91.4474	90.4136
	800	7044.79	6740.79	95.6848				800	95.6848	42.4778	45.7764	66.0806	93.016	92.2307
	800	6643.26	352.99	5.31351			no ATP	800	5.31351	1.30488	1.10199	1.58839	12.2419	4.9705
L1240F	0	5967.16	51.6	0.864733
	50	6475.23	55.41	0.855722
	100	6732.53	101.16	1.50256
	150	6370.1	367.32	5.76631
	200	6372.72	256.05	4.01791
	400	6301.04	1721.48	27.3206
	600	6546.91	2553.39	39.0015
	800	6035.23	2563.63	42.4778
	800	5840.4	76.21	1.30488
L1240F-I23V	0	7380.3	11.68	0.158259
	50	7416.64	26.59	0.358518
	100	7787.44	106.91	1.37285
	150	6679.62	151.91	2.27423
	200	6562.03	314.63	4.18041
	400	7526.29	1104.81	16.8364
	600	6898.43	2298.7	33.3221
	800	6687.99	3061.52	45.7764
	800	7618.02	83.95	1.10199
L1240F-S343P	0	7417.48	11.56	0.155848
	50	7087.95	72.66	1.02512
	100	7919.69	510.1	6.44091
	150	7120.37	542.69	7.62165
	200	7126.91	614.24	8.6186
	400	6862.55	2589.71	37.7368
	600	6765.82	3969.14	58.6646
	800	6489.57	4288.35	66.0806
	800	7178.35	114.02	1.58839
D67N	0	6012.16	9.78	0.16267
	50	5304.82	768.57	14.4881
	100	6375.1	1959.73	30.7404
	150	6397.36	3431.44	53.6384
	200	6463.6	3942.26	60.9917
	400	6818.47	5970.66	87.566
	600	6750.19	6172.87	91.4474
	800	6979.68	6492.22	93.016
	800	6341.32	776.3	12.2419
D67Y	0	7025.62	78.7	1.12019
	50	7099.39	546.7	7.70066
	100	7975.46	1605.78	20.134
	150	7581.13	2603.25	34.3385
	200	7849.8	3765.81	47.9733
	400	7949.98	6192.08	77.888
	600	8165.43	7382.66	90.4136
	800	8025.22	7401.72	92.2307
	800	7388.99	367.27	4.9705

## Sheet: Sheet3
S5 Fig
250 mM NaCl
WT	mM Rad50	Total	Bound	% bound				mM Rad50	WT	L1240F	L1240F-I23V	L1240F-S343P	D67N	D67Y
	0	8278.48	13.62	0.164523			with ATP	0	0.164523	0.494191	0.0646867	0.135833	0.328307	0.959505
	50	8990.04	482.95	5.37206				50	5.37206	0.987057	0.0838649	0.549888	4.57767	10.0298
	100	8256.54	1319.4	15.9801				100	15.9801	0.927909	0.232184	0.459258	17.8238	14.8497
	150	7674.77	1911.6	24.9076				150	24.9076	0.981736	0.656321	1.16771	37.4267	30.4716
	200	8820.05	4328.82	49.0793				200	49.0793	1.43236	1.40895	2.4273	57.4769	53.1153
	400	8415.69	7028.96	83.5221				400	83.5221	9.2116	5.77751	8.21937	81.6419	71.5904
	600	8589.9	8060.9	93.8416				600	93.8416	11.7242	12.799	21.0191	87.4708	80.4274
	800	8679	8246.37	95.0152				800	95.0152	16.7706	15.1943	28.2959	87.6027	85.0216
	800	8157.49	696.18	8.53424			no ATP	800	8.53424	0.503782	0.624519	0.323454	4.37826	2.45367
L1240F	0	8786.08	43.42	0.494191
	50	8062.35	79.58	0.987057
	100	8011.56	74.34	0.927909
	150	7779.08	76.37	0.981736
	200	8057.33	115.41	1.43236
	400	7707.46	709.98	9.2116
	600	7672.41	899.53	11.7242
	800	7718.5	1294.44	16.7706
	800	7668	38.63	0.503782
L1240F-I23V	0	8007.83	5.18	0.0646867
	50	8931.03	7.49	0.0838649
	100	8717.22	20.24	0.232184
	150	9053.49	59.42	0.656321
	200	8918.37	120.94	1.40895
	400	8583.69	515.26	5.77751
	600	8797.35	1125.97	12.799
	800	8386.92	1274.33	15.1943
	800	9290.35	58.02	0.624519
L1240F-S343P	0	8517.81	11.57	0.135833
	50	8739.96	48.06	0.549888
	100	7890.99	36.24	0.459258
	150	8142.42	95.08	1.16771
	200	8552.7	207.6	2.4273
	400	8079.45	664.08	8.21937
	600	8363.51	2008.84	24.0191
	800	8021.67	2590.67	32.2959
	800	7784.73	25.18	0.323454
D67N	0	9686.06	31.8	0.328307
	50	10409.9	416.53	4.00129
	100	10331	1341.37	12.984
	150	10181.8	3010.71	29.5695
	200	10216.8	5872.29	57.4769
	400	7660.43	6254.12	81.6419
	600	10249.9	8965.7	87.4708
	800	9979.91	8742.67	87.6027
	800	10201.5	446.65	4.37826
D67Y	0	10019.8	96.14	0.959505
	50	8984.55	901.13	10.0298
	100	10110.4	1501.36	14.8497
	150	9933.38	3026.86	30.4716
	200	9557.86	5076.69	53.1153
	400	9679.38	6929.51	71.5904
	600	9342.08	7513.59	80.4274
	800	8920.99	7584.77	85.0216
	800	9094.14	223.14	2.45367
